# Supplementary material for: Integrated analysis of miRNA and mRNA expression profiles in testes of Landrace and Hezuo boars
Source: Front Vet Sci. 2022 Oct 18;9:942669. doi: 10.3389/fvets.2022.942669 (PMC9622794; doi:10.3389/fvets.2022.942669)
Supplement: Supplementary file 1 [file Table_1.XLSX]

## Sheet: Sheet1
Table S1. Primers of miRNAs used for the RT-qPCR.
miRNA	Primer sequence (5′→ 3′)
ssc-miR-149	TCTGGCTCCGTGTCTTCACTC
miR-93-y	ACTGCTGAGCTAGCACTTCCC
miR-383-x	AGATCAGAAGGTGATTGTGGC
ssc-miR-217	TACTGCATCAGGAACTGATTGG
novel-m0003-5p	TGACCAGGCAGGTGCTGTT
ssc-miR-31	AGGCAAGATGCTGGCATAGC
miR-29-y	TAGCACCATTTGAAATCGGA
novel-m0042-3p	TGAGATGAGAGCCCTTGGC
miR-409-y	GAATGTTGCTCGGTGAACCC
novel-m0010-5p	GGAGAAGCTACTCTGGCAC
