# Supplementary material for: Integrated analysis of miRNA and mRNA expression profiles in testes of Landrace and Hezuo boars
Source: Front Vet Sci. 2022 Oct 18;9:942669. doi: 10.3389/fvets.2022.942669 (PMC9622794; doi:10.3389/fvets.2022.942669)
Supplement: Supplementary file 2 [file Table_2.XLSX]

## Sheet: Sheet1
sample	clean_reads	high_quality	3'adapter_null	insert_null	5'adapter_contaminants	polyA	clean_tags
Ha1	12099563 (100%)	12078822 (99.8286%)	8177 (0.0677%)	64947 (0.5377%)	4864 (0.0403%)	188 (0.0016%)	12000646 (99.3528%)
Ha2	10945725 (100%)	10917843 (99.7453%)	10888 (0.0997%)	47601 (0.4360%)	4921 (0.0451%)	182 (0.0017%)	10854251 (99.4175%)
Ha3	11952217 (100%)	11924418 (99.7674%)	7594 (0.0637%)	39078 (0.3277%)	4855 (0.0407%)	204 (0.0017%)	11872687 (99.5662%)
total	34997505						34727584
Hb1	11364105 (100%)	11332395 (99.7210%)	6453 (0.0569%)	76372 (0.6739%)	10096 (0.0891%)	525 (0.0046%)	11238949 (99.1754%)
Hb2	11139941 (100%)	11116010 (99.7852%)	10527 (0.0947%)	65517 (0.5894%)	8427 (0.0758%)	249 (0.0022%)	11031290 (99.2379%)
Hb3	11093476 (100%)	11073750 (99.8222%)	10515 (0.0950%)	62799 (0.5671%)	10066 (0.0909%)	509 (0.0046%)	10989861 (99.2425%)
total	33597522						33260100
La1	12621061 (100%)	12592117 (99.7707%)	20908 (0.1660%)	45949 (0.3649%)	3762 (0.0299%)	200 (0.0016%)	12521298 (99.4376%)
La2	11727699 (100%)	11700254 (99.7660%)	15852 (0.1355%)	38642 (0.3303%)	3808 (0.0325%)	173 (0.0015%)	11641779 (99.5002%)
La3	21233466 (100%)	21186811 (99.7803%)	24272 (0.1146%)	82145 (0.3877%)	7706 (0.0364%)	349 (0.0016%)	21072339 (99.4597%)
total	45582226						45235416
Lb1	22296343 (100%)	22247545 (99.7811%)	12496 (0.0562%)	145081 (0.6521%)	15385 (0.0692%)	1091 (0.0049%)	22073492 (99.2177%)
Lb2	12803417 (100%)	12767355 (99.7183%)	5949 (0.0466%)	69499 (0.5443%)	9336 (0.0731%)	405 (0.0032%)	12682166 (99.3328%)
Lb3	16109520 (100%)	16073157 (99.7743%)	11941 (0.0743%)	97165 (0.6045%)	11282 (0.0702%)	659 (0.0041%)	15952110 (99.2469%)
	51209280						50707768
