# Supplementary material for: Integrated analysis of miRNA and mRNA expression profiles in testes of Landrace and Hezuo boars
Source: Front Vet Sci. 2022 Oct 18;9:942669. doi: 10.3389/fvets.2022.942669 (PMC9622794; doi:10.3389/fvets.2022.942669)
Supplement: Supplementary file 3 [file Table_3.XLSX]

## Sheet: Sheet1
sample	total_abundance	match_abundance	other_abundance
all	163930868	129772481 (79.16%)	34158387 (20.84%)
Ha1	12000646	9881917 (82.34%)	2118729 (17.66%)
Ha2	10854251	8897206 (81.97%)	1957045 (18.03%)
Ha3	11872687	9857563 (83.03%)	2015124 (16.97%)
Hb1	11238949	8458387 (75.26%)	2780562 (24.74%)
Hb2	11031290	8836651 (80.11%)	2194639 (19.89%)
Hb3	10989861	8240995 (74.99%)	2748866 (25.01%)
total (HZ)	67987684	54172719 (79.68%)	13814965 (20.32%)
La1	12521298	10452416 (83.48%)	2068882 (16.52%)
La2	11641779	9630536 (82.72%)	2011243 (17.28%)
La3	21072339	17340930 (82.29%)	3731409 (17.71%)
Lb1	22073492	16412081 (74.35%)	5661411 (25.65%)
Lb2	12682166	9800499 (77.28%)	2881667 (22.72%)
Lb3	15952110	11963300 (75.00%)	3988810 (25.00%)
total (LC)	95943184	75599762 (78.80%)	20343422 (21.20%)
