# Supplementary material for: Integrated analysis of miRNA and mRNA expression profiles in testes of Landrace and Hezuo boars
Source: Front Vet Sci. 2022 Oct 18;9:942669. doi: 10.3389/fvets.2022.942669 (PMC9622794; doi:10.3389/fvets.2022.942669)
Supplement: Supplementary file 4 [file Table_4.XLS]

mature_id	hairpin_id	genomic_id	hairpin_start	hairpin_end	hairpin_strand	hairpin_length(nt)	miRDeep2_score	hairpin_GC	mature_seq	mature_length(nt)	hairpin_seq	hairpin_struct
novel-m0001-5p	novel-m0001	NC_010461.5	118946841	118946894	-	54	186539.5	50.94	TATCCAGGCAGGTGCTGTTCTCT	23	TATCCAGGCAGGTGCTGTTCTCTTTACTAGTGAACGGCGCCTGTGTGGTTAGA	(((.((((((.((..(((.(((.(((.(((((((((((((.((.....)).))))))))))))).))).))).)))..)).))))....(((((....)))))))..)))...
novel-m0002-3p	novel-m0002	NC_010461.5	119807711	119807769	-	59	104699.1	37.93	AATGGCGCTTTTTTGTGAAG	20	TTCACAAGAAGGTGTCAATTCAGGTGGACTAAAATATGAATGGCGCTTTTTTGTGAAG	....((((((.((......))((.((.((((((((((((((((((((((.((((.((........)).)))))))))))))))))))))))))).)).)).))))))...
novel-m0003-5p	novel-m0003	NC_010461.5	118943575	118943631	-	57	59723.9	57.14	TGACCAGGCAGGTGCTGTTCTCT	23	TGACCAGGCAGGTGCTGTTCTCTCGACGAGTAGTGAACGGTGCCTGTGTGGCTAGA	..(((((......))))).(((.(((.(((((((((((((.(((.....).)).))))))))))))).))).)))....((((.(((.(((........))).)))))))...
novel-m0004-3p	novel-m0004	NC_010443.5	196461691	196461746	-	56	32752.4	45.45	CTCTTTGACACTGAGAACT	19	TTGAAATAGGGGAGCAGAGAGCCCAAGAAGTGGTTTCTCTTTGACACTGAGAACT	....................((.(((((.(((((((....(((.(..(.((((((.(((.....))).)))))).)..).)))..))))))).)).....)))..))..
novel-m0005-3p	novel-m0005	NC_010461.5	118947824	118947881	-	58	9514.5	57.89	CAACAGTCCCTGCCTGGGTAGA	22	TGCCCAGGCAGGTGCTGATCACTTAGTCTCTGGGTCAACAGTCCCTGCCTGGGTAGA	..............((((....))))((..(((.(((((((((((((.((((...((((((...))))))...)))).))))))))))))).)))..)).............
novel-m0010-5p	novel-m0010	NC_010457.5	59938143	59938198	-	56	9017.5	50.91	GGAGAAGCTACTCTGGCAC	19	GGAGAAGCTACTCTGGCACCATCAGGATACAAAGAGCCAGGTCAGATTTCCCATC	......(((((((......((((((..((((.(((((..................))))))).)).)))))).((((......)))))))))))...............
novel-m0009-3p	novel-m0009	NC_010457.5	59938317	59938372	-	56	6502	50.91	CCAGTCAGAATTCAAAACC	19	GGGGAGTCTGCTCTTGGTCCTGCAAAAGAGACAGAGCCAGTCAGAATTCAAAACC	....((((..((((((.(((....)))(((((.(((((((((((...(((((.((((......).))).))))).))).))))....)))).)))))..))))))))))
novel-m0008-3p	novel-m0008	NC_010457.5	59887686	59887741	-	56	6502	50.91	CCAGTCAGAATTCAAAACC	19	GGGGAGTCTGCTCTTGGTCCTGCAAAAGAGACAGAGCCAGTCAGAATTCAAAACC	....((((..((((((.(((....)))(((((.(((((((((((...(((((.((((......).))).))))).))).))))....)))).)))))..))))))))))
novel-m0013-5p	novel-m0013	NC_010461.5	118946117	118946175	-	59	3793.4	46.55	TTAGAGGAGATGAAGACGCTTCT	23	TTAGAGGAGATGAAGACGCTTCTCAGTAGAAGAGGAGAAGAGTCTAACTCTCCTGTCC	..(((((((((((.((.(((....((((((...((((.((((((..........)))))).))))...))))))..))).)))))))).......))))).............
novel-m0021-3p	novel-m0021	NC_010461.5	74286653	74286713	+	61	934.7	40.00	TCAGCAATTCTTGGTTCTCATT	22	AGGGAACCTGGAAAAGCTGAAGGTGTAATATGAAAACCTCAGCAATTCTTGGTTCTCATT	....................((((((((((((((((((((.((((..(((((.(((...........))))))))..)))).))))))).)))))))))))))......
novel-m0026-3p	novel-m0026	NC_010444.4	150578746	150578810	+	65	623.9	59.38	GATGAAGCACTGTAGCTCGGGA	22	CCGGAGGTGCAGTGCTGCATCTCTGGTCAGCTGGGAGTCTGAGATGAAGCACTGTAGCTCGGGA	....((((.(((((......((((....((.(((.(((((((((.((((((.((((......)).)).)))))).))))))))).))).))..))))...))))).))))..
novel-m0034-5p	novel-m0034	NC_010444.4	141183370	141183435	+	66	206.4	50.77	TTTGCACCTCCGAGAGTGGAAT	22	TTTGCACCTCCGAGAGTGGAATAACTCCTGCTGTGGAGTTGGTCCTAGTCTGGGTGCAAACAGTT	....(((...((((.(.(((((.((((((...(((.((((.(((((((......))))))).))).).)))))))))))))).)((((((((...)))))).)))))))))
novel-m0069-3p	novel-m0069	NC_010456.5	80237799	80237874	+	76	145.6	48.00	TCTGAATTTCTGGTCACAACT	21	TGTGATGGGACTGATTCCTTGTGCCCTATTTCTAGGCTCATCACCTGGTGGCTCTCTGAATTTCTGGTCACAACT	................((((((.(((..(((((...(.(((......(((((.......))))).))).)...)))))))).)))))).........(((......)))..
novel-m0046-3p	novel-m0046	NC_010461.5	118946352	118946408	-	57	138.2	48.21	GAATTAGTTCCTGTCTAGGTAGA	23	TGCCCAGACAGGTCCTGACCACTGGTATCTTGTGAATTAGTTCCTGTCTAGGTAGA	.......(((((....((......))....))))).(((((.(((((((..((((.(((.........)))..))))..))))))).)))))......((((.....))))..
novel-m0067-5p	novel-m0067	NC_010446.5	1539311	1539388	-	78	127.3	58.44	AGCCAATGGCCAGGGACCAGTTC	23	AGCCAATGGCCAGGGACCAGTTCAGAGCAGGGCTTCTGCATTGAGGGATCTATGCTGGGAGAGGGGACATGGGCAGA	....(((((..(.(((.....(((.(((.((.....(((((((((.((((.....)))).)))).........))))).....))..))).)))......))).)..))))).
novel-m0085-5p	novel-m0085	NC_010446.5	1534102	1534163	-	62	97.5	52.46	TTAGAAATCCATGAGTGTACGCAGA	25	TTAGAAATCCATGAGTGTACGCAGAGGCTGCTGGCCACTGCAGCAGAAGTCAGAGATGAGC	........(((.(((((..((((..(((..(((.(....((((.((((...)))).))))......).)))..)))...)))).......)))))...))).............
novel-m0077-5p	novel-m0077	NC_010444.4	1905417	1905475	+	59	96.5	63.79	TCCCCAGAGTCGATCCAGTGCC	22	TCCCCAGAGTCGATCCAGTGCCTCCTCCAGCTCCTGCACTGGATCGTCTCTGGGGAGC	........(((((((((.(((((((((((.(((((((((((..............))))))))))).))))))))))).))))))))).......................
novel-m0081-5p	novel-m0081	NC_010449.5	30081355	30081444	-	90	96.3	52.81	ACTGTCTCCTTTCTGGATT	19	ACTGTCTCCTTTCTGGATTTTGGTTCTGAAAGTGGACTAAGAGCCCAGTCCCTTTCCATTGCAAGGACCTCCAGGGAGCTGGCACTGCC	.((((..(....)..))))((.((((..(((((((((....(((((((((((.(((((........)))))))))).......)))))))))))))))..)))).))..
novel-m0091-3p	novel-m0091	NC_010450.4	6481925	6482012	+	88	92.1	45.98	TCATTGTCATCGGTCGTGGGAGTCC	25	TGCTTTTATTGGTGACAGTCCTGTCCTGCATGACATCTGTGATAGGTTAAATGTATGGCAGTTCATTGTCATCGGTCGTGGGAGTCC	......((.((((((((((((((((((.(((((.(((((...(((((...)))))...))))).)))))...))))))))))...)))))))).))..((((((...))))))..
novel-m0078-5p	novel-m0078	NC_010459.5	62851821	62851878	+	58	89.1	68.42	CCCGGCCCCTTCAGACACCAGCT	23	CCCGGCCCCTTCAGACACCAGCTGAGCCCTGTCCCGCTGGTGTCTGTTGGCCGCAGT	((((.(((..((((..((....(((((....(((((((((((.((......))..)))))))))))..)))))))))))......))).))))..(((((....)))))...
novel-m0055-5p	novel-m0055	NC_010449.5	30068110	30068172	+	63	84.1	50.00	GTGGTCTGGGCTGAATGTT	19	GTGGTCTGGGCTGAATGTTTAGGTTAAGAGGCTGACCTGATGCTTTTCCTCAGTTCAGCTGC	..((((((......))))))((((.(((((((((..((((((((((......)))))))).))......)))))))))))))..........(((((....)))))...
novel-m0075-3p	novel-m0075	NC_010447.5	7595618	7595679	+	62	74.5	36.07	TATCAAGTATTGGTGAGGATCT	22	ATCATTACCAGTACTTGATACTGTTGTGTGCAAGTATCATATCAAGTATTGGTGAGGATCT	..........((.((((((((((.(.((((((((.((((((((((((((((((((.....)).))))))).....))))))))))).)))))))).).)))))))))).)).
novel-m0112-3p	novel-m0112	NC_010456.5	80212020	80212099	+	80	52.8	31.65	TAAACTCAAATTGATTCATGGGCAC	25	TGCCTATCCAACACAAATTGTATAGATTCGGTTTTTTTGCTTTCATTGATTTTATAAACTCAAATTGATTCATGGGCAC	.......((((((((((((((((......(((.(((((((((.(((((............))))).))))))....))).)))....))))))).)))))))))...........
novel-m0113-5p	novel-m0113	NC_010455.5	124889980	124890046	-	67	50.8	30.30	TAGCATATAGAGTGCCCTAAACT	23	TAGCATATAGAGTGCCCTAAACTATTTATGTCAAGTTCTAAGCAGTTGATGGATAATATTTTAACT	((((((....))))))(((((((...(((..((.((...((((.((((.(.......))))).))))...))))..))).....)))))))......................
novel-m0117-5p	novel-m0117	NC_010445.4	132337351	132337408	+	58	45	63.16	CTCTGCCCCCTTTGTCACATGG	22	CTCTGCCCCCTTTGTCACATGGGTCTGACAGACCCATGGGTCTGACGGAGCAGCCGC	......((.(((((.(((((..((((.((.((.(.(.(((((((((...))))))))).).).)).)).))))..))))).))))).)).........((((...))))...
novel-m0125-5p	novel-m0125	NW_018085316.1	44937	45024	-	88	33.4	51.72	TTCCAGGGAGAGATGCTCT	19	TTCCAGGGAGAGATGCTCTTAGCACCCTAGTTCTGGCTTTGGCCCAGGATAATGGGATTTAGGCTCTGGTCCTTGACCCTGACATCT	(((((((...)))))))((((..(((((.(((..((((((((..(((..((((((((....).)))))))...)))..)))))....))).)))..)))))..))))..
novel-m0190-3p	novel-m0190	NC_010446.5	99350654	99350743	+	90	23.5	40.45	TCTAGCCTAACAAACTCCCGT	21	GTGAGTTTGTAGGGTTGGAGAGAGAAATTGTTCATCTGTCAAAACAATAGTGATGTTTTCTCCAGATCTCTAGCCTAACAAACTCCCGT	.((.((((((((.((((((((((((((((....(((.((((.......)))))))...))))))....)))))))))).))))))))))......................
novel-m0199-5p	novel-m0199	NC_010459.5	48088882	48088945	-	64	17.8	52.38	ATCGCCATTGTACAGCAGGATC	22	ATCGCCATTGTACAGCAGGATCCGGTATTTCTGAAGCAGGGTCCGGGGTAAAATGGCGGCTTT	........(((....((((..((((((((.(((....((((((.((.........)).))))))...))).))))))))...))))....)))..(((....))).......
novel-m0193-3p	novel-m0193	NC_010447.5	15762018	15762081	-	64	4	63.49	TGACTGTCACGTGGGACAGGTGG	23	TCCCACGTGACAGTCAGGGCCATGTGGGTCTTCTGGGCCCTGACTGTCACGTGGGACAGGTGG	...((((((((((((((((((((((((((((((((((((((((((((((..(........)..)))))))))))))))))))))))))))))))))))))))))))).)).
novel-m0192-3p	novel-m0192	NC_010447.5	15762025	15762088	+	64	4	63.49	TGACTGTCACGTGGGACAGGTGG	23	TCCCACGTGACAGTCAGGGCCCAGAAGACCCACATGGCCCTGACTGTCACGTGGGACAGGTGG	...(((.((((((((((((((((((((((((((((((((((((((((((((..(........)..))))))))))))))))))))))))))))))))))))))))))))))).
novel-m0328-3p	novel-m0328	NC_010457.5	138123977	138124046	-	70	3.5	56.52	TGCCTCTGCTGAGACTGTGCAC	22	GCACAGTCTCAGCAGAGGCACTGTGGGTATGACAGTGGGTATGACAGTGCCTCTGCTGAGACTGTGCAC	.((.(.(((..((((((((((((((((((((((((((((((((((((..((((........)))).))))))))))))))))))))))))))))))))))))..))).))).
novel-m0293-5p	novel-m0293	NC_010449.5	112589436	112589497	-	62	3.4	49.18	TGCTGTGCAGTAGGACCCACTGA	23	TGCTGTGCAGTAGGACCCACTGAATAGATAAGATAAGCGGTGGGTCCTACTGCACAGCATA	...(((((((((((((((((((((((((((((((((((((((..((.......))..)))))))))))))))))))))))))))))))))))))))..(((......)))...
novel-m0327-3p	novel-m0327	NC_010457.5	138123979	138124048	+	70	3.3	56.52	TGCCTCTGCTGAGACTGTGCAC	22	GCACAGTCTCAGCAGAGGCACTGTCATACCCACTGTCATACCCACAGTGCCTCTGCTGAGACTGTGCAC	.......((..((((((((((((((((((((((((((((((((((((...................))))))))))))))))))))))))))))))))))))..))......
novel-m0290-5p	novel-m0290	NC_010449.5	90883553	90883620	-	68	3.3	44.78	TGATGCCTGGCATTTTGTGTGT	22	TGATGCCTGGCATTTTGTGTGTGTTGTGTGTTTCTTTCTCCATACACACAAAATGCCAGGCATCAGG	......((((((((((((((((((((((((((((((((((((((.(.(.........).).)))))))))))))))))))))))))))))))))))))).............
novel-m0185-5p	novel-m0185	NC_010444.4	65074468	65074527	-	60	3.2	74.58	GCGGCAGGCTGAGCCTCGACC	21	GCGGCAGGCTGAGCCTCGACCCACCGGGTGGGGGGGCGCGGAGGCTCATCCTGTTGCCT	((((.(.((((.(((((.((((((((((.((((((((..(((.((......)))))....)))))))).)))))))))).).)))).))))).)))).((((....)))).
novel-m0291-5p	novel-m0291	NC_010449.5	90883555	90883622	+	68	3.2	44.78	TGATGCCTGGCATTTTGTGTGT	22	TGATGCCTGGCATTTTGTGTGTATGGAGAAAGAAACACACAACACACACAAAATGCCAGGCATCAGG	.....(((((((((((((((((((((((((((((((((((((.((..............))..)))))))))))))))))))))))))))))))))))))............
novel-m0217-5p	novel-m0217	NC_010448.4	4076665	4076723	-	59	3.1	58.62	CTGCCTTCTCCACGGACACCT	21	CTGCCTTCTCCACGGACACCTCCGTGGCATTTTTGAGGTGTCCATGGAGAAGCCAGCC	....(((((((((((((((((((.((((((((.(((((((((.(........).))))))))).)))))))).)))))))))))))))))))((((.....))))......
novel-m0206-3p	novel-m0206	NC_010457.5	79985052	79985116	+	65	3.1	68.75	CGGACCGAGTCCCCTTCCCCT	21	AGGGAGGGGGCCCGCGGGCCGAGGCGAAATTATTCCGAAAGCCCGGACCGAGTCCCCTTCCCCT	.(.(((((.....(((((((((.((((.((((((((((...(((.(((.(((...............)))))).))).)))))))))).)))).)))))))))))))).).
novel-m0260-5p	novel-m0260	NC_010455.5	207653182	207653250	-	69	3.1	54.41	CTTTAAGCTGCATGCACTGAGC	22	CTTTAAGCTGCATGCACTGAGCGCCACCTTGAATGGTGTGTCCCGCTCAGTGGGTGTGGCTTAGAGAT	...((.(((((((((((((((((((((((((((.((((((((((((((......)))).)...))))))))).))))))))))))))))))))))))))).)).........
novel-m0043-3p	novel-m0043	NC_010445.4	10968297	10968357	+	61	3.1	61.67	AGCTGGTCTGGGAGTTCCCGGGT	23	GGGGGAACTCCCAGACCAGCTTCCACTCCCTTCAAGAAGCTGGTCTGGGAGTTCCCGGGT	.........((((.......(((((((((((((..(((((((((((((((((((((............)))))))))))))))))))))..)))))))))))))....)))).
novel-m0168-3p	novel-m0168	NC_010460.4	15160813	15160871	-	59	3.1	34.48	AGTGAAGGCTTATATATCTTGT	22	AGGGTATATAAGCCTTCACTGGTTAAATCAACATACAGTGAAGGCTTATATATCTTGT	..............(((((((.(((((((((((((((((((((((((((((((((..(........)..))))))))))))))))))))))))))))))))).)))))))..
novel-m0184-3p	novel-m0184	NC_010444.4	65074506	65074564	-	59	3	81.03	GCGGCAGGCTGAGCCTCGACC	21	CGGAGGCTCAGCCCGCCGCCCGGACCTGACGGGCGGGGCGGCAGGCTGAGCCTCGACC	.....(((((..(((((.........((.(((...(((((((((((.(((((((.(.(((...)))).))))))).)))))))))))..))).))...))))).)))))..
novel-m0269-5p	novel-m0269	NC_010444.4	38719404	38719459	-	56	3	47.27	CCGGACTCTCTAAATCTCACC	21	CCGGACTCTCTAAATCTCACCTCAGAGTCTAAGGTGAGATTTAGAGAGTCCGGTA	.(((...(((((((((((((((((((((((((((((((((((.((...)).)))))))))))))))))))))))))))))).)))))))).....................
novel-m0119-3p	novel-m0119	NC_010443.5	270698478	270698529	+	52	3	62.75	GCGCGTCTTTTGGTGCTCTGC	21	AGGGCAGCAGAAGAAGGACCCACCCTGAGGGCGCGTCTTTTGGTGCTCTGC	......(((((...)))))((((...(((((((((...((((((((.(((((((.(..(((.......)))..).))))))).))))))))...)))))))))...)))).
novel-m0268-5p	novel-m0268	NC_010444.4	38719406	38719461	+	56	3	47.27	CCGGACTCTCTAAATCTCACC	21	CCGGACTCTCTAAATCTCACCTTAGACTCTGAGGTGAGATTTAGAGAGTCCGGTA	...(((((((..(((((((((((((((((((((((((((((((((...))))))))))))))))))))))))))))))))).))))...)))...................
novel-m0105-3p	novel-m0105	NC_010456.5	66920410	66920466	-	57	2.9	69.64	AGCGGCCAGAACTGCCTCTGACT	23	GCGGAGTAGTACTGGCCGCGGCGCGGTAGCGGCAGCGGCCAGAACTGCCTCTGACT	..(((.(((((((((..((((....))))..((((((.(((((((((.(((((((((.(((....))).).)))))))).)))).))))).))))))).)))))))))))...
novel-m0325-5p	novel-m0325	NC_010456.5	57768608	57768668	+	61	2.9	45.00	TCCATTTCCAACCTCAAGGGAA	22	TCCATTTCCAACCTCAAGGGAAACTGTCTCTGTAGTTTCCCTTGAGGTTGGAAATGGGAA	..((((((((((((((.(((((((((((((((((((((((((((((......)))))))))))))))))))))))))))))))))))(((((....)))))))))))))...
novel-m0123-5p	novel-m0123	NC_010447.5	10429077	10429131	-	55	2.9	72.22	TGCAGTGGTAGGCGGGCTTCACCTC	25	TGCAGTGGTAGGCGGGCTTCACCTCCAGGTGGTGGACGCCGCCCCCGGTGCTGC	...((((.((((((....((.(((.(((..(((((..((((((.......))))))..))))).))).))).))((((((((.((((....)))).)))))))))))))).))))
novel-m0289-3p	novel-m0289	NC_010460.4	5989384	5989450	-	67	2.9	59.09	TCCGGTTCTCAGGGCTCCACCTTT	24	AGGAGGAAGCCCTGGAGGGGCTGGAGGTGATGGATGTTTTCCTCCGGTTCTCAGGGCTCCACCTTT	((((((.......(.((.((((.((((((((.(((.((((((..(((((((((((.((.......)).)))))))))))))))))))).)))))))).)))))).)))))))..
novel-m0319-3p	novel-m0319	NC_010445.4	1850214	1850279	-	66	2.9	70.77	CTCTGCCACACCACCCGCCTGC	22	AGGCGGGTGCTGGGAGGAGGCAGAGGGGCTTCTGGGGTCTGCTCTCTGCCACACCACCCGCCTGC	....(.(((..(((((((..(.((((((((((((((.((((.(((((((((....(....)...))))).)))).)).)).)))))))))))))).).)))))))..))).)
novel-m0304-3p	novel-m0304	NC_010446.5	1525688	1525755	-	68	2.9	67.16	GCAGAGGTTTTTGGAGTGGCT	21	GAGCTCCAGGTGGCCTGGAGGCGGCCCTGGGGCCCTTGGGCCTTCTGCAGAGGTTTTTGGAGTGGCT	...((((((((((((..((((..(..((((((((.(.((((.(((.(((((.((....)).))))).))).))).).).))))))))..)..))))..)))))))))))).
novel-m0165-3p	novel-m0165	NC_010448.4	170429845	170429915	-	71	2.9	52.86	TCAGTCGGATGTTTACAGCGGC	22	CACTGTAAACATCCTTGACTGGAAGCTGTGAGGCGTTCCCAGGAGCTTTCAGTCGGATGTTTACAGCGGC	.......(((((((((((..(((.((((((((((((..(((((((((((.(..((....))..).))))))))))))))))))))))).))))))))))).)))........
novel-m0299-5p	novel-m0299	NC_010443.5	50643123	50643186	+	64	2.9	47.62	AGGCCCTTACATAGTCAGACT	21	AGGCCCTTACATAGTCAGACTCTTGTGTGACATAGCAGTGAGTCTGACTATGTAGGGGCCTAA	((((.(((((.((((.((((((((((((((((((((((((((((((........)))).)))))))))))))))))))))))))).))))))))).))))...........
novel-m0182-3p	novel-m0182	NW_018084912.1	11551	11605	+	55	2.9	77.78	CGGTCCTCGCGCGTGGCTCTCG	22	GGAGCCAGGCGGGTGGAGGCTGGACCGGGGGTCGGTCCTCGCGCGTGGCTCTCG	((((....)))).....((.((((.((((((.((((.((((((((.(((.(.(((.....((((...))))..))).).))).)))))))).)))).)).)))).)))).))
novel-m0183-3p	novel-m0183	NW_018085108.1	47921	47975	+	55	2.9	77.78	CGGTCCTCGCGCGTGGCTCTCG	22	GGAGCCAGGCGGGTGGAGGCTGGACCGGGGGTCGGTCCTCGCGCGTGGCTCTCG	((((....)))).....((.((((.((((((.((((.((((((((.(((.(.(((.....((((...))))..))).).))).)))))))).)))).)).)))).)))).))
novel-m0162-5p	novel-m0162	NC_010449.5	3835435	3835503	-	69	2.8	50.00	GTGGGTGCTCGATGCTAGATG	21	GTGGGTGCTCGATGCTAGATGGGCACAGACAATGGTAATAAATAACATCTAGCATCGAGCACCCGCCT	.((((((((((((..((((((((((((((((((((((((((........................))))))))))))))))))))))))))..)).))))).)))))....
novel-m0057-5p	novel-m0057	NC_010446.5	1046548	1046611	+	64	2.8	80.95	CGGGGTGTGGGGAGGGCC	18	CGGGGTGTGGGGAGGGCCCTGGGCTCGGGCAGGGGTGTGGGGCCCCGATTCCTCGGCCCCGCG	...(((.(((.(((((((.(((((((.((((((((((((((.((((......)))).))))))))....)))))))))))))...((...)).))))))).)))))).
novel-m0284-3p	novel-m0284	NC_010458.4	79730117	79730187	+	71	2.8	64.29	CCCGCTGTCGATAGGGACCCG	21	GGACCTTTGTTGGGCGGGTCCCTGTGCACAGAGCTGGGAGATTTCGGGACCCGCTGTCGATAGGGACCCG	....(((((((((((((((((((.((((.(((((((((((((((.(.(.((....))).).)....))))))))))..)))))))).))))))..)).))))).)))))).
novel-m0258-3p	novel-m0258	NC_010443.5	165080739	165080800	+	62	2.8	57.38	CACCCCAGACCCAATGGCAAGA	22	CTGCCGTTGGGTCTGGGGTGTGTTTTCTTCCCCTGGAAACACCCCAGACCCAATGGCAAGA	........((((..((..(((((((((..((.((((((((((((((((((((...((((......)))))))))))))))))))))))).))..)))))))))..)).))))
novel-m0127-3p	novel-m0127	NC_010448.4	169655028	169655086	+	59	2.8	46.55	TTCCCATTGAGACTGAGCATCT	22	ATGTTCAGTCTCAGTGGGAACCGTGTGTAAGTCTTGTTCCCATTGAGACTGAGCATCT	(((((((....))).))))..(((((((((.((((((((((((((((((((((((..............)))))))))))))))))))))))).))))))))).........
novel-m0157-5p	novel-m0157	NC_010454.4	1126518	1126578	+	61	2.8	61.67	ACCATCGGAGGACGCGGTAGCT	22	ACCATCGGAGGACGCGGTAGCTCATCCGTTGAGCTGACCACCGTCGGTTCTCTGGTGTCC	.((((.((((.(((((.(((((.(((((((((((((((((((((.....))))))....)))))..))))))))))))))).))))).))))...))))(((((...)))))
novel-m0251-3p	novel-m0251	NC_010458.4	17543457	17543516	+	60	2.8	45.76	TTGGTGTACACTGGAATAGCT	21	CTGTTCCAGTGTACACCAGCTGAATATTGGTTCTGGAGTTGGTGTACACTGGAATAGCT	..(((((((.................(((((((((((((((((((((((((((((((....))))...)))))))))))))))))))))))))))))))))).........
novel-m0205-3p	novel-m0205	NC_010444.4	143319584	143319641	-	58	2.8	70.18	TTGGCCTTCGCACCCTAACAG	21	GGGAGGGTGTCGGAGGCAGGAGGGCTCAGGGCGCCCTTGGCCTTCGCACCCTAACAG	......((((((((((..(((.((...((.(...(..((((((.(((((((..((((((.......)))))).)))))))))))))..).).)).)).)))))))))))))
novel-m0129-3p	novel-m0129	NC_010448.4	97251472	97251534	-	63	2.8	61.29	AGTTACAGCCGCCTGTCTCTGG	22	AGGGACAGGCCGCTGCACCTCTTGCTCAGTTCAGGGAAGGAGTTACAGCCGCCTGTCTCTGG	.......((((......(((((.(((((((((((((((((.((((...(((((.(((......))).)))))...)))).))))))))))))))))).))))).))))....
novel-m0038-5p	novel-m0038	NC_010444.4	87391537	87391598	-	62	2.8	60.66	TGCGTGGCTTCTCTGTGCAGTC	22	TGCGTGGCTTCTCTGTGCAGTCTTTTCTTCTGGGACCTGCACAGGAAGGCCACGGAGGGGC	.((((((((.((((.((((((.((((((((.(((((((((((((.......)))).))))))))).)))))))).)))))).)))).))))).)))...((((...))))..
novel-m0101-3p	novel-m0101	NC_010459.5	61488517	61488570	-	54	2.8	83.02	CGCCCTCTGGCCTCTGCCGCAG	22	CAGGCAGCGGCCCGGGGGGGCCGTGCCGACGCGCCCTCTGGCCTCTGCCGCAG	...((((((.....)))))).(((((...(((((((..((.(((((.((((..((((((((((....))).))))))))))).)))))....))..)))).)))..))))).
novel-m0033-5p	novel-m0033	NC_010443.5	272963406	272963473	+	68	2.7	61.19	TCAGCTTCGGGCCTAGATCCT	21	TCAGCTTCGGGCCTAGATCCTGGCCTTTGGGATTCAGCTTGATGGTCGGGCTCTCCCGGAGCAGAGG	.(..(((((((.((.((((.((.((((((((...(((.(((((((.(((((......))))).))))))).))))))))))).)).)))).)).))....)))))..)..
novel-m0111-3p	novel-m0111	NC_010449.5	65090618	65090685	+	68	2.7	80.60	CCGCCTCCTCTCGCCGCC	18	CGGCGGCCGGGGGCGCCGGAGGGTCCACTGAGCTTCCTCCCCACCCTCCCCGCCTCCTCTCGCCGCC	...(((((..((((..(((((((((((..(((((((..(((((((.....(((....)))...))))))).)))))))..)))))))))))))))...))).))....
novel-m0294-3p	novel-m0294	NC_010443.5	208737162	208737217	-	56	2.7	40.00	TTGCTACAAAGACTGTACTGCC	22	CAGTACAGTCTTTGTAGCAAGTGTTTATATCACTTGCTACAAAGACTGTACTGCC	....................(((..((.(((((.((((((((((((((((((((((((((.......)))))))))))))))))))))))))))))))))..))).......
novel-m0305-3p	novel-m0305	NC_010457.5	137303728	137303788	+	61	2.7	63.33	TCACGTCCATGGTCAGCACCGT	22	GGGGACTGAGCATGGAGCGGAGGCCTTCATCTGTCGCCTCACGTCCATGGTCAGCACCGT	........((((((......(((((((((.((((.(.((((.((((((.(((((((...........))))).)))))))).))))).)))).))).))))))))).)))..
novel-m0131-3p	novel-m0131	NC_010445.4	10039125	10039194	+	70	2.7	66.67	TGGATCTCCGAGACGCCGCTGCTGA	25	AGTGGTTGACGTCCAGGGAGACGCGCCAGCGGTCGGCAGTCTGCTGGATCTCCGAGACGCCGCTGCTGA	.....(((((.((((..(((((((..((((((.(.((((...(((((....(((((((.(....).))))))).)))))..))))).))))))..))).))))..)))).)))))
novel-m0263-3p	novel-m0263	NC_010444.4	143635119	143635178	+	60	2.7	67.80	TGCTCTGCAGTGCCCCACCTTG	22	AGGTGGGGTGCTCCAGAGGCGCTGCCTCCTTCCTGGGTGCTCTGCAGTGCCCCACCTTG	........((......))((.((((..((((((((((((((((((.(((((.(((..((........)))))))))).))))))))))))))))))..)))).)).......
novel-m0108-3p	novel-m0108	NC_010449.5	30103363	30103414	+	52	2.6	62.75	TGCCACTGTGGATAGAGGAACTGG	24	AGACCTCATCCGTGGCAGGCTGGCCCCTGCCACTGTGGATAGAGGAACTGG	.((((((((((((((....)))))...)))))))))..(((((((.((((((((((((((((......))))))))...)))).))))..)))))..)).............
novel-m0028-3p	novel-m0028	NC_010444.4	150076127	150076187	-	61	2.6	63.33	ATCCCACTGTGGCCTCCCTGC	21	AGGGTCTGCTCCAGGTGGGATGCCTGTTCTCAGGTCTGCATCCCACTGTGGCCTCCCTGC	..........(.((.((.(((.(((((((.(((((...(((.(((.(((((((((((....)))....))))))))))).)))..)))))))).)))).)))..)).)).)
novel-m0124-5p	novel-m0124	NC_010444.4	87784464	87784547	+	84	2.6	66.27	TGGGGAGCTCAGCACATCC	19	TGGGGAGCTCAGCACATCCAGCTCTGGCACGGAGGACAGAGCCCACCTGTGCCTGAGTCCACTGGATGGCCTGGACCCCCCTG	((.(.....).))((.((((.((((.(.((((..((((((((((.(((((((..(........)..))))))).)))....)))))))..)))).))))).)))).)).
novel-m0170-3p	novel-m0170	NC_010450.4	11728	11797	+	70	2.6	63.77	CACACACGCACTGGGGCTGAGCTTG	25	AGCACAGGCCTAGGGGCGAAACCGGCAAGCGCTGCTTTGCTGAGCACACACGCACTGGGGCTGAGCTTG	...((((.((((((((..(((((.(((((.(((.(((((..(((...(((((((((...)).)))))).)......))).))))).))).)))))))))))))))))).))))..
novel-m0097-3p	novel-m0097	NC_010454.4	24292266	24292319	-	54	2.6	52.83	GCAGTCAGTGCATGACAGAACT	22	TTCTGTGATACACTCCGACTCGGGCTCTGGAGCAGTCAGTGCATGACAGAACT	(((((.((.(((.....))).))(((((((.((((((((((((((.((.((((..((((...(((....))))))))))).)).)))))))))))))).))).)))))))))
novel-m0171-3p	novel-m0171	NC_010450.4	16009	16078	+	70	2.6	63.77	CACACACGCACTGGGGCTGAGCTTG	25	AGCACAGGCCTAGGGGCGAAACCGGCAAGCGCTGCTTTGCTGAGCACACACGCACTGGGGCTGAGCTTG	...((((.((((((((....(((((((((.(((.(((((..(((...(((((((((...)).)))))).)......))).))))).))).))))))))).)))))))).))))..
novel-m0169-3p	novel-m0169	NC_010450.4	10725	10794	+	70	2.6	63.77	CACACACGCACTGGGGCTGAGCTTG	25	AGCACAGGCCTAGGGGCGAAACCGGCAAGCGCTGCTTTGCTGAGCACACACGCACTGGGGCTGAGCTTG	...((((.((((((((..(((((.(((((.(((.(((((..(((...(((((((((...)).)))))).)......))).))))).))).)))))))))))))))))).))))..
novel-m0099-3p	novel-m0099	NC_010444.4	6706113	6706175	+	63	2.6	69.35	TGCCCACACTCCTCTCTCCAGT	22	AGGAGGGAGGCCAGGTGGGGGCTGGGCACCCGATGACCCCTGCCCACACTCCTCTCTCCAGT	.........(((.(((.(((.....(((.(((((((((((...((((.((((.(((((.....)).)))..)))).)))))))))))))..)).))).....))))))))).
novel-m0277-3p	novel-m0277	NC_010451.4	134646149	134646214	+	66	2.6	61.54	TCTCCTTGCGAGTCTCTGCTGC	22	GGCGGGGACTCGTATGGAAGGAGACGCTGCTGGTGACCTGTTCTCTCCTTGCGAGTCTCTGCTGC	.............((((((...(((((((((((((((((((.(((((((.(((((...))))...).)))).))).)))))))))))))..))))))...))))))......
novel-m0016-3p	novel-m0016	NC_010448.4	17077528	17077598	-	71	2.6	51.43	ACAGGGTAGAACCACGGACAGGA	23	CTGCCAGTGGTTTTACCCTATGGTAGGTTACGTCATGCTGTTCTACCACAGGGTAGAACCACGGACAGGA	(((((.(..((((((...((((((((((.(((((((((((((.(((((((.((.((...)))).))))))).))))))))))))))).)))))))).))))))..).).))))
novel-m0316-3p	novel-m0316	NC_010444.4	10115456	10115515	+	60	2.6	62.71	CGAGGCAGCGCTGAGGATGAAC	22	CCACCCTCATCGCTGCCTGTGTGTCCACACTGGAGCACGAGGCAGCGCTGAGGATGAAC	...(((((...))))).........(((((.(..((.(((((.((((((((((((.((((...)))))))).)))))))).))))).))..).)))))(((((...))))).
novel-m0295-3p	novel-m0295	NC_010443.5	208737164	208737219	+	56	2.6	40.00	TTGCTACAAAGACTGTACTGCC	22	CAGTACAGTCTTTGTAGCAAGTGATATAAACACTTGCTACAAAGACTGTACTGCC	......................(((.((((((..((((((((((((((((((((((((((.......))))))))))))))))))))))))))...))).))).))).....
novel-m0176-5p	novel-m0176	NC_010449.5	25250851	25250908	+	58	2.6	50.88	TTGTCCAAACGCAATTCTCGAGT	23	TTGTCCAAACGCAATTCTCGAGTCTATAGCTCTGGCCGAGAGTTGAGTCTGGACGTC	((((((((.(((((((..(((.(((((.((.(((((((((.(((.........)))))))))))).)).))))))))..))))))).))))...........)))).......
novel-m0079-3p	novel-m0079	NC_010449.5	30058024	30058091	-	68	2.6	70.15	CTGGGCTGGGAGTGGTGGG	19	TGCTGCGTCCCCTCCCCGGGCTTCCCCAGACTGTGCCTGGCCTTAGCTCTGGGCTGGGAGTGGTGGG	...((((.((....(((((((((((((.((((..(((.(((((...((((.......))))....))))).)))..))))))))))))))))).)).)))).......
novel-m0317-5p	novel-m0317	NC_010459.5	11346563	11346623	+	61	2.6	66.67	CGGTGGGGTGCAGTGCTGGACTCT	24	CGGTGGGGTGCAGTGCTGGACTCTGGGGACAGAGCAAGAGCCCGGCACCACCCCACTTCT	.......(((((..((((.(.(((((((((..(((((((.((((.(........).)))).)))))))))))))))).).))))..)))))(((((.(((...))).)))))..
novel-m0110-5p	novel-m0110	NC_010453.5	4638694	4638751	-	58	2.6	61.40	TGCACAACAGAGCGAGCCAGCT	22	TGCACAACAGAGCGAGCCAGCTGGACGCGGACACCCTGACTCACTCTGTTGTGCAGC	.((((..(((((((((((((((((((((((((.(((.((((((....))).....))).))).)))))))))))))))))))))))))...)))).................
novel-m0039-3p	novel-m0039	NC_010454.4	52422042	52422103	-	62	2.6	57.38	CCAGTATTGGCTGTGCTGCCCCA	23	TAGCAGCACAGAAATATTGGCACCGGGCGGAGAGTCTGCCAGTATTGGCTGTGCTGCCCCA	................((((((((((((.((...(((((((((.((((((((((...(((.....)))))))))))))..)))))))))...)).))))).)).....)))))
novel-m0154-5p	novel-m0154	NC_010459.5	48101711	48101767	-	57	2.6	66.07	AAGCAGGGACTGCTGAGGTTGG	22	AAGCAGGGACTGCTGAGGTTGGGCGGGCCGACCTCAGCAGTTCCCTCCTCGCTCCT	.....(((((((..((((((.(((((((((((((((((((((.....))))))))))))).)))))....))).).))))))))))))...((.((.((....)))).))..
novel-m0149-3p	novel-m0149	NC_010460.4	18655897	18655958	-	62	2.6	73.77	TGACAGGCTCGCTCTGCTGGCT	22	CACGGCAGGGTGAGCTGGCCGCCCGCGCGGTGACGCAGGTGACAGGCTCGCTCTGCTGGCT	......(((((((((((..........((.((.((((((((((((((.(.((((.(((......))).)))).).)))))))))))))))).)))))))...))))))....
novel-m0045-5p	novel-m0045	NC_010444.4	1473430	1473491	-	62	2.6	62.30	AGGACGGGAAGAGAGGAGGGCG	22	AGGACGGGAAGAGAGGAGGGCGTGGTTTCTGCTGGTCCTCACTCCTCTCCTCCCGTCTTCC	.......(((((.(((((.((((((((((.(((((((((((..(((....))).))))....))))))).)))))))))).)))))..)))))...................
novel-m0142-3p	novel-m0142	NC_010450.4	543390	543447	-	58	2.6	59.65	TGCACCTTCAGGGTCATAGAGAGCT	25	CCGCAAACCCCACCTTGAGGGTCGGGTACTCCTGCACCTTCAGGGTCATAGAGAGCT	..((((...)))).......(((((((((((..(((((((.........(((((((((((((((....)))).)))))))))))......).))))))..)))....))))))))
novel-m0216-3p	novel-m0216	NC_010459.5	25943894	25943942	-	49	2.6	62.50	CAGGCTGACTGTGCTGTCC	19	GCAGCTCAGCACAGTCTGTGGCTCTGACCCAGGCTGACTGTGCTGTCC	...((((...((....)).))))(((((((((((((.((.((((((.(((..(((((((.((......))))))))).))).)))))).)).))).))))))))))...
novel-m0226-5p	novel-m0226	NC_010447.5	21156954	21157012	-	59	2.6	55.17	TGCGTTCATTCTGTTTGGCCT	21	TGCGTTCATTCTGTTTGGCCTGGTGTTCTTTCAGCAGGCGGGACAGCATGGTCGCAGT	......(((((.((((((.(((((.((((.((((((.(((((.((......)).))))).)))))).)))).))))).)))))))))))((((.((.....)).))))...
novel-m0047-5p	novel-m0047	NC_010447.5	66773070	66773129	-	60	2.6	66.10	TGCAGTCAGTCTAGAGCAGGGC	22	TGCAGTCAGTCTAGAGCAGGGCAGAGGCTGTGCCCTCTGGCCACCCTGGGAAGGCCAGC	((((((((((((((((((..((..(((..(((((.(..((.((((((......)))))).))..))))))..)))))..))))))))))).....)))))))..........
novel-m0172-3p	novel-m0172	NC_010450.4	11394	11463	+	70	2.6	63.77	CACACACGCACTGGGGCTGAGCTTG	25	AGCACAGGCCTAGGGGCGAAACCGGCAAGCGCTGCTTTGCTGAGCACACACGCACTGGGGCTGAGCTTG	....((((.((((((((...(((((((((.(((.(((((..(((...(((((((((...)).)))))).)......))).))))).))).))))))))).)))))))).))))..
novel-m0066-5p	novel-m0066	NC_010444.4	1474435	1474496	-	62	2.6	57.38	AGCCAGGGCTGCAGGCACTGAC	22	AGCCAGGGCTGCAGGCACTGACATTCACCCATGGTATTGTGGTGCCTGACGTCTTGGCAGT	.((((((.((((((((((((.((((((((..((((((((.(((.(.(((...)))).)))))))))))..)))))))).))))))..))).))).))).....)))......
novel-m0310-3p	novel-m0310	NC_010455.5	75391148	75391222	+	75	2.5	51.35	TGGGCTTGAGCACACACAGAGA	22	TCTGTGTGTGCTCAAGTCTGGTACACGTGTGTTTCTCACTGCGTTCTGTGTGTGGGCTTGAGCACACACAGAGA	...((((((..((...((((((((((((((((((((((.((((((((((.....))).))))...)))..))))))))))))))))))))))))..))))))..........
novel-m0224-3p	novel-m0224	NC_010459.5	30474489	30474573	-	85	2.5	65.48	GCCGCTGGGCCGAAACTCC	19	GGCCAGGGCCCAGTTGCGGGGGATAAAAGCACAACTACCAGCCCGGCTGGGCTAGCGATCTGATCGCCGCTGGGCCGAAACTCC	(((((((....((((((((.((((.((((...(((.......(((((...))))))))....))))..)))).))))))))....))))))).(((((...)))))...
novel-m0094-3p	novel-m0094	NC_010456.5	34019750	34019808	-	59	2.5	63.79	CCCTGTCTCACTGTCTCCTTCC	22	AGGGAGACGGCAGACAAGAGCGTGAAGCCCCCCCAGCCCTGTCTCACTGTCTCCTTCC	...........((((.((.(((((((...(((((((((((((((.(((((.(.((.((.........))))).)))))..))))))))))))))).))).)))).)).))))
novel-m0058-5p	novel-m0058	NC_010455.5	192377146	192377197	+	52	2.5	50.98	TTCTCATTGGCCTCATGTCCTGT	23	TTCTCATTGGCCTCATGTCCTGTCACTTCCAGGAGCTGGCCAATGAGTTGT	.(((((((((((((((((....((((((((((.....(((((.......)))))...))))))))))....))))))))).))).(((.((....)).)))....))))).
novel-m0029-3p	novel-m0029	NC_010448.4	167610550	167610611	-	62	2.5	68.85	TCCGTCGGGGGCCTGGCACACA	22	AGGGCCAGGCCCTTTGACGTGGGCGTTATGTCCCAGCCGTCCGTCGGGGGCCTGGCACACA	....(((((.....)))))((((..(((((....(((((((((((.((((..(((...........)))...)))))))))))))))....)))))..))))..........
novel-m0270-5p	novel-m0270	NC_010461.5	107446827	107446885	+	59	2.5	56.90	CTACAGGCCCCCCACCATTTGC	22	CTACAGGCCCCCCACCATTTGCACGCTTCTTTGGTAAATGGTGTCGTGCCTGTGTGCG	.........((((((((((.((((((((.(..((((((((((.((......))))))))))))..).))))))).).))))))).)))...(((((((.....)))))))..
novel-m0208-3p	novel-m0208	NC_010457.5	138447229	138447288	-	60	2.5	59.32	TCTTGGACCCCTTCTCACAGG	21	TTCGAGAAGGGGCTCATTCAGACTCTGGAGTCGGCCGGTCTTGGACCCCTTCTCACAGG	..(((((((((.....))))(((.((((.((((..(((((((((.(((...((((((((....)))..)))))))).)))))))))..)))).))))))))))))......
novel-m0212-5p	novel-m0212	NC_010450.4	113821133	113821214	+	82	2.5	70.37	TTCCAGACGTATCGCTGGCTCCT	23	TTCCAGACGTATCGCTGGCTCCTCTGCGCACGAGCCAAGGGGTCCCCGTCGCGGAGCCGAGCCGCGAGGGCATGTGGCAGG	............((((.((((.(((.(.((.((((.((((((((((((.(((.(((....)))...))))))))))..)))))))))..)).).))).)))))))).......
novel-m0089-5p	novel-m0089	NC_010455.5	103688100	103688156	-	57	2.5	33.93	TCTGGCTTTAATCTCTGTCTTG	22	TCTGGCTTTAATCTCTGTCTTGTATATATGAAAGAGAAAGAGATTAAAGCTAGCAG	.....(((((((((((((((.(((((((((((((((.((((............)))).))))))))))))))).))))))))))))))).......................
novel-m0086-5p	novel-m0086	NC_010449.5	100126709	100126768	-	60	2.5	71.19	TGCCCGAGAGCTTGGACCGCGCGT	24	TGCCCGAGAGCTTGGACCGCGCGTTGCAGTGGGGTGACGCGAGGTTCAGCCCGGGCCTC	.........(((((((.....(((((.(.(((.(((((.((((((((......)))))))).))))))))))))))......))))))).......(((((........)))))
novel-m0298-3p	novel-m0298	NC_010445.4	43466048	43466116	+	69	2.5	36.76	AGATAACTATACAATCTATTGCC	23	TAGTAGATTGTATAGTTGTGGGGTAGTGATTTTACCCTGTTCAGGAGATAACTATACAATCTATTGCC	..(((.(((((((.((((.(.((((((((((((((((((((((((((((((.....))))))).........))))))))))))))))))))))).)))))))))))).))).
novel-m0273-3p	novel-m0273	NC_010444.4	81053055	81053116	+	62	2.5	57.38	GCAGCACTCTGTCCCCCCCAGT	22	TGGTGGGGACATGGTGCTTCTGGGCTATTTGAGACCAAAGCAGCACTCTGTCCCCCCCAGT	.....(((((((.......((((..((((.((((.(((((((.((((((.((.((((.....)).))..)).)))))).))))))).))))..)))))))))))))))....
novel-m0166-3p	novel-m0166	NC_010444.4	18725525	18725586	-	62	2.5	54.10	TCCCTCCTCCTTCCACCCTAGT	22	GAGGGAAGAGGGAAGGAGGGATAACGTAGGAAAGAGATCTCCCTCCTCCTTCCACCCTAGT	...(((.((..((.((((.....((((((((.((((..((((((.(((((((..................)))))))))))))..))))..)))))))))))))).))))).
novel-m0095-5p	novel-m0095	NC_010450.4	3227250	3227304	-	55	2.5	57.41	TTGCGGGGCACGTAGCGTGTGT	22	TTGCGGGGCACGTAGCGTGTGTGTGTTAGGTACACACGAGCGTGTCCTGCAATC	.((((((((((((..((..((((((((((((((..((((((((.......)))))))).))))))))))))))..))..)))............))))))))).........
novel-m0180-5p	novel-m0180	NC_010447.5	7039829	7039888	-	60	2.5	69.49	CACTCCTCCCCTGTGTGCCAGG	22	CACTCCTCCCCTGTGTGCCAGGTCCTGGGCTAGAAGCTGGCACAGGGGGGTGGGGAGCG	..........((((((((.((.((((.(((((.((((((((.(.(((...))).).)))))))).))))).)))).)).)))).))))(((((..........)))))....
novel-m0330-5p	novel-m0330	NC_010448.4	4794611	4794667	-	57	2.5	55.36	TGCTGCTTCGTGTCTTGAGCTCCT	24	TGCTGCTTCGTGTCTTGAGCTCCTGGCTGGGCAAAGAGACAGGCAAGAAGAGCAGA	(((((.((((((((((..((((((.((((.((((((..((.((.....))))...)))))).).)))...))))))...)))))))))).)))))...(((......)))....
novel-m0146-3p	novel-m0146	NC_010454.4	36883183	36883240	-	58	2.5	70.18	ACAGGACGAGGGGATTGCGCTGT	23	AGCGGGACCGCCCTGCGACAGGTTCCCGGGGGGAACAGGACGAGGGGATTGCGCTGT	...((......))((.(((((....(((.(((((.((((.((.(.((((.((.(..((((((...))))))..).))))))).)).))))..))))).))).))))).))..
novel-m0272-5p	novel-m0272	NC_010444.4	81053094	81053143	+	50	2.4	69.39	GCAGCACTCTGTCCCCCCCAGT	22	GCAGCACTCTGTCCCCCCCAGTCCCTCTGGTGGGACAGCCCGTGTGCAC	((.(((.(((((((......(((.(((.(((((((..((((.....)))).)))))))...))))))....((.((((((......)))))))).)))))))))).))....
novel-m0137-5p	novel-m0137	NC_010457.5	60053883	60053923	+	41	2.4	60.00	AGGTGCTGGCAGAGAGAG	18	AGGTGCTGGCAGAGAGAGCGTAGTGTTCGCCGGCATAGAG	..(((((((((.(..((((...((((((((.....((((.....)))))))))))).)))).).))))).))))..((((.((((((.(....).)))))).).))).
novel-m0262-3p	novel-m0262	NC_010446.5	88626410	88626469	-	60	2.4	47.46	TCCCAAGACTCCTTTGATCCCT	22	GAACCAAAGGAAACTTGGGAGCAGCAGCATATAAAGCTCCCAAGACTCCTTTGATCCCT	............(((((.((.(((((((((((((...(((((((..(((((((((.............)))))))))..)))))))...))))))))))..))).)))))))
novel-m0179-3p	novel-m0179	NC_010455.5	127485709	127485771	-	63	2.4	29.03	ATATCTGCCTGTATATATGCCT	22	GTATATATACAGGCATATATATATGCCTATATACTTGTATATATCTGCCTGTATATATGCCT	....(((((.........(((((((((((((((((((((((((((.((((((((............)))))))).)))))))))))))))))))))))))))...)))))..
novel-m0135-5p	novel-m0135	NC_010444.4	6602746	6602805	+	60	2.4	55.93	AGCACTTACGGATTCTGGGGG	21	AGCACTTACGGATTCTGGGGGTGTGTGCTCCAGCTGCCCTCAGCATCTTTGGGTGATGT	......((((((((.(((.((.((((((.((((.(((((((((.((......))))))))))).)))).)))))).)).)))..))))))))(((((.......))))).
novel-m0074-5p	novel-m0074	NC_010447.5	88028343	88028407	-	65	2.4	54.69	TGTTCTAGGTATGGTCCCAGGGA	23	TGTTCTAGGTATGGTCCCAGGGATCCCAGATCAAACCAGGCCCCTGGGCCTATCCTAGAACCAA	((((.((((..(((((((((.((((((((.((((.(((((((...((...........)).))))))).)))))))))))).)))))))))..)).))..)))).........
novel-m0018-3p	novel-m0018	NC_010449.5	30100235	30100318	+	84	2.4	65.06	TGAACATCCGGTCAGGCAGCTGTGG	25	GAGGCTCCCGCTGGGGCGGGGGGTGGTGGGGGGATGCCCAAACCCAACGCAAAACAAATGAACATCCGGTCAGGCAGCTGTGG	.((((((((((((.((((((.(((((((((..((((..((((......)))).))))..)))..............))))))..)).)))).)))))...))))).))..
novel-m0044-3p	novel-m0044	NC_010461.5	123286587	123286647	-	61	2.4	51.67	TCCACGGTGGTGGAATTGTCC	21	ACAGTTCCACCCCAAGTGGGCAATGGATGTAAAGACTTGTCCACGGTGGTGGAATTGTCC	....((((....))))..((((.((((..(((((((((((((((..((((((((.(..(....)..))))))))))).)))))))))))))..)))).)))).........
novel-m0235-3p	novel-m0235	NC_010444.4	22759719	22759779	+	61	2.4	46.67	AACCTTTGTGCTTGGGTCTCT	21	AGGCCATTCAGGCACAAAGATTCCTTTTGAAGACAGTGGAACCTTTGTGCTTGGGTCTCT	..((((......)))).((((((((((((..(((((...(((((((((((.((((..(((....))).)))).))))))))))))))))..))))))))).))).......
novel-m0140-3p	novel-m0140	NC_010456.5	60107968	60108029	-	62	2.4	60.66	AGGCTCTCTCCCCCAGCGTCTCT	23	AGGTGCTGCAGGAGGTGGGCTCTGACTTGATTTGGCACAGGCTCTCTCCCCCAGCGTCTCT	.(((....((.(((....)))))(((((.(((((((((((..(((((.((((.(((.((......))..))))))))))))..))))))))))).))))).........))).
novel-m0151-5p	novel-m0151	NC_010444.4	9097546	9097626	-	81	2.4	65.00	CTGCACTTCCTGTACCACA	19	CTGCACTTCCTGTACCACATCCTCTAGACCGGGTCCCCCAGCAGGGACATGGGAGGGTGGGGGTGGACGGAGGTGAGGTG	........((...((.((.(((.((((((((.((((.(((((((....(((.(((((......))))).))))))))))..)))).).))))))).)))))))...)).
novel-m0189-5p	novel-m0189	NC_010449.5	121711338	121711400	+	63	2.4	40.32	AGGACTCCATTTGTTTTGATGA	22	AGGACTCCATTTGTTTTGATGATGGATTCTTACGCTCCATCATCGTCTCAAATGAGTCTTCA	.......(((((((((((.((((((((.(((((...((((((((((.........))))))))))...))))))))))))).)))))))).)))..(((....)))......
novel-m0036-5p	novel-m0036	NC_010449.5	110108338	110108405	+	68	2.4	67.16	TACAGGGCCTCTGAATACTTTGCCT	25	TACAGGGCCTCTGAATACTTTGCCTGGCCTGGGGGTCCCCGGGAGGCAGGGGGGCAGGTTCTGTGCC	..((((.((...((((.((.((((((((((.......((((((((..((((((....))))))))))))))....)))))))))).))....))))...)))).))...
novel-m0109-5p	novel-m0109	NC_010457.5	101320220	101320273	+	54	2.4	49.06	TTGCAGATGAGAATGCGCAACT	22	TTGCAGATGAGAATGCGCAACTTGGAAACAGTTGCGCATTCTCATCGCTTGCG	.....((((((...((((.((.((.(((((((((((((((((.(....))))))))))))))))))))..)))))).....))))))....(((((((......))))))).
novel-m0218-5p	novel-m0218	NC_010450.4	128536623	128536684	-	62	2.4	45.90	GTGGATTCACTCAACTTGGGTT	22	GTGGATTCACTCAACTTGGGTTTGCAAACAATACATGAACCAGGGTTGACTGAATCCTGGG	.......(((((((((((((..(((((((.(((((((.(((((.............))))).))))))).)))))))..)))))))))))))((((((((...)))))))).
novel-m0122-5p	novel-m0122	NC_010449.5	114042511	114042571	+	61	2.4	63.33	TGGTCAAGGCCTGTCGCCGCTGT	23	TGGTCAAGGCCTGTCGCCGCTGTATGTGCAGCAGCAGCAGCAGCACACGCTCAGGCCACA	.....((((((...(((.(((((((..(((.(((.((.(((((...(((....)))))))).))))).)))..))))))).))).((((((....)).)))))))).))....
novel-m0040-5p	novel-m0040	NC_010456.5	49846399	49846462	+	64	2.4	68.25	TGCCGACCTAGAGCTCTGTGGCC	23	TGCCGACCTAGAGCTCTGTGGCCTGGATGACTCCCGGGCCCCTCCACTCTGGGTCCTGGCTCC	((((((...))))))......((((((((((((....(.(((((((.......))))))).)....)))))))))..)))........(((((.(((........))))))))
novel-m0326-5p	novel-m0326	NC_010449.5	86344560	86344642	+	83	2.4	56.10	TGAGGCTCCTGGTGAATGAGGTT	23	TGAGGCTCCTGGTGAATGAGGTTTAGCACATGTGACCCTCCAGTGCACTCTGCTCCTCTTCACTCACCGTGGGAGGTTCAGG	...........(((((((((((((.((((((((((.(((((...((((...(((((......)).)))..))))...))))).)))))..))))).))))))).))))))...
novel-m0161-5p	novel-m0161	NW_018085316.1	47080	47127	-	48	2.4	61.70	GCTGGGCTGTACCAAGAGA	19	GCTGGGCTGTACCAAGAGACTGACCCTGAGGGCTTACAGCCCAGTGC	(((((.(((((((((((((((((((((((((((...((.......))...))..)))))))))))........)))))))).)))).)).)))))..............
novel-m0321-5p	novel-m0321	NC_010450.4	137483539	137483608	+	70	2.4	68.12	GAGGGCGGGAGGGAGGTG	18	GAGGGCGGGAGGGAGGTGCGTGCTGGTCTTAGCAGCGTGTCTAGTGGCACGAGCCCCACCCTCCCTCCT	.(((.((...(((.....(((((((.(((..((.(((.((((((...((..(((...)))..)).)))))).))))).))).))))))).....)))...)))))...
novel-m0246-3p	novel-m0246	NC_010447.5	22876873	22876931	+	59	2.4	62.07	TCCCTGACTTCTGGCCCCCAGA	22	AGGGGGCCACTAGTCACTGGGGAGACACAGCTACTGTCCCTGACTTCTGGCCCCCAGA	...(((.....)))..((((.......((((((((((((((((..(((((...((((....(((...))))))))))))..)))))))).....))))))))....))))..
novel-m0063-5p	novel-m0063	NC_010449.5	32187902	32187964	+	63	2.4	61.29	TGTCATGCTGGGGAGTGTAGTGA	23	TGTCATGCTGGGGAGTGTAGTGAACGTCGTCATGCTTCTCACTGCTCCCCCCGGTGTCCGGC	...(((((((((((((((.(((..(((((((((.(.(((((((..((......))...))))))).).))))))))).))).))))))))))).)))).............
novel-m0292-3p	novel-m0292	NC_010448.4	49683451	49683528	-	78	2.3	61.04	TGCCACAGCTGGATCTGCCTCGAGC	25	CCAGGCGATGACACCCTGGTACTCCTCCTTCCGCAGCAGCTCCAGGATAAAGTGCCACAGCTGGATCTGCCTCGAGC	...((((.((((((((.((((((((((..(((..(((((((..((((...((....))...))))...)))))))..).)).))).)))).).)).))))..)))))))).....
novel-m0084-3p	novel-m0084	NC_010453.5	60735364	60735429	+	66	2.3	50.77	TATTGCACTTGTCCCGGCCTGTTGA	25	CACAGGTTGGGATCGGTTGCAATGCTGTGTTTCTGTATGGTATTGCACTTGTCCCGGCCTGTTGA	........((......(((.((((...((..((((((((((((.(((.(((((((((((......)))))))))))))).))))))))))))..))......)))).)))...))
novel-m0314-5p	novel-m0314	NC_010461.5	110387911	110387972	+	62	2.3	42.62	ATAGCAGCGCCTCACGTTTTGA	22	ATAGCAGCGCCTCACGTTTTGAACCATTTAAAGCCCTTCAAAACATGAATTGCTGCTGCAT	......((((.(((((((((.((((((((..(((.((((((((.............)))))))).)))..)))))))).)))))))))))))......((((....))))..
novel-m0015-3p	novel-m0015	NC_010453.5	12926729	12926777	-	49	2.3	60.42	GAGTCCACCTGTGCCTGAG	19	CAGCACATCCGGCTCTGGCACAGAGAACAGAGTCCACCTGTGCCTGAG	..(((.((....))))).....(((((((.(((.((.(((((((((((...(((((((..........)))))))....)))).))))).)).))..))))))))))..
novel-m0098-5p	novel-m0098	NW_018084804.1	223315	223387	-	73	2.3	66.67	AGCAGGGGGTGTAGCTCAGTGGT	23	AGCAGGGGGTGTAGCTCAGTGGTAGAGCGCGTGCTTCGCATGTACGAGGCCCCGGGTTCAACCCCCGGCTCC	......(((((((((.(((.(((.((((((..(((((.(.(((...(.((((((...)))))).)...)))).)))))..)))))).)))...)))...))))))))).....
novel-m0229-3p	novel-m0229	NC_010450.4	4141310	4141392	+	83	2.3	59.76	CTCCTGGGAAGACTGTGACCAG	22	GGTCCCCATCCTCCTGGGAAGACTGTGACCAGCACAAACAGTGATGGGCTGGTCCCCATCCTCCTGGGAAGACTGTGACCAG	....((.(((((((.(..((.((((((((.((..(.(((((((.((........)).))))))).)..)).)))))))).))..).))))))).))..((((.....)))).
novel-m0232-3p	novel-m0232	NC_010444.4	4452272	4452326	-	55	2.3	59.26	TAGCAGCGGGGGGACTTACT	20	TAGGGCCCCTTGCCGTTGCTGAGTTAACTGCCCTTAGCAGCGGGGGGACTTACT	......................((((((((((..((((((.((((...(((((((((((.........))))))))))))))).)))))).)))))))))).........
novel-m0155-5p	novel-m0155	NW_018084833.1	1273625	1273680	+	56	2.3	56.36	ACCGTCAGGCCAAGTTCTGCT	21	ACCGTCAGGCCAAGTTCTGCTTTTTCTGTAGTGAGAGCAGCACTGGGTCCGGGAG	.(((((..((((.((.(((..(((...((((.(((.((((((((........)))))))).))).)))))))..)))))))((((......)))).))..))))).....
novel-m0194-3p	novel-m0194	NC_010453.5	7955122	7955192	-	71	2.3	54.29	TGCCAAACCATAGAAACCTTGCTA	24	GCTGGGCTTTCTGAAGGTCCCTGGGACCTGGGCTACAGGTTCTAGCTGCCAAACCATAGAAACCTTGCTA	..(((((((.....(((((....(((.(((.((((((..(((..((((((((((.....))))))))))..)))......))))))))).)))....)))))....))))))).
novel-m0279-3p	novel-m0279	NC_010454.4	59379329	59379395	+	67	2.3	63.64	TGCCTGGACCCTGCTGCCTAGA	22	CAGGCAGCACTCTCAAGTCAGGTCCCTGAGCGGGCGCTCACATCTGCCTGGACCCTGCTGCCTAGA	.....(((...((((((.(((((.(..((((((((...((.((.(((((...(((((....))))).))))).)).))...))))))))..).))))).)))))).)))...
novel-m0230-3p	novel-m0230	NC_010450.4	4141260	4141342	+	83	2.3	59.76	CTCCTGGGAAGACTGTGACCAG	22	GGTCCCCATCCTCCTGGGAAGACTGTGACCAGCACAAACAGTGATGGGCTGGTCCCCATCCTCCTGGGAAGACTGTGACCAG	....(((.((((((.(..((.((((((((.((..(.(((((((.((........)).))))))).)..)).)))))))).))..).)))))))))...((((.....)))).
novel-m0133-3p	novel-m0133	NC_010459.5	62783539	62783598	-	60	2.3	55.93	ATCTCAGGTGTGTCAGCCCGA	21	GGACTGTCAAACCTGAGAATGGTGAGCGTCCAGGGACAATCTCAGGTGTGTCAGCCCGA	(((.....(((((((...)))))))(((((..((.(((.((.((((((((.((...............)).)))))))).)).))).))..))))))))............
novel-m0266-5p	novel-m0266	NC_010443.5	272900775	272900862	-	88	2.3	64.37	ATGAGGATGTCGCCTCCCGGGAC	23	ATGAGGATGTCGCCTCCCGGGACCTGAGGAGTGGAAGAGCAGCAGAGCCCAAACCCTGCAGGGCACCGGGTGCTGGCATCCGACTTC	((((((((((....)))))....(((((((((..(((((..(((((((.((....(.((......)))...))))).))))...))))).)).))))))).....)))))..
novel-m0014-3p	novel-m0014	NC_010461.5	123284488	123284547	-	60	2.3	40.68	TCAGTCTCAACTGCAAAGAAGT	22	CTGTTTGCAGAGGAAACTGAGACTTTGTAACTACATCTCAGTCTCAACTGCAAAGAAGT	((((..((..........(((((((((((((...(.(((((((..((.(((((((...(((....)))))))))).))..))))))).).)))))))))))))))))))...
novel-m0144-3p	novel-m0144	NC_010443.5	224443152	224443215	-	64	2.3	46.03	ACAGCTCCTGGACTCCTCTATGA	23	TTAGAGATGAGTCTGGAGCAGATCTGTAGGTATTTGAGAGACAGCTCCTGGACTCCTCTATGA	..........(((((.((.((((((((.((.(((((..(((((((((((...(((...........)))....))))).))))))))))).).).)))))))).)).))))).
novel-m0126-5p	novel-m0126	NC_010444.4	75516384	75516438	+	55	2.3	57.41	GTCCTGTGATGATCTCCCTGAGC	23	GTCCTGTGATGATCTCCCTGAGCCTGGGGGCTATTGGAAGATCCAGCATCACCC	....((((.((..((.((((((..(((...(((((((...((((....))))...)).)))))..)))..)))))).))..)).)..((((((((...))))))))...))).
novel-m0120-3p	novel-m0120	NC_010449.5	82660363	82660442	+	80	2.3	58.23	TGGGAGCTGAAGGGAAGAACCTC	23	GGATTCCCTTCACTGTCCCACTCACTGTCCTGCTCTCCTGGGGGAAACAGAGGCTCTGGGAGCTGAAGGGAAGAACCTC	...((((((((((.((.(((((((((...((((((((....((((.(......).))))....)))....)))))..)))))))))...))...)))))))))).........
novel-m0223-3p	novel-m0223	NC_010448.4	54580922	54580978	-	57	2.3	60.71	CTGGTACAGGAATGGGGGGCA	21	TCTCCCAACCCTTGTACCAGTGCGTGCCTCAGTCCCTGGTACAGGAATGGGGGGCA	..((.(((....))).))...(((((..((((((.(((((((..(((.(((((((.((........))..))))))))))..))))))).)))).)).)))))........
novel-m0239-3p	novel-m0239	NC_010448.4	95750377	95750436	+	60	2.3	64.41	CTTCCCTCACCCCCTTTGCCCAT	23	CGGCAAGGGCAGGAGGGATTCCATGGCTCTCACCGGCTTCCCTCACCCCCTTTGCCCAT	...........((((((((((.......((.....((((((((..(((((((..((..((......))))..)))))).)..))))))))..))....)))))))))).....
novel-m0022-5p	novel-m0022	NC_010446.5	93552580	93552622	-	43	2.3	59.52	CAGGGCTCACTCTTGCTTC	19	CAGGGCTCACTCTTGCTTCAGTCGGGAGTAGGGAGGGAAGTG	..(((((.(((((((((..((....(((...((((((((.....)))))))))))....)))))))))))...)))))..((((...(((((....)))))..))))..
novel-m0076-5p	novel-m0076	NC_010450.4	5091483	5091549	-	67	2.2	51.52	TCAGCCCCAGAGACAAGGAATCT	23	TCAGCCCCAGAGACAAGGAATCTATGGATGTATTAACCCAACAGAGTCCTTGGGTTGGGGCTGGGT	......(((.((.(((((((((((((((((...((((((.(((.(((..........)))..))).))))))..)))))))))))))).))))).)))...............
novel-m0017-5p	novel-m0017	NC_010447.5	66780488	66780549	-	62	2.2	45.90	TCTGGCACATGTTCTAACCTGTCT	24	TCTGGCACATGTTCTAACCTGTCTTGTTGTCATGCTTACAGAAGGTTAGATGTGCTGGTGG	.(((...(((((((((((.(.((((((((...((((((((.(((.((..........)))))))))))))))))))))).))))).((((.....))))...)))))).)))..
novel-m0178-5p	novel-m0178	NC_010446.5	79778913	79778971	+	59	2.2	51.72	ACAGCTGCCAACCTTGACACT	21	ACAGCTGCCAACCTTGACACTGTCTTAGTGGCTCACAGGTTAGGGTGAGTGGCTGTTT	((.(((.(((...(.((((.((((((((..((((((((.((((((....))...))))))))))))..))))))))..)))))..))))))))..................
novel-m0238-3p	novel-m0238	NC_010445.4	125795871	125795930	-	60	2.2	47.46	CCTCGTAGCTTGCTCACCAAAT	22	CCAGTGATCAGGTTACGATGGATTTCTCAAGTGGCAACCTCGTAGCTTGCTCACCAAAT	((((........))))..(((((((((((((((...((((.((((((((((.((...((......))...)))))))))))).))))...))))))))))).))))......
novel-m0041-5p	novel-m0041	NC_010443.5	67100616	67100701	+	86	2.2	61.18	TGTGAGGGGTGGGTCTGCC	19	TGTGAGGGGTGGGTCTGCCTCAAGCAAAAGCAGGCTGACACAGTGTTGGATGCCTGCGGGGTGGGGCATGTCCACATCCCAGGAC	...................(((.((.((((((((..(((((((..(....((((((...((......))...))))))..).)))))))..))))).))))).)))....
novel-m0114-3p	novel-m0114	NC_010444.4	5521462	5521524	+	63	2.2	58.06	CCTCTCTTCCCTCACGGTCGCT	22	AGGCCGAGAAAGGAGAAGAGAGACTGAGGGTTGGAACCAGCCTCTCTTCCCTCACGGTCGCT	.((((..((((......)))).((((((.(.(((((.((..((.((((((((.(((.(........)))).)))))))))))).))))).).))).)))))))((....)).
novel-m0259-3p	novel-m0259	NC_010453.5	7963864	7963907	+	44	2.2	58.14	CCCTATGGGCATCCTGAAA	19	CCGGGATGCCCTTTGGGTCCTCTTCCCTATGGGCATCCTGAAA	...((((...)))).((((((((((((((....)).)))))......((((((((((...(((.......)))...))))))))))...........))).))))....
novel-m0198-5p	novel-m0198	NC_010443.5	240009966	240010013	+	48	2.2	46.81	ACATGCTTTTGAAGAGGACTGCCT	24	ACATGCTTTTGAAGAGGACTGCCTAGGGCATTTCCAGAGCAATGAGA	(.((((((.(((((((((((.((((((((.((((.....((((...)))))))).))))).)))....)))))))..((((((((.......)))))))))))))))))).)..
novel-m0023-5p	novel-m0023	NC_010448.4	46684793	46684862	+	70	2.2	49.28	TGCAGGAGTTGTGGATCCTGACC	23	TGCAGGAGTTGTGGATCCTGACCTGGGTCTGGGTCTCTTTTAGGATCTAAAACAGGATCTTCTTGCAGG	(((.(((.(.((.(.((.(((((((((.....((((((((...(((((((............)))))))...))))))))))))))))).)).).))..).))))))......
novel-m0196-3p	novel-m0196	NC_010449.5	80907415	80907476	-	62	2.2	50.82	TTTCACCCACAACAGAAGCTCT	22	GGCTTCTGCCTGGGTGAAGAGTAAGACTAACTCTCAGGCTTTCACCCACAACAGAAGCTCT	..((((((....))).))).(((((.((((.((((((((..(((((((.((((.(((.....)))...)))))))))))...))))))))..)))))))))...........
novel-m0187-5p	novel-m0187	NC_010444.4	18724156	18724225	-	70	2.2	60.87	TCGCGGAGGGCGCACTCTTCG	21	TCGCGGAGGGCGCACTCTTCGAAAAGACAGCAGCCACGAGCTATCGCCGAAGTCTGCACCTTCCCGAAG	................((.((((.((((((.(((..(((((....((.(((........))).))..)))))..))).))))))))))))((((((...))))))......
novel-m0042-3p	novel-m0042	NC_010444.4	76142509	76142569	+	61	2.2	58.33	TGAGATGAGAGCCCTTGGCCACT	23	GGGTCCAGGGCTTCCCATCCCAGCTTGGCCTATTTGTTGAGATGAGAGCCCTTGGCCACT	.....(((...))).((((((.....(..(((((((((.(((((((..((((.((((...........)))).)))).))))))).)))).)))))..)....))))))
novel-m0278-3p	novel-m0278	NC_010444.4	61895135	61895197	-	63	2.2	64.52	TGACTGCCTCCTCCTTCCCCACA	23	GGGAGGAGGGAGGTGGTCCTGTCAGCTGAGACCTCGTCCTGACTGCCTCCTCCTTCCCCACA	((.((((......)))).))...((((((.((((.(((((((((.(((...(((((.(((....)))..))))).))).)))))))))))...........)).))))))...
novel-m0274-5p	novel-m0274	NW_018084826.1	160631	160711	-	81	2.2	52.50	TCCTGACCAGGCTCTGGGTCTCCT	24	TCCTGACCAGGCTCTGGGTCTCCTCCAGCATCAGTTGCAGTTTCTTCTTGTTGCTGTGGATCCTGACCTTGTTGTGGATC	...((((((((((......((((((((.(((.((.((((((....(((((.(((.............))).))))).)))))).))))).)))).)))))))))))))).....
novel-m0271-5p	novel-m0271	NC_010449.5	22636075	22636142	+	68	2.2	53.73	GACAGAGATCCCGGAATTCTGA	22	GACAGAGATCCCGGAATTCTGACTTGCTGCTATTCCAGAGCCCAGGCTTCTGGGTTCTCTGAGTCCT	((..((.((.((((((((.(((((((((.(((((((.((((.....(((......)))....)))).))))))).)))))..)))).)...))))))))).))..)).....
novel-m0191-5p	novel-m0191	NC_010456.5	49856783	49856848	+	66	2.2	56.92	TGAAGTGTGGAGGCTGCCGACCATC	25	TGAAGTGTGGAGGCTGCCGACCATCAAGAGGTCAACTACAGCGGTGGCAGGATGGTCCATGCATG	((((((((....((((.((((...(((((((..(((((.(((......((.....)).....)))))))).....)))))))))))))))...))))))))..............
novel-m0322-5p	novel-m0322	NC_010456.5	28243919	28243992	-	74	2.1	60.27	GGCCAGGGGATGTAGCTCAGTGG	23	GGCCAGGGGATGTAGCTCAGTGGTAGAGCGCATGCTTTGCATGTATGAGGCCCCGGGTTCAATCCCCGGCATC	...(((((.((((((.(((..(((.((((((..(((((.(.(((.....((((((...)))))).....)))).)))))..)))))))))........)))))))))))))).
novel-m0115-3p	novel-m0115	NC_010456.5	42774005	42774090	+	86	2.1	61.18	GCAGGGCTAGAGGGTTACT	19	TTGCCCTCACAGCCCCACTGACGGGTCTCTTGGGGTTAACTGGCCCCAGGACAGAGCCTCCAGGTAGCAGGGCTAGAGGGTTACT	.((...((((((..(((((..(((..((.((((((((((((....))))))))))..)).))..)))......))))).))))))...))...................
novel-m0143-3p	novel-m0143	NC_010456.5	3036443	3036504	+	62	2.1	54.10	TTCCTAAAGCAGACTGGGGACT	22	GCCCCGAATCTGCTTAGGGAACGTCTCACACAGTGCTCATTCCTAAAGCAGACTGGGGACT	.(((..............((((.(.(((((.((((((..(((((((.(((((.(...(((...)))..).))))).))))))).))))).).))))).).)))).....)))
novel-m0243-5p	novel-m0243	NC_010444.4	97277405	97277465	-	61	2.1	35.00	TAAAATGCTATTCTGTCACTGT	22	TAAAATGCTATTCTGTCACTGTAATAGTTCATATGGGCACTGACAGGAGAGCATTTTAAT	..(((...(((.(((((((((((((((((.((((((((.(((.(((.....)))..))).)))))))).))))))))))))))))).)))...)))................
novel-m0324-5p	novel-m0324	NC_010455.5	71752142	71752217	-	76	2.1	53.33	TAGGTAGAAGATGGCCTCTGCTAGC	25	TAGGTAGAAGATGGCCTCTGCTAGCTACACCGGGATAGGTTTGGCTCTGAGGGAAGGTCTATCAGTCCTACCAGG	..(((..(.(((((.....((.(((((..((((((((.(.(((((((.(((......))).)))))...)).).))).)))))....)))))))...))))).)..)))......
novel-m0323-3p	novel-m0323	NC_010453.5	7960772	7960837	-	66	2.1	55.38	TAGGCTTGGGCTCGTCTACACCATC	25	AGGACGTCAGGCGAGGCGGGAAGCCAGGAGAGTTAATTAATAGGCTTGGGCTCGTCTACACCATC	.((((((..(((.(((((.(((.........((..((.(((((((.(...(((((.................))))).).))))))))).)).)))))))))))..))))))...
novel-m0300-5p	novel-m0300	NC_010460.4	18982513	18982577	-	65	2.1	43.75	ATTGGCACTGCACATAATTG	20	ATTGGCACTGCACATAATTGCTCAGAGCGGAGAGACACAAGCAAAAATGTGCTAGTGCCAAAAT	(((.(((((((((...((((.((((((((((((((..(((((.....(.....).....)))))..)))))).)))))))).)).))...)))))).....))).)))..
novel-m0211-5p	novel-m0211	NC_010449.5	82662705	82662776	-	72	2.1	57.75	TGGGACCAGTCTCTGGCCT	19	TGGGACCAGTCTCTGGCCTCTGCCTTTTAACTGGGGATACCAAGGAGGCAGCTTCCAGACACGATCCCAGC	..((((...((((.......(((((...((.(((((...(((((((((...(((.....))))))))))))...))))).))..)))))......))))...))))...
novel-m0231-3p	novel-m0231	NC_010458.4	55238889	55238961	-	73	2.1	59.72	GGTGGGGGGGCGGCGGGA	18	CCTTGCCTGCTTGCCAGATTTCTGCTTTAGTGTTGCTGGACTGCATGGCTTTCTGGTGGGGGGGCGGCGGGA	......((((((...(((((((((.(((((((((..(((((((((((...))))))..))).))...))))))))).)))))).))).))))))..............
novel-m0248-5p	novel-m0248	NC_010449.5	30089248	30089331	-	84	2.1	54.22	TCTCCTGGCTTCTTGCAAC	19	TCTCCTGGCTTCTTGCAACCACCAGCCCAAGACTCTGAAAATACCCTCAGCAGTCATTTCACTGAAGGGGAGGCCGGGAGACA	...((((...)))).....((((((((((((((.....((..(((.....((((((((........)))).))))......)))..)))))))))))))))).......
novel-m0244-5p	novel-m0244	NC_010448.4	47656042	47656120	+	79	2.1	51.28	TCCACCCGATTAGTCATTTGAGA	23	TCCACCCGATTAGTCATTTGAGAGTGGAATCCTCTCACCAGATTGTAGGACCACTGGTGGGCCCTGATTGGGTGGAAA	(((((.....))))).....((((((((((((((((((....(((((..((((..((......)).))))))))))))))...)))))))))))))...((((.....)))).
novel-m0093-3p	novel-m0093	NC_010461.5	74287583	74287641	+	59	2.1	18.97	AAAGACTATAAAATAAAAAGGA	22	CTTTTTATTTTATAGTTTTGCTAGTAATAAAAGCAAAAAGACTATAAAATAAAAAGGA	.................(((((((((((((((.(((((((((((((((((((((((.........)))))...)))))))))))))))))).))))))))))).))))...
novel-m0116-3p	novel-m0116	NC_010456.5	42824036	42824121	-	86	2.1	61.18	GCAGGGCTAGAGGGTTACT	19	TTGCCCTCACAGCCCCACTGACGGGTCTCTTGGGGTTAACTGGCCCCAGGACAGAGCCTCCAGGTAGCAGGGCTAGAGGGTTACT	.((...((((((..(((((..(((..((.((((((((((((....))))))))))..)).))..)))......))))).))))))...))...................
novel-m0173-5p	novel-m0173	NC_010456.5	49834209	49834295	-	87	2.1	55.81	CAGCTGTCCACAGGGCTCC	19	CAGCTGTCCACAGGGCTCCTCCAGTAGCAAAGCATGACGAGAGCTGTGTGCTAAGGAAGGTTCTGGAAGGGAGTCCTGTTTCTGGG	.(((((...)).)))..((((((......(((((((((((((((.(((..(((((.(((.....)))))))).......))))))))..))))))))))..))))))..
novel-m0160-3p	novel-m0160	NC_010447.5	10433723	10433792	-	70	2.1	72.46	GCGGTGGCCGTGGAGCAGA	19	GGCTGGACGGTCAGGCTGGAGGGTGGAGGAGCCTGGCAGCTCCTGGGGCTGCGGTGGCCGTGGAGCAGA	.((((.((((..(((......(((..((((((..((((.((.....((((((......))))))....)).))))))))))..)))......)))..)))).))))...
novel-m0256-5p	novel-m0256	NC_010444.4	27111950	27112035	+	86	2.1	52.94	AAGGGAAGGTAGGGGGTGGG	20	AAGGGAAGGTAGGGGGTGGGGGCAGGGAGGGGAGGGCACAGAACGAGGTCCATTTTTGTCTCCCATTCTCTAAAATGACTTTTAC	(((((.....)))))((((((((((....((((((((((((((((((((((...(........)....))).)))))))).)))))))))))......))))).))))).
novel-m0203-3p	novel-m0203	NC_010451.4	77694578	77694635	+	58	2.1	52.63	TCGATACAGAGGACTGACTGTA	22	CAGTCGGCCCTCTGTATCTCTGGGTACTGCATCCATCGATACAGAGGACTGACTGTA	....((((((.......((((.....))))...(((((((((.((((((((((..(((((.....)))))..)))))))))).)))))))))...........))))))...
novel-m0267-3p	novel-m0267	NC_010449.5	86344802	86344870	+	69	2.1	69.12	CACAGGGAGAACTGAGCTG	19	GCCAGGCTGGTGCCTGGGAGAGGGACCCCTCCTCCAGGTGGGGGCCCATCACAGGGAGAACTGAGCTG	..((..((.....(((((((((((((.....(.((((.((..(((.((((.((....)).)))).))).)).)))).)...))).))))).))))).....))..))..
novel-m0060-3p	novel-m0060	NC_010458.4	45022717	45022780	+	64	2.1	50.79	CTAACTCCCGTGTACTGCACT	21	TGTGGTACAGGGAGTAAAGGCCAGTTGTATTCTTGCACAGGGCTAACTCCCGTGTACTGCACT	((((.(....).)))).(((.((.(((.(((((((((((((((...((((...((((....))))...)))).)))))).))))))))).))).)))))............
novel-m0250-5p	novel-m0250	NC_010458.4	34347016	34347078	-	63	2.1	43.55	TGGCAGTGTATTGTTAGCTGGTTGA	25	TGGCAGTGTATTGTTAGCTGGTTGAGTATATGAGTAGCATCAGCTAACATGCAACTGCTGTC	(((...(((((((((((((..((((((((((.((((((((((.(..(((....))).))))))))))))))).))))))..)))))))))))))...)))((((.....))))..
novel-m0207-3p	novel-m0207	NC_010451.4	49109447	49109503	-	57	2.1	46.43	TCCACGGGTTAGGCTCTTGGGA	22	CTGAGACCCTAACTTGTGATGTTTACCGTTTAAATCCACGGGTTAGGCTCTTGGGA	....................((((..(((.((((.(((((((.(((((((((((..(((((.....))))).))))))))))).))))))).)))).)))..))))......
novel-m0214-3p	novel-m0214	NC_010451.4	759639	759696	+	58	2.1	52.63	ACCGAAGTCACTGATGACTCACC	23	TGAGTCATAGCTGCTTCCTGGGACAGAGAACTCCACCGAAGTCACTGATGACTCACC	.((((((.(((..((....)).))).))))((((((((((((((((..(((((...(((........)))...)))))..)).))))))))))))))((((....)))).)).
novel-m0281-5p	novel-m0281	NW_018085243.1	71522	71597	-	76	2.1	54.67	TTTCTGCAGTGATCATGGTGTGGCT	25	TTTCTGCAGTGATCATGGTGTGGCTGGCTCCCCAGATGGAAGAGATGGTGCCACTGTATGGGCACTACAGGACCA	.((..(.((((((((((.((.(((((.((((..((((..(((((...(((.((....))..))).....)))))..))))..)))).)))))..))...)).)))))))))..))
novel-m0236-3p	novel-m0236	NC_010458.4	5151279	5151334	-	56	2.1	38.18	AGTTGGAAGAACTATCAGCTGC	22	TCCTGATAGTTCTTCCAACTGATTAGTATTTTCAGTTGGAAGAACTATCAGCTGC	........................((.((((((......((((((((((((((((((((.........))))))))))))))))))))....)))))).))...........
novel-m0306-5p	novel-m0306	NC_010448.4	44050665	44050726	+	62	2.1	59.02	TCAGGCTCAAGGACACAGCGACCT	24	TCAGGCTCAAGGACACAGCGACCTTGGCGAGGGACCAACTGCTGTGCTTTCTGCCTGCAGA	(((((((.....)))))))(((((((..((((.(((((((...(((((....).)))).)))))))))))..))))).))..((((........))))................
novel-m0331-3p	novel-m0331	NC_010454.4	59384242	59384316	-	75	2.1	55.41	TGTAGAAACCGGGAACCCATGTGC	24	ACTTATCCTGACACTGTCTGCACAGCACACACGGAGCGACGTGTGGTTGCTGTAGAAACCGGGAACCCATGTGC	..((((((.......((.((((...(((((......((((((((((.((((((......)))))))))).))))))...)))))......))))..)).......))))))...
novel-m0285-3p	novel-m0285	NC_010448.4	81522730	81522781	+	52	2.1	54.90	CGGTGAGTGTGGGATCCC	18	AGTCTCACACTCTCTTCCTGTTTCCCATCATGGCGGTGAGTGTGGGATCCC	.......(((....)))....(((((...(((((((..(((((((((((.((.((((........)).)).)).)))))))))))..))))))).)))))........
novel-m0303-5p	novel-m0303	NC_010444.4	6100516	6100590	+	75	2	52.70	GACCTGTGATGTCGTTTCTGAGA	23	GACCTGTGATGTCGTTTCTGAGACACAGCAGGAAACTTTAGGGAGTTTCCTAGTCCAGGGACAGGGCAGGAGGA	(((((((.(.....(.((((..(((((..((((...((((.(((.....(((((((((....))))))))).)))))))))))..)))))..)))).)...).))))).))..
novel-m0088-5p	novel-m0088	NC_010455.5	179844092	179844150	-	59	2	29.31	ATTCTGTTAGAAAAATGCAAGA	22	ATTCTGTTAGAAAAATGCAAGAATGCTATAAAATCTTGTGTTTTTCTAACGGGAATAC	.........(((((((.(((((((((((((((((((((((((...........))))))))))))))))).)))))))).)))))))((((((........)))))).....
novel-m0209-3p	novel-m0209	NC_010449.5	30315412	30315466	-	55	2	68.52	TGCATGGCCCCAGGACACCATGAGC	25	TCCCTCTGCCCTGAGCCAGCAGCCCACCCTGCATGGCCCCAGGACACCATGAGC	((((........))))..(((.(((((.((((.........((....((.((((.((((((((......)))).))))..)))).))....)).........))))))))).)))
novel-m0219-5p	novel-m0219	NC_010455.5	22705534	22705601	+	68	2	56.72	TGGGTTAGGACGAGCATGCGCT	22	TGGGTTAGGACGAGCATGCGCTGGAGCCTGGGCTGCTTACACCAGGGCTTGCCTTTCTAACCAAAAG	........((((..(((.(((.((((((((.(.(((.((.(((((((.......)))....)))).)).)))).))))))))..))).)))..)))).....((.....)).
novel-m0201-3p	novel-m0201	NC_010449.5	28252407	28252486	-	80	2	62.03	GTCCCATCTGGGTCGCCA	18	GCGCCTGGAAACTTGGGAAGGTTCTGCCCCTGGCTGGAGTCAACCTGCCATGGGCACAGAAGTCCCATCTGGGTCGCCA	((....((.(((((((((....(((((...((.(((((.((((.((......)).)))).))))).))...))))))))))).))).))....)).............
novel-m0175-5p	novel-m0175	NC_010443.5	157598813	157598894	-	82	2	54.32	TGTGAGGGATAGGTCTGCC	19	TGTGAGGGATAGGTCTGCCTCAAGCAAGAGCAGGCTGATGTGGAGTTGGATGCCTGCTGGGCAGATCATGTCCATACCCTA	.....(((.(..((((..........((((((((((((((........(((((((................)))))))))))))))).)))))...)))).).)))...
novel-m0311-3p	novel-m0311	NC_010461.5	62902001	62902062	+	62	2	22.95	TGTGTGCCTATATATGTGTGT	21	ATATATATATATGTATATATATATATATATAGTGTGTGTGTGTGTGCCTATATATGTGTGT	........((((((((.((.(((((((((((((((((((((.((((((((((((((((...)))))))))))))))).))))))))))))))))))))).)).))))))))
novel-m0254-5p	novel-m0254	NW_018084915.1	8018	8095	+	78	2	53.25	TTGTACTTGTCCCGCCAGCTCTCC	24	TTGTACTTGTCCCGCCAGCTCTCCATTGAGTGGATGGTCTTCAGGCCGTTTTCTGGAGATGGCCTCGATGTGCTCTT	..(((..((((.(((((.....(((((((....((((..((((((..(((..(((((((....))))))))))))))))))))..))).)))).))))).)))).))).
novel-m0249-3p	novel-m0249	NC_010449.5	85656512	85656562	+	51	2	54.00	TGCTACACCGACGAGGCTTTTAACC	25	CAGAAGGCCCAGGTGAGGCAGAATTTGCTACACCGACGAGGCTTTTAACC	..(((.((((....((((((((...))))))))....((((((((..((((((((.((((.((((.....)))).))))...).)))))))..))).......))))))))))))
novel-m0302-5p	novel-m0302	NC_010445.4	83700334	83700382	-	49	2	64.58	CCTGAGGATCTGAGGGGA	18	CCTGAGGATCTGAGGGGAGGTCCAATGCCGTCCCTTAGATGCCGGGGC	.........((((....(.(((((.(.((((((((((.(((.....))).)))))))))).)))))))..))))...................(((((....))))).
novel-m0107-5p	novel-m0107	NC_010450.4	54436917	54436990	-	74	2	50.68	CTGCCAATCTGTGAGTTGA	19	CTGCCAATCTGTGAGTTGAGAGGTACATGTAGGGCAGCATGTGGGAAGCTCTCAACCTCACAATATGCGGGTT	.....((((...))))((((((..((...(((((((((((((.(((((((......))))))....).))))))).))))))...))..))))))..............
novel-m0006-5p	novel-m0006	NC_010447.5	10439353	10439432	-	80	2	59.49	TCCCCGTTACTGCTGACAG	19	TCCCCGTTACTGCTGACAGGCGAAATCTAGGCACCTTCCTGCAGGAAGGAATTCCTAGTCCCGACAGGATGGCGGGGCC	.(((((...............((((((((.(.(((...((.((...(((((..((((((....))))))....)))))))))..))).)))))))))))))).......
novel-m0253-5p	novel-m0253	NW_018085025.1	144439	144516	+	78	2	53.25	TTGTACTTGTCCCGCCAGCTCTCC	24	TTGTACTTGTCCCGCCAGCTCTCCATTGAGTGGATGGTCTTCAGGCCGTTTTCTGGAGATGGCCTCGATGTGCTCTT	..(((..((((.(((((.....(((((((....((((..((((((..(((..(((((((....))))))))))))))))))))..))).)))).))))).)))).))).
novel-m0255-5p	novel-m0255	NC_010457.5	31574765	31574829	-	65	2	56.25	TTGTCAATCGCCTGTGACCCTGTCC	25	TTGTCAATCGCCTGTGACCCTGTCCTACCTTCCCACATTGGGACTGTCCAAAGGCCTGGCTTGG	......(((((...((((((..((((...((((..(((...((((((...........)))))).)))...)))).)))).))))))(((((......)))))))))).......
novel-m0252-5p	novel-m0252	NW_018084915.1	1004	1081	+	78	2	51.95	TTGTACTTGTCCCGCCAGCTCTCC	24	TTGTACTTGTCCCGCCAGCTCTCCATTGAGTGGATGGTCTTCAGGCCATTTTCTGGAGATGGCCTCGATGTGCTCTT	..(((..((((.(((((.....(((((((....((((..((((((..(((..(((((((....))))))))))))))))))))..))).)))).))))).)))).))).
novel-m0174-3p	novel-m0174	NC_010456.5	47517536	47517582	+	47	2	56.52	TGGCTCAGTCAGCAGGAAC	19	TCCTGACACTGGGTCAGATGTCCAGTCTGGCTCAGTCAGCAGGAAC	..((((....((((.....(((....((.((((....))))))(((((..((((((((((((.....))))))))))))...))))).))).....))))..))))...
novel-m0134-3p	novel-m0134	NC_010449.5	30068455	30068495	+	41	2	50.00	ACCTAGAGGCATTAAGCTC	19	GCTGAAGCAACTCTGGGCAAAACCTAGAGGCATTAAGCTC	.((.(((.((((((......)))))).))))).............(((((((...((..(((((((.....)))))))))....)))))))...(((....))).....
novel-m0056-3p	novel-m0056	NC_010454.4	34888167	34888229	-	63	1.9	51.61	GGAGAGAACACCATCTGAGTGG	22	TTGATGATCGTTCTCCTCTCTCTGGTTGAGAGAGGCAGAGGGAGAGAACACCATCTGAGTGG	.(((((....)))))...(((..((((((((((...((((((.((((((((.((.....)).))))))))))))))..)))).))).)))...))).............
novel-m0136-5p	novel-m0136	NC_010455.5	133928285	133928339	+	55	1.9	51.85	CCCATCTCTAAGTCCTGTGGA	21	CCCATCTCTAAGTCCTGTGGATGGTTCTTTCTCCACATCTCTTAGATGGCGGCC	.((((...((((.((((.((((....((((((...((((((.((.....))))))))...))))))....))))..)))).)))).......))))...............
novel-m0220-5p	novel-m0220	NC_010452.4	19585968	19586026	-	59	1.9	48.28	TGTCGCTGATGTTCTTGTGGACCT	24	TGTCGCTGATGTTCTTGTGGACCTTACTTCTGGTCTGCAGGATCTTCTGTTTCGCAAG	.......((.(((((((.(((((.((.((.(.(((((((((((........))))))))))).).)).))...)))))...))).)))).))((....))..............
novel-m0020-3p	novel-m0020	NC_010454.4	34899381	34899443	-	63	1.9	53.23	GGAGAGAACACCGTCTGAGTGG	22	TTGATGATCGTTCTCCTCTCTCTGGTTGAGAGAGGCAGAGGGAGAGAACACCGTCTGAGTGG	..(((((....)))))...(((..((((((((((...((((((.((((((((.((.....)).))))))))))))))..)))).))).)))...))).............
novel-m0072-5p	novel-m0072	NC_010447.5	10440315	10440364	-	50	1.9	65.31	CCCCAGATGACAGAGCCTG	19	CCCCAGATGACAGAGCCTGCGAGGTTTCAGCACCTGCTCCTCTGGGCCC	(((((((..........(((.((((((.(...((((.(((.........)))...))))))))))).)))..........)))))))....((((((...))))))...
novel-m0147-5p	novel-m0147	NC_010445.4	55080701	55080740	+	40	1.9	58.97	TCCTTCAGGACGATGCCAC	19	TCCTTCAGGACGATGCCACTGGCATGCTCCTCCAGGATG	......((((((((((.((.((((..((((..(((((...)))))..))))..)))).)).))))...))))))........((.(((..(((....)))..))).)).
novel-m0051-5p	novel-m0051	NC_010453.5	7924810	7924868	+	59	1.9	55.17	TCAGGCAGATGGAGGTACT	19	TCAGGCAGATGGAGGTACTTGCTGTCTACTCCTGGAGAGCTGTATCCATGGCCTGGCA	.....(((((((.(((....((((((..(((((..(((..(((.((((....)))).))).)))))))).)))))))))..))))))).((((.(((.....)))))))
novel-m0282-3p	novel-m0282	NW_018085243.1	71572	71632	-	61	1.9	55.00	TTTCTGCAGTGATCATGGTGTGGCT	25	TGGCATCGTGTCACCTGCAACACAGGGCTGGTCCTTTTCTGCAGTGATCATGGTGTGGCT	..........((((((((....(((..((.....((.((((((((((((.((((....(((......)))....)))))))).)))))))).)))).)))....))))))))...
novel-m0240-5p	novel-m0240	NW_018085025.1	174309	174376	+	68	1.9	58.21	GAGCGTGATGCACACACACTGACA	24	GAGCGTGATGCACACACACTGACACTGGGCCAAAAGTGCCAGCCTCACACGTGGTCTGCAAGCTCTC	(((.(((......(((((((((((....((((.((.((((((..((((..(....)..))))..)))...))))).)))).))))).....)))))).....))).))).....
novel-m0053-5p	novel-m0053	NC_010460.4	18982270	18982334	-	65	1.9	46.88	TTATGGCCCTTCGGTAATTCACT	23	TTATGGCCCTTCGGTAATTCACTGACCGAGACTGTTCACAGTGAATTCTACCAGTGCCATACAC	((((.(((.((((..(((((.((((((.((..((((((((((((...(((....))).))))))))..)))))).)))))).)))))...)))).)).)...)))).......
novel-m0233-5p	novel-m0233	NC_010455.5	99768462	99768522	-	61	1.9	48.33	TCCTCCATGTAATTACTGCC	20	TCCTCCATGTAATTACTGCCTGTCCTTGGTTTCTGGTTGTCAGTAGTTGCATGCAGGGAG	..((((((.(((((((.(((((((.(((((((((((((.....((.........))....))))))))))))).)))))))))))))).))))))...(((...)))...
novel-m0283-5p	novel-m0283	NC_010448.4	47657145	47657200	-	56	1.9	60.00	ACCGGGACCTCCATTTCGGGA	21	ACCGGGACCTCCATTTCGGGAACTCCCTTTCACCCGGATGGAAAGGTTCCGGAGC	.....................((((((((((((((.((((............))))))))))..))))))))..........(((((....)))))...............
novel-m0307-3p	novel-m0307	NC_010454.4	20035732	20035794	-	63	1.9	53.23	TCTCTGAGACTCCGATCTCACT	22	TGAGTGCCGGAATAACAGAGAGGCAAACGGTCCTCGAGTCTCTCTGAGACTCCGATCTCACT	(((((.....((.(((......((((..((((((...((((....(((((((((...((.....)).)))))))))....))))..)))))).))))))).)))))))....
novel-m0202-3p	novel-m0202	NC_010455.5	71622960	71623013	+	54	1.8	58.49	GTGCGGGCTTTCGAACGCC	19	CTTCGGATCTCGCTCTGCATTTGCGTCTAAGGAGGTGCGGGCTTTCGAACGCC	.........((.(((.....((.(((((((((((..(((((((....((.((((((((.(......).)))))))))).)))))).)..)))))))))))))))).))
novel-m0320-3p	novel-m0320	NC_010447.5	66788229	66788274	-	46	1.8	73.33	CTTGGCTGATGTCTGCAGC	19	GGCGGAGGTGGCTGGGCGGTGGGGGGCTTGGCTGATGTCTGCAGC	.......(((((.........)))))(((((...((((....(..(((((.((((((((((........)))))))).)).)))))..)..)))).....)))))....
novel-m0265-3p	novel-m0265	NC_010456.5	103963324	103963395	-	72	1.8	47.89	TTGTTGGACTTGGGATGGGGGAT	23	CTTCTACTCTTTTTTTAAGCCAATAATCCGAGGTGCCCCGTGTCTCTCTTGTTGGACTTGGGATGGGGGAT	...((((((((.(((.(((.((((((((......((((((((((((((...(((((((...)))))))..))))))).))))))))))))))).).))..))).)))))))).
novel-m0012-5p	novel-m0012	NC_010461.5	119846756	119846814	-	59	1.8	36.21	TACTGCAGAGAGTGGCAATCATGT	24	TACTGCAGAGAGTGGCAATCATGTATAATTAAAAATGATTGACACCTCTGTTAGTGGA	.((((.((((((((((((.(((((((((((.(((.(((((((............))))))).)))))))).)))))).)))...........))).))))))))))........
novel-m0332-3p	novel-m0332	NC_010448.4	3776059	3776131	+	73	1.8	48.61	TTTGCAGTGTGCTGAAACCTCGG	23	GAGGTTATGGCAAACTGGGTTTCAGCACCTAGCAAAATAGAGGGCTGATTTTGCAGTGTGCTGAAACCTCGG	...........(((((((.((((((((.(((((.((((.(..(((((.(((..........))))))))...).)))).))))).)))))))).)))).)))...........
novel-m0071-5p	novel-m0071	NC_010458.4	34347137	34347199	-	63	1.8	53.23	AGGCAGTGTATTGTTAGCTGGCTGC	25	AGGCAGTGTATTGTTAGCTGGCTGCTTTGGATCAGTTCAGCAGCCACGACTACCCTGCCACT	........((.(((.(((((.(((((.(((..(((...((((((((...((.....)))))))))).)))))).)))))))))).))).)).......((((........)))).
novel-m0064-5p	novel-m0064	NC_010445.4	45732456	45732537	+	82	1.8	49.38	CTCTAGAGCCTTGATGAAC	19	CTCTAGAGCCTTGATGAACTCCTTGGCTTGTTGGATGGTCATTTGGCATCTAATCTGGGATCTTGTAGGGCTCCTGGACCT	(((......)))(((((.((.(((((((((((.((((..((((.(....((((((((.((....))))))))))).))))..)))))))))).))))))).)))))...
novel-m0080-5p	novel-m0080	NC_010449.5	50087475	50087535	+	61	1.8	55.00	TCTGGTTCTGTGACCCTGCCT	21	TCTGGTTCTGTGACCCTGCCTATTTGCCCTTCAGCCAGGTAAGAGCATCTGAACCAGGGG	..(((..(((((.((((.((((((((((.(((..(.(((((....((......)).))))).)..)))..)))))))))).)))).)))))))).................
novel-m0308-5p	novel-m0308	NC_010459.5	14216822	14216883	+	62	1.8	54.10	TGAGAAACTGGACGGCAGTGGCCTT	25	TGAGAAACTGGACGGCAGTGGCCTTGTTGCATAAGAAGCCCTCCCGAGGTCAGTTTCCAAG	......(((.((.(.((.((((.((((((((.(((.((.((((((((...)))))..))))).)))...)))))))))))))).).)).))).(((((((........)))))))
novel-m0148-5p	novel-m0148	NC_010445.4	53843124	53843163	-	40	1.7	56.41	TCCTTCAGGACGATGCCAC	19	TCCTTCAGGACGATGCCACTGGCATGCTCCTCTAGGATG	(((...(((((((((((((.((((..((((..(((((...)))))..))))..)))).))))))..)).)))))...)))..............((((....))))...
novel-m0280-5p	novel-m0280	NC_010448.4	81292369	81292432	-	64	1.7	53.97	TTGAACCCAGTGAAACCAGGTCT	23	TTGAACCCAGTGAAACCAGGTCTGAAGAGCCTGTACCCAGACTGGGATCTCTGGGTTTGGGCT	(((...)))....(((..((((.(((((((.((..((((.((((.............))))))))..)).)))))))..))))..)))..(((((((....))))))).....
novel-m0061-3p	novel-m0061	NC_010448.4	97459234	97459313	+	80	1.7	50.63	TGTTGTCAGGAATGCTTGTGGGGT	24	CCCACCAGCCAGTGGGTCAACAATAAAACTGCTTTAGACAGAGGGGGCGGATTTATGTTGTCAGGAATGCTTGTGGGGT	((....(((((((..(((((.(((......(.(((((.((((.(((((((........))))))).))))))))).)......))).)))))))))))).....)).......
novel-m0037-5p	novel-m0037	NW_018084835.1	135691	135767	+	77	1.7	50.00	TCTGCTGCAGAACTTGGAA	19	TCTGCTGCAGAACTTGGAAAGCCAAGTCAAGCCATGGGGCTTGATTTAGTTTGGCTTGGTCTTTCTCAGACGGAGC	...........(.((((((((((((((.((((...((((((((((((((((((....)))))))).....)))))))..)))))))))).)))))))...).))).)..
novel-m0241-5p	novel-m0241	NC_010446.5	91287104	91287157	+	54	1.7	45.28	GTCACCTGGCAGGTACCTCTTT	22	GTCACCTGGCAGGTACCTCTTTTGTTTCGTATGGTGTCATGCTAGGTTGATAA	(((...((((((.((.(((.(((((((((((((((((...............)))))).))))))).)))).))).........((((....))))))))))))....))).
novel-m0059-5p	novel-m0059	NC_010445.4	46424736	46424804	-	69	1.7	60.29	TCACTGCATTTGGGACTAGCCCTG	24	TCACTGCATTTGGGACTAGCCCTGGAGCCCTCTCCCCTCCTGGGACACCTGGTCTGAGATCTTTGGCC	.....((.((.((...(((((((..(.((((.((((((((((.((((.........)))).)))....))))))).)))))..)))))))....)).)).))............
novel-m0318-3p	novel-m0318	NC_010450.4	32291456	32291541	-	86	1.7	52.94	CTATGGACACTGACCAGGA	19	CTGGCTTGTCCAGCTCCATTCATTCAATTCGGCTTCCCAAACGCTGGGCACTGTTCCACATGATGCCTATGGACACTGACCAGGA	(((((((((.((((((....(((.(((......(((...((((.....))))..)))......))))))....))))))..).)))))).))...(((((...))))).
novel-m0145-5p	novel-m0145	NC_010456.5	3907663	3907714	+	52	1.7	58.82	CCAGTAGTGGCCTGGGCCC	19	CCAGTAGTGGCCTGGGCCCATACAAGACAAGGTCCAGGAGCCCTACCACAT	.......((((((((........((((.((((((((((............)))))))..)))))))........))))))))((((...((......))....))))..
novel-m0068-3p	novel-m0068	NC_010459.5	41206331	41206384	-	54	1.7	50.94	TGAGAAACAGAGCAAAGC	18	CCGGCTCTTATTTCTCAGGGCTCTGTATTCTCCCCTGAGAAACAGAGCAAAGC	((((.((((....((((...............((((..(((((..((((((((((............)))))))))).)))))...)))))))))))).)))).....
novel-m0222-5p	novel-m0222	NC_010450.4	9235388	9235447	-	60	1.7	30.51	CAGCAATTTATTTTCCAGTGAT	22	CAGCAATTTATTTTCCAGTGATTGTGGAATGAATTATCACTGGAAAGTTTATTGTTAAC	..........(((((((.((.((((((..(((((((((((((.((.......)).)))))))))))))..)))))).)).))))))).((((.((...))..))))......
novel-m0130-5p	novel-m0130	NC_010444.4	16760920	16760987	+	68	1.7	64.18	TGCTCTCCTGTTCAGCTCCT	20	TGCTCTCCTGTTCAGCTCCTGCTGGGGCTGCCTCTGCCCTTATCTGCTGCCAGCAGCTGTCCCCAGG	..........(((((.((((((..(..(((((((((.......(((((.......))))).....))))..)))))..)....))))))..)))))..............
novel-m0054-3p	novel-m0054	NW_018085045.1	56368	56442	-	75	1.6	59.46	CACAACTCCTGCAGGGAGA	19	CTCCTGCATGAACTGGCACCTGCTCCTGCAGGCTGTCTAGAGTCAGGGCAGGATCCACAACTCCTGCAGGGAGA	...(((((((......(((((((.((..(((..(((((.((((...(((......))))))))))))..)))....)).))))))).)))))))...............
novel-m0132-5p	novel-m0132	NC_010447.5	66792156	66792209	-	54	1.6	62.26	AAGGGCTGGAGGCAGCAGG	19	AAGGGCTGGAGGCAGCAGGAATCAGATAAGGCGGGGCTGCCGCAGCTTGGTTC	.((((..(((((...((((((.((((((..((((((.....((......))....)))))).))))))..)))))).)).))).......(((......)))))))...
novel-m0288-5p	novel-m0288	NC_010451.4	66229068	66229133	+	66	1.6	56.92	TATCTTTCAGCCAGGCCCCCT	21	TATCTTTCAGCCAGGCCCCCTCCAGTATCTTTCAACTGGGGAGGGGCAGGTACCTGCTACACACC	.(((((....((((...((((......(((((..((((((((((((........))))))).))))).))...)))......))))...))))...)))))..........
novel-m0221-3p	novel-m0221	NC_010445.4	30248924	30248968	-	45	1.6	50.00	AGGTGTCAGGATGGCCGAG	19	TGGCTGTCTGTATATCTTCTTTGGAAGGTGTCAGGATGGCCGAG	..(((((...........((((....))))....(((..(((.(((((((((((..((((((((....))))))))..))))))))))).)))...)))...)))))..
novel-m0167-3p	novel-m0167	NC_010459.5	41494715	41494788	+	74	1.5	50.68	AATGCTGGCGCTTTCACACACTC	23	TTGTGGAAAGCAGTTTCCCGAATTTGGAGGGTCCACACCTGTCCCTTTCAAATGCTGGCGCTTTCACACACTC	.......((.((((((((...((((((((((.(((......((((((((((..((....))..))))))))))...))))))))).))))......)))))).)).)).....
novel-m0050-5p	novel-m0050	NC_010451.4	74192118	74192187	+	70	1.5	43.48	TTGAGGCCATGAGATCCTTTTGA	23	TTGAGGCCATGAGATCCTTTTGATGCTGAATAAATTCTAAATGAACTCTGGTTTCAGGGCCTCCCTGGT	.(((.(((..(((((...(((.((((((.(((((((...((.((...(((....)))...)).))....))))))).))))))...)))..)))))....))))))......
novel-m0309-3p	novel-m0309	NC_010449.5	86348681	86348737	+	57	1.5	41.07	TGGACCTGGAGGTAAACTTAGATGT	25	ACTCATAAATCCTGGGTCTTTCAAGCAAAGATGGACCTGGAGGTAAACTTAGATGT	.((((((........(((.....))).((((..((((.((((.....(((((((((((.((.......)).)))))))).)))......)).))..))))..)))).))))))..
novel-m0163-3p	novel-m0163	NC_010446.5	99430540	99430625	-	86	1.5	60.00	TACCAGGTCATCTCCATCCAGATC	24	CCTGAGCTGGGACTGCTCACCTGAGTAGGATGGCTGCCCCTTGGGCACCCACAGCCACATCTACCAGGTCATCTCCATCCAGATC	((...((((.(((.(.(((((.((...(((((.(((((.(((((((((...))))......)))))..)))))))))))))).))).))))...)))).)).............
novel-m0048-5p	novel-m0048	NC_010449.5	21497773	21497835	+	63	1.5	51.61	GCCTGGATAGCTCAGTCGGTAGAGC	25	GCCTGGATAGCTCAGTCGGTAGAGCATCAGACTTTTAATCTGAGGGTCCAGGGTTCAAGTCC	.((((((.(..((..(((((((((((((..(((((.....(((((....).))))....))))).))))))).......))))))..)).).))))))................
novel-m0082-5p	novel-m0082	NC_010456.5	42778889	42778958	+	70	1.5	53.62	TGCAGGGGGTTCAGGGAAC	19	TGCAGGGGGTTCAGGGAACTCTGTCCTCAGGGAACCAAAGACATTCCTGTCCCACATCCATCTGTCATC	(((((((((.....((..((((((((((((...((((..........((((((..........))))))))))..)))).)))).))))..))..))).))))))....
novel-m0083-5p	novel-m0083	NC_010456.5	42819170	42819239	-	70	1.5	53.62	TGCAGGGGGTTCAGGGAAC	19	TGCAGGGGGTTCAGGGAACTCTGTCCTCAGGGAACCAAAGACATTCCTGTCCCACATCCATCTGTCATC	(((((((((.....((..((((((((((((...((((..........((((((..........))))))))))..)))).)))).))))..))..))).))))))....
novel-m0141-5p	novel-m0141	NC_010443.5	272176500	272176586	+	87	1.5	58.14	TCGTCCTCACGGAGCTGACAGACC	24	TCGTCCTCACGGAGCTGACAGACCAACCCATCACTCCAGAGTGGCTGCTGCCGCTCTCGTCTGTTCTTTCCACACTGTAGACGGAG	........(((......(((.((((..((.((((..(((((((..............((((((((....)))))))).)))))))..))))....))..)))))))....))).
novel-m0257-3p	novel-m0257	NC_010443.5	217152801	217152852	-	52	1.5	37.25	AAGGTACAGTACTGTGATAACT	22	TTATCATGGTACCGATGCTGTATATCTGAAAGGTACAGTACTGTGATAACT	..(((((......)))))..((.((.((((.((((((((((((((((((((((.(.((((............))))).)))))))))))))))))))).))))))..)))).
novel-m0186-5p	novel-m0186	NC_010445.4	33641267	33641337	-	71	1.5	48.57	TCATGGGAACTCCCTTTGACACC	23	TCATGGGAACTCCCTTTGACACCTTAGCTTATTGAGTGTACCTGTTGAGGGTGAGAGTTGACCCAAGAGG	.......((((((((..(((((.((((((((((((((((((.....((((...)))).....)))))))))...)))))..)))).)))))....))))))))..........
novel-m0035-3p	novel-m0035	NC_010449.5	21459709	21459776	+	68	1.5	46.27	TGGATTGTTCTCCAACCTGGCTCT	24	ATAGCCAGTTTGGGAAGAATGCTGTTACCCTCAAGGAAGAAACTGGATTGTTCTCCAACCTGGCTCT	((((...))))..((((..(((((((...((((((.(((((((.(((.(.(((..((....))....))).).))).))).)))).))))))))))))).....))))..
novel-m0164-3p	novel-m0164	NC_010445.4	54001262	54001322	+	61	1.5	50.00	TACTGGCACCTCAGTCCTGAAT	22	TACAGGGTATGGTTTCAGTGCCATCCCTGAAAAGGTGGTACTGGCACCTCAGTCCTGAAT	................((((.((((((.(((((.(((((...(((.(((((((((((........))))))))))).)))....)))))))).....)).)))).)).))))
novel-m0096-3p	novel-m0096	NC_010451.4	73330023	73330083	-	61	1.4	35.00	TCACTGGAGTTTTGTTTCAACATT	24	TGTTGAAACACTCTGTTGAACCAGATTACAGAAAGTTCACTGGAGTTTTGTTTCAACATT	..(((((....)))))......((((((...((((((((((((((((((.(((((.............))))).))))))...))))))))))))...))))))..........
novel-m0228-5p	novel-m0228	NC_010448.4	78166999	78167058	-	60	1.4	54.24	AGGACGGGAAGAGAGGAGG	19	AGGACGGGAAGAGAGGAGGGAGCAAGGCCTTCTTTGACTCCTTCCTTTCACCGAAGTCT	...((((......(..(((.....(((...(((((((((((((((((....))))).)))))))))))).)))...)))..)....))))...................
novel-m0019-3p	novel-m0019	NC_010449.5	86339493	86339559	-	67	1.4	45.45	TTGTTGTGTTTGTGACATGACCTCC	25	AGGTCTGTTTCAGACATTCACTTCCCTTAAATGGGTGGCCTTTGTTGTGTTTGTGACATGACCTCC	.................((((((((....(((((((((.(((((((.((((.(((......))).))....))..))))))).)))).))))))))..)))))............
novel-m0158-5p	novel-m0158	NC_010461.5	85201472	85201527	+	56	1.4	49.09	AGACTGAGCAATGAGCAGG	19	AGACTGAGCAATGAGCAGGGACTCAGAATCCATTTGAACTTGAGCTGCCAGCTTC	..(((((..((((....(((((.(((.(((..(..((((...(((((.....))))).))))..)))))))))))).))))..)))))....((((((....)))))).
novel-m0118-5p	novel-m0118	NC_010449.5	30066867	30066922	+	56	1.4	47.27	GCCAAGTGACAGATTCACA	19	GCCAAGTGACAGATTCACACGACGAATTAACGTACTGTGAACTGGAGATTGGCAC	....((((..((((((....(((((.(..(((.((((((..(((......)))..)))))))))..).)))))))))))....))))....((((........))))..
novel-m0150-5p	novel-m0150	NC_010443.5	83141449	83141512	-	64	1.3	39.68	ACAGACTTCTCATTGGAACTC	21	ACAGACTTCTCATTGGAACTCGGAATACGAAAAACAGAATGAGCTCCAATAAGAAGCCTGAAA	.........(((((((((...(((.(((((.((((((.((((.................)))).)))))).))))).)))......((((((...))))))))))))))).
novel-m0156-5p	novel-m0156	NC_010448.4	95389298	95389370	-	73	1.3	45.83	TGTCTCTACACCTCTGCCACA	21	TGTCTCTACACCTCTGCCACACTTCTTTGAGTGGAGGTATTTTGAGGATTTTGGAGCAGAGGTTGGGAACTT	.............(((((((..((((...((((((((..((.(((((.(((((....))))).)))))...))..)))))))).))))...........))))))).....
novel-m0188-5p	novel-m0188	NC_010452.4	9704624	9704684	+	61	1.3	38.33	TTGGCCTACAGAAATGACAGAC	22	TTGGCCTACAGAAATGACAGACAGATTTAGCCACATTGTCTGTCAATTCATAGGTCATTT	....((((((.(((((.....(((((((..(((.((((((((((...........)))))))))).))).))))))).....)))))....))))))...............
novel-m0153-5p	novel-m0153	NC_010449.5	47018411	47018483	+	73	1.3	52.78	TGGGCATCTGGAAAGGGA	18	TGGGCATCTGGAAAGGGAGAAAGCTGGAATATGTTGCAGTGGCCAGCTCCGGGAAGAGATGCTTGGGGAAAT	.((((......((((((.(((((((((((......(((....(((((..(((......))).))))))))......)))))))).....))).))))))...))))..
novel-m0070-3p	novel-m0070	NC_010454.4	25130825	25130889	+	65	1.3	45.31	TTGTGACAAGGAACACACAA	20	ATGGCTTCTCTGTTTACAACACACCCAACAGAAACCTGGGTTCGTTGTGACAAGGAACACACAA	.((((...))))((((((((((.(...((..((((.((((.(((((..(((((.........)))))..))))))))).))))..))...)))).)))))))........
novel-m0177-3p	novel-m0177	NC_010459.5	41466318	41466389	-	72	1.3	52.11	AAACCCTGGAGCTTTCACACACT	23	TCGCTGAAAGCCGTTTCCCCGTGTTTGAAGGGTTCATCCATCCCTTCCAAACCCTGGAGCTTTCACACACT	....(((((((.((((((...(((((((....(((..(.((((((((((.........))))).))))))..)))))))))).......)))))).)).)))))....
novel-m0159-5p	novel-m0159	NC_010443.5	182517835	182517916	-	82	1.3	50.62	CCAATGTGATGAACACTGACT	21	CCAATGTGATGAACACTGACTGGGCCTCCAGAGATGCAGTTTCTGGTTTCTGCTTGGTGACTCATCTTCATCTGCTTGGGC	..((((((...)))))).((((((.((((((((...(.(((((((..((((((((...)))))))).....))))))).)......)))))).))))))))..........
novel-m0237-5p	novel-m0237	NC_010454.4	3088858	3088901	-	44	1.3	67.44	ATGGAGTGGGTGGGGGAGG	19	ATGGAGTGGGTGGGGGAGGACACCCCAGACCCCTGTCCCTTGG	.........(((((((..(.(.(((..((((((((.......)))))...)))..)))..).)..))))))).....((....))..((((((....))).))).....
novel-m0024-5p	novel-m0024	NC_010456.5	53926100	53926186	+	87	1.2	55.81	CACCTTCTCCTGTAGGAGA	19	CACCTTCTCCTGTAGGAGACCCAGAGCCAGATTGGGATCCAGAATTCCTGCAAAAGCCTGCACCTGCTTCTGCAGGAGACCCAGAG	................((((.....(((((((((((((...(((.((......((((........))))......)))))......)))))))))))))....))))..
novel-m0287-5p	novel-m0287	NC_010447.5	67358546	67358620	-	75	1.2	52.70	TAGGAATGGAGGATGGAGG	19	TAGGAATGGAGGATGGAGGCAGTTAATACCAGGCTGTACCCCCCATCATGCCCTCTATCTCCTCTCATCCTCAC	(((((..(((((.(((.....((((..((((((((((((((..........((.....))........)).))))))..))))))..))))))).))))))))))....
novel-m0030-5p	novel-m0030	NC_010449.5	96344129	96344196	-	68	1.2	52.24	TCCCCTTTCTAAAAGCACTCAGA	23	TCCCCTTTCTAAAAGCACTCAGAGGGCCTTTTGCTTGTGACCCTTTGAGCCGCCAAGAAAGGGCACA	............((((......((((((((....((.(((((((((((........).).)))))))))..))..))))))))...))))....(((((.....)))))....
novel-m0275-3p	novel-m0275	NC_010449.5	27295350	27295400	+	51	1.2	46.00	TCGCAGTGTTTAAGGGATT	19	AGTCCAGGACATGATTACATCTCTGAGCAGGTCGCAGTGTTTAAGGGATT	.................(((..(((((((((....(((((((((.((((((......((((......))))....))))))...))))))))).)))))))))..))).
novel-m0276-3p	novel-m0276	NC_010449.5	27299568	27299618	+	51	1.2	46.00	TCGCAGTGTTTAAGGGATT	19	AGTCCAGGACATGATTACATCTCTGAGCAGGTCGCAGTGTTTAAGGGATT	.................(((..(((((((((....(((((((((.((((((......((((......))))....))))))...))))))))).)))))))))..))).
novel-m0227-5p	novel-m0227	NC_010451.4	25067178	25067246	+	69	1.2	44.12	TGGAAACCTCTCTGGTCTC	19	TGGAAACCTCTCTGGTCTCTGCTCAGGGCTCAGGTTTGATAGCAGAAACAGAAGTAAAGTATTCCAAA	..((((((.(((((((((.((((((((..(((((...((((((..((((....))))...))))))..))).))....)).))))))..)))))))))...)))))).
novel-m0087-5p	novel-m0087	NC_010454.4	52872046	52872132	+	87	1.1	55.81	TGCTCTGTGATGAACCCC	18	TGCTCTGTGATGAACCCCATGCGTGTCATCTGAGCCTGGCTTCCCTGTCAGCTCAGCCCAGGTAGTGTTCTACTTCTCAGGGCTGT	...............((((..((((((.((.((((....(((.((....((((((.((((......))))))))))..)).)))..))))....)).)))))))))).
novel-m0225-3p	novel-m0225	NC_010447.5	13656333	13656410	-	78	1.1	59.74	TGCCAGGAGGGCCATCTTTGAAT	23	TCGGAGCCAGTTGCCCTCCACGGTCAAGGTCTGGTGGGCACGTCCGTCAAACTCTGCCAGGAGGGCCATCTTTGAAT	...........((.((((((((...((.(((((((..((.((.(((.((((((......)))))).))).)))).))))))).)))))))))).)).................
novel-m0296-5p	novel-m0296	NC_010453.5	7972588	7972668	+	81	1.1	46.25	AAAGTCCCTGCGATTGCTC	19	AAAGTCCCTGCGATTGCTCATGGCTTTAAGAACATGGATGAAAACGCTCCAGACCATGGAAAGCAATCAGAGGACACATG	..........((((((((.....((((((..((((((((((((...........((((((....)).))))..)))))...))))))))).))))....))))))))..
novel-m0062-5p	novel-m0062	NC_010448.4	46683501	46683543	-	43	1.1	57.14	GCAGGAGACCCAGAACCTG	19	GCAGGAGACCCAGAACCTGCTTGGGATCCACAACTCCTGCAA	........((.(((((.((((((((((.....((.(((....))).)).....)))))))........((.((((..(((.....)))..)))))).)))))))).)).
novel-m0032-5p	novel-m0032	NC_010454.4	23280693	23280760	+	68	1.1	53.73	TCCCCTTTCTAAAAGCACTCAGA	23	TCCCCTTTCTAAAAGCACTCAGAGGGCCTTTTGCTCGTGACCTTCTGAGCCGCCAAGAAAGGGCACA	.....(((....))).......((((((((....((.(((((((((.(..........).)))))))))..))..))))))))...........((((.(....))))).
novel-m0234-5p	novel-m0234	NC_010455.5	124586239	124586287	+	49	1.1	29.17	AAAATTACAGAAACTAGGATC	21	AAAATTACAGAAACTAGGATCACATCTTGGTTTTTGTAATAATGCTAG	((((((....(.(((.(((((..(((((((((((((((((...))))))))))))))))).....))))).))).)..))))))...........((((......))))..
novel-m0025-5p	novel-m0025	NC_010449.5	30091654	30091705	-	52	1	54.90	GAGATTCTGATTGGTACCTG	20	GAGATTCTGATTGGTACCTGCCCTGTGACAGGTGGGGATCAGGAGGAACGT	...((((((((..(((.((((...((((..(((((.(((..((((...))))..))))))))..))))))))..)))((((.((.....)).))))......))))))))
novel-m0286-3p	novel-m0286	NC_010445.4	10025423	10025475	-	53	1	40.38	TAAGTTCTGGAGTGCACTGAGGAA	24	TCTCACTGCTTCCATAGCAGTTATTTTTTAAGTTCTGGAGTGCACTGAGGAA	...........................((((((((((((((.(((((.((((((((.(((.............))).))))).))).))))).))))).....))..)))))))
novel-m0104-5p	novel-m0104	NC_010443.5	265933412	265933476	-	65	1	48.44	CACCTTTCTAAAAGCACTCAGA	22	CACCTTTCTAAAAGCACTCAGAGGGCCTTTTGATAATGACCCACTGAGCCGTCAAGAAAGGGCA	...........((((((...(.(((((((....((.(((((.(((.(..........).))).)))))..))..)))))))).))))))....((((.(....)))))....
novel-m0210-5p	novel-m0210	NC_010456.5	48539766	48539849	-	84	1	62.65	TGCCCACTCAGGTTGCTCTGGCCCC	25	TGCCCACTCAGGTTGCTCTGGCCCCTGTGTCCTTGGCGGCACCAGCTCCCATCCCCTTTGCCTGAGATCAGCCTGAGCACACA	......(((((....(((..((....((((((((((((.(((...........(((.(((....))).)))........))).)))..)))))))))..))..)))...))))).
novel-m0049-3p	novel-m0049	NC_010443.5	196454568	196454655	+	88	0.9	41.38	TGTAAGTTAGCTGTGTTTAACA	22	TTATTCACTCACTAGCTTGGGTTTCACAGGCTCCTTTTGGAGTAATGTTATTCTGGAGGAGCCACTGTAAGTTAGCTGTGTTTAACA	.....(((..(((...(((((((((((......(((((((((.((((((....)))))))))))))))))).))))))))..)))..))).......((((....))))...
novel-m0138-5p	novel-m0138	NC_010457.5	112588141	112588198	-	58	0.9	43.86	ATGGGGAAGAGAAGAGTGG	19	ATGGGGAAGAGAAGAGTGGCTATAACAGATAGAGGCTCTTCCAAAAGATCCCTATAC	........(((((.((((..(((((((...(((((((..((((.....))))..))))))).......)))))))...))))))))).((((.....))))........
novel-m0100-3p	novel-m0100	NC_010446.5	38720080	38720151	+	72	0.9	43.66	TGTATAAATGCTGGTGATAAAC	22	TTAAGACCATGCATGTGTCCCCAGACCTAGTTCTTTCCCTAGGTCTGGTTGTATAAATGCTGGTGATAAAC	.((((((..............(((..((((.((((.((((.((((((((((........))))))))))..).))).))))))))..))).....))))))...........
novel-m0073-5p	novel-m0073	NC_010448.4	42002563	42002619	-	57	0.9	48.21	TCAAAGATCCAGGCGTTTGCG	21	TCAAAGATCCAGGCGTTTGCGGTTCGTCTGTAAACGCAAACACCTGTATCCAGTCA	...((((((((((..((.((.(...(((.((((.(((((((.............))))))).)))).)))..).)).))..)))).))))))...................
novel-m0313-3p	novel-m0313	NC_010448.4	14429182	14429241	+	60	0.8	71.19	ACTCGCAGGCTGGCAGACC	19	TCTGCTGCCTGTACCAGGCACCACGGCCCCGACCCCTGGGACTCGCAGGCTGGCAGACC	............(((.(((....(((....((((((((((((.(((((.....((....))...))))).....)))))).)))))).....)))....))).)))...
novel-m0329-3p	novel-m0329	NC_010451.4	63592897	63592981	-	85	0.8	50.00	TGCTCCTGAGAAGATCCAT	19	GGAGATTCAGGAGCTTCGGCTTCACCTCAAGATGCTCCCTCAATTACATGAAGAGCACTTCCAGCTGCTCCTGAGAAGATCCAT	.....(((..(((((((((...((((.......(((.(((((..(((......))).))))))))..)))))))))))))....)))..((((.......)))).....
novel-m0200-5p	novel-m0200	NC_010449.5	86335816	86335862	+	47	0.8	52.17	CCGAGAAAAGGGGGATTCA	19	CCGAGAAAAGGGGGATTCAGCGTTGCCTAGAGTCCTTTTCTCCACT	(((((((.((((((....((..((((((...(((((((((......)).)))))))))))))..)))))))))))))))(((.(((......))))))...........
novel-m0312-5p	novel-m0312	NW_018085352.1	29880	29947	+	68	0.8	40.30	ACTAGATGTCACTGAGGCT	19	ACTAGATGTCACTGAGGCTGACTACAGATACACAGAAAGTTCTTCTCAGTTTTCTGATATCTGGTCA	..............(((((((((((((((((..((((((((....(((.((.......)))))..)))))))).)))))))))))..))))))((((....))))....
novel-m0139-5p	novel-m0139	NC_010447.5	66775858	66775902	-	45	0.7	47.73	TGAGCTGCCTCACCTTGTCC	20	TGAGCTGCCTCACCTTGTCCTTCAAGGTAAAAGCCAAGTTCAGT	........((..(((((..(((((((((...((((((.....))))))....))..)))))))...)))))..))...............(((........)))......
novel-m0245-5p	novel-m0245	NC_010445.4	67821010	67821077	-	68	0.6	49.25	TCCCCTTTCTAAAAGCACTC	20	TCCCCTTTCTAAAAGCACTCTGAGGGCCCTTTGATAATGACCCACTGAGCCATCAAGAAAGGGCAGA	(.(((....))).)...((((.((((((((.......(((.(.(((.(.((....)).).))).).)))......)))))))).))))......(((((....)))))..
novel-m0106-5p	novel-m0106	NC_010451.4	13155858	13155914	+	57	0.6	67.86	CACCCTCCACTCTGTGCCT	19	CACCCTCCACTCTGTGCCTCCCACCACCCTGGAGATGCGCAGGATCCCTGGGTGCC	..........((((((((..(((((.....(((((((.(((((......))).)).)))))))......)))))...(((......))).........))))))))...
novel-m0301-3p	novel-m0301	NW_018085108.1	8557	8619	-	63	0.6	69.35	CACCTCGTTGGAGGCCTGCGG	21	GACTCGCATCCGGTTTTTGGGGATGGTCCCCGTGCCCCCCCCACCTCGTTGGAGGCCTGCGG	.......((.((((((....(((.((((.(..((.(((((....(((((..(((......)))..))))).....))))).))..))))).))).....))))))))....
novel-m0103-3p	novel-m0103	NW_018084979.1	40924	40978	+	55	0.6	40.74	AAAAATACGGGTGCACTTCT	20	AGGTTATCCGTCTTTCTTCGCTTTATTCATGACGAAAAATACGGGTGCACTTCT	(((.((....)).)))......(((((((.(((.(((((((((((((.(((.(((((.........).))))))).))))))).)))))).))).)))))))........
novel-m0242-3p	novel-m0242	NC_010443.5	265933339	265933409	-	71	0.6	42.86	GTTTCAATCAGTGGTGTGACAAGA	24	TGAAAACACCACTTTTGGGTGAAGCGGCAGCATGTTGTGTTGTTTTGTTTCAATCAGTGGTGTGACAAGA	((..(((.(......).)))..)).....((((((((...((.((((((((((((((...)))))))..))))))).))))))))))...........................
novel-m0181-3p	novel-m0181	NC_010458.4	79406748	79406832	-	85	0.6	73.81	CGGGGGGCCTCTCCCGCC	18	CCCCGAGGCCCTCCCCCACCCACAGGACCCCTGTCTTCTCCTCTCTCCCAGACTGGACTCCGCCCACGGGGGGCCTCTCCCGCC	...((...((((((((((..........(((..((.((((.............)))).))..)))......))))))))))....))....((....)).........
novel-m0090-3p	novel-m0090	NC_010445.4	85341284	85341345	+	62	0.5	39.34	ATCAGTTCTTAATGCATTGCCT	22	ATACTGCATCAGGAACTGATTGGATAAGAATTGGTCACCATCAGTTCTTAATGCATTGCCT	...............((((..(((((.(.((.((.(((((.((((((((((.((((........))).).)))))))))).))))).)).)).).))))).)))).......
novel-m0152-5p	novel-m0152	NC_010456.5	3908784	3908830	+	47	0.5	58.70	GAGGAGAGCCGGGTTTCCA	19	GAGGAGAGCCGGGTTTCCAGCCACTAGCACAAGCCTATCACCTCTG	........((((((...((.((((.((...((((((...((.....))..)))))).)).)))).))........(((((((..........)).)))))))))))...
novel-m0128-5p	novel-m0128	NW_018084979.1	1905659	1905720	+	62	0.5	40.98	TTGCAAGCAACACTCTGTGGC	21	TTGCAAGCAACACTCTGTGGCAGATGATCAAAACTGTCTGACACAATTTGAGCTTGCTATA	.......(((((((...((((.((((((..((...((((.((((((........)))))).))))...)).)))))).)).))...))))))).(((......)))....
novel-m0065-5p	novel-m0065	NC_010443.5	109802373	109802445	+	73	0.5	45.83	TACTAGAGTTGCTGAGCATTG	21	TACTAGAGTTGCTGAGCATTGTGGGATTAGGGGGGTGTTTTTCCTGAGACCAGAACTGGGGAATAAAGTAGA	......(((((...(((..(((((...(((.((.((..((.(((..((((((((.....))))))))..))).)))).)).)))..)))))...))).)))))........
novel-m0011-3p	novel-m0011	NC_010449.5	110103837	110103915	-	79	0.5	47.44	TCCAGTGATAGAGGCGAAAC	20	TTTGCAAGAGAAGTGGTTTTCTCTGCTATATGCCGGGCATAAGGCTTTAAGGCAGAGGTCCAGTGATAGAGGCGAAAC	..........(((((((...(..(.(((...((((((((.((.(((........)))..)).)))))))).))).)..)....)))))))....................
novel-m0121-5p	novel-m0121	NC_010455.5	124586668	124586730	+	63	0.4	41.94	AAAGCAGGATTTAGACTACAAT	22	AAAGCAGGATTTAGACTACAATATAGCTGTTAAGTGCTGTGTTGTCGTTCCCCCTGCTCAAA	..((((.(((((((((.(....((((((.....(((.((((((((((........)))))))))).)))...))))))))))))))))...))))...............
novel-m0007-5p	novel-m0007	NC_010457.5	59938669	59938711	-	43	0.4	54.76	CAGGTCCAAGTTCAACACT	19	CAGGTCCAAGTTCAACACTGCTGAAGGGAGAACCTGAACCGC	.((.((((.......(((((..(((.((.((((..(.((.....)))..)))).)).))))))))((((((((((.((........))..)).)))))))).)))).))
novel-m0297-3p	novel-m0297	NW_018084912.1	5778	5861	+	84	0.3	69.88	CCACGGGGCCGGCTGTGGCT	20	GCACGGCGGGTGCGTGTGGGGTGTGGGGGGTGGTCGTCGGTAGGTGCCTTGGGAGACTTGTTTCCACGGGGCCGGCTGTGGCT	.....((.((((((.(((.(.(((((((..........((((.(((((....)))...)).))))...)))))))).))).)))))).))((((((.....))))))...
novel-m0213-5p	novel-m0213	NC_010448.4	92073846	92073917	+	72	0.2	42.25	TTCTGAGGATGTTCTAGAATCAATC	25	TTCTGAGGATGTTCTAGAATCAATCTACTTGGTTATCCAGGGTTAAAGGGTTAAGGGATAGACATGGGGGA	......((....(((((.(((((((.(..((((((..((((......(((((....))))).......))))..))))))..).))))))).)))))....))............
novel-m0031-5p	novel-m0031	NC_010444.4	82132417	82132484	+	68	0.2	47.76	TCCCCTTTCTAAAAGCACTCAGA	23	TCCCCTTTCTAAAAGCACTCAGAGGGGCTTTCAATAATGACCCACTGAGCTGTCAAGAAAGGGCAGA	..........((((((......((((((((....((((((((.(((..............))).))))).)))..))))))))....)))))).((((.......)))).
novel-m0195-3p	novel-m0195	NC_010449.5	60580516	60580564	-	49	0.2	47.92	TTCTCTGAGGTCTGCACT	18	TTCCAAGCCTCTGGGGTTTTATCCAAGTTGTTCTCTGAGGTCTGCACT	(((.....)))..(((.(((((.............((((((..((.(((((.((((...............)))).))))).)).))))))...)))))...)))...
novel-m0204-5p	novel-m0204	NC_010449.5	110102932	110103002	-	71	0.2	45.71	TCTTTCTCTCCGGGATCCTTGCTTC	25	TCTTTCTCTCCGGGATCCTTGCTTCATTTCTCTCACACCTTTTGGAACAATGACTTTGGAGAGAGCTGGT	...(((((((((..(((......(((((((((((.((.(((.((((................)))).))).)).))))))))))).....)))...))))).)))).........
novel-m0264-3p	novel-m0264	NC_010444.4	73328233	73328275	-	43	0.1	38.10	TGGTTTCTAGACTTGTGT	18	GCAGGTCAGTCAATCTATTCTATATGGTTTCTAGACTTGTGT	.......(((((.......))))).((((((((.......(((((.(((((((((..((((..........)))).)).))))))).)))))........))))))))
novel-m0315-3p	novel-m0315	NC_010456.5	72164822	72164883	+	62	0.1	49.18	ATGGGAGATGCTGCAGATG	19	TAAAGCGTTCCCTATCTCTGCTTCACACATGTGCACCACAGAATGGGAGATGCTGCAGATG	...((((((((((.......))...((((..((((((.(((((.((((...(((....))).....))))))))).))))))....)))).........))).))))).
novel-m0247-5p	novel-m0247	NC_010447.5	66785364	66785444	+	81	0.1	51.25	TCCTGCAAGAGAGCTGTTA	19	TCCTGCAAGAGAGCTGTTACTGTAGAGCACAGCCACAAATGTTCAATGGCTTGTCCTAAAGCACACAGGTTGGCAGGGCC	.((((((.............((((((....((.((((..((.(((.(((.(((((...........)))))))).))).))...)))).)).)))))))))))).....
novel-m0261-5p	novel-m0261	NC_010451.4	26159955	26160014	-	60	0	32.20	TAGCACTTGTGTTTGTTTTTGT	22	TAGCACTTGTGTTTGTTTTTGTTTCATTTGTGGACAAAGACTTAGATACAAGTGCAAAA	.....((((((((....))...((((((((((((((((((((((.......))))))))))..)))))))))))).........................))))))......
novel-m0052-3p	novel-m0052	NC_010461.5	52939315	52939360	-	46	0	31.11	TGGATTGGGGATTGGAACA	19	TTCCTTTTGGATGAAATATTTTATTTTGGATTGGGGATTGGAACA	((((((...(((......))).))))))..((((((((.....(((((((((.(((((((((...))))))..))).))))..)))))............)))))))).
novel-m0102-3p	novel-m0102	NC_010449.5	110103567	110103607	+	41	0	37.50	TTGTCTCCTTGGCTTTTTC	19	GAAAGATGGAGTAAGAAATTCTTGTCTCCTTGGCTTTTTC	......(((..((........))..)))((((....))))(((((.((((((((..(((((((((...))))).))))....))))))))...)))))...........
novel-m0197-3p	novel-m0197	NC_010443.5	120468241	120468302	-	62	0	45.90	TTTCATAGGACCTGGCACC	19	CTCTTGGCCTATGAGAATTTCCACTGGTCAGGTGATATAGATTTTCATAGGACCTGGCACC	.............((.((.(((((......((.(((((((((((((((.((((.....))))....))))))))))))).)).))........))))).)).)).....
novel-m0092-5p	novel-m0092	NC_010450.4	6480551	6480619	+	69	0	38.24	TTACTCTGACCTTTTAGGCATCT	23	TTACTCTGACCTTTTAGGCATCTTACAATCATGTGTAAAGAGGAAGCCTATCTGCATAGGTGTATAGA	(((.(((((((((.....((((((((((......(((((.(((((((......))))....))).)))))......)))).))).))).....))))))))))))........
novel-m0027-5p	novel-m0027	NC_010443.5	161766454	161766499	-	46	0	42.22	AGTGGCTGTTTTTCAGTGG	19	AGTGGCTGTTTTTCAGTGGAAACTCCAGTGAACAACTTCTGCTTT	(((((((((((....(((.((((((..(((.((((.((((...)))).)))).)))..))))))....)))...))))))).)))).......................
novel-m0215-3p	novel-m0215	NC_010460.4	50460335	50460403	+	69	0	42.65	ATAGAAATTTCAGACACTG	19	AATTTTGAGATGGTTTGAGGCCTTGCCCTGCTTCATCCAGAGCAAGGTTATAGAAATTTCAGACACTG	..............((((((....((((((((..((((.((((((((.(((.......))).)))))))).)))).)))))))).....))))))..............
