# Supplementary material for: Integrated analysis of miRNA and mRNA expression profiles in testes of Landrace and Hezuo boars
Source: Front Vet Sci. 2022 Oct 18;9:942669. doi: 10.3389/fvets.2022.942669 (PMC9622794; doi:10.3389/fvets.2022.942669)
Supplement: Supplementary file 5 [file Table_5.XLSX]

## Sheet: Ha-vs-Hb
id	Ha1_count	Ha2_count	Ha3_count	Hb1_count	Hb2_count	Hb3_count	Ha1_TPM	Ha2_TPM	Ha3_TPM	Hb1_TPM	Hb2_TPM	Hb3_TPM	Ha_mean	Hb_mean	log2(fc)	PValue	FDR	length	seq	total
miR-10005-y	0	0	0	18	3	10	0.01	0.01	0.01	2.4246	0.3271	1.2871	0.01	1.34627	7.07282	3.07555e-06	2.85927e-05	19	TCTGGGCTCCTGGACACCA	55
miR-10016-x	0	0	0	121	30	112	0.01	0.01	0.01	16.2987	3.2712	14.416	0.01	11.3286	10.1458	9.03022e-20	6.19645e-18	25	ATGGATGGTATTTGGAGCCCCAGGA	900
miR-10073-x	0	0	0	6	2	2	0.01	0.01	0.01	0.8082	0.2181	0.2574	0.01	0.4279	5.4192	0.0053087	0.0191116	19	ACCGAGCTCAGTCCTAGTG	15
miR-100-y	10	10	9	19	7	23	0.9219	1.0148	0.8334	2.5593	0.7633	2.9604	0.923367	2.09433	1.18152	0.0339075	0.0848276	21	CAAGCTCGTGTCTGTGGGTCT	228
miR-101-x	96	61	88	111	143	155	8.8505	6.1902	8.1488	14.9517	15.5927	19.9507	7.72983	16.8317	1.12267	0.00123393	0.00553924	22	TCAGTTATCACAGTGCTGATGC	1341
miR-101-y	22879	19482	23759	15696	89414	46124	2109.28	1977.01	2200.07	2114.25	9749.7	5936.82	2095.45	5933.59	1.50164	0.000627074	0.00309282	22	TACAGTACTGTGATAACTGACT	358684
miR-101-z	27	13	29	10	77	56	2.4892	1.3192	2.6854	1.347	8.3961	7.208	2.1646	5.65037	1.38424	0.0130907	0.0394831	21	ACAGTACTGTGATAACTGACC	377
miR-10338-z	0	0	0	4	1	12	0.01	0.01	0.01	0.5388	0.109	1.5446	0.01	0.7308	6.1914	0.00116627	0.00526834	18	TCTACATCCGGAGGCATC	43
miR-103-x	3	3	6	0	0	1	0.2766	0.3044	0.5556	0.01	0.01	0.1287	0.378867	0.0495667	-2.93425	0.031947	0.0806398	23	AGCTTCTTTACAGTGCTGCCTTG	63
miR-10623-z	0	0	0	5	1	6	0.01	0.01	0.01	0.6735	0.109	0.7723	0.01	0.518267	5.69562	0.00287279	0.0113728	18	ATGGCCTGTGGAAAACAA	23
miR-10650-z	0	0	0	2	6	10	0.01	0.01	0.01	0.2694	0.6542	1.2871	0.01	0.7369	6.2034	0.000214128	0.0012053	18	TGAGGAATCTCTGAAGGG	28
miR-10925-z	0	0	0	4	2	11	0.01	0.01	0.01	0.5388	0.2181	1.4159	0.01	0.724267	6.17845	0.000423942	0.00219294	18	TGCACGGAGAGATTCTGT	32
miR-1187-z	0	1	0	4	2	5	0.01	0.1015	0.01	0.5388	0.2181	0.6436	0.0405	0.466833	3.52691	0.00885248	0.0293251	21	TATGTGTGTGTGTGTATGTGT	20
miR-11972-z	17	19	15	28	18	33	1.5673	1.9281	1.389	3.7716	1.9627	4.2476	1.62813	3.3273	1.03113	0.0227107	0.0618641	18	CGGGAGCGGCCGGGGCCC	401
miR-1197-y	43	46	25	12	1	9	3.9643	4.668	2.315	1.6164	0.109	1.1584	3.6491	0.961267	-1.92453	0.00138811	0.00609837	21	TAGGACACATGGTCTACTTCT	422
miR-11980-z	51	52	26	235	344	433	4.7018	5.2769	2.4076	31.6545	37.5097	55.7333	4.12877	41.6325	3.33393	1.49109e-13	5.11588e-12	19	GGGAACGGGCTTGGCGGAA	1887
miR-11-y	0	0	0	6	5	20	0.01	0.01	0.01	0.8082	0.5452	2.5743	0.01	1.30923	7.03258	4.77499e-06	4.17016e-05	19	CCCAGTCTGAGTTCTGGCT	49
miR-12301-x	0	0	0	12	1	6	0.01	0.01	0.01	1.6164	0.109	0.7723	0.01	0.832567	6.37949	0.000332192	0.00174069	19	TTACAGATGAGGAAACTGA	43
miR-1251-x	1	0	1	1	4	4	0.0922	0.01	0.0926	0.1347	0.4362	0.5149	0.0649333	0.361933	2.47869	0.0294604	0.075137	21	ACTCTAGCTGCCAAAGGCGCT	18
miR-125-x	3054	3269	3100	1297	1007	1132	281.558	331.733	287.058	174.706	109.803	145.705	300.116	143.405	-1.06543	0.00217225	0.00889263	25	TCCCTGAGACCCTTTAACCTGTGAA	33866
miR-1264-x	0	0	0	18	10	12	0.01	0.01	0.01	2.4246	1.0904	1.5446	0.01	1.68653	7.39792	3.73222e-09	6.55869e-08	18	TCAATAAATATTTGTAGA	79
miR-127-x	46	44	20	16	3	7	4.2409	4.4651	1.852	2.1552	0.3271	0.901	3.51933	1.12777	-1.64183	0.00571462	0.0203327	23	CTGAAGCTCAGAGGGCTCTGATT	383
miR-127-y	967	780	605	100	128	102	89.1506	79.1533	56.0227	13.47	13.9571	13.1289	74.7755	13.5187	-2.46761	2.13766e-09	4.00048e-08	24	TCGGATCCGTCTGAGCTTGGCTAT	5102
miR-127-z	49	41	25	2	0	2	4.5175	4.1606	2.315	0.2694	0.01	0.2574	3.66437	0.178933	-4.35607	1.48246e-09	2.95978e-08	25	TCGGATCCGTCTGAGCTTGGCTATT	223
miR-1296-x	20	12	21	2	1	3	1.8439	1.2177	1.9446	0.2694	0.109	0.3861	1.66873	0.254833	-2.71113	0.000202254	0.00115654	23	TTAGGGCCCTGGCTCCATCTCAA	130
miR-1306-x	5	8	5	2	0	1	0.461	0.8118	0.463	0.2694	0.01	0.1287	0.5786	0.136033	-2.08861	0.0462821	0.110235	24	CCACCTCCCCTGCAAACGTCCAAA	45
miR-1307-z	19	18	12	10	2	2	1.7517	1.8266	1.1112	1.347	0.2181	0.2574	1.56317	0.6075	-1.36352	0.0351157	0.0872445	26	ACTCGGCGTGGCGTCGGTCGTGGTAT	190
miR-130-x	33	30	26	10	5	12	3.0424	3.0444	2.4076	1.347	0.5452	1.5446	2.83147	1.1456	-1.30545	0.0155854	0.0453708	22	GCTCTTTTCACATTGTGCTACT	385
miR-132-x	75	79	81	369	155	267	6.9145	8.0168	7.5006	49.7043	16.9012	34.3668	7.4773	33.6574	2.17034	1.4637e-08	2.19708e-07	22	ACCGTGGCTTTCGATTGTTACT	2610
miR-132-y	1	1	3	11	3	3	0.0922	0.1015	0.2778	1.4817	0.3271	0.3861	0.157167	0.731633	2.21883	0.0249535	0.0665888	24	TAACAGTCTACAGCCATGGTCGTT	71
miR-1343-y	120	84	155	47	7	36	11.0632	8.5242	14.3529	6.3309	0.7633	4.6337	11.3134	3.9093	-1.53305	0.00259288	0.0103787	24	CTCCTGGGGCCCGCACTCTCGCTT	961
miR-135-x	17	13	14	7	1	2	1.5673	1.3192	1.2964	0.9429	0.109	0.2574	1.3943	0.436433	-1.67571	0.0144297	0.0430071	24	TATGGCTTTTCATTCCTATGTGAA	85
miR-139-x	31	23	27	12	5	7	2.858	2.334	2.5002	1.6164	0.5452	0.901	2.56407	1.02087	-1.32864	0.0120519	0.037188	24	TCTACAGTGCACGTGTCTCCAGTT	274
miR-140-z	0	0	0	1	2	4	0.01	0.01	0.01	0.1347	0.2181	0.5149	0.01	0.289233	4.85416	0.0238655	0.0640354	23	CAGTGGTTTTACCCTATGGTACC	10
miR-143-x	392	452	323	595	535	677	36.1397	45.8683	29.9096	80.1465	58.3364	87.1397	37.3059	75.2075	1.01147	0.00124737	0.00557316	23	GGTGCAGTGCTGCATCTCTGGTA	7558
miR-145-x	74	73	73	129	542	504	6.8223	7.4079	6.7598	17.3763	59.0997	64.8721	6.99667	47.116	2.75148	7.01541e-08	9.62781e-07	20	GTCCAGTTTTCCCAGGAAAA	2407
miR-1468-x	32	30	31	26	95	55	2.9502	3.0444	2.8706	3.5022	10.3588	7.0793	2.95507	6.9801	1.24006	0.00613667	0.0216221	21	CTCCGTTTGCCTGTTTTGCAA	443
miR-146-y	7	22	13	2	3	2	0.6454	2.2325	1.2038	0.2694	0.3271	0.2574	1.36057	0.284633	-2.25703	0.00768114	0.0260436	22	TGCCCTAGGAACTCAGTTCTGG	107
miR-147-x	32	17	33	149	62	88	2.9502	1.7251	3.0558	20.0703	6.7605	11.3269	2.57703	12.7192	2.30323	1.47309e-07	1.92974e-06	22	TGGAAACACTTCTGCACAAACT	973
miR-147-y	106	96	112	267	179	210	9.7725	9.7419	10.3711	35.9649	19.5182	27.03	9.96183	27.5044	1.46518	1.10302e-05	8.63829e-05	22	GTGTGCGGAAATGCTTCTGCTA	2309
miR-148-z	116	130	107	42	35	25	10.6944	13.1922	9.9081	5.6574	3.8164	3.2179	11.2649	4.23057	-1.41291	0.00137899	0.00607682	24	TCAGTGCACTACAGAACTTTGTTA	1428
miR-149-x	100	53	115	6	5	7	9.2193	5.3784	10.6489	0.8082	0.5452	0.901	8.41553	0.751467	-3.48527	1.32219e-10	3.1234e-09	23	TCTGGCTCCGTGTCTTCACTCAA	553
miR-149-y	6	9	9	11	22	30	0.5532	0.9133	0.8334	1.4817	2.3989	3.8614	0.766633	2.58067	1.75114	0.00175597	0.00739869	18	GAGGGACGGGAGCGGGGC	150
miR-151-z	6	2	2	83	19	61	0.5532	0.203	0.1852	11.1801	2.0718	7.8516	0.3138	7.0345	4.48653	1.92033e-11	4.94142e-10	23	TAGACTGTGAGCTCCTTGAGGGC	303
miR-153-y	8	5	10	52	12	30	0.7375	0.5074	0.926	7.0044	1.3085	3.8614	0.723633	4.0581	2.48747	2.76334e-05	0.000195195	23	TTGCATAGTCACAAAAGTGATCA	224
miR-154-x	17	12	2	0	1	0	1.5673	1.2177	0.1852	0.01	0.109	0.01	0.990067	0.043	-4.52512	0.00196898	0.00815318	23	AGAGGTCTTCCATGGTGCATTCG	61
miR-154-z	370	290	171	107	23	47	34.1114	29.4288	15.8345	14.4129	2.5079	6.0496	26.4582	7.6568	-1.7889	0.000195082	0.00112401	22	AGATATTGCACGGTTGATCTCT	2573
miR-16-x	153	130	160	147	375	258	14.1055	13.1922	14.8159	19.8009	40.89	33.2083	14.0379	31.2997	1.15683	0.0018235	0.00766082	22	TAGCAGCACGTAAATATTGGAA	2353
miR-17-x	25	19	16	38	18	45	2.3048	1.9281	1.4816	5.1186	1.9627	5.7921	1.90483	4.29113	1.17169	0.0122896	0.0377598	25	CAAAGTGCTTACAGTGCAGGTAGAA	447
miR-17-y	213	191	284	91	68	87	19.6371	19.3824	26.2983	12.2577	7.4147	11.1982	21.7726	10.2902	-1.08124	0.00658523	0.0229765	23	CTGCAGTGAAGGCACTTGTAGCT	2228
miR-183-x	11	15	8	45	27	59	1.0141	1.5222	0.7408	6.0615	2.9441	7.5942	1.09237	5.53327	2.34067	2.60886e-06	2.48965e-05	24	ATGGCACTGGTAGAATTCACTGAA	352
miR-183-y	12	7	9	20	7	19	1.1063	0.7103	0.8334	2.694	0.7633	2.4456	0.883333	1.96763	1.15543	0.0330696	0.0831646	22	TGAATTACCGAAGGGCCATAAT	167
miR-183-z	0	0	0	6	6	17	0.01	0.01	0.01	0.8082	0.6542	2.1881	0.01	1.21683	6.92699	3.04888e-06	2.85289e-05	25	ATGGCACTGGTAGAATTCACTGTAA	46
miR-1842-x	280	117	139	65	32	51	25.814	11.873	12.8713	8.7555	3.4893	6.5644	16.8528	6.26973	-1.42651	0.00166184	0.00704328	21	TGGCTCTGCGAGGTCGGCTCT	1407
miR-1842-z	12	8	9	1	3	2	1.1063	0.8118	0.8334	0.1347	0.3271	0.2574	0.917167	0.239733	-1.93575	0.0290211	0.0742795	24	TGGCTCTGCGAGGTCGGCTCAAGA	58
miR-184-y	4	1	4	23	1	12	0.3688	0.1015	0.3704	3.0981	0.109	1.5446	0.280233	1.5839	2.49878	0.00776964	0.0262818	24	TGGACGGAGAACTGATAAGGGTAT	64
miR-184-z	2	2	2	12	1	27	0.1844	0.203	0.1852	1.6164	0.109	3.4753	0.190867	1.73357	3.18311	0.00153971	0.00664288	24	TGGACGGAGAACTGATAAGGGTAA	52
miR-185-y	103	68	74	44	10	26	9.4959	6.9005	6.8524	5.9268	1.0904	3.3466	7.7496	3.4546	-1.1656	0.012422	0.0380043	22	CAGGGGCTGGCTTTCCTCTGGT	778
miR-186-x	125	112	148	123	291	240	11.5241	11.3656	13.7047	16.5681	31.7306	30.8915	12.1981	26.3967	1.1137	0.00253621	0.0102086	22	CAAAGAATTCTCCTTTTGGGAA	2042
miR-187-y	32	12	9	1	0	0	2.9502	1.2177	0.8334	0.1347	0.01	0.01	1.6671	0.0515667	-5.01476	2.27643e-06	2.23152e-05	24	TCGTGTCTTGTGTTGCAGCCGGAA	119
miR-18-y	59	54	61	14	3	3	5.4394	5.4798	5.6486	1.8858	0.3271	0.3861	5.5226	0.866333	-2.67235	8.3259e-07	9.15849e-06	21	ACTGCCCTAAGTGCTCCTTCT	551
miR-192-x	66	74	56	145	142	130	6.0847	7.5094	5.1856	19.5315	15.4837	16.7329	6.2599	17.2494	1.46233	3.83714e-05	0.000260817	23	TGACCTATGAATTGACAGCCAGT	1378
miR-192-z	8	7	5	27	7	15	0.7375	0.7103	0.463	3.6369	0.7633	1.9307	0.636933	2.1103	1.72823	0.00373987	0.0143711	24	CTGACCTATGAATTGACAGCCAGT	135
miR-1949-z	3	3	4	13	8	2	0.2766	0.3044	0.3704	1.7511	0.8723	0.2574	0.317133	0.960267	1.59835	0.0410752	0.0991447	21	TGTACCAGGATGCCAGCATAA	90
miR-194-x	8	12	19	35	19	20	0.7375	1.2177	1.7594	4.7145	2.0718	2.5743	1.2382	3.1202	1.33339	0.00705702	0.0243281	24	TGTAACAGCAACTCCATGTGGAAT	295
miR-195-x	135	174	115	308	552	499	12.4461	17.6573	10.6489	41.4876	60.1901	64.2285	13.5841	55.3021	2.02541	2.49618e-07	3.10525e-06	23	TAGCAGCACAGAAATATTGGCAA	4870
miR-195-z	5	4	4	7	14	6	0.461	0.4059	0.3704	0.9429	1.5266	0.7723	0.412433	1.0806	1.3896	0.0300047	0.076121	24	TAGCAGCACAGAAATATTGGCAAA	98
miR-199-x	2061	1535	1843	404	215	283	190.01	155.77	170.661	54.4188	23.4436	36.4262	172.147	38.0962	-2.17592	1.74452e-10	3.99025e-09	24	CCCAGTGTTTAGACTATCTGTTCT	17077
miR-1-y	27	25	23	41	122	107	2.4892	2.537	2.1298	5.5227	13.3029	13.7724	2.38533	10.866	2.18756	5.84262e-06	4.98178e-05	23	TGGAATGTAAAGAAGTATGTACA	878
miR-1-z	12	24	11	41	50	54	1.1063	2.4355	1.0186	5.5227	5.452	6.9506	1.52013	5.9751	1.97476	2.82429e-05	0.000198527	23	TGGAATGTAAAGAAGTATGTATA	472
miR-201-y	108	70	122	173	186	272	9.9568	7.1035	11.2971	23.3031	20.2814	35.0103	9.45247	26.1983	1.47071	5.34841e-05	0.000348736	20	TGAACAGGGCCTTTCTGGGT	1759
miR-202-x	679	518	535	234	172	249	62.5991	52.5659	49.5407	31.5198	18.7549	32.0499	54.9019	27.4415	-1.00049	0.0079374	0.0267238	22	TTCCTATGCATATACTTCTTAA	5605
miR-202-y	726	519	702	151	133	190	66.9321	52.6674	65.0049	20.3397	14.5023	24.4557	61.5348	19.7659	-1.63839	1.66556e-05	0.000125004	21	AGAGGTGTAGGCATGGGAAAT	6267
miR-203-y	1909	1464	1260	5768	2445	4095	175.996	148.565	116.675	776.949	266.603	527.086	147.079	523.546	1.83173	1.23559e-07	1.6486e-06	22	TGAAATGTTTAGGACCACTAGT	42074
miR-203-z	5	12	5	28	7	14	0.461	1.2177	0.463	3.7716	0.7633	1.802	0.7139	2.1123	1.56502	0.0179961	0.0510479	22	TGAAATGTTTAGGACCACTAGC	166
miR-204-x	127	108	87	82	14	18	11.7085	10.9597	8.0562	11.0454	1.5266	2.3169	10.2415	4.96297	-1.04515	0.0395216	0.0957152	24	TTCCCTTTGTCATCCTATGCCTGT	1311
miR-20-x	675	527	614	1157	292	1314	62.2303	53.4792	56.8561	155.848	31.8397	169.131	57.5219	118.939	1.04805	0.0151679	0.044973	24	TAAAGTGCTTATAGTGCAGGTAGA	12801
miR-210-z	39	42	41	54	49	107	3.5955	4.2621	3.7966	7.2738	5.343	13.7724	3.88473	8.7964	1.1791	0.00424312	0.0159103	24	CTGTGCGTGTGACAGCGGCTGAAT	814
miR-212-y	22	27	24	72	36	39	2.0282	2.7399	2.2224	9.6984	3.9254	5.0199	2.33017	6.21457	1.41522	0.000770376	0.00366374	21	TAACAGTCTCCAGTCACGGCC	557
miR-2137-z	52	53	9	193	80	193	4.794	5.3784	0.8334	25.9971	8.7232	24.8419	3.6686	19.8541	2.43613	2.13173e-05	0.000156725	20	GCCGGCGGGAGCCCCGGGGA	747
miR-214-z	314	200	298	70	109	109	28.9486	20.2957	27.5947	9.429	11.8854	14.0299	25.613	11.7814	-1.12036	0.0192944	0.0542738	23	ACAGCAGGCACAGACAGGCAGAA	2545
miR-215-x	1	1	0	0	21	0	0.0922	0.1015	0.01	0.01	2.2898	0.01	0.0679	0.769933	3.50325	0.0391104	0.0951995	22	ATGACCTATGATTTGACAGACC	37
miR-21-y	25	15	20	9	4	5	2.3048	1.5222	1.852	1.2123	0.4362	0.6436	1.893	0.764033	-1.30897	0.0217185	0.0597258	23	CAACAGCAGTCGATGGGCTGTCA	166
miR-21-z	0	0	3	3	5	4	0.01	0.01	0.2778	0.4041	0.5452	0.5149	0.0992667	0.488067	2.2977	0.0230766	0.0626241	20	TAGCTTATCAGACTGATAAA	36
miR-221-x	1	1	1	9	20	12	0.0922	0.1015	0.0926	1.2123	2.1808	1.5446	0.0954333	1.6459	4.10824	9.71072e-07	1.04426e-05	21	ACCTGGCATACAATGTAGAAA	85
miR-222-z	12	7	14	6	0	0	1.1063	0.7103	1.2964	0.8082	0.01	0.01	1.03767	0.276067	-1.91025	0.0155743	0.0453708	26	AGCTACATCTGGCTACTGGGTCTCTA	157
miR-2285-x	0	0	0	15	7	7	0.01	0.01	0.01	2.0205	0.7633	0.901	0.01	1.22827	6.94048	4.68952e-07	5.5848e-06	19	TTCCTTCGGGCTTTCCTGT	68
miR-2310-z	37	35	41	63	50	63	3.4111	3.5517	3.7966	8.4861	5.452	8.109	3.58647	7.34903	1.03499	0.0037282	0.0143645	19	TGGTTTGTTTGGGTTTGTT	777
miR-235-y	7	2	16	1	1	0	0.6454	0.203	1.4816	0.1347	0.109	0.01	0.776667	0.0845667	-3.19913	0.0137106	0.0409895	23	TATTGCACTCGTCCCGGCCTAAT	83
miR-2366-z	1	10	3	0	0	1	0.0922	1.0148	0.2778	0.01	0.01	0.1287	0.4616	0.0495667	-3.2192	0.0417838	0.100518	24	TGGGTCACAGAAGAGGGTCTGGTT	33
miR-2367-y	0	0	0	5	5	4	0.01	0.01	0.01	0.6735	0.5452	0.5149	0.01	0.577867	5.85266	0.000279515	0.00149733	19	TGAAAGGCACATAGAGGAA	30
miR-23-y	1118	864	1100	370	170	370	103.072	87.6775	101.859	49.839	18.5368	47.6243	97.5363	38.6667	-1.33485	0.000272712	0.00147736	23	ATCACATTGCCAGGGATTTCCAT	10488
miR-23-z	14801	13011	16412	4932	1251	2346	1364.55	1320.34	1519.74	664.34	136.409	301.964	1401.54	367.571	-1.93092	7.87647e-07	8.73076e-06	24	ATCACATTGCCAGGGATTACCACT	117851
miR-241-x	0	0	0	15	1	14	0.01	0.01	0.01	2.0205	0.109	1.802	0.01	1.3105	7.03397	2.42363e-05	0.000174622	18	TAGGTGCTAGAAATGACC	120
miR-2440-z	0	191	134	0	0	0	0.01	19.3824	12.4083	0.01	0.01	0.01	10.6002	0.01	-10.0499	2.10352e-07	2.68246e-06	21	GTTCAGTGATGAGGCCCTGGA	326
miR-2446-z	0	0	0	0	2	10	0.01	0.01	0.01	0.01	0.2181	1.2871	0.01	0.505067	5.6584	0.0134425	0.0402716	18	ATATTTGAAATCAGGACT	18
miR-2478-z	4744	4871	5173	14301	12505	12081	437.364	494.302	479.017	1926.34	1363.54	1555	470.228	1614.96	1.78007	1.93638e-09	3.72043e-08	18	ATCCCACTTCTGACACCA	141119
miR-25-z	48	37	42	18	10	17	4.4253	3.7547	3.8892	2.4246	1.0904	2.1881	4.02307	1.90103	-1.08151	0.0237493	0.0639678	20	CATTGCACTTGTCTCGGAAA	630
miR-26-z	73	52	88	86	148	237	6.7301	5.2769	8.1488	11.5842	16.1379	30.5053	6.7186	19.4091	1.5305	0.000277733	0.00149733	23	TTCAAGTAATCCAGGATAGGAAA	1365
miR-2887-z	36	32	40	124	46	68	3.3189	3.2473	3.704	16.7028	5.0158	8.7526	3.4234	10.1571	1.56898	0.000189992	0.00111292	22	CGGGACCGGGGTCCGGTGCGGA	747
miR-2904-z	19	11	11	35	20	19	1.7517	1.1163	1.0186	4.7145	2.1808	2.4456	1.29553	3.11363	1.26505	0.0087681	0.0291797	19	GCGGGAGCCTCGGTTGGCC	319
miR-2944-y	0	0	0	3	3	6	0.01	0.01	0.01	0.4041	0.3271	0.7723	0.01	0.501167	5.64722	0.00121252	0.00546014	19	TCACAGCAGTAGTGGCCTG	22
miR-2963-x	0	0	0	6	2	4	0.01	0.01	0.01	0.8082	0.2181	0.5149	0.01	0.513733	5.68295	0.00154562	0.00664849	19	CCCAGCCTCCTTGTTTCCT	23
miR-296-x	4	4	7	2	0	0	0.3688	0.4059	0.6482	0.2694	0.01	0.01	0.4743	0.0964667	-2.2977	0.0287674	0.0738766	22	GAGGGCCCCCCCCAATCCTGAA	52
miR-2970-x	0	0	0	2	1	2	0.01	0.01	0.01	0.2694	0.109	0.2574	0.01	0.211933	4.40554	0.0479523	0.11365	18	TCAGTCAGTAGTTGCTCT	13
miR-299-y	516	387	345	101	55	91	47.5716	39.2722	31.9468	13.6047	5.9972	11.713	39.5969	10.4383	-1.9235	6.00641e-07	6.92419e-06	21	TATGTGGGACGGTAAACCGCT	3172
miR-29-y	96	90	120	133	672	470	8.8505	9.1331	11.1119	17.9151	73.2748	60.4958	9.6985	50.5619	2.38222	2.47924e-06	2.38172e-05	21	TAGCACCATTTGAAATCGGAA	2335
miR-29-z	13	7	9	28	38	44	1.1985	0.7103	0.8334	3.7716	4.1435	5.6634	0.914067	4.52617	2.30792	2.15118e-06	2.13783e-05	21	CACCATTTGAAATCGGTTACT	285
miR-301-y	43	23	36	13	7	9	3.9643	2.334	3.3336	1.7511	0.7633	1.1584	3.21063	1.22427	-1.39094	0.00984737	0.0318878	23	CAGTGCAATGATATTGTCAAAGC	342
miR-3069-y	0	3	1	13	10	13	0.01	0.3044	0.0926	1.7511	1.0904	1.6733	0.135667	1.50493	3.47156	4.18604e-06	3.70067e-05	22	TTGGACACTAAGTACTGCTACT	155
miR-3085-y	0	1	1	72	0	1	0.01	0.1015	0.0926	9.6984	0.01	0.1287	0.0680333	3.27903	5.59088	0.00140288	0.00614451	22	TCTGGCTGCTATGGCCCCCTCT	86
miR-3116-z	0	0	0	0	40	0	0.01	0.01	0.01	0.01	4.3616	0.01	0.01	1.46053	7.19035	0.00171689	0.00725527	19	CCTGGCACATAGTAGGCAC	337
miR-320-y	569	517	666	153	177	220	52.4578	52.4644	61.6713	20.6091	19.3001	28.3172	55.5312	22.7421	-1.28793	0.00158827	0.00681161	24	AAAAGCTGGGTTGAGAGGGCGATT	5439
miR-323-y	72	88	31	18	7	15	6.6379	8.9301	2.8706	2.4246	0.7633	1.9307	6.1462	1.7062	-1.84891	0.00076705	0.00366	21	CCCAATACACGGTCGATCTCT	562
miR-325-x	0	0	0	7	4	5	0.01	0.01	0.01	0.9429	0.4362	0.6436	0.01	0.674233	6.07518	0.000118163	0.000716441	19	TAGGTGCTCAATAAGTATT	31
miR-325-y	53	49	70	7	2	6	4.8862	4.9724	6.482	0.9429	0.2181	0.7723	5.44687	0.644433	-3.07932	1.2409e-08	1.88224e-07	21	TTTATTGAGCACCTCCTATCA	230
miR-326-x	13	7	10	2	2	1	1.1985	0.7103	0.926	0.2694	0.2181	0.1287	0.944933	0.2054	-2.20178	0.00898452	0.0296263	20	CCTCGTCTGTCTGTTGGGCT	105
miR-326-y	51	28	32	11	1	10	4.7018	2.8414	2.9632	1.4817	0.109	1.2871	3.50213	0.959267	-1.86823	0.00142699	0.00619365	22	CCTCTGGGCCCTTCCTCCAGTT	386
miR-328-y	57	47	72	34	2	6	5.255	4.7695	6.6672	4.5798	0.2181	0.7723	5.5639	1.85673	-1.58333	0.00884129	0.0293251	24	CTGGCCCTCTCTGCCCTTCCGTTT	628
miR-329-y	145	155	90	40	11	29	13.368	15.7292	8.334	5.388	1.1994	3.7327	12.4771	3.44003	-1.85878	8.91176e-05	0.000558341	20	AACACACCTGGTTAACCTCT	1066
miR-330-z	36	39	38	7	7	4	3.3189	3.9577	3.5188	0.9429	0.7633	0.5149	3.59847	0.740367	-2.28107	6.52082e-05	0.000417623	25	CAAAGCACACGGCCTGCAGAGAGGT	307
miR-345-x	13	10	11	23	6	26	1.1985	1.0148	1.0186	3.0981	0.6542	3.3466	1.0773	2.3663	1.13521	0.0457691	0.109194	22	GCTGACTCCTAGTCCAGTGCTA	205
miR-34-x	17	15	6	2369	419	1129	1.5673	1.5222	0.5556	319.104	45.6877	145.319	1.21503	170.037	7.12871	2.44942e-28	2.35308e-26	23	AGGCAGTGTAATTAGCTGATTGT	8604
miR-34-y	151	110	62	20298	3471	11421	13.9211	11.1626	5.7412	2734.14	378.478	1470.05	10.275	1527.56	7.21595	6.44985e-31	6.63874e-29	22	AATCACTAATTCCACTGCCATC	87280
miR-34-z	0	0	0	1	0	9	0.01	0.01	0.01	0.1347	0.01	1.1584	0.01	0.434367	5.44084	0.0274721	0.0708182	25	AGGCAGTGTAGTTAGCTGATTGCGA	25
miR-3547-x	0	1	0	5	4	4	0.01	0.1015	0.01	0.6735	0.4362	0.5149	0.0405	0.541533	3.74106	0.00256113	0.0102802	18	GCGGTGGGGCGCGGGACT	14
miR-3586-y	0	0	0	10	5	3	0.01	0.01	0.01	1.347	0.5452	0.3861	0.01	0.759433	6.24685	0.000128909	0.000777227	24	TGCTAGACTGTGAGCTCCTTGAGG	40
miR-362-x	32	21	32	12	5	11	2.9502	2.131	2.9632	1.6164	0.5452	1.4159	2.68147	1.1925	-1.16903	0.02835	0.0729506	24	AATCCTTGGAACCTAGGTGTGAAA	249
miR-363-y	55	46	73	13	4	13	5.0706	4.668	6.7598	1.7511	0.4362	1.6733	5.49947	1.28687	-2.09543	2.51377e-05	0.000180216	23	AATTGCACGGTATCCATCTGTTT	445
miR-3660-z	8	2	1	31	6	8	0.7375	0.203	0.0926	4.1757	0.6542	1.0297	0.344367	1.9532	2.50382	0.00361227	0.0141064	22	ACTGACAGGAGAGCATTTTAAT	100
miR-369-x	19	11	12	3	1	0	1.7517	1.1163	1.1112	0.4041	0.109	0.01	1.3264	0.174367	-2.92732	0.000301893	0.00160323	21	AGATCGACCGTGTTATATTCG	100
miR-375-y	0	0	0	38	15	57	0.01	0.01	0.01	5.1186	1.6356	7.3367	0.01	4.69697	8.87559	2.16619e-13	7.25924e-12	24	TTTGTTCGTTCGGCTCGCGTGAAA	268
miR-376-y	64	69	43	13	9	18	5.9004	7.002	3.9818	1.7511	0.9814	2.3169	5.62807	1.68313	-1.74149	0.000495281	0.00247812	21	AACATAGAGGAAATTCCACGT	491
miR-377-x	10	5	10	1	0	1	0.9219	0.5074	0.926	0.1347	0.01	0.1287	0.7851	0.0911333	-3.10683	0.00365964	0.0141762	22	AGAGGTTGCCCTTGGTGAATTC	57
miR-377-y	83	59	35	15	12	11	7.652	5.9872	3.241	2.0205	1.3085	1.4159	5.62673	1.58163	-1.83088	0.000460718	0.00234592	22	ATCACACAAAGGCAACTTTTGT	437
miR-378-z	22	27	22	127	51	131	2.0282	2.7399	2.0372	17.1069	5.561	16.8616	2.26843	13.1765	2.5382	3.3384e-08	4.85923e-07	22	TGGACTGGGAATCAGAAGACCT	736
miR-379-x	384	327	226	86	51	82	35.4021	33.1835	20.9275	11.5842	5.561	10.5546	29.8377	9.23327	-1.69222	3.02831e-05	0.000211835	21	TGGTAGACTGTGGAACGTAGG	2716
miR-380-y	373	280	223	67	26	40	34.388	28.414	20.6497	9.0249	2.835	5.1486	27.8172	5.6695	-2.29469	4.30874e-08	6.14742e-07	21	TATGTAATATGGTCCACGTCT	2172
miR-381-y	27	20	14	6	2	5	2.4892	2.0296	1.2964	0.8082	0.2181	0.6436	1.9384	0.556633	-1.80007	0.00420211	0.015875	23	TATGCAAGGACAAGCTCTCTGTT	182
miR-382-y	37	27	15	9	3	8	3.4111	2.7399	1.389	1.2123	0.3271	1.0297	2.51333	0.856367	-1.5533	0.0104735	0.033243	22	AATCATTCACGGACAACACTTT	201
miR-383-x	146	101	133	1156	408	1052	13.4602	10.2493	12.3157	155.713	44.4883	135.408	12.0084	111.87	3.2197	2.43831e-15	1.06473e-13	22	AGATCAGAAGGTGATTGTGGCT	5358
miR-384-x	48	26	45	7	11	11	4.4253	2.6384	4.167	0.9429	1.1994	1.4159	3.74357	1.18607	-1.65823	0.00388327	0.0148429	21	TGTAAACAATTCCTAGGTAAT	173
miR-384-y	134	108	191	24	29	53	12.3539	10.9597	17.6865	3.2328	3.1622	6.8219	13.6667	4.40563	-1.63324	0.000949371	0.0044417	22	ATTCCTAGAAATTGTTCACAAT	591
miR-3958-y	370	290	171	107	23	47	34.1114	29.4288	15.8345	14.4129	2.5079	6.0496	26.4582	7.6568	-1.7889	0.000195785	0.00112401	22	AGATATTGCACGGTTGATCTCT	2573
miR-3959-x	58	43	31	24	8	9	5.3472	4.3636	2.8706	3.2328	0.8723	1.1584	4.1938	1.7545	-1.2572	0.015355	0.0452485	22	GGTTGATCAGAGAACATACATT	435
miR-3959-y	38	31	22	8	9	5	3.5033	3.1458	2.0372	1.0776	0.9814	0.6436	2.89543	0.900867	-1.68439	0.00437488	0.0162479	22	TGTATGTCAACTGATCCACAGT	230
miR-3963-z	8	4	6	13	16	12	0.7375	0.4059	0.5556	1.7511	1.7446	1.5446	0.566333	1.6801	1.56882	0.00237997	0.00966068	18	ATCCCACTTCTGACACCG	139
miR-3968-z	2362	2375	2785	6138	2418	3792	217.76	241.012	257.89	826.788	263.659	488.085	238.887	526.177	1.13922	0.000714965	0.00343421	18	ATCCCACTCCTGACACCA	64354
miR-4058-x	0	0	0	25	27	38	0.01	0.01	0.01	3.3675	2.9441	4.8911	0.01	3.73423	8.54467	1.43663e-14	5.5951e-13	19	AAGGATGCCGGTTGGAACT	165
miR-409-x	703	690	429	259	52	106	64.8117	70.0202	39.7252	34.8873	5.6701	13.6437	58.1857	18.067	-1.68731	0.000249122	0.00138789	23	AGGTTACCCGAGCAACTTTGCAT	5450
miR-409-y	663	418	351	76	10	28	61.124	42.418	32.5024	10.2372	1.0904	3.604	45.3481	4.9772	-3.18764	1.88551e-09	3.67164e-08	22	GAATGTTGCTCGGTGAACCCCT	3290
miR-410-y	15	21	16	6	5	3	1.3829	2.131	1.4816	0.8082	0.5452	0.3861	1.66517	0.579833	-1.52196	0.0166698	0.0479464	21	AATATAACACAGATGGCCTGT	174
miR-411-x	2024	1665	1262	485	328	355	186.599	168.962	116.861	65.3295	35.7651	45.6936	157.474	48.9294	-1.68634	2.06847e-06	2.06991e-05	21	TAGTAGACCGTATAGCGTACG	12053
miR-411-y	38	31	22	8	9	5	3.5033	3.1458	2.0372	1.0776	0.9814	0.6436	2.89543	0.900867	-1.68439	0.00429807	0.0160039	22	TGTATGTCAACTGATCCACAGT	230
miR-423-y	472	376	407	175	36	142	43.5151	38.1559	37.688	23.5725	3.9254	18.2774	39.7863	15.2584	-1.38267	0.0020273	0.0083467	24	AGCTCGGTCTGAGGCCCCTCAGAA	4297
miR-424-x	75	54	99	30	15	30	6.9145	5.4798	9.1674	4.041	1.6356	3.8614	7.18723	3.17933	-1.17671	0.010114	0.0325238	24	CAGCAGCAATTCATGTTTTGAATT	713
miR-424-y	85	71	100	26	10	43	7.8364	7.205	9.26	3.5022	1.0904	5.5347	8.10047	3.37577	-1.26279	0.0130971	0.0394831	23	CAAAACGTGAGGCGCTGCTATAA	786
miR-4286-z	120	148	121	500	540	541	11.0632	15.0188	11.2045	67.35	58.8816	69.6345	12.4288	65.2887	2.39314	1.3732e-11	3.73356e-10	18	ACCCCACTCCTGGTACCA	4216
miR-432-x	12	8	7	4	0	2	1.1063	0.8118	0.6482	0.5388	0.01	0.2574	0.855433	0.268733	-1.67048	0.0369945	0.0909711	23	TCTTGGAGTAGGTCATTGGGTGT	82
miR-4331-x	1	0	0	9	3	2	0.0922	0.01	0.01	1.2123	0.3271	0.2574	0.0374	0.598933	4.00129	0.00443146	0.0164067	19	TGTAGGTCACAGACACAGC	50
miR-4331-y	24	11	14	60	50	51	2.2126	1.1163	1.2964	8.082	5.452	6.5644	1.54177	6.69947	2.11946	5.36671e-07	6.23663e-06	19	GCTGTGGCTCTGGCGTAGG	488
miR-4443-z	2	2	1	24	5	8	0.1844	0.203	0.0926	3.2328	0.5452	1.0297	0.16	1.60257	3.32424	0.000143857	0.000863742	18	CTTGGAGGCGTGGGTTTT	85
miR-4449-z	46	47	46	29	6	11	4.2409	4.7695	4.2596	3.9063	0.6542	1.4159	4.42333	1.99213	-1.15082	0.0225456	0.0616308	23	CGTCCCGGGGCCGCGCGAGGCAC	294
miR-4490-z	0	0	0	27	20	25	0.01	0.01	0.01	3.6369	2.1808	3.2179	0.01	3.01187	8.23451	8.30441e-14	3.14912e-12	19	TAAGAGATCTGGGCATATT	115
miR-4492-z	25	30	18	62	32	39	2.3048	3.0444	1.6668	8.3514	3.4893	5.0199	2.33867	5.6202	1.26494	0.00293126	0.0115724	18	CGGGGCTGGGCGCGCGCC	480
miR-4496-z	0	0	0	6	5	2	0.01	0.01	0.01	0.8082	0.5452	0.2574	0.01	0.536933	5.74667	0.000859409	0.0040339	19	ATGAGGAAACTGAGGCTCA	18
miR-4497-z	22	27	9	47	45	58	2.0282	2.7399	0.8334	6.3309	4.9068	7.4654	1.86717	6.23437	1.73939	0.000180581	0.00107085	18	GCTCCGGGACGGCTGGGA	393
miR-449-x	156	142	48	21833	7457	16171	14.3821	14.41	4.4448	2940.9	813.111	2081.44	11.079	1945.15	7.45592	6.46868e-38	1.16517e-35	22	TGGCAGTGTATTGTTAGCTGGT	114545
miR-449-y	6	6	1	1025	319	604	0.5532	0.6089	0.0926	138.067	34.7837	77.7435	0.418233	83.5316	7.64187	2.40869e-36	3.47092e-34	22	CAGCCACGACTACCCTGCCACT	5382
miR-449-z	0	1	0	40	6	34	0.01	0.1015	0.01	5.388	0.6542	4.3763	0.0405	3.47283	6.42205	4.01036e-09	6.87967e-08	25	TGGCAGTGTATTGTTAGCTGGTAGT	294
miR-4508-z	58	53	53	150	65	63	5.3472	5.3784	4.9078	20.205	7.0876	8.109	5.21113	11.8005	1.17918	0.0036899	0.0142551	20	AGCGGGGCTGGGCGCGCGCC	1182
miR-450-x	431	340	444	102	54	90	39.7352	34.5027	41.1142	13.7394	5.8882	11.5843	38.4507	10.404	-1.88588	4.7533e-07	5.61435e-06	23	TTTTGCGATGTGTTCCTAATAAA	3291
miR-450-z	4	8	24	1	0	1	0.3688	0.8118	2.2224	0.1347	0.01	0.1287	1.13433	0.0911333	-3.63772	0.00192256	0.00800698	24	TTTTGCAATATGTTCCTGAATATT	81
miR-451-x	433	553	458	231	99	140	39.9196	56.1176	42.4106	31.1157	10.795	18.02	46.1493	19.9769	-1.20797	0.00162782	0.00695697	25	AAACCGTTACCATTACTGAGTTTAG	6412
miR-455-x	40	44	44	16	3	7	3.6877	4.4651	4.0744	2.1552	0.3271	0.901	4.07573	1.12777	-1.85359	0.00042551	0.00219294	22	GTATGTGCCTTTGGACTACACT	420
miR-455-y	60	61	80	21	22	18	5.5316	6.1902	7.408	2.8287	2.3989	2.3169	6.3766	2.51483	-1.34232	0.00462474	0.0170006	23	GCAGTCCATGGGCATATACACCA	579
miR-465-y	105	70	123	172	190	277	9.6803	7.1035	11.3897	23.1684	20.7176	35.6539	9.39117	26.5133	1.49734	4.30732e-05	0.00028869	20	TGAACAGGGCCTTTCTGGGT	1767
miR-466-x	0	4	4	9	13	9	0.01	0.4059	0.3704	1.2123	1.4175	1.1584	0.2621	1.26273	2.26836	0.00184658	0.00773524	21	TATGTGTGTGTGTGTATGTGT	57
miR-4716-x	0	0	0	6	1	10	0.01	0.01	0.01	0.8082	0.109	1.2871	0.01	0.734767	6.19921	0.00066148	0.00322024	20	CTCCATGCTTCCTTCACCCT	26
miR-4746-x	0	0	0	5	0	4	0.01	0.01	0.01	0.6735	0.01	0.5149	0.01	0.399467	5.32	0.019451	0.054425	19	TCCCGGGAGAACCTGGAGA	13
miR-4753-x	0	0	0	5	4	1	0.01	0.01	0.01	0.6735	0.4362	0.1287	0.01	0.4128	5.36737	0.0067955	0.0235392	19	AAGGCCAAAGGAAGTGGAC	33
miR-4770-z	8	6	4	14	72	39	0.7375	0.6089	0.3704	1.8858	7.8509	5.0199	0.572267	4.91887	3.10357	3.79516e-06	3.43951e-05	18	TGAGATGAAGCTGTAGCT	195
miR-483-y	43	33	40	8	0	4	3.9643	3.3488	3.704	1.0776	0.01	0.5149	3.67237	0.534167	-2.78135	4.10963e-06	3.65555e-05	22	CACTCCTCTCCTCCCGTCTTCC	426
miR-484-x	4914	3585	4774	1365	186	605	453.036	363.801	442.07	183.865	20.2814	77.8722	419.636	94.0063	-2.15831	6.36738e-06	5.36078e-05	22	TCAGGCTCAGTCCCCTCCCGAT	38062
miR-484-z	282	225	308	83	14	34	25.9984	22.8327	28.5207	11.1801	1.5266	4.3763	25.7839	5.69433	-2.17887	4.24521e-06	3.73009e-05	24	TCAGGCTCAGTCCCCTCCCGATAT	2144
miR-485-x	33	27	12	5	2	2	3.0424	2.7399	1.1112	0.6735	0.2181	0.2574	2.29783	0.383	-2.58486	0.000191004	0.00111432	23	AGAGGCTGGCCGTGATGAATTCG	142
miR-485-y	72	39	33	2	0	0	6.6379	3.9577	3.0558	0.2694	0.01	0.01	4.55047	0.0964667	-5.55984	1.07293e-11	3.0922e-10	22	GTCATACACGGCTCTCCTCTCT	273
miR-487-y	74	77	38	16	1	11	6.8223	7.8138	3.5188	2.1552	0.109	1.4159	6.05163	1.2267	-2.30254	0.000106771	0.000660333	21	AATCGTACAGGGTCATCCACT	501
miR-488-x	5	6	5	31	4	9	0.461	0.6089	0.463	4.1757	0.4362	1.1584	0.510967	1.92343	1.91238	0.0117764	0.0365091	23	CCCAGATAATGGCACTCTCAAAC	128
miR-488-y	18	12	23	63	10	42	1.6595	1.2177	2.1298	8.4861	1.0904	5.406	1.669	4.99417	1.58126	0.00709751	0.0243621	22	TTGAAAGGCTATTTCTTGGTCT	346
miR-490-y	8	7	11	24	3	27	0.7375	0.7103	1.0186	3.2328	0.3271	3.4753	0.822133	2.34507	1.51218	0.0268433	0.0702017	25	CAACCTGGAGGACTCCATGCTGTAA	158
miR-491-x	32	41	37	13	5	13	2.9502	4.1606	3.4262	1.7511	0.5452	1.6733	3.51233	1.3232	-1.4084	0.00729421	0.0249075	24	AGTGGGGAACCCTTCCATGAGGAA	358
miR-494-y	384	290	202	72	7	33	35.4021	29.4288	18.7051	9.6984	0.7633	4.2476	27.8453	4.9031	-2.50567	5.21343e-06	4.49853e-05	23	TGAAACATACACGGGAAACCTCT	2478
miR-495-y	41	42	34	7	0	7	3.7799	4.2621	3.1484	0.9429	0.01	0.901	3.73013	0.617967	-2.59363	2.03929e-05	0.000150698	22	AAACAAACATGGTGCACTTCTT	263
miR-497-x	36	40	47	103	118	103	3.3189	4.0591	4.3522	13.8741	12.8667	13.2576	3.91007	13.3328	1.76971	2.42502e-06	2.36112e-05	23	CAGCAGCACACTGTGGTTTGTAA	1614
miR-500-x	12	8	13	2	0	2	1.1063	0.8118	1.2038	0.2694	0.01	0.2574	1.04063	0.178933	-2.53997	0.00197621	0.00815966	25	TAATCCTTGCTACCTGGGTGAGAGA	94
miR-503-x	859	699	1132	323	284	273	79.1938	70.9335	104.823	43.5081	30.9673	35.139	84.9833	36.5381	-1.21778	0.00108965	0.00496894	19	TAGCAGCGGGAACAGTAAA	8717
miR-504-y	0	0	0	2	1	2	0.01	0.01	0.01	0.2694	0.109	0.2574	0.01	0.211933	4.40554	0.0473704	0.112642	19	ATGGGAGGGCAGGGCAGGG	18
miR-506-x	1018	1120	444	2099	1964	2445	93.8525	113.656	41.1142	282.735	214.155	314.707	82.8742	270.532	1.7068	6.43591e-06	5.36078e-05	22	TACTCAGGAAGGCATTATTCAC	23734
miR-506-y	2157	2581	1093	8032	8951	10494	198.86	261.916	101.211	1081.91	976.017	1350.73	187.329	1136.22	2.60059	2.51985e-11	6.37035e-10	22	TGAATGGCGCCTTTCTGAGTAG	80577
miR-506-z	13093	15522	5482	33069	46835	42381	1207.08	1575.15	507.631	4454.39	5106.89	5455.05	1096.62	5005.44	2.19043	5.57502e-08	7.79962e-07	23	TGAATGGCGCCTTTCTGAGTAGA	414332
miR-507-x	47	69	37	244	348	341	4.3331	7.002	3.4262	32.8668	37.9459	43.8916	4.92043	38.2348	2.95803	3.74074e-12	1.14689e-10	21	CATTCCAGGAAGTGCCATTCA	2344
miR-507-y	36533	50449	22310	94416	211546	149013	3368.09	5119.49	2065.9	12717.8	23067	19180.1	3517.82	18321.6	2.38079	1.56603e-08	2.32644e-07	22	TGATTGGCACCTCTTTGAGTGA	1144922
miR-507-z	62230	78287	33204	127020	253847	200493	5737.17	7944.45	3074.67	17109.6	27679.5	25806.3	5585.43	23531.8	2.07487	2.77556e-07	3.41844e-06	23	TGATTGGCACCTCTTTGAGTGAC	1708097
miR-508-x	88	107	25	146	169	299	8.113	10.8582	2.315	19.6662	18.4278	38.4856	7.0954	25.5265	1.84704	0.000262357	0.00143587	22	TACTCCAAAGGGTGTCATTCAT	2596
miR-508-y	83346	103633	38404	185342	199712	288298	7683.92	10516.5	3556.19	24965.6	21776.6	37108.1	7252.21	27950.1	1.94636	6.72148e-07	7.68702e-06	21	ACTGTCACCTTTTTGAGTAGA	2469000
miR-508-z	2086	2321	948	2232	2918	3402	192.315	235.532	87.7843	300.65	318.179	437.887	171.877	352.238	1.03518	0.00420836	0.015875	22	ACTGTCACCTTTTTGAGTAGAA	32228
miR-509-x	3070	3505	1392	5740	5364	8461	283.033	355.682	128.899	773.178	584.89	1089.05	255.871	815.707	1.67263	1.56372e-05	0.000117975	23	TACTGCAGAGAGTGGCAATCATG	69661
miR-509-y	4510	4829	2306	7385	10833	12078	415.791	490.04	213.535	994.759	1181.23	1554.61	373.122	1243.53	1.73673	3.1657e-06	2.92421e-05	23	TGATTGACACCTCTGTTAGTGGA	94375
miR-510-x	1	0	2	6	11	27	0.0922	0.01	0.1852	0.8082	1.1994	3.4753	0.0958	1.82763	4.25381	6.40813e-06	5.36078e-05	22	TACTGCAGAGAGTGGCAATCAC	151
miR-513-x	12	5	9	56	57	67	1.1063	0.5074	0.8334	7.5432	6.2153	8.6239	0.8157	7.4608	3.19322	1.17942e-11	3.33243e-10	20	TTCACAAGAAGGTGTCAATT	558
miR-513-y	46	63	29	114	153	161	4.2409	6.3931	2.6854	15.3558	16.6831	20.723	4.4398	17.5873	1.98597	2.75216e-06	2.60912e-05	21	ACTGCCACCTTTTTGAGTAGA	1327
miR-514-y	4570	4884	2332	7455	10908	12186	421.322	495.621	215.942	1004.19	1189.41	1568.51	377.628	1254.04	1.73154	3.40367e-06	3.12401e-05	23	TGATTGACACCTCTGTTAGTGGA	95481
miR-514-z	180	223	103	363	435	528	16.5947	22.6297	9.5378	48.8961	47.4324	67.9612	16.2541	54.7632	1.75241	7.50601e-06	6.18066e-05	21	CATTCCAGGAAGTGCCATTCA	4290
miR-532-z	2	2	6	0	0	0	0.1844	0.203	0.5556	0.01	0.01	0.01	0.314333	0.01	-4.97422	0.0153248	0.0452485	25	CATGCCTTGAGTGTAGGACCGTTAT	17
miR-539-y	19	18	17	8	0	4	1.7517	1.8266	1.5742	1.0776	0.01	0.5149	1.7175	0.534167	-1.68495	0.00646886	0.0226804	21	ATCATACAAGGACAATTTCTT	169
miR-542-x	32	26	36	18	2	3	2.9502	2.6384	3.3336	2.4246	0.2181	0.3861	2.97407	1.0096	-1.55865	0.00876311	0.0291797	23	TCGGGGATCATCATGTCACGAGT	344
miR-542-y	156	145	108	36	13	35	14.3821	14.7144	10.0007	4.8492	1.4175	4.505	13.0324	3.59057	-1.85982	3.30743e-05	0.000229135	24	TGTGACAGATTGATAACTGAAAGT	1258
miR-543-y	61	50	42	6	1	9	5.6238	5.0739	3.8892	0.8082	0.109	1.1584	4.8623	0.691867	-2.81307	9.94632e-07	1.06168e-05	21	AAACATTCGCGGTGCACTTCT	371
miR-544-x	18	14	9	2	0	1	1.6595	1.4207	0.8334	0.2694	0.01	0.1287	1.30453	0.136033	-3.2615	0.000177075	0.0010544	21	TCTTGTTAAAAGGCAGATTCT	107
miR-547-y	25	48	18	106	84	70	2.3048	4.871	1.6668	14.2782	9.1594	9.01	2.94753	10.8159	1.87557	3.53816e-05	0.000241634	22	TGATTGGCACATCTTTGAGTGA	943
miR-5734-y	0	0	0	4	0	4	0.01	0.01	0.01	0.5388	0.01	0.5149	0.01	0.354567	5.14799	0.0273454	0.0706255	19	TGTAGAAGTCAGTATAAGC	17
miR-574-x	55	23	47	6	8	22	5.0706	2.334	4.3522	0.8082	0.8723	2.8317	3.91893	1.50407	-1.38159	0.0337691	0.0846284	25	TGAGTGTGTGTGTGTGAGTGTGTGA	431
miR-574-y	51	20	47	8	1	5	4.7018	2.0296	4.3522	1.0776	0.109	0.6436	3.69453	0.610067	-2.59835	2.35995e-05	0.00017118	22	CACGCTCATGCACACACCCATT	311
miR-5991-z	8	15	2	7	26	29	0.7375	1.5222	0.1852	0.9429	2.835	3.7327	0.814967	2.50353	1.61915	0.0154633	0.0452899	19	TGAGGTAGTAGGTTGTGTT	174
miR-6092-z	0	0	0	7	4	18	0.01	0.01	0.01	0.9429	0.4362	2.3169	0.01	1.232	6.94486	5.91715e-06	5.01566e-05	18	TTGACAAGGCTCTGCTCT	51
miR-6134-z	3	1	3	7	16	10	0.2766	0.1015	0.2778	0.9429	1.7446	1.2871	0.218633	1.32487	2.59926	0.000260056	0.00143031	19	TGAGGTAGTAGGTTGTAGT	85
miR-615-y	45	33	34	5	0	0	4.1487	3.3488	3.1484	0.6735	0.01	0.01	3.54863	0.231167	-3.94026	9.19987e-09	1.45681e-07	23	TCCGAGCCTGGGTCTCCCTCTTA	256
miR-6341-z	3	2	2	0	0	0	0.2766	0.203	0.1852	0.01	0.01	0.01	0.2216	0.01	-4.46989	0.0487846	0.115433	18	CAGTGCAATGATATTGTC	12
miR-6391-z	1	5	6	11	11	4	0.0922	0.5074	0.5556	1.4817	1.1994	0.5149	0.385067	1.06533	1.46812	0.0373143	0.0916013	18	AGGCACGAGAGGACAATT	89
miR-6410-z	0	0	0	12	16	7	0.01	0.01	0.01	1.6164	1.7446	0.901	0.01	1.42067	7.15042	1.37245e-07	1.8144e-06	19	CTTGGCTCAGGCACTAATC	48
miR-6516-z	259	220	255	510	250	371	23.878	22.3253	23.6129	68.697	27.26	47.7531	23.2721	47.9034	1.04153	0.00165645	0.00704113	21	TTTGCAGTAACAGGTGTGAAC	5107
miR-6529-x	12	9	14	26	16	21	1.1063	0.9133	1.2964	3.5022	1.7446	2.703	1.10533	2.64993	1.26147	0.00710068	0.0243621	23	GAGAGATCAGAGGCGCAGAGTAA	205
miR-655-y	21	16	14	5	0	2	1.9361	1.6237	1.2964	0.6735	0.01	0.2574	1.61873	0.313633	-2.36771	0.000628866	0.00309282	22	ATAATACATGGTTAACCTCTTT	130
miR-656-y	188	157	83	41	3	15	17.3323	15.9321	7.6858	5.5227	0.3271	1.9307	13.6501	2.5935	-2.39594	4.91464e-05	0.000326359	21	AATATTATACAGTCAACCTCT	1108
miR-6654-y	3	0	0	12	1	2	0.2766	0.01	0.01	1.6164	0.109	0.2574	0.0988667	0.660933	2.74095	0.0386675	0.0946007	19	CACTGGGGCTGAGCTTGCT	31
miR-676-y	35	48	52	9	10	16	3.2268	4.871	4.8152	1.2123	1.0904	2.0594	4.30433	1.45403	-1.56573	0.00375522	0.0143917	22	CCGTCCTAAGGTTGTTGAGTCT	413
miR-6937-x	30	23	13	45	32	27	2.7658	2.334	1.2038	6.0615	3.4893	3.4753	2.1012	4.34203	1.04716	0.015757	0.045778	19	CTCTAAGGGCTGGGTCGGT	486
miR-7021-x	0	0	0	1	2	4	0.01	0.01	0.01	0.1347	0.2181	0.5149	0.01	0.289233	4.85416	0.0239522	0.0640354	18	TGGAGTAGATTACAGAGC	15
miR-7034-x	0	0	0	17	19	24	0.01	0.01	0.01	2.2899	2.0718	3.0891	0.01	2.4836	7.95629	6.21919e-12	1.82895e-10	19	AGGAGGGATGGATGTGCTC	77
miR-7084-y	0	0	0	3	1	3	0.01	0.01	0.01	0.4041	0.109	0.3861	0.01	0.299733	4.90561	0.0175571	0.049901	19	CTGACCCCTGACCTCTGCC	9
miR-7086-y	9	4	1	1	0	0	0.8297	0.4059	0.0926	0.1347	0.01	0.01	0.442733	0.0515667	-3.10193	0.0297639	0.075777	18	TCCGTTGTGATTTCTCCT	33
miR-708-x	126	57	156	34	4	10	11.6163	5.7843	14.4455	4.5798	0.4362	1.2871	10.6154	2.10103	-2.33698	5.1169e-05	0.000336688	24	AAGGAGCTTACAATCTAGCTGGAT	1022
miR-709-z	0	0	2	15	11	6	0.01	0.01	0.1852	2.0205	1.1994	0.7723	0.0684	1.33073	4.28208	2.23591e-06	2.20681e-05	20	GGGAGGCTGAGGCTGGAGGA	48
miR-7155-y	0	0	0	3	3	5	0.01	0.01	0.01	0.4041	0.3271	0.6436	0.01	0.458267	5.51812	0.00163182	0.00695697	19	TGGCCAAAGATCTCAGACC	30
miR-7175-y	0	0	0	16	7	7	0.01	0.01	0.01	2.1552	0.7633	0.901	0.01	1.27317	6.99228	4.3043e-07	5.21218e-06	21	TGCAACTATGACTGAGGGACC	111
miR-7398-y	0	0	0	3	1	7	0.01	0.01	0.01	0.4041	0.109	0.901	0.01	0.471367	5.55878	0.00446288	0.0164476	19	TCTCAACTTCTCTGGCTGT	20
miR-744-y	46	39	49	19	8	18	4.2409	3.9577	4.5374	2.5593	0.8723	2.3169	4.24533	1.91617	-1.14765	0.0168512	0.0482755	22	CTGTTGCCACTAACCTCAACCT	510
miR-758-y	16	4	2	2	0	0	1.4751	0.4059	0.1852	0.2694	0.01	0.01	0.688733	0.0964667	-2.83584	0.0193919	0.0543653	23	TTTGTGACCTGGTCCACTAACCT	47
miR-7624-z	1	0	0	7	2	10	0.0922	0.01	0.01	0.9429	0.2181	1.2871	0.0374	0.816033	4.44752	0.000660262	0.00322024	18	AGGAAATTAAATGTGTTC	45
miR-7706-z	0	0	0	10	4	10	0.01	0.01	0.01	1.347	0.4362	1.2871	0.01	1.02343	6.67727	5.15578e-06	4.47559e-05	19	CGCCTGTGATCTGCCCAGA	35
miR-7974-z	0	0	0	2	1	2	0.01	0.01	0.01	0.2694	0.109	0.2574	0.01	0.211933	4.40554	0.0477549	0.113369	19	CTGAGATGCTCTCCTGGGC	7
miR-7977-z	1348	1365	1318	2890	1947	1934	124.276	138.518	122.046	389.283	212.301	248.934	128.28	283.506	1.14408	0.000114884	0.000704456	18	TTCCCGGCCAATGCACCA	23256
miR-79-x	0	0	0	2	1	4	0.01	0.01	0.01	0.2694	0.109	0.5149	0.01	0.297767	4.89611	0.021835	0.0599318	18	TGATACAGCTTTATGAGT	10
miR-81-y	0	0	0	8	6	0	0.01	0.01	0.01	1.0776	0.6542	0.01	0.01	0.5806	5.85947	0.00425085	0.0159103	18	ATGAGAACATGTAAGACT	15
miR-8540-z	0	0	0	6	1	8	0.01	0.01	0.01	0.8082	0.109	1.0297	0.01	0.648967	6.02007	0.000812312	0.00383784	18	TATTTAATTCTTGACTCT	30
miR-8549-z	3	4	7	8	9	14	0.2766	0.4059	0.6482	1.0776	0.9814	1.802	0.443567	1.287	1.53679	0.00922869	0.0302239	20	TGAGGTAGTAGGTTGTATTT	77
miR-873-x	35	26	75	6	2	14	3.2268	2.6384	6.945	0.8082	0.2181	1.802	4.27007	0.942767	-2.17929	0.000976155	0.00455223	21	TGCAGGAACTTGTGAGTCTCC	480
miR-876-y	12	4	14	3	0	1	1.1063	0.4059	1.2964	0.4041	0.01	0.1287	0.9362	0.180933	-2.37136	0.0103918	0.0330563	21	TGGTGGTTTACAAAGTAATTC	90
miR-8874-z	0	0	0	1	3	2	0.01	0.01	0.01	0.1347	0.3271	0.2574	0.01	0.239733	4.58336	0.0365133	0.0900953	19	TCTCTGAGCCTCAGTTTCC	20
miR-888-y	16	18	6	49	92	60	1.4751	1.8266	0.5556	6.6003	10.0317	7.7229	1.28577	8.1183	2.65855	2.41181e-07	3.04861e-06	22	TGATTGGCACCTCTTTGGGTGA	509
miR-890-y	20	25	9	49	45	68	1.8439	2.537	0.8334	6.6003	4.9068	8.7526	1.7381	6.75323	1.95807	2.74315e-05	0.000194723	21	ACTGTCACCTTTCTGAGTAGA	618
miR-9090-z	0	0	0	7	1	13	0.01	0.01	0.01	0.9429	0.109	1.6733	0.01	0.9084	6.50526	0.000213665	0.0012053	18	TGAGAATTCAGAGCCTGT	40
miR-9101-z	0	0	0	4	2	3	0.01	0.01	0.01	0.5388	0.2181	0.3861	0.01	0.381	5.25172	0.00531837	0.0191116	19	CTGTGTGTCTGAGTGTACT	19
miR-9226-x	65	40	56	128	50	100	5.9925	4.0591	5.1856	17.2416	5.452	12.8714	5.07907	11.855	1.22286	0.00235472	0.00958516	18	GTCCCTGTTCGGGCGCCA	945
miR-9270-z	1	2	2	2	2	14	0.0922	0.203	0.1852	0.2694	0.2181	1.802	0.160133	0.763167	2.25272	0.0363356	0.0898106	18	GAAGGGACGGGCGATGGC	41
miR-92-z	162	151	244	70	22	84	14.9353	15.3233	22.5943	9.429	2.3989	10.812	17.6176	7.54663	-1.22312	0.00926619	0.030278	25	TATTGCACTTGTCCCGGCCTGTAGT	2240
miR-9331-z	0	0	0	5	0	4	0.01	0.01	0.01	0.6735	0.01	0.5149	0.01	0.399467	5.32	0.0196392	0.0548452	25	ACCAGGCTGTTGTTGTTCTCAACGT	22
miR-9344-z	0	0	0	7	14	10	0.01	0.01	0.01	0.9429	1.5266	1.2871	0.01	1.2522	6.96832	4.0695e-07	4.96961e-06	18	TAGAGAGACTCACAGAGA	53
miR-9366-z	0	0	0	5	4	11	0.01	0.01	0.01	0.6735	0.4362	1.4159	0.01	0.841867	6.39552	5.27462e-05	0.000345488	19	TACAGATGAAACAAGAGCT	20
miR-93-y	568	407	574	124	13	88	52.3656	41.3018	53.1521	16.7028	1.4175	11.3269	48.9398	9.81573	-2.31784	1.3288e-05	0.000102396	23	ACTGCTGAGCTAGCACTTCCCGA	5019
miR-9993-y	447	462	380	968	353	649	41.2103	46.8831	35.1878	130.39	38.4911	83.5357	41.0937	84.1388	1.03385	0.00389756	0.0148582	18	ATCTCGGTGGGACCTCCA	8976
miR-9995-y	402	448	400	915	413	758	37.0616	45.4624	37.0398	123.251	45.0335	97.5655	39.8546	88.6165	1.15283	0.000626657	0.00309282	18	ATCTCGGTGGAACCTCCA	9474
miR-9-x	1	3	1	32	11	36	0.0922	0.3044	0.0926	4.3104	1.1994	4.6337	0.163067	3.38117	4.37399	7.81075e-09	1.27901e-07	25	TCTTTGGTTATCTAGCTGTATGAAA	242
miR-9-z	46	33	45	640	215	419	4.2409	3.3488	4.167	86.208	23.4436	53.9313	3.9189	54.5276	3.79847	3.71948e-18	2.14391e-16	22	ATAAAGCTAGATAACCGAAAGT	3009
novel-m0001-5p	12991	10984	12989	22177	25233	32046	1197.68	1114.64	1202.78	2987.24	2751.41	4124.78	1171.7	3287.81	1.48853	7.53675e-07	8.41896e-06	23	TATCCAGGCAGGTGCTGTTCTCT	271068
novel-m0002-3p	5211	6879	3186	16276	22797	23756	480.418	698.071	295.022	2192.38	2485.78	3057.74	491.17	2578.63	2.39231	6.08081e-10	1.26992e-08	20	AATGGCGCTTTTTTGTGAAG	203354
novel-m0003-5p	1357	1376	1406	5055	3707	6541	125.106	139.635	130.195	680.908	404.211	841.921	131.645	642.347	2.2867	5.93274e-12	1.78106e-10	23	TGACCAGGCAGGTGCTGTTCTCT	58299
novel-m0004-3p	14	14	6	13853	5278	12446	1.2907	1.4207	0.5556	1866	575.513	1601.98	1.089	1347.83	10.2734	3.4397e-71	1.6522e-68	19	CTCTTTGACACTGAGAACT	59811
novel-m0005-3p	878	834	667	1488	1341	2102	80.9455	84.6331	61.7639	200.434	146.223	270.558	75.7808	205.738	1.4409	7.4917e-06	6.18066e-05	22	CAACAGTCCCTGCCTGGGTAGA	17947
novel-m0006-5p	4	3	1	3829	667	2850	0.3688	0.3044	0.0926	515.766	72.7296	366.836	0.255267	318.444	10.2848	3.11783e-41	6.41827e-39	19	TCCCCGTTACTGCTGACAG	13510
novel-m0007-5p	3	4	2	2352	1631	1957	0.2766	0.4059	0.1852	316.814	177.844	251.894	0.289233	248.851	9.74883	5.01271e-75	3.61165e-72	19	CAGGTCCAAGTTCAACACT	9060
novel-m0008-3p	6	1	1	2825	2639	1984	0.5532	0.1015	0.0926	380.527	287.756	255.369	0.2491	307.884	10.2714	1.5572e-70	4.48786e-68	19	CCAGTCAGAATTCAAAACC	11690
novel-m0009-3p	6	1	1	2825	2639	1984	0.5532	0.1015	0.0926	380.527	287.756	255.369	0.2491	307.884	10.2714	8.27023e-71	2.97935e-68	19	CCAGTCAGAATTCAAAACC	11690
novel-m0010-5p	6	6	3	5209	3422	4642	0.5532	0.6089	0.2778	701.652	373.135	597.492	0.479967	557.426	10.1816	8.44711e-83	1.21723e-79	19	GGAGAAGCTACTCTGGCAC	17523
novel-m0011-3p	13	8	2	1573	568	1856	1.1985	0.8118	0.1852	211.883	61.9347	238.894	0.731833	170.904	7.86745	6.3494e-37	1.01661e-34	20	TCCAGTGATAGAGGCGAAAC	10618
novel-m0012-5p	197	226	93	510	384	650	18.162	22.9342	8.6118	68.697	41.8713	83.6644	16.5693	64.7442	1.96624	1.4505e-06	1.47195e-05	24	TACTGCAGAGAGTGGCAATCATGT	5846
novel-m0013-5p	361	297	117	502	876	622	33.2817	30.1391	10.8341	67.6194	95.519	80.0604	24.7516	81.0663	1.71158	5.09168e-05	0.000336565	23	TTAGAGGAGATGAAGACGCTTCT	6272
novel-m0015-3p	1	1	0	496	267	513	0.0922	0.1015	0.01	66.8112	29.1137	66.0305	0.0679	53.9851	9.63493	6.51873e-45	1.56558e-42	19	GAGTCCACCTGTGCCTGAG	2566
novel-m0017-5p	0	2	1	464	432	202	0.01	0.203	0.0926	62.5008	47.1053	26.0003	0.101867	45.2021	8.79357	1.00657e-35	1.31861e-33	24	TCTGGCACATGTTCTAACCTGTCT	2340
novel-m0018-3p	4	5	2	536	165	406	0.3688	0.5074	0.1852	72.1992	17.9916	52.2581	0.3538	47.483	7.06833	2.38877e-31	2.64786e-29	25	TGAACATCCGGTCAGGCAGCTGTGG	2905
novel-m0019-3p	1	1	0	205	17	130	0.0922	0.1015	0.01	27.6135	1.8537	16.7329	0.0679	15.4	7.82531	8.6973e-15	3.48134e-13	25	TTGTTGTGTTTGTGACATGACCTCC	2291
novel-m0021-3p	102	106	65	246	199	192	9.4037	10.7567	6.019	33.1362	21.6989	24.7132	8.72647	26.5161	1.6034	9.21115e-06	7.37404e-05	22	TCAGCAATTCTTGGTTCTCATT	1026
novel-m0022-5p	0	0	0	105	66	157	0.01	0.01	0.01	14.1435	7.1966	20.2082	0.01	13.8494	10.4356	1.29339e-25	1.03543e-23	19	CAGGGCTCACTCTTGCTTC	534
novel-m0023-5p	0	0	1	189	71	95	0.01	0.01	0.0926	25.4583	7.7418	12.2279	0.0375333	15.1427	8.65623	7.07338e-27	6.37046e-25	23	TGCAGGAGTTGTGGATCCTGACC	1009
novel-m0024-5p	0	0	0	165	30	154	0.01	0.01	0.01	22.2255	3.2712	19.822	0.01	15.1062	10.5609	2.20104e-19	1.44168e-17	19	CACCTTCTCCTGTAGGAGA	530
novel-m0025-5p	0	0	0	156	131	67	0.01	0.01	0.01	21.0132	14.2842	8.6239	0.01	14.6404	10.5157	7.00542e-26	5.93812e-24	20	GAGATTCTGATTGGTACCTG	528
novel-m0027-5p	0	0	0	67	44	89	0.01	0.01	0.01	9.0249	4.7978	11.4556	0.01	8.4261	9.71872	5.4906e-22	4.16419e-20	19	AGTGGCTGTTTTTCAGTGG	418
novel-m0028-3p	0	8	0	63	1	39	0.01	0.8118	0.01	8.4861	0.109	5.0199	0.277267	4.53833	4.03282	0.000990177	0.00458792	21	ATCCCACTGTGGCCTCCCTGC	414
novel-m0030-5p	26	17	28	58	46	43	2.397	1.7251	2.5928	7.8126	5.0158	5.5347	2.2383	6.12103	1.45137	0.000189208	0.00111285	23	TCCCCTTTCTAAAAGCACTCAGA	521
novel-m0031-5p	26	17	28	58	46	43	2.397	1.7251	2.5928	7.8126	5.0158	5.5347	2.2383	6.12103	1.45137	0.000194862	0.00112401	23	TCCCCTTTCTAAAAGCACTCAGA	521
novel-m0032-5p	26	17	28	58	46	43	2.397	1.7251	2.5928	7.8126	5.0158	5.5347	2.2383	6.12103	1.45137	0.000195461	0.00112401	23	TCCCCTTTCTAAAAGCACTCAGA	521
novel-m0033-5p	153	135	156	16	16	28	14.1055	13.6996	14.4455	2.1552	1.7446	3.604	14.0835	2.50127	-2.49328	3.56568e-08	5.13815e-07	21	TCAGCTTCGGGCCTAGATCCT	1077
novel-m0034-5p	14	8	10	38	28	24	1.2907	0.8118	0.926	5.1186	3.0531	3.0891	1.0095	3.7536	1.89463	5.87224e-05	0.000381167	22	TTTGCACCTCCGAGAGTGGAAT	384
novel-m0035-3p	45	31	20	183	35	56	4.1487	3.1458	1.852	24.6501	3.8164	7.208	3.04883	11.8915	1.9636	0.000626914	0.00309282	24	TGGATTGTTCTCCAACCTGGCTCT	620
novel-m0036-5p	0	1	0	91	25	81	0.01	0.1015	0.01	12.2577	2.726	10.4259	0.0405	8.46987	7.70827	1.77759e-18	1.06729e-16	25	TACAGGGCCTCTGAATACTTTGCCT	672
novel-m0037-5p	0	0	0	30	36	46	0.01	0.01	0.01	4.041	3.9254	5.9209	0.01	4.6291	8.85459	4.15909e-16	1.99775e-14	19	TCTGCTGCAGAACTTGGAA	352
novel-m0039-3p	30	17	28	5	3	1	2.7658	1.7251	2.5928	0.6735	0.3271	0.1287	2.36123	0.376433	-2.64907	3.42173e-05	0.000234796	23	CCAGTATTGGCTGTGCTGCCCCA	386
novel-m0040-5p	0	0	0	185	35	87	0.01	0.01	0.01	24.9195	3.8164	11.1982	0.01	13.3114	10.3784	8.34792e-20	6.01468e-18	23	TGCCGACCTAGAGCTCTGTGGCC	784
novel-m0041-5p	0	0	2	79	35	51	0.01	0.01	0.1852	10.6413	3.8164	6.5644	0.0684	7.00737	6.67873	3.68846e-19	2.3109e-17	19	TGTGAGGGGTGGGTCTGCC	395
novel-m0042-3p	87	61	83	11	15	16	8.0208	6.1902	7.6858	1.4817	1.6356	2.0594	7.29893	1.72557	-2.08062	1.53025e-05	0.000116058	23	TGAGATGAGAGCCCTTGGCCACT	669
novel-m0045-5p	39	25	46	8	12	10	3.5955	2.537	4.2596	1.0776	1.3085	1.2871	3.46403	1.2244	-1.50038	0.00905842	0.0298018	22	AGGACGGGAAGAGAGGAGGGCG	436
novel-m0047-5p	0	0	0	96	16	35	0.01	0.01	0.01	12.9312	1.7446	4.505	0.01	6.3936	9.32048	1.41441e-13	5.0954e-12	22	TGCAGTCAGTCTAGAGCAGGGC	500
novel-m0049-3p	0	0	0	90	16	61	0.01	0.01	0.01	12.123	1.7446	7.8516	0.01	7.23973	9.49979	3.3453e-15	1.41782e-13	22	TGTAAGTTAGCTGTGTTTAACA	261
novel-m0051-5p	0	0	0	37	14	16	0.01	0.01	0.01	4.9839	1.5266	2.0594	0.01	2.85663	8.15817	1.23061e-11	3.4102e-10	19	TCAGGCAGATGGAGGTACT	176
novel-m0052-3p	0	0	0	80	6	39	0.01	0.01	0.01	10.776	0.6542	5.0199	0.01	5.48337	9.09892	1.49774e-10	3.48103e-09	19	TGGATTGGGGATTGGAACA	171
novel-m0053-5p	49	25	35	12	5	7	4.5175	2.537	3.241	1.6164	0.5452	0.901	3.43183	1.02087	-1.74919	0.00103128	0.00474785	23	TTATGGCCCTTCGGTAATTCACT	301
novel-m0054-3p	0	0	0	35	30	26	0.01	0.01	0.01	4.7145	3.2712	3.3466	0.01	3.77743	8.56126	1.71127e-15	7.70605e-14	19	CACAACTCCTGCAGGGAGA	200
novel-m0055-5p	0	0	0	29	25	34	0.01	0.01	0.01	3.9063	2.726	4.3763	0.01	3.66953	8.51945	4.39274e-15	1.80855e-13	19	GTGGTCTGGGCTGAATGTT	143
novel-m0057-5p	1	3	0	17	25	21	0.0922	0.3044	0.01	2.2899	2.726	2.703	0.135533	2.57297	4.24671	3.96605e-09	6.87967e-08	18	CGGGGTGTGGGGAGGGCC	135
novel-m0059-5p	1	0	0	49	12	17	0.0922	0.01	0.01	6.6003	1.3085	2.1881	0.0374	3.36563	6.4917	3.965e-11	9.6847e-10	24	TCACTGCATTTGGGACTAGCCCTG	236
novel-m0061-3p	2	1	0	71	35	47	0.1844	0.1015	0.01	9.5637	3.8164	6.0496	0.0986333	6.47657	6.03701	1.33594e-17	7.4042e-16	24	TGTTGTCAGGAATGCTTGTGGGGT	476
novel-m0062-5p	0	0	0	21	34	9	0.01	0.01	0.01	2.8287	3.7074	1.1584	0.01	2.56483	8.00272	9.21938e-10	1.87115e-08	19	GCAGGAGACCCAGAACCTG	117
novel-m0063-5p	21	13	25	7	3	5	1.9361	1.3192	2.315	0.9429	0.3271	0.6436	1.85677	0.637867	-1.54147	0.00969292	0.0314583	23	TGTCATGCTGGGGAGTGTAGTGA	188
novel-m0064-5p	0	0	0	29	24	17	0.01	0.01	0.01	3.9063	2.617	2.1881	0.01	2.9038	8.1818	5.44705e-13	1.78391e-11	19	CTCTAGAGCCTTGATGAAC	155
novel-m0065-5p	0	0	0	46	8	11	0.01	0.01	0.01	6.1962	0.8723	1.4159	0.01	2.82813	8.14371	8.38961e-09	1.34327e-07	21	TACTAGAGTTGCTGAGCATTG	128
novel-m0066-5p	35	15	15	0	4	4	3.2268	1.5222	1.389	0.01	0.4362	0.5149	2.046	0.320367	-2.67501	0.00132491	0.00585643	22	AGCCAGGGCTGCAGGCACTGAC	225
novel-m0067-5p	0	0	0	24	5	23	0.01	0.01	0.01	3.2328	0.5452	2.9604	0.01	2.24613	7.8113	1.1759e-08	1.80263e-07	23	AGCCAATGGCCAGGGACCAGTTC	242
novel-m0068-3p	1	0	0	13	6	28	0.0922	0.01	0.01	1.7511	0.6542	3.604	0.0374	2.0031	5.74305	5.98053e-08	8.28649e-07	18	TGAGAAACAGAGCAAAGC	106
novel-m0069-3p	0	1	0	47	7	54	0.01	0.1015	0.01	6.3309	0.7633	6.9506	0.0405	4.6816	6.85294	6.43078e-10	1.32382e-08	21	TCTGAATTTCTGGTCACAACT	218
novel-m0071-5p	0	0	0	29	4	18	0.01	0.01	0.01	3.9063	0.4362	2.3169	0.01	2.2198	7.79429	5.15418e-08	7.28154e-07	25	AGGCAGTGTATTGTTAGCTGGCTGC	164
novel-m0072-5p	0	0	0	23	7	18	0.01	0.01	0.01	3.0981	0.7633	2.3169	0.01	2.05943	7.6861	2.73485e-09	5.02923e-08	19	CCCCAGATGACAGAGCCTG	97
novel-m0076-5p	7	14	6	0	0	0	0.6454	1.4207	0.5556	0.01	0.01	0.01	0.8739	0.01	-6.4494	3.88095e-05	0.000262556	23	TCAGCCCCAGAGACAAGGAATCT	111
novel-m0077-5p	46	30	49	2	3	0	4.2409	3.0444	4.5374	0.2694	0.3271	0.01	3.9409	0.202167	-4.28491	2.03352e-09	3.85566e-08	22	TCCCCAGAGTCGATCCAGTGCC	170
novel-m0078-5p	25	14	21	11	1	2	2.3048	1.4207	1.9446	1.4817	0.109	0.2574	1.89003	0.616033	-1.61733	0.0132661	0.0398259	23	CCCGGCCCCTTCAGACACCAGCT	156
novel-m0079-3p	0	0	0	32	8	15	0.01	0.01	0.01	4.3104	0.8723	1.9307	0.01	2.37113	7.88943	1.4994e-09	2.95978e-08	19	CTGGGCTGGGAGTGGTGGG	111
novel-m0080-5p	2	1	9	0	0	0	0.1844	0.1015	0.8334	0.01	0.01	0.01	0.3731	0.01	-5.22149	0.0196978	0.0549024	21	TCTGGTTCTGTGACCCTGCCT	83
novel-m0081-5p	0	0	0	15	19	26	0.01	0.01	0.01	2.0205	2.0718	3.3466	0.01	2.47963	7.95398	1.72107e-11	4.5092e-10	19	ACTGTCTCCTTTCTGGATT	94
novel-m0082-5p	0	0	0	20	22	19	0.01	0.01	0.01	2.694	2.3989	2.4456	0.01	2.51283	7.97317	2.75396e-12	8.81878e-11	19	TGCAGGGGGTTCAGGGAAC	82
novel-m0083-5p	0	0	0	20	22	19	0.01	0.01	0.01	2.694	2.3989	2.4456	0.01	2.51283	7.97317	3.30871e-12	1.03649e-10	19	TGCAGGGGGTTCAGGGAAC	82
novel-m0085-5p	0	0	0	18	1	22	0.01	0.01	0.01	2.4246	0.109	2.8317	0.01	1.78843	7.48255	5.44883e-06	4.67367e-05	25	TTAGAAATCCATGAGTGTACGCAGA	153
novel-m0091-3p	2	0	0	15	2	17	0.1844	0.01	0.01	2.0205	0.2181	2.1881	0.0681333	1.47557	4.43676	3.35024e-05	0.00023099	25	TCATTGTCATCGGTCGTGGGAGTCC	132
novel-m0092-5p	0	0	0	15	13	19	0.01	0.01	0.01	2.0205	1.4175	2.4456	0.01	1.9612	7.61559	3.31988e-10	7.24839e-09	23	TTACTCTGACCTTTTAGGCATCT	141
novel-m0093-3p	6	9	3	42	22	27	0.5532	0.9133	0.2778	5.6574	2.3989	3.4753	0.581433	3.84387	2.72487	1.04731e-06	1.08573e-05	22	AAAGACTATAAAATAAAAAGGA	109
novel-m0096-3p	4	3	2	26	10	14	0.3688	0.3044	0.1852	3.5022	1.0904	1.802	0.286133	2.13153	2.89713	8.83034e-06	7.1486e-05	24	TCACTGGAGTTTTGTTTCAACATT	115
novel-m0098-5p	14	9	20	0	0	3	1.2907	0.9133	1.852	0.01	0.01	0.3861	1.352	0.135367	-3.32015	0.000272283	0.00147736	23	AGCAGGGGGTGTAGCTCAGTGGT	123
novel-m0099-3p	2	1	8	0	0	0	0.1844	0.1015	0.7408	0.01	0.01	0.01	0.342233	0.01	-5.09691	0.0263656	0.0692037	22	TGCCCACACTCCTCTCTCCAGT	54
novel-m0101-3p	6	7	6	1	0	1	0.5532	0.7103	0.5556	0.1347	0.01	0.1287	0.606367	0.0911333	-2.73414	0.0183857	0.0520506	22	CGCCCTCTGGCCTCTGCCGCAG	53
novel-m0102-3p	0	0	0	16	6	7	0.01	0.01	0.01	2.1552	0.6542	0.901	0.01	1.2368	6.95047	1.03114e-06	1.07672e-05	19	TTGTCTCCTTGGCTTTTTC	53
novel-m0106-5p	0	0	0	9	1	16	0.01	0.01	0.01	1.2123	0.109	2.0594	0.01	1.1269	6.81622	8.4104e-05	0.000531552	19	CACCCTCCACTCTGTGCCT	48
novel-m0107-5p	0	0	0	22	3	8	0.01	0.01	0.01	2.9634	0.3271	1.0297	0.01	1.44007	7.16999	4.06324e-06	3.63673e-05	19	CTGCCAATCTGTGAGTTGA	48
novel-m0108-3p	0	0	0	27	5	7	0.01	0.01	0.01	3.6369	0.5452	0.901	0.01	1.69437	7.4046	9.57927e-07	1.03787e-05	24	TGCCACTGTGGATAGAGGAACTGG	134
novel-m0112-3p	0	0	0	9	3	15	0.01	0.01	0.01	1.2123	0.3271	1.9307	0.01	1.1567	6.85387	8.94054e-06	7.19738e-05	25	TAAACTCAAATTGATTCATGGGCAC	94
novel-m0113-5p	0	0	0	9	2	16	0.01	0.01	0.01	1.2123	0.2181	2.0594	0.01	1.16327	6.86204	2.26848e-05	0.000165933	23	TAGCATATAGAGTGCCCTAAACT	101
novel-m0115-3p	0	0	0	7	11	9	0.01	0.01	0.01	0.9429	1.1994	1.1584	0.01	1.10023	6.78167	1.07349e-06	1.09709e-05	19	GCAGGGCTAGAGGGTTACT	43
novel-m0116-3p	0	0	0	7	11	9	0.01	0.01	0.01	0.9429	1.1994	1.1584	0.01	1.10023	6.78167	1.05726e-06	1.08822e-05	19	GCAGGGCTAGAGGGTTACT	43
novel-m0118-5p	0	0	0	17	12	15	0.01	0.01	0.01	2.2899	1.3085	1.9307	0.01	1.84303	7.52594	5.38011e-10	1.14011e-08	19	GCCAAGTGACAGATTCACA	66
novel-m0120-3p	0	0	0	19	9	12	0.01	0.01	0.01	2.5593	0.9814	1.5446	0.01	1.6951	7.40523	5.65047e-09	9.46782e-08	23	TGGGAGCTGAAGGGAAGAACCTC	105
novel-m0123-5p	0	0	0	4	0	4	0.01	0.01	0.01	0.5388	0.01	0.5149	0.01	0.354567	5.14799	0.0271864	0.0704598	25	TGCAGTGGTAGGCGGGCTTCACCTC	39
novel-m0124-5p	0	0	0	10	5	9	0.01	0.01	0.01	1.347	0.5452	1.1584	0.01	1.01687	6.66799	2.91424e-06	2.74472e-05	19	TGGGGAGCTCAGCACATCC	39
novel-m0125-5p	0	0	0	5	6	1	0.01	0.01	0.01	0.6735	0.6542	0.1287	0.01	0.485467	5.6013	0.00266463	0.010607	19	TTCCAGGGAGAGATGCTCT	39
novel-m0128-5p	1	3	6	7	7	11	0.0922	0.3044	0.5556	0.9429	0.7633	1.4159	0.3174	1.0407	1.71318	0.015339	0.0452485	21	TTGCAAGCAACACTCTGTGGC	139
novel-m0129-3p	10	10	3	1	0	1	0.9219	1.0148	0.2778	0.1347	0.01	0.1287	0.738167	0.0911333	-3.0179	0.00940406	0.0305897	22	AGTTACAGCCGCCTGTCTCTGG	37
novel-m0130-5p	0	0	0	6	0	6	0.01	0.01	0.01	0.8082	0.01	0.7723	0.01	0.530167	5.72837	0.00783188	0.0264303	20	TGCTCTCCTGTTCAGCTCCT	37
novel-m0131-3p	0	0	0	12	3	5	0.01	0.01	0.01	1.6164	0.3271	0.6436	0.01	0.862367	6.43023	6.92823e-05	0.000441751	25	TGGATCTCCGAGACGCCGCTGCTGA	80
novel-m0132-5p	0	0	0	15	0	7	0.01	0.01	0.01	2.0205	0.01	0.901	0.01	0.977167	6.61053	0.000695559	0.00335218	19	AAGGGCTGGAGGCAGCAGG	36
novel-m0134-3p	0	0	0	6	4	8	0.01	0.01	0.01	0.8082	0.4362	1.0297	0.01	0.758033	6.24419	4.75531e-05	0.000317241	19	ACCTAGAGGCATTAAGCTC	34
novel-m0136-5p	0	0	0	4	3	1	0.01	0.01	0.01	0.5388	0.3271	0.1287	0.01	0.331533	5.05108	0.012786	0.0389528	21	CCCATCTCTAAGTCCTGTGGA	34
novel-m0138-5p	0	0	0	9	2	6	0.01	0.01	0.01	1.2123	0.2181	0.7723	0.01	0.734233	6.19817	0.000208258	0.0011815	19	ATGGGGAAGAGAAGAGTGG	33
novel-m0139-5p	0	0	0	10	1	4	0.01	0.01	0.01	1.347	0.109	0.5149	0.01	0.656967	6.03775	0.00132178	0.00585643	20	TGAGCTGCCTCACCTTGTCC	32
novel-m0142-3p	0	0	0	9	4	13	0.01	0.01	0.01	1.2123	0.4362	1.6733	0.01	1.10727	6.79086	3.86685e-06	3.48258e-05	25	TGCACCTTCAGGGTCATAGAGAGCT	48
novel-m0147-5p	0	0	0	10	3	6	0.01	0.01	0.01	1.347	0.3271	0.7723	0.01	0.815467	6.34955	6.33821e-05	0.000407739	19	TCCTTCAGGACGATGCCAC	43
novel-m0148-5p	0	0	0	10	3	6	0.01	0.01	0.01	1.347	0.3271	0.7723	0.01	0.815467	6.34955	6.30992e-05	0.000407739	19	TCCTTCAGGACGATGCCAC	43
novel-m0152-5p	0	0	0	9	2	8	0.01	0.01	0.01	1.2123	0.2181	1.0297	0.01	0.820033	6.35761	0.000112459	0.000692533	19	GAGGAGAGCCGGGTTTCCA	28
novel-m0153-5p	0	0	0	2	7	7	0.01	0.01	0.01	0.2694	0.7633	0.901	0.01	0.644567	6.01026	0.00042763	0.00219294	18	TGGGCATCTGGAAAGGGA	28
novel-m0154-5p	1	7	3	0	0	0	0.0922	0.7103	0.2778	0.01	0.01	0.01	0.3601	0.01	-5.17033	0.0168899	0.0482904	22	AAGCAGGGACTGCTGAGGTTGG	27
novel-m0158-5p	0	0	0	2	2	4	0.01	0.01	0.01	0.2694	0.2181	0.5149	0.01	0.334133	5.06235	0.0110234	0.0346072	19	AGACTGAGCAATGAGCAGG	26
novel-m0160-3p	0	0	0	4	0	6	0.01	0.01	0.01	0.5388	0.01	0.7723	0.01	0.440367	5.46063	0.0165606	0.0477721	19	GCGGTGGCCGTGGAGCAGA	26
novel-m0161-5p	0	0	0	1	1	7	0.01	0.01	0.01	0.1347	0.109	0.901	0.01	0.381567	5.25386	0.0154448	0.0452899	19	GCTGGGCTGTACCAAGAGA	26
novel-m0162-5p	1	0	1	1	7	2	0.0922	0.01	0.0926	0.1347	0.7633	0.2574	0.0649333	0.385133	2.56833	0.0321328	0.08095	21	GTGGGTGCTCGATGCTAGATG	38
novel-m0173-5p	0	0	0	7	0	7	0.01	0.01	0.01	0.9429	0.01	0.901	0.01	0.617967	5.94946	0.00475928	0.0174507	19	CAGCTGTCCACAGGGCTCC	25
novel-m0175-5p	0	0	0	4	2	7	0.01	0.01	0.01	0.5388	0.2181	0.901	0.01	0.552633	5.78825	0.00101288	0.00467808	19	TGTGAGGGATAGGTCTGCC	25
novel-m0176-5p	5	5	7	0	1	0	0.461	0.5074	0.6482	0.01	0.109	0.01	0.538867	0.043	-3.64752	0.0118066	0.0365091	23	TTGTCCAAACGCAATTCTCGAGT	25
novel-m0181-3p	0	0	0	6	6	2	0.01	0.01	0.01	0.8082	0.6542	0.2574	0.01	0.573267	5.84113	0.000627868	0.00309282	18	CGGGGGGCCTCTCCCGCC	39
novel-m0182-3p	0	0	2	1	5	6	0.01	0.01	0.1852	0.1347	0.5452	0.7723	0.0684	0.484067	2.82314	0.011462	0.0357507	22	CGGTCCTCGCGCGTGGCTCTCG	24
novel-m0183-3p	0	0	2	1	5	6	0.01	0.01	0.1852	0.1347	0.5452	0.7723	0.0684	0.484067	2.82314	0.0114272	0.0357192	22	CGGTCCTCGCGCGTGGCTCTCG	24
novel-m0186-5p	0	0	0	6	2	2	0.01	0.01	0.01	0.8082	0.2181	0.2574	0.01	0.4279	5.4192	0.00528855	0.0190997	23	TCATGGGAACTCCCTTTGACACC	36
novel-m0190-3p	5	3	5	0	0	0	0.461	0.3044	0.463	0.01	0.01	0.01	0.409467	0.01	-5.35567	0.00364383	0.0141762	21	TCTAGCCTAACAAACTCCCGT	23
novel-m0191-5p	0	0	0	9	0	3	0.01	0.01	0.01	1.2123	0.01	0.3861	0.01	0.536133	5.74452	0.0100168	0.0322913	25	TGAAGTGTGGAGGCTGCCGACCATC	23
novel-m0194-3p	0	0	0	6	1	2	0.01	0.01	0.01	0.8082	0.109	0.2574	0.01	0.391533	5.29106	0.0105812	0.0335109	24	TGCCAAACCATAGAAACCTTGCTA	23
novel-m0195-3p	1	0	0	1	3	6	0.0922	0.01	0.01	0.1347	0.3271	0.7723	0.0374	0.411367	3.45931	0.0269368	0.0703188	18	TTCTCTGAGGTCTGCACT	23
novel-m0197-3p	0	0	0	8	5	6	0.01	0.01	0.01	1.0776	0.5452	0.7723	0.01	0.798367	6.31898	1.95271e-05	0.000145044	19	TTTCATAGGACCTGGCACC	23
novel-m0198-5p	0	0	0	6	2	2	0.01	0.01	0.01	0.8082	0.2181	0.2574	0.01	0.4279	5.4192	0.0052594	0.0190422	24	ACATGCTTTTGAAGAGGACTGCCT	22
novel-m0199-5p	4	11	4	0	0	1	0.3688	1.1163	0.3704	0.01	0.01	0.1287	0.6185	0.0495667	-3.64133	0.00418429	0.0158673	22	ATCGCCATTGTACAGCAGGATC	22
novel-m0200-5p	0	0	0	5	3	6	0.01	0.01	0.01	0.6735	0.3271	0.7723	0.01	0.590967	5.885	0.000309276	0.00163248	19	CCGAGAAAAGGGGGATTCA	22
novel-m0209-3p	0	0	0	4	0	4	0.01	0.01	0.01	0.5388	0.01	0.5149	0.01	0.354567	5.14799	0.0269991	0.0703539	25	TGCATGGCCCCAGGACACCATGAGC	21
novel-m0211-5p	0	0	0	9	4	4	0.01	0.01	0.01	1.2123	0.4362	0.5149	0.01	0.721133	6.17219	0.00011833	0.000716441	19	TGGGACCAGTCTCTGGCCT	21
novel-m0214-3p	4	2	2	0	0	0	0.3688	0.203	0.1852	0.01	0.01	0.01	0.252333	0.01	-4.65726	0.0298569	0.0758796	23	ACCGAAGTCACTGATGACTCACC	20
novel-m0227-5p	0	0	0	4	1	2	0.01	0.01	0.01	0.5388	0.109	0.2574	0.01	0.301733	4.9152	0.0187271	0.0529132	19	TGGAAACCTCTCTGGTCTC	32
novel-m0231-3p	0	1	0	0	14	3	0.01	0.1015	0.01	0.01	1.5266	0.3861	0.0405	0.6409	3.98411	0.0129405	0.0393402	18	GGTGGGGGGGCGGCGGGA	18
novel-m0237-5p	0	0	0	8	0	1	0.01	0.01	0.01	1.0776	0.01	0.1287	0.01	0.405433	5.34139	0.0445138	0.106552	19	ATGGAGTGGGTGGGGGAGG	17
novel-m0238-3p	2	1	8	0	0	0	0.1844	0.1015	0.7408	0.01	0.01	0.01	0.342233	0.01	-5.09691	0.026237	0.0691178	22	CCTCGTAGCTTGCTCACCAAAT	33
novel-m0247-5p	0	0	0	7	3	4	0.01	0.01	0.01	0.9429	0.3271	0.5149	0.01	0.594967	5.89474	0.000323867	0.00170326	19	TCCTGCAAGAGAGCTGTTA	17
novel-m0248-5p	0	0	0	3	3	4	0.01	0.01	0.01	0.4041	0.3271	0.5149	0.01	0.415367	5.37631	0.00226959	0.00926479	19	TCTCCTGGCTTCTTGCAAC	17
novel-m0249-3p	0	0	0	3	2	9	0.01	0.01	0.01	0.4041	0.2181	1.1584	0.01	0.593533	5.89126	0.00124922	0.00557316	25	TGCTACACCGACGAGGCTTTTAACC	31
novel-m0256-5p	0	0	0	3	0	4	0.01	0.01	0.01	0.4041	0.01	0.5149	0.01	0.309667	4.95264	0.0392128	0.0952878	20	AAGGGAAGGTAGGGGGTGGG	16
novel-m0257-3p	2	0	1	4	5	2	0.1844	0.01	0.0926	0.5388	0.5452	0.2574	0.0956667	0.447133	2.22462	0.0291739	0.0745383	22	AAGGTACAGTACTGTGATAACT	16
novel-m0259-3p	0	0	0	0	5	5	0.01	0.01	0.01	0.01	0.5452	0.6436	0.01	0.3996	5.32048	0.0154168	0.0452899	19	CCCTATGGGCATCCTGAAA	16
novel-m0266-5p	1	0	0	5	5	2	0.0922	0.01	0.01	0.6735	0.5452	0.2574	0.0374	0.492033	3.71765	0.0068633	0.0237171	23	ATGAGGATGTCGCCTCCCGGGAC	27
novel-m0268-5p	5	1	3	0	0	0	0.461	0.1015	0.2778	0.01	0.01	0.01	0.2801	0.01	-4.80787	0.0233954	0.063251	21	CCGGACTCTCTAAATCTCACC	28
novel-m0269-5p	5	1	3	0	0	0	0.461	0.1015	0.2778	0.01	0.01	0.01	0.2801	0.01	-4.80787	0.0232866	0.0630751	21	CCGGACTCTCTAAATCTCACC	28
novel-m0275-3p	0	0	0	7	0	2	0.01	0.01	0.01	0.9429	0.01	0.2574	0.01	0.403433	5.33426	0.0254066	0.0672996	19	TCGCAGTGTTTAAGGGATT	15
novel-m0276-3p	0	0	0	7	0	2	0.01	0.01	0.01	0.9429	0.01	0.2574	0.01	0.403433	5.33426	0.0254022	0.0672996	19	TCGCAGTGTTTAAGGGATT	15
novel-m0281-5p	2	1	8	0	0	0	0.1844	0.1015	0.7408	0.01	0.01	0.01	0.342233	0.01	-5.09691	0.0262966	0.0691485	25	TTTCTGCAGTGATCATGGTGTGGCT	15
novel-m0282-3p	2	1	8	0	0	0	0.1844	0.1015	0.7408	0.01	0.01	0.01	0.342233	0.01	-5.09691	0.0262359	0.0691178	25	TTTCTGCAGTGATCATGGTGTGGCT	15
novel-m0287-5p	0	0	0	0	6	2	0.01	0.01	0.01	0.01	0.6542	0.2574	0.01	0.3072	4.94111	0.0343495	0.0857845	19	TAGGAATGGAGGATGGAGG	14
novel-m0320-3p	0	0	0	3	1	4	0.01	0.01	0.01	0.4041	0.109	0.5149	0.01	0.342667	5.09873	0.0124206	0.0380043	19	CTTGGCTGATGTCTGCAGC	12
novel-m0321-5p	0	0	0	1	2	6	0.01	0.01	0.01	0.1347	0.2181	0.7723	0.01	0.375033	5.22895	0.0101938	0.0326429	18	GAGGGCGGGAGGGAGGTG	12
novel-m0330-5p	0	0	0	5	1	1	0.01	0.01	0.01	0.6735	0.109	0.1287	0.01	0.303733	4.92473	0.0270781	0.0704266	24	TGCTGCTTCGTGTCTTGAGCTCCT	12
ssc-miR-1	1621	1836	824	2863	3180	4046	149.445	186.315	76.302	385.646	346.747	520.779	137.354	417.724	1.60465	1.3877e-05	0.000106366	21	TGGAATGTAAAGAAGTATGTA	37082
ssc-miR-100	93868	100825	113998	171465	357750	183887	8653.97	10231.6	10556.2	23096.3	39009	23668.9	9813.9	28591.4	1.54268	8.21362e-06	6.7249e-05	22	AACCCGTAGATCCGAACTTGTG	2116082
ssc-miR-10383	89	58	49	5	4	8	8.2052	5.8858	4.5374	0.6735	0.4362	1.0297	6.20947	0.713133	-3.12223	9.99984e-09	1.54944e-07	22	TGGTGCCTGACGTCTTGGCAGT	628
ssc-miR-10384	253	216	222	69	37	55	23.3248	21.9194	20.5571	9.2943	4.0345	7.0793	21.9338	6.8027	-1.68897	1.15472e-05	8.99435e-05	22	CCCTGCGTGGCTTCTCTGTGCA	2515
ssc-miR-10386	13	7	10	29	12	38	1.1985	0.7103	0.926	3.9063	1.3085	4.8911	0.944933	3.36863	1.83388	0.000727589	0.00348324	21	GTCGTCCTCTCCCTCCCTCCT	449
ssc-miR-106a	217	168	262	59	51	86	20.0059	17.0484	24.2611	7.9473	5.561	11.0694	20.4385	8.19257	-1.3189	0.00194903	0.00809379	24	AAAAGTGCTTACAGTGCAGGTAGC	1918
ssc-miR-10a-3p	50	74	34	9	10	6	4.6097	7.5094	3.1484	1.2123	1.0904	0.7723	5.08917	1.025	-2.31181	8.1257e-05	0.000515821	21	CAAATTCGTATCTAGGGGAAT	375
ssc-miR-10a-5p	23701	24364	15088	6014	6829	2742	2185.07	2472.42	1397.14	810.086	744.634	352.935	2018.21	635.885	-1.66624	0.000249453	0.00138789	22	TACCCTGTAGATCCGAATTTGT	165621
ssc-miR-122-5p	139	248	157	314	475	168	12.8148	25.1667	14.5381	42.2958	51.794	21.624	17.5065	38.5713	1.13963	0.00497999	0.0182136	23	TGGAGTGTGACAATGGTGTTTGT	3030
ssc-miR-1249	75	231	170	39	1	22	6.9145	23.4415	15.7419	5.2533	0.109	2.8317	15.366	2.73133	-2.49206	0.000291126	0.00155375	22	ACGCCCTTCCCCCCCTTCTTCA	1336
ssc-miR-125a	220428	190862	262808	95121	43855	77151	20321.9	19368.4	24335.9	12812.8	4781.95	9930.45	21342.1	9175.06	-1.21791	0.000253257	0.00140363	23	TCCCTGAGACCCTTTAACCTGTG	2160650
ssc-miR-127	5173	4252	3048	980	751	742	476.914	431.487	282.243	132.006	81.889	95.5061	396.882	103.134	-1.94419	8.86897e-08	1.19441e-06	22	TCGGATCCGTCTGAGCTTGGCT	32134
ssc-miR-1285	26	18	26	96	39	17	2.397	1.8266	2.4076	12.9312	4.2526	2.1881	2.2104	6.4573	1.54662	0.00507961	0.0185309	24	CTGGGCAACATAGCGAGACCCCGT	574
ssc-miR-1296-5p	412	274	399	187	46	109	37.9835	27.8051	36.9472	25.1889	5.0158	14.0299	34.2453	14.7449	-1.21569	0.00365032	0.0141762	22	TTAGGGCCCTGGCTCCATCTCC	3542
ssc-miR-1306-5p	450	394	465	160	22	82	41.4869	39.9825	43.0588	21.552	2.3989	10.5546	41.5094	11.5018	-1.85157	0.000116074	0.000708742	22	CCACCTCCCCTGCAAACGTCCA	4754
ssc-miR-130b-3p	83	75	85	27	36	23	7.652	7.6109	7.871	3.6369	3.9254	2.9604	7.7113	3.50757	-1.1365	0.0225823	0.0616308	22	CAGTGCAATGATGAAAGGGCAT	873
ssc-miR-130b-5p	917	765	992	376	180	336	84.541	77.6311	91.8587	50.6472	19.6272	43.248	84.6769	37.8408	-1.16203	0.00113752	0.00515463	22	ACTCTTTCCCTGTTGCACTACT	10292
ssc-miR-132	79	70	75	210	85	184	7.2832	7.1035	6.945	28.287	9.2684	23.6835	7.11057	20.413	1.52145	9.20767e-05	0.000574383	22	TAACAGTCTACAGCCATGGTCG	1886
ssc-miR-133a-5p	11	14	5	13	18	24	1.0141	1.4207	0.463	1.7511	1.9627	3.0891	0.965933	2.26763	1.23119	0.0171389	0.0489053	22	AGCTGGTAAAATGGAACCAAAT	303
ssc-miR-133b	39	50	22	114	94	238	3.5955	5.0739	2.0372	15.3558	10.2498	30.634	3.56887	18.7465	2.39309	1.0253e-06	1.07672e-05	23	TTTGGTCCCCTTCAACCAGCTAT	1507
ssc-miR-136-3p	788	606	481	179	100	206	72.6481	61.496	44.5404	24.1113	10.904	26.5152	59.5615	20.5102	-1.53804	0.000105542	0.000655545	22	CATCATCGTCTCAAATGAGTCT	5193
ssc-miR-136-5p	172	140	113	51	19	37	15.8572	14.207	10.4637	6.8697	2.0718	4.7624	13.5093	4.56797	-1.56433	0.000263059	0.00143587	23	ACTCCATTTGTTTTGATGATGGA	1271
ssc-miR-137	130	152	185	34	26	19	11.9851	15.4247	17.1309	4.5798	2.835	2.4456	14.8469	3.2868	-2.17541	7.20752e-07	8.1141e-06	23	TTATTGCTTAAGAATACGCGTAG	1916
ssc-miR-139-3p	221	208	160	90	54	45	20.3747	21.1075	14.8159	12.123	5.8882	5.7921	18.766	7.93443	-1.24192	0.00274181	0.0108841	23	TGGAGACGCGGCCCTGTTGGAGT	1887
ssc-miR-139-5p	1841	1714	1347	623	518	563	169.727	173.934	124.732	83.9181	56.4827	72.4662	156.131	70.9557	-1.13777	0.00149413	0.0064656	22	TCTACAGTGCACGTGTCTCCAG	15715
ssc-miR-141	112	95	65	148	206	131	10.3256	9.6405	6.019	19.9356	22.4622	16.8616	8.6617	19.7531	1.18936	0.00110271	0.00501261	21	TAACACTGTCTGGTAAAGATG	1703
ssc-miR-142-3p	678	567	612	274	182	129	62.5069	57.5383	56.6709	36.9078	19.8453	16.6042	58.9054	24.4524	-1.26842	0.000987581	0.00458792	22	TGTAGTGTTTCCTACTTTATGG	7026
ssc-miR-143-3p	243040	268151	163747	337643	627307	577365	22406.6	27211.6	15162.9	45480.5	68401.5	74315.2	21593.7	62732.4	1.5386	9.62954e-06	7.62427e-05	21	TGAGATGAAGCACTGTAGCTC	4503572
ssc-miR-145-3p	8224	9021	7154	11349	32394	16667	758.195	915.438	662.457	1528.71	3532.24	2145.28	778.697	2402.08	1.62515	2.70742e-05	0.000193138	22	GGATTCCTGGAAATACTGTTCT	154365
ssc-miR-146b	2185	2355	2525	830	769	726	201.442	238.982	233.814	111.801	83.8517	93.4467	224.746	96.3665	-1.22169	0.000645461	0.00316364	21	TGAGAACTGAATTCCATAGGC	19622
ssc-miR-149	8945	5442	11311	1233	639	921	824.667	552.246	1047.39	166.085	69.6765	118.546	808.102	118.103	-2.7745	1.15541e-13	4.2691e-12	23	TCTGGCTCCGTGTCTTCACTCCC	62300
ssc-miR-150	1999	1443	1421	790	454	481	184.294	146.434	131.584	106.413	49.5041	61.9116	154.104	72.6096	-1.08567	0.00190997	0.00797761	22	TCTCCCAACCCTTGTACCAGTG	16902
ssc-miR-153	45	43	91	193	128	178	4.1487	4.3636	8.4266	25.9971	13.9571	22.9112	5.6463	20.9551	1.89193	1.85903e-06	1.87333e-05	20	TTGCATAGTCACAAAAGTGA	1163
ssc-miR-155-5p	447	562	453	167	143	150	41.2103	57.0309	41.9476	22.4949	15.5927	19.3072	46.7296	19.1316	-1.28838	0.000853674	0.00402008	22	TTAATGCTAATTGTGATAGGGG	4641
ssc-miR-181b	8893	8218	10375	3408	2573	3369	819.872	833.951	960.72	459.058	280.56	433.639	871.514	391.085	-1.15604	0.000678618	0.00328151	24	AACATTCATTGCTGTCGGTGGGTT	103312
ssc-miR-183	2308	2111	2342	5784	6163	4196	212.781	214.221	216.868	779.105	672.013	540.086	214.624	663.735	1.6288	1.64112e-07	2.1305e-06	23	TATGGCACTGGTAGAATTCACTG	45972
ssc-miR-1839-5p	45	31	40	96	38	52	4.1487	3.1458	3.704	12.9312	4.1435	6.6932	3.66617	7.92263	1.11171	0.00726635	0.0248713	22	AAGGTAGATAGAACAGGTCTTG	741
ssc-miR-184	150	128	161	1121	94	908	13.829	12.9893	14.9085	150.999	10.2498	116.873	13.9089	92.7071	2.73667	9.27601e-06	7.38494e-05	22	TGGACGGAGAACTGATAAGGGT	3711
ssc-miR-1842	243	92	106	80	29	29	22.4029	9.336	9.8155	10.776	3.1622	3.7327	13.8515	5.8903	-1.23363	0.0130525	0.0394831	20	TTGGCTCTGCGAGGTCGGCT	1162
ssc-miR-187	51	25	25	4	0	2	4.7018	2.537	2.315	0.5388	0.01	0.2574	3.1846	0.268733	-3.56686	2.49972e-07	3.10525e-06	22	TCGTGTCTTGTGTTGCAGCCGG	195
ssc-miR-190b	5	6	13	157	49	92	0.461	0.6089	1.2038	21.1479	5.343	11.8417	0.7579	12.7775	4.07546	1.45163e-13	5.10195e-12	22	TGATATGTTTGATATTGGGTTG	687
ssc-miR-192	565	468	527	829	2436	908	52.0891	47.492	48.7999	111.666	265.621	116.873	49.4603	164.72	1.73567	2.36397e-05	0.00017118	21	CTGACCTATGAATTGACAGCC	10744
ssc-miR-193a-3p	58	67	32	92	69	95	5.3472	6.7991	2.9632	12.3924	7.5238	12.2279	5.0365	10.7147	1.0891	0.00553889	0.0197563	22	AACTGGCCTACAAAGTCCCAGT	1097
ssc-miR-195	2893	3412	2944	5952	8205	5896	266.714	346.245	272.613	801.734	894.673	758.9	295.191	818.436	1.47122	3.7335e-06	3.40505e-05	21	TAGCAGCACAGAAATATTGGC	84674
ssc-miR-196a	91	82	267	13	66	11	8.3896	8.3212	24.7241	1.7511	7.1966	1.4159	13.8116	3.45453	-1.99932	0.0211699	0.0585525	22	TAGGTAGTTTCATGTTGTTGGG	958
ssc-miR-196b-5p	133	113	220	20	59	6	12.2617	11.4671	20.3719	2.694	6.4334	0.7723	14.7002	3.2999	-2.15534	0.0052569	0.0190422	22	TAGGTAGTTTCCTGTTGTTGGG	866
ssc-miR-199a-5p	620881	548503	614190	236146	203130	201887	57240.9	55661.3	56873.7	31808.9	22149.3	25985.8	56592	26648	-1.08657	0.00105931	0.00486137	23	CCCAGTGTTCAGACTACCTGTTC	6468248
ssc-miR-199b-5p	45106	35288	42275	11994	4756	6324	4158.46	3580.97	3914.64	1615.59	518.594	813.99	3884.69	982.725	-1.98294	9.96097e-09	1.54944e-07	22	CCCAGTGTTTAGACTATCTGTT	432241
ssc-miR-19a	2124	1924	3062	697	600	821	195.818	195.245	283.54	93.8859	65.424	105.674	224.867	88.3281	-1.34813	0.000254958	0.00140764	23	TGTGCAAATCTATGCAAAACTGA	23504
ssc-miR-200b	698	790	820	565	48	102	64.3507	80.168	75.9316	76.1055	5.2339	13.1289	73.4834	31.4894	-1.22255	0.0239121	0.0640354	23	TAATACTGCCTGGTAATGATGAC	7703
ssc-miR-202-3p	14421	10311	13467	4529	4566	5455	1329.52	1046.35	1247.04	610.056	497.876	702.137	1207.63	603.357	-1.0011	0.00666611	0.0232026	19	AGAGGTGTAGGCATGGGAA	157390
ssc-miR-205	75	28	27	136	75	235	6.9145	2.8414	2.5002	18.3192	8.178	30.2479	4.08537	18.915	2.211	1.32719e-05	0.000102396	22	TCCTTCATTCCACCGGAGTCTG	1537
ssc-miR-206	252	261	265	155	483	692	23.2326	26.4859	24.5389	20.8785	52.6663	89.0704	24.7525	54.2051	1.13086	0.00751031	0.0255244	22	TGGAATGTAAGGAAGTGTGTGA	3571
ssc-miR-21-3p	1747	1448	1303	782	205	471	161.061	146.941	120.657	105.335	22.3532	60.6245	142.886	62.771	-1.1867	0.00216642	0.00889263	21	CAACAGCAGTCGATGGGCTGT	15562
ssc-miR-216	595	1379	769	1323	1541	3055	54.8548	139.939	71.209	178.208	168.031	393.223	88.6676	246.487	1.47503	0.000494714	0.00247812	23	TAATCTCAGCTGGCAACTGTGAG	25138
ssc-miR-217	73	170	93	222	111	467	6.7301	17.2514	8.6118	29.9034	12.1034	60.1096	10.8644	34.0388	1.64757	0.0014128	0.0061506	24	TACTGCATCAGGAACTGATTGGAT	4485
ssc-miR-219a	22	16	23	11	4	3	2.0282	1.6237	2.1298	1.4817	0.4362	0.3861	1.92723	0.768	-1.32735	0.0238309	0.0640354	22	AGAGTTGAGTCTGGACGTCCCG	176
ssc-miR-222	12103	8084	10966	7203	1536	1172	1115.81	820.352	1015.45	970.244	167.485	150.853	983.87	429.527	-1.19572	0.0117526	0.0365091	24	AGCTACATCTGGCTACTGGGTCTC	122431
ssc-miR-299	41	25	18	4	0	0	3.7799	2.537	1.6668	0.5388	0.01	0.01	2.66123	0.186267	-3.83665	7.16438e-07	8.1141e-06	21	ATGGTTTACCGTCCCACATAC	229
ssc-miR-29a-3p	9531	7683	9296	17578	33148	33106	878.692	779.66	860.805	2367.76	3614.46	4261.22	839.719	3414.48	2.02369	6.56135e-09	1.08677e-07	23	CTAGCACCATCTGAAATCGGTTA	196236
ssc-miR-29a-5p	5	4	4	5	6	17	0.461	0.4059	0.3704	0.6735	0.6542	2.1881	0.412433	1.17193	1.50666	0.0378324	0.0927151	22	ACTGATTTCTTTTGGTGTTCAG	94
ssc-miR-29b	244	196	239	654	1113	1030	22.4951	19.8898	22.1313	88.0938	121.362	132.576	21.5054	114.01	2.40639	3.96528e-11	9.6847e-10	23	TAGCACCATTTGAAATCAGTGTT	6099
ssc-miR-29c	473	375	387	1140	2618	2084	43.6073	38.0545	35.836	153.558	285.467	268.241	39.1659	235.755	2.58962	4.49558e-11	1.07969e-09	22	TAGCACCATTTGAAATCGGTTA	13750
ssc-miR-323	197	150	107	33	9	23	18.162	15.2218	9.9081	4.4451	0.9814	2.9604	14.4306	2.79563	-2.36789	4.97784e-07	5.83176e-06	22	GCACATTACACGGTCGACCTCT	1128
ssc-miR-326	13	17	18	5	0	4	1.1985	1.7251	1.6668	0.6735	0.01	0.5149	1.53013	0.399467	-1.93751	0.00354657	0.0138875	20	CCTCTGGGCCCTTCCTCCAG	173
ssc-miR-328	387	301	293	236	17	69	35.6787	30.545	27.1317	31.7892	1.8537	8.8813	31.1185	14.1747	-1.13445	0.0356393	0.0882409	22	CTGGCCCTCTCTGCCCTTCCGT	3403
ssc-miR-330	91	68	59	28	22	25	8.3896	6.9005	5.4634	3.7716	2.3989	3.2179	6.91783	3.12947	-1.1444	0.0127519	0.038931	23	TCTCTGGGCCTGTGTCTTAGGCT	701
ssc-miR-345-5p	589	573	475	1506	523	1094	54.3017	58.1472	43.9848	202.858	57.0279	140.814	52.1446	133.567	1.35697	0.000183145	0.00108161	20	GCTGACTCCTAGTCCAGTGC	14650
ssc-miR-34a	133	237	83	32	8	43	12.2617	24.0504	7.6858	4.3104	0.8723	5.5347	14.666	3.57247	-2.03748	0.000444767	0.00227273	22	TGGCAGTGTCTTAGCTGGTTGT	1310
ssc-miR-34c	672	466	205	9045	15881	85566	61.9537	47.289	18.9829	1218.36	1731.66	11013.6	42.7419	4654.53	6.76684	4.4195e-16	2.05435e-14	23	AGGCAGTGTAGTTAGCTGATTGC	494369
ssc-miR-361-5p	13396	10950	14611	5682	3567	3831	1235.02	1111.19	1352.97	765.365	388.945	493.105	1233.06	549.139	-1.167	0.000485081	0.00245264	22	TTATCAGAATCTCCAGGGGTAC	125445
ssc-miR-363	6874	5571	8972	1601	1150	1968	633.735	565.337	830.803	215.655	125.396	253.31	676.625	198.12	-1.77198	1.01128e-06	1.07151e-05	23	AATTGCACGGTATCCATCTGTAA	58083
ssc-miR-365-3p	4915	3918	3415	1661	74	475	453.129	397.593	316.227	223.737	8.069	61.1394	388.983	97.6483	-1.99404	0.00130567	0.00580701	22	TAATGCCCCTAAAAATCCTTAT	47025
ssc-miR-369	34	29	21	3	5	0	3.1346	2.9429	1.9446	0.4041	0.5452	0.01	2.67403	0.319767	-3.06393	3.99774e-05	0.000269194	21	AATAATACATGGTTGATCTTT	196
ssc-miR-370	358	257	275	56	16	22	33.0051	26.08	25.4649	7.5432	1.7446	2.8317	28.1833	4.03983	-2.80247	3.13699e-10	6.95446e-09	22	GCCTGCTGGGGTGGAACCTGGT	1885
ssc-miR-375	101	95	119	2704	1218	2322	9.3115	9.6405	11.0193	364.229	132.811	298.875	9.99043	265.305	4.73096	3.5885e-33	4.30919e-31	22	TTTGTTCGTTCGGCTCGCGTGA	12971
ssc-miR-381-3p	3406	2986	1857	581	311	528	314.009	303.015	171.957	78.2607	33.9114	67.9612	262.994	60.0444	-2.13093	1.80176e-08	2.64932e-07	22	TATACAAGGACAAGCTCTCTGT	20096
ssc-miR-382	89	88	42	30	16	9	8.2052	8.9301	3.8892	4.041	1.7446	1.1584	7.00817	2.31467	-1.59823	0.00263069	0.0105009	21	AAGTTGTTCGTGGTGGATTCG	599
ssc-miR-383	1	0	1	6	3	7	0.0922	0.01	0.0926	0.8082	0.3271	0.901	0.0649333	0.678767	3.38588	0.00107556	0.00492025	21	CCACAGCACTGCCTGGTCAGA	26
ssc-miR-411	430	361	312	79	24	44	39.643	36.6338	28.8911	10.6413	2.617	5.6634	35.056	6.30723	-2.47458	4.46039e-09	7.56167e-08	20	ATGTAACACGGTCCACTAAC	2363
ssc-miR-423-3p	20670	15514	20663	8337	953	4802	1905.63	1574.34	1913.38	1122.99	103.915	618.087	1797.78	614.998	-1.54756	0.0014079	0.00614785	23	AGCTCGGTCTGAGGCCCCTCAGT	186649
ssc-miR-424-5p	11039	8644	13101	4321	2761	4953	1017.72	877.181	1213.15	582.038	301.059	637.523	1036.02	506.873	-1.03135	0.00399562	0.0151918	22	CAGCAGCAATTCATGTTTTGAA	113669
ssc-miR-432-5p	24	22	15	7	4	5	2.2126	2.2325	1.389	0.9429	0.4362	0.6436	1.9447	0.674233	-1.52823	0.00892399	0.0294942	21	TCTTGGAGTAGGTCATTGGGT	144
ssc-miR-4331-3p	15	7	3	45	40	31	1.3829	0.7103	0.2778	6.0615	4.3616	3.9901	0.790333	4.8044	2.60382	9.28359e-07	1.01346e-05	22	TGTGGCTGTGGTGTAGGCCAGC	268
ssc-miR-4332	27	16	10	109	71	129	2.4892	1.6237	0.926	14.6823	7.7418	16.6042	1.67963	13.0094	2.95334	2.18094e-10	4.91052e-09	20	CACGGCCGCCGCCGGGCGCC	574
ssc-miR-450a	20313	16724	21431	5374	3611	4991	1872.72	1697.13	1984.5	723.878	393.743	642.414	1851.45	586.678	-1.65801	4.55448e-07	5.46917e-06	22	TTTTGCGATGTGTTCCTAATAT	175845
ssc-miR-450b-3p	84	78	92	14	20	24	7.7442	7.9153	8.5192	1.8858	2.1808	3.0891	8.05957	2.38523	-1.75657	0.000278578	0.00149733	21	TTGGGAACATTTTGCATCCAT	837
ssc-miR-450b-5p	35183	26540	40193	8330	6124	8302	3243.63	2693.24	3721.85	1122.05	667.761	1068.59	3219.57	952.799	-1.75662	1.91316e-07	2.46148e-06	22	TTTTGCAATATGTTCCTGAATA	305475
ssc-miR-450c-3p	188	171	177	52	38	39	17.3323	17.3528	16.3901	7.0044	4.1435	5.0199	17.0251	5.38927	-1.6595	3.21456e-05	0.000223777	22	ATTGGGAACATTTTGCATTCGT	1797
ssc-miR-450c-5p	28897	23943	29620	6193	3964	5802	2664.1	2429.7	2742.8	834.197	432.234	746.801	2612.2	671.077	-1.96071	2.75717e-09	5.02923e-08	22	TTTTGCGATGTGTTCCTAATAC	230950
ssc-miR-455-3p	4227	3558	4713	906	701	743	389.7	361.061	436.421	122.038	76.437	95.6348	395.727	98.0367	-2.01311	2.8208e-09	5.08096e-08	21	GCAGTCCATGGGCATATACAC	35465
ssc-miR-455-5p	1760	1597	1952	489	379	556	162.26	162.061	180.754	65.8683	41.3261	71.5652	168.358	59.5865	-1.49848	1.52147e-05	0.000116002	22	TATGTGCCTTTGGACTACATCG	17249
ssc-miR-489	1	0	1	8	1	3	0.0922	0.01	0.0926	1.0776	0.109	0.3861	0.0649333	0.524233	3.01318	0.0144451	0.0430071	22	AGTGACATCACATATACGGCGG	36
ssc-miR-490-5p	1	0	0	3	3	3	0.0922	0.01	0.01	0.4041	0.3271	0.3861	0.0374	0.372433	3.31587	0.0273484	0.0706255	20	CCATGGATCCCCAGGTGGGT	23
ssc-miR-493-3p	13	5	5	0	0	0	1.1985	0.5074	0.463	0.01	0.01	0.01	0.722967	0.01	-6.17586	0.000206263	0.0011748	22	TGAAGGTCTACTGTGTGCCAGG	44
ssc-miR-493-5p	17	14	8	5	0	2	1.5673	1.4207	0.7408	0.6735	0.01	0.2574	1.24293	0.313633	-1.9866	0.00917287	0.0301096	22	TTGTACATGGTAGGCTTTCATT	136
ssc-miR-497	608	691	805	2007	2742	1679	56.0534	70.1217	74.5426	270.343	298.988	216.112	66.9059	261.814	1.96834	8.27248e-09	1.3394e-07	21	CAGCAGCACACTGTGGTTTGT	22122
ssc-miR-503	2418	2058	2850	957	687	751	222.923	208.843	263.909	128.908	74.9104	96.6645	231.891	100.161	-1.21113	0.000406203	0.00211314	23	TAGCAGCGGGAACAGTACTGCAG	23978
ssc-miR-542-3p	6089	5427	6369	1839	1175	1769	561.363	550.724	589.766	247.713	128.122	227.696	567.285	201.177	-1.49561	8.7494e-06	7.1231e-05	22	TGTGACAGATTGATAACTGAAA	56476
ssc-miR-542-5p	834	630	863	202	105	234	76.889	63.9315	79.9134	27.2094	11.4492	30.1192	73.578	22.9259	-1.68229	1.00065e-05	7.8794e-05	21	TCGGGGATCATCATGTCACGA	6992
ssc-miR-551a	33	41	40	22	4	8	3.0424	4.1606	3.704	2.9634	0.4362	1.0297	3.63567	1.47643	-1.3001	0.0132145	0.039754	20	GCGACCCACTCTTGGTTTCC	379
ssc-miR-574-3p	4783	3152	4021	1369	423	1028	440.959	319.86	372.343	184.404	46.1239	132.318	377.721	120.949	-1.64292	1.68003e-05	0.000125436	22	CACGCTCATGCACACACCCACA	36063
ssc-miR-574-5p	386	296	400	118	95	100	35.5865	30.0376	37.0398	15.8946	10.3588	12.8714	34.2213	13.0416	-1.39177	0.000222353	0.00124673	23	TGAGTGTGTGTGTGTGAGTGTGT	3830
ssc-miR-582-5p	83	77	120	140	166	178	7.652	7.8138	11.1119	18.858	18.1006	22.9112	8.85923	19.9566	1.17161	0.000668926	0.00324553	22	TACAGTTGTTCAACCAGTTACT	2097
ssc-miR-615	119	102	164	20	0	3	10.971	10.3508	15.1863	2.694	0.01	0.3861	12.1694	1.03003	-3.56249	7.96399e-08	1.08265e-06	21	TCCGAGCCTGGGTCTCCCTCT	808
ssc-miR-628-3p	221	229	256	544	462	297	20.3747	23.2386	23.7055	73.2768	50.3765	38.2282	22.4396	53.9605	1.26586	0.000158573	0.000948146	23	TCTAGTAAGAGTGGCAGTCGAAG	4046
ssc-miR-6516	396	429	349	821	333	606	36.5084	43.5343	32.3172	110.589	36.3103	78.0009	37.4533	74.9666	1.00116	0.00444039	0.0164067	22	ATCATGTATGATACTGCAAACA	7729
ssc-miR-652	35	24	30	18	0	1	3.2268	2.4355	2.778	2.4246	0.01	0.1287	2.81343	0.854433	-1.71929	0.0235761	0.06362	26	ACAACCCTAGGAGAGGGTGCCATTCA	266
ssc-miR-664-3p	363	399	267	201	49	124	33.4661	40.4899	24.7241	27.0747	5.343	15.9606	32.8934	16.1261	-1.0284	0.0164314	0.0475454	24	TATTCATTTATCTCCCAGCCTACA	3711
ssc-miR-671-3p	148	109	140	81	13	28	13.6446	11.0612	12.9639	10.9107	1.4175	3.604	12.5566	5.31073	-1.24146	0.00987548	0.0319071	21	TCCGGTTCTCAGGGCTCCACC	1795
ssc-miR-671-5p	27	28	23	8	4	6	2.4892	2.8414	2.1298	1.0776	0.4362	0.7723	2.4868	0.762033	-1.70636	0.00247685	0.0100257	24	AGGAAGCCCTGGAGGGGCTGGAGG	312
ssc-miR-676-3p	1133	1054	1354	251	164	224	104.455	106.958	125.38	33.8097	17.8826	28.832	112.264	26.8414	-2.06437	2.92717e-09	5.20747e-08	21	CCGTCCTAAGGTTGTTGAGTT	9977
ssc-miR-7134-5p	1466	1203	1548	794	245	496	135.155	122.079	143.344	106.952	26.7148	63.8424	133.526	65.8363	-1.02016	0.00549322	0.019642	21	ATGTCCGCGGGTTCCCTATCC	14523
ssc-miR-7136-3p	8	8	10	16	14	20	0.7375	0.8118	0.926	2.1552	1.5266	2.5743	0.8251	2.08537	1.33766	0.00525591	0.0190422	22	TCTCAGTGTTTGAACCAGAAGC	130
ssc-miR-7136-5p	46	47	52	108	115	60	4.2409	4.7695	4.8152	14.5476	12.5396	7.7229	4.60853	11.6034	1.33216	0.000490066	0.00246918	22	TCTGGTCCAGACACTGTGGAGC	738
ssc-miR-7138-5p	116	94	114	13	4	9	10.6944	9.539	10.5563	1.7511	0.4362	1.1584	10.2632	1.11523	-3.20207	1.53615e-11	4.09926e-10	23	TCCCAGCAAGTGTCCATCCATCT	880
ssc-miR-7139-3p	6	10	14	1	0	0	0.5532	1.0148	1.2964	0.1347	0.01	0.01	0.9548	0.0515667	-4.21069	8.74391e-05	0.000550217	22	TAGGGCACAGGATGGGATGAGG	60
ssc-miR-7139-5p	160	117	165	25	9	8	14.7509	11.873	15.2789	3.3675	0.9814	1.0297	13.9676	1.79287	-2.96174	3.80233e-10	8.17785e-09	23	CCATTCCTTCGTCTGTGCACTAG	1002
ssc-miR-7144-5p	70	87	86	20	21	20	6.4535	8.8286	7.9636	2.694	2.2898	2.5743	7.74857	2.51937	-1.62087	0.00042621	0.00219294	22	ACTTTCCCGGGATTTGGAGCGC	710
ssc-miR-758	199	153	122	45	9	11	18.3464	15.5262	11.2971	6.0615	0.9814	1.4159	15.0566	2.8196	-2.41683	2.4511e-06	2.3705e-05	21	TTTGTGACCTGGTCCACTAAC	1417
ssc-miR-769-3p	164	118	154	79	32	45	15.1197	11.9745	14.2603	10.6413	3.4893	5.7921	13.7848	6.6409	-1.05363	0.0102633	0.0327199	23	CTGGGATCTCTGGGGTCTTGGTT	1580
ssc-miR-7857-3p	15	21	19	314	8	42	1.3829	2.131	1.7594	42.2958	0.8723	5.406	1.75777	16.1914	3.20341	0.000472114	0.00239548	22	ATTGTTCTCCAACCTGGCTCTT	623
ssc-miR-9	270	239	278	2828	891	2069	24.8921	24.2534	25.7427	380.932	97.1546	266.31	24.9627	248.132	3.31326	8.87531e-17	4.64239e-15	22	TCTTTGGTTATCTAGCTGTATG	15004
ssc-miR-9-1	270	239	278	2830	891	2072	24.8921	24.2534	25.7427	381.201	97.1546	266.696	24.9627	248.351	3.31453	9.06844e-17	4.64239e-15	23	TCTTTGGTTATCTAGCTGTATGA	15024
ssc-miR-9-2	270	239	278	2830	891	2072	24.8921	24.2534	25.7427	381.201	97.1546	266.696	24.9627	248.351	3.31453	9.34276e-17	4.64239e-15	23	TCTTTGGTTATCTAGCTGTATGA	15024
ssc-miR-92a	83968	69077	101216	31151	16816	33472	7741.26	7009.83	9372.55	4196.04	1833.62	4308.33	8041.22	3445.99	-1.22249	0.00039938	0.00208517	22	TATTGCACTTGTCCCGGCCTGT	899722
ssc-miR-96-5p	1644	1534	1746	2974	2297	2367	151.565	155.668	161.679	400.598	250.465	304.667	156.304	318.577	1.02728	0.000302622	0.00160323	23	TTTGGCACTAGCACATTTTTGCT	29044
ssc-miR-9841-3p	13	13	35	8	5	2	1.1985	1.3192	3.241	1.0776	0.5452	0.2574	1.91957	0.626733	-1.61486	0.023069	0.0626241	21	TCTAGCATCGAGCACCCGCCT	279
ssc-miR-9843-3p	33	17	15	35	32	43	3.0424	1.7251	1.389	4.7145	3.4893	5.5347	2.05217	4.5795	1.15804	0.00545653	0.0195593	22	TCTGTGAACTAGAAACCTCTGG	679
ssc-miR-9860-5p	57	37	44	17	15	15	5.255	3.7547	4.0744	2.2899	1.6356	1.9307	4.36137	1.95207	-1.15978	0.0198922	0.0553373	21	TTGCCCGAGAGCTTGGACCGC	440

## Sheet: Ha-vs-La
id	Ha1_count	Ha2_count	Ha3_count	La1_count	La2_count	La3_count	Ha1_TPM	Ha2_TPM	Ha3_TPM	La1_TPM	La2_TPM	La3_TPM	Ha_mean	La_mean	log2(fc)	PValue	FDR	length	seq	total
miR-10955-z	560	611	575	2037	1918	3449	51.6281	62.0034	53.2447	177.747	181.815	181.837	55.6254	180.466	1.69791	9.08061e-30	2.90125e-27	18	TCCCCGTACGGGCCACCA	14821
miR-1260-z	973	1194	1050	2607	2507	4573	89.7038	121.165	97.2295	227.484	237.649	241.096	102.7	235.41	1.19674	1.20853e-14	1.71611e-12	18	ATCCCACCGCTGCCACCA	30756
miR-1264-y	0	1	1	8	14	24	0.01	0.1015	0.0926	0.6981	1.3271	1.2653	0.0680333	1.09683	4.01096	3.18242e-07	1.69464e-05	22	CAAGTCTTATTTGAGCACCTGT	55
miR-127-z	49	41	25	18	24	30	4.5175	4.1606	2.315	1.5707	2.2751	1.5817	3.66437	1.80917	-1.01824	0.0101938	0.073645	25	TCGGATCCGTCTGAGCTTGGCTATT	223
miR-1298-x	31	24	13	108	112	169	2.858	2.4355	1.2038	9.424	10.6169	8.91	2.16577	9.6503	2.1557	4.76843e-14	6.09405e-12	22	TTCATTCGGCTGTCCAGATGTA	587
miR-1329-x	0	0	0	3	2	4	0.01	0.01	0.01	0.2618	0.1896	0.2109	0.01	0.220767	4.46445	0.00975174	0.0724577	23	CCAGTGATCAGGTTACGATGGAT	12
miR-132-y	1	1	3	12	5	12	0.0922	0.1015	0.2778	1.0471	0.474	0.6327	0.157167	0.717933	2.19155	0.00291706	0.0286769	24	TAACAGTCTACAGCCATGGTCGTT	71
miR-135-x	17	13	14	5	4	9	1.5673	1.3192	1.2964	0.4363	0.3792	0.4745	1.3943	0.43	-1.69713	0.00040265	0.00643233	24	TATGGCTTTTCATTCCTATGTGAA	85
miR-143-z	4	6	0	1	0	0	0.3688	0.6089	0.01	0.0873	0.01	0.01	0.329233	0.0357667	-3.20242	0.0423197	0.199574	23	ATCTGAGATGAAGCACTGTAGCT	34
miR-144-y	1	6	6	12	6	28	0.0922	0.6089	0.5556	1.0471	0.5688	1.4762	0.4189	1.0307	1.29895	0.0177965	0.11149	22	TACAGTATAGATGATGTACTCT	84
miR-15-y	143	149	177	607	614	1192	13.1836	15.1203	16.3901	52.9662	58.2036	62.8443	14.898	58.0047	1.96105	4.0239e-26	1.02851e-23	21	TGAATCATTATTTGCTGCTCT	6263
miR-1842-z	12	8	9	3	2	8	1.1063	0.8118	0.8334	0.2618	0.1896	0.4218	0.917167	0.291067	-1.65583	0.00848492	0.0649325	24	TGGCTCTGCGAGGTCGGCTCAAGA	58
miR-1911-x	1	0	2	12	8	11	0.0922	0.01	0.1852	1.0471	0.7584	0.5799	0.0958	0.795133	3.0531	3.72577e-05	0.000952308	23	TGAGTACCGCCATGTCTGTTGGA	35
miR-1912-z	1	2	0	14	20	22	0.0922	0.203	0.01	1.2216	1.8959	1.1599	0.101733	1.4258	3.80891	1.517e-08	1.02038e-06	21	TACCCAGAGCGTGCAGTGTGA	71
miR-1983-z	320	262	202	124	111	203	29.5018	26.5874	18.7051	10.8201	10.5221	10.7025	24.9314	10.6816	-1.22284	3.09619e-07	1.69464e-05	21	CTCACCTGGAGCATGTTTTCT	3272
miR-201-y	108	70	122	42	63	79	9.9568	7.1035	11.2971	3.6649	5.972	4.165	9.45247	4.60063	-1.03886	0.00075852	0.0104235	20	TGAACAGGGCCTTTCTGGGT	1759
miR-205-y	10	3	0	0	0	0	0.9219	0.3044	0.01	0.01	0.01	0.01	0.4121	0.01	-5.36492	0.00621611	0.0515058	22	GACTCCGGTGGAATGAAGGACT	48
miR-208-y	2	3	6	17	10	16	0.1844	0.3044	0.5556	1.4834	0.9479	0.8435	0.348133	1.0916	1.64873	0.00205594	0.0218957	22	ATAAGACGAGCAAAAAGCTTGT	134
miR-20-y	8	3	6	0	0	5	0.7375	0.3044	0.5556	0.01	0.01	0.2636	0.5325	0.0945333	-2.49389	0.00710602	0.0567593	20	ACTGTAGTGTGGGCACTTCC	45
miR-211-z	9	18	20	4	6	8	0.8297	1.8266	1.852	0.349	0.5688	0.4218	1.50277	0.446533	-1.75078	0.00111007	0.0138372	22	TTCCCTTTGTCATCCTTTGCCC	90
miR-2137-z	52	53	9	5	8	9	4.794	5.3784	0.8334	0.4363	0.7584	0.4745	3.6686	0.5564	-2.72104	1.27021e-05	0.000377518	20	GCCGGCGGGAGCCCCGGGGA	747
miR-218-y	6	2	1	6	9	18	0.5532	0.203	0.0926	0.5236	0.8531	0.949	0.282933	0.775233	1.45417	0.0152252	0.0999216	21	AAACATGGTTCTGTCAAGCAC	55
miR-21-z	0	0	3	2	5	11	0.01	0.01	0.2778	0.1745	0.474	0.5799	0.0992667	0.409467	2.04436	0.0279519	0.148226	20	TAGCTTATCAGACTGATAAA	36
miR-222-x	4	4	6	20	9	19	0.3688	0.4059	0.5556	1.7452	0.8531	1.0017	0.443433	1.2	1.43625	0.00397014	0.036767	23	GGCTCAGTAGCCAGTGTAGATCC	95
miR-222-z	12	7	14	35	17	31	1.1063	0.7103	1.2964	3.0541	1.6115	1.6344	1.03767	2.1	1.01705	0.00866041	0.065881	26	AGCTACATCTGGCTACTGGGTCTCTA	157
miR-2440-z	0	191	134	1	0	0	0.01	19.3824	12.4083	0.0873	0.01	0.01	10.6002	0.0357667	-8.21126	5.95099e-08	3.6216e-06	21	GTTCAGTGATGAGGCCCTGGA	326
miR-2478-z	4744	4871	5173	11637	11526	20606	437.364	494.302	479.017	1015.43	1092.6	1086.38	470.228	1064.8	1.17916	3.21781e-17	5.8748e-15	18	ATCCCACTTCTGACACCA	141119
miR-25-z	48	37	42	81	87	170	4.4253	3.7547	3.8892	7.068	8.2471	8.9627	4.02307	8.0926	1.00831	1.13321e-05	0.000344819	20	CATTGCACTTGTCTCGGAAA	630
miR-263-z	3	8	6	1	2	3	0.2766	0.8118	0.5556	0.0873	0.1896	0.1582	0.548	0.145033	-1.91779	0.0264947	0.141866	22	TTTGGCAATGGTAGAATTCACT	55
miR-31-x	13	22	21	4	0	8	1.1985	2.2325	1.9446	0.349	0.01	0.4218	1.79187	0.260267	-2.7834	8.10404e-07	3.98345e-05	21	AGGCAAGATGCTGGCATAGAA	147
miR-31-y	13	11	12	3	1	2	1.1985	1.1163	1.1112	0.2618	0.0948	0.1054	1.142	0.154	-2.89056	3.48725e-06	0.000123797	23	TGCTATGCCAACATATTGCCATC	80
miR-322-x	11	7	20	6	6	8	1.0141	0.7103	1.852	0.5236	0.5688	0.4218	1.19213	0.504733	-1.23995	0.024242	0.134701	20	CAGCAGCAATTCATGTTTGA	109
miR-325-y	53	49	70	12	2	12	4.8862	4.9724	6.482	1.0471	0.1896	0.6327	5.44687	0.623133	-3.12781	5.56917e-14	6.47036e-12	21	TTTATTGAGCACCTCCTATCA	230
miR-335-x	0	1	0	3	8	6	0.01	0.1015	0.01	0.2618	0.7584	0.3163	0.0405	0.4455	3.45943	0.00174272	0.0190358	24	TCAAGAGCAATAACGAAAAATGTA	37
miR-338-x	16	7	3	0	2	9	1.4751	0.7103	0.2778	0.01	0.1896	0.4745	0.821067	0.2247	-1.8695	0.0286893	0.150709	21	AACAATATCCTGGTGCTGAGT	122
miR-342-y	6	3	6	0	2	2	0.5532	0.3044	0.5556	0.01	0.1896	0.1054	0.471067	0.101667	-2.21208	0.00846892	0.0649325	25	TCTCACACAGAAATCGCACCCGTAT	59
miR-345-x	13	10	11	7	3	4	1.1985	1.0148	1.0186	0.6108	0.2844	0.2109	1.0773	0.3687	-1.5469	0.00600212	0.0501353	22	GCTGACTCCTAGTCCAGTGCTA	205
miR-34-y	151	110	62	60	32	72	13.9211	11.1626	5.7412	5.2355	3.0334	3.796	10.275	4.02163	-1.35328	0.000123422	0.00242666	22	AATCACTAATTCCACTGCCATC	87280
miR-3548-z	0	0	0	2	3	4	0.01	0.01	0.01	0.1745	0.2844	0.2109	0.01	0.223267	4.4807	0.0104593	0.0750956	22	CAGCACTGTCCGGTAAGATGCC	11
miR-363-x	0	0	0	2	6	1	0.01	0.01	0.01	0.1745	0.5688	0.0527	0.01	0.265333	4.72973	0.022512	0.130114	23	CGGGTGGATCACGATGCAATTTT	18
miR-384-x	48	26	45	2	3	7	4.4253	2.6384	4.167	0.1745	0.2844	0.3691	3.74357	0.276	-3.76167	3.29685e-16	5.26673e-14	21	TGTAAACAATTCCTAGGTAAT	173
miR-384-y	134	108	191	3	6	15	12.3539	10.9597	17.6865	0.2618	0.5688	0.7908	13.6667	0.540467	-4.66032	3.16933e-34	1.35013e-31	22	ATTCCTAGAAATTGTTCACAAT	591
miR-3959-y	38	31	22	6	16	28	3.5033	3.1458	2.0372	0.5236	1.5167	1.4762	2.89543	1.17217	-1.3046	0.00330281	0.0317359	22	TGTATGTCAACTGATCCACAGT	230
miR-409-y	663	418	351	257	206	319	61.124	42.418	32.5024	22.4256	19.5276	16.8182	45.3481	19.5905	-1.21089	1.39424e-06	5.80073e-05	22	GAATGTTGCTCGGTGAACCCCT	3290
miR-411-y	38	31	22	6	16	28	3.5033	3.1458	2.0372	0.5236	1.5167	1.4762	2.89543	1.17217	-1.3046	0.00326886	0.0316485	22	TGTATGTCAACTGATCCACAGT	230
miR-434-x	11	16	18	8	7	12	1.0141	1.6237	1.6668	0.6981	0.6636	0.6327	1.43487	0.6648	-1.10992	0.0190702	0.117172	22	GCTCGACTCATGGTTTGAACCA	140
miR-4449-z	46	47	46	20	16	25	4.2409	4.7695	4.2596	1.7452	1.5167	1.318	4.42333	1.52663	-1.53478	6.21354e-06	0.000208971	23	CGTCCCGGGGCCGCGCGAGGCAC	294
miR-448-y	0	0	0	0	7	11	0.01	0.01	0.01	0.01	0.6636	0.5799	0.01	0.417833	5.38486	0.00161813	0.018175	21	TTGCATATGTAGGATGTCCCT	31
miR-449-x	156	142	48	49	41	96	14.3821	14.41	4.4448	4.2757	3.8866	5.0613	11.079	4.40787	-1.32967	0.00100998	0.0129075	22	TGGCAGTGTATTGTTAGCTGGT	114545
miR-451-y	2	2	0	7	5	8	0.1844	0.203	0.01	0.6108	0.474	0.4218	0.132467	0.5022	1.92263	0.0202405	0.123178	21	TTTAGTAATGGTAACGGTTCT	28
miR-465-y	105	70	123	45	61	80	9.6803	7.1035	11.3897	3.9267	5.7824	4.2177	9.39117	4.64227	-1.01647	0.000787054	0.010588	20	TGAACAGGGCCTTTCTGGGT	1767
miR-485-x	33	27	12	15	8	13	3.0424	2.7399	1.1112	1.3089	0.7584	0.6854	2.29783	0.917567	-1.32439	0.00640127	0.0524411	23	AGAGGCTGGCCGTGATGAATTCG	142
miR-485-y	72	39	33	22	28	22	6.6379	3.9577	3.0558	1.9197	2.6542	1.1599	4.55047	1.91127	-1.25149	0.00347028	0.0326104	22	GTCATACACGGCTCTCCTCTCT	273
miR-488-y	18	12	23	9	7	20	1.6595	1.2177	2.1298	0.7853	0.6636	1.0544	1.669	0.834433	-1.00012	0.0287738	0.150709	22	TTGAAAGGCTATTTCTTGGTCT	346
miR-497-x	36	40	47	109	81	148	3.3189	4.0591	4.3522	9.5112	7.6783	7.8028	3.91007	8.33077	1.09126	3.11187e-06	0.00011697	23	CAGCAGCACACTGTGGTTTGTAA	1614
miR-5001-x	0	0	0	2	4	8	0.01	0.01	0.01	0.1745	0.3792	0.4218	0.01	0.325167	5.02311	0.00123733	0.0145074	18	AGGGCTGGGCGCAGCGGC	14
miR-501-y	26	25	28	15	7	32	2.397	2.537	2.5928	1.3089	0.6636	1.6871	2.50893	1.21987	-1.04035	0.0128141	0.0875746	22	AATGCACCCGGGCAAGGATTTG	272
miR-506-x	1018	1120	444	417	365	683	93.8525	113.656	41.1142	36.387	34.5999	36.009	82.8742	35.6653	-1.2164	9.41296e-05	0.00193758	22	TACTCAGGAAGGCATTATTCAC	23734
miR-506-z	13093	15522	5482	4421	4020	7573	1207.08	1575.15	507.631	385.772	381.072	399.262	1096.62	388.702	-1.49633	1.40706e-06	5.80073e-05	23	TGAATGGCGCCTTTCTGAGTAGA	414332
miR-507-y	36533	50449	22310	18737	17207	29523	3368.09	5119.49	2065.9	1634.97	1631.12	1556.5	3517.82	1607.53	-1.12984	2.60725e-05	0.000733448	22	TGATTGGCACCTCTTTGAGTGA	1144922
miR-507-z	62230	78287	33204	30282	24158	43154	5737.17	7944.45	3074.67	2642.38	2290.04	2275.15	5585.43	2402.52	-1.21712	8.15316e-06	0.000260494	23	TGATTGGCACCTCTTTGAGTGAC	1708097
miR-508-x	88	107	25	36	32	57	8.113	10.8582	2.315	3.1413	3.0334	3.0051	7.0954	3.05993	-1.21338	0.00962894	0.0719637	22	TACTCCAAAGGGTGTCATTCAT	2596
miR-508-y	83346	103633	38404	40309	36455	61086	7683.92	10516.5	3556.19	3517.32	3455.72	3220.56	7252.21	3397.87	-1.09379	0.000267013	0.0045499	21	ACTGTCACCTTTTTGAGTAGA	2469000
miR-508-z	2086	2321	948	1014	853	1455	192.315	235.532	87.7843	88.4806	80.8594	76.7101	171.877	82.0167	-1.06739	0.000261571	0.0045174	22	ACTGTCACCTTTTTGAGTAGAA	32228
miR-509-x	3070	3505	1392	1573	1217	2138	283.033	355.682	128.899	137.258	115.365	112.719	255.871	121.781	-1.07113	0.000297489	0.0050025	23	TACTGCAGAGAGTGGCAATCATG	69661
miR-509-y	4510	4829	2306	2280	1783	3106	415.791	490.04	213.535	198.951	169.018	163.754	373.122	177.241	-1.07394	4.27542e-05	0.00103442	23	TGATTGACACCTCTGTTAGTGGA	94375
miR-513-x	12	5	9	3	3	9	1.1063	0.5074	0.8334	0.2618	0.2844	0.4745	0.8157	0.340233	-1.26151	0.0397761	0.190389	20	TTCACAAGAAGGTGTCAATT	558
miR-513-y	46	63	29	16	16	32	4.2409	6.3931	2.6854	1.3961	1.5167	1.6871	4.4398	1.5333	-1.53385	0.000212642	0.00399641	21	ACTGCCACCTTTTTGAGTAGA	1327
miR-514-y	4570	4884	2332	2303	1804	3132	421.322	495.621	215.942	200.957	171.009	165.125	377.628	179.03	-1.07676	4.09093e-05	0.00102514	23	TGATTGACACCTCTGTTAGTGGA	95481
miR-514-z	180	223	103	84	78	157	16.5947	22.6297	9.5378	7.3298	7.3939	8.2773	16.2541	7.667	-1.08407	0.000681521	0.00957125	21	CATTCCAGGAAGTGCCATTCA	4290
miR-547-y	25	48	18	2	13	26	2.3048	4.871	1.6668	0.1745	1.2323	1.3708	2.94753	0.925867	-1.67063	0.00518177	0.0459882	22	TGATTGGCACATCTTTGAGTGA	943
miR-6134-z	3	1	3	5	12	12	0.2766	0.1015	0.2778	0.4363	1.1375	0.6327	0.218633	0.7355	1.75021	0.0109366	0.076963	19	TGAGGTAGTAGGTTGTAGT	85
miR-628-y	0	0	0	3	3	2	0.01	0.01	0.01	0.2618	0.2844	0.1054	0.01	0.2172	4.44095	0.0127465	0.0875746	24	TCTAGTAAGAGTGGCAGTCGAAAA	16
miR-708-y	5	3	4	10	11	12	0.461	0.3044	0.3704	0.8726	1.0427	0.6327	0.3786	0.849333	1.16566	0.0239525	0.13426	23	CAGCTAGACTGTGAGCTTCTAGT	60
miR-760-y	129	104	52	31	29	63	11.8929	10.5538	4.8152	2.705	2.749	3.3215	9.0873	2.92517	-1.63533	6.45986e-06	0.000211684	22	CGGCTCTGGGTCTGTGGGGAGT	1234
miR-760-z	6	13	14	2	2	8	0.5532	1.3192	1.2964	0.1745	0.1896	0.4218	1.05627	0.261967	-2.01152	0.00140232	0.0161456	23	CGGCTCTGGGTCTGTGGGGAGTT	146
miR-7704-z	6	3	3	7	13	12	0.5532	0.3044	0.2778	0.6108	1.2323	0.6327	0.378467	0.825267	1.12469	0.0427976	0.200349	18	CGGGGTCAGCGGCGATGT	88
miR-874-z	1	2	1	3	5	10	0.0922	0.203	0.0926	0.2618	0.474	0.5272	0.129267	0.421	1.70347	0.0439537	0.203525	26	CTGCCCTGGCCCGAGGGACCGACTTT	32
miR-8858-z	2	0	0	3	4	6	0.1844	0.01	0.01	0.2618	0.3792	0.3163	0.0681333	0.3191	2.22758	0.020974	0.125256	19	AGGCAGCGAGCGCAGAGAC	25
miR-888-y	16	18	6	6	5	11	1.4751	1.8266	0.5556	0.5236	0.474	0.5799	1.28577	0.525833	-1.28995	0.0263264	0.141866	22	TGATTGGCACCTCTTTGGGTGA	509
miR-890-y	20	25	9	6	4	9	1.8439	2.537	0.8334	0.5236	0.3792	0.4745	1.7381	0.4591	-1.92063	0.000306947	0.00509453	21	ACTGTCACCTTTCTGAGTAGA	618
novel-m0013-5p	361	297	117	107	68	132	33.2817	30.1391	10.8341	9.3367	6.446	6.9593	24.7516	7.58067	-1.70713	3.22812e-06	0.000117873	23	TTAGAGGAGATGAAGACGCTTCT	6272
novel-m0020-3p	297	189	419	179	88	249	27.3813	19.1794	38.7992	15.6194	8.3419	13.1277	28.4533	12.363	-1.20257	7.67535e-05	0.00174548	22	GGAGAGAACACCGTCTGAGTGG	2914
novel-m0021-3p	102	106	65	20	16	38	9.4037	10.7567	6.019	1.7452	1.5167	2.0034	8.72647	1.7551	-2.31384	3.03815e-12	2.98673e-10	22	TCAGCAATTCTTGGTTCTCATT	1026
novel-m0026-3p	92	92	72	46	38	82	8.4818	9.336	6.6672	4.0139	3.6022	4.3232	8.16167	3.97977	-1.03618	0.000224878	0.00410563	22	GATGAAGCACTGTAGCTCGGGA	1150
novel-m0028-3p	0	8	0	8	9	22	0.01	0.8118	0.01	0.6981	0.8531	1.1599	0.277267	0.9037	1.70457	0.017068	0.107962	21	ATCCCACTGTGGCCTCCCTGC	414
novel-m0043-3p	37	39	24	12	12	18	3.4111	3.9577	2.2224	1.0471	1.1375	0.949	3.19707	1.04453	-1.61389	2.38284e-05	0.000692106	23	AGCTGGTCTGGGAGTTCCCGGGT	282
novel-m0046-3p	4	0	1	12	4	14	0.3688	0.01	0.0926	1.0471	0.3792	0.7381	0.157133	0.721467	2.19894	0.00162125	0.018175	23	GAATTAGTTCCTGTCTAGGTAGA	249
novel-m0077-5p	46	30	49	13	6	15	4.2409	3.0444	4.5374	1.1344	0.5688	0.7908	3.9409	0.831333	-2.24503	6.44251e-09	4.84325e-07	22	TCCCCAGAGTCGATCCAGTGCC	170
novel-m0080-5p	2	1	9	25	6	15	0.1844	0.1015	0.8334	2.1815	0.5688	0.7908	0.3731	1.18037	1.6616	0.017149	0.107962	21	TCTGGTTCTGTGACCCTGCCT	83
novel-m0093-3p	6	9	3	0	0	0	0.5532	0.9133	0.2778	0.01	0.01	0.01	0.581433	0.01	-5.86154	5.56842e-05	0.0012939	22	AAAGACTATAAAATAAAAAGGA	109
novel-m0114-3p	18	6	1	0	1	0	1.6595	0.6089	0.0926	0.01	0.0948	0.01	0.787	0.0382667	-4.3622	0.000591116	0.00860996	22	CCTCTCTTCCCTCACGGTCGCT	43
novel-m0117-5p	3	1	1	10	5	17	0.2766	0.1015	0.0926	0.8726	0.474	0.8963	0.1569	0.747633	2.25249	0.00115857	0.0141015	22	CTCTGCCCCCTTTGTCACATGG	54
novel-m0122-5p	8	6	6	0	0	0	0.7375	0.6089	0.5556	0.01	0.01	0.01	0.634	0.01	-5.98641	2.57042e-06	9.95454e-05	23	TGGTCAAGGCCTGTCGCCGCTGT	40
novel-m0126-5p	2	3	2	0	0	0	0.1844	0.3044	0.1852	0.01	0.01	0.01	0.224667	0.01	-4.48971	0.0101997	0.073645	23	GTCCTGTGATGATCTCCCTGAGC	38
novel-m0127-3p	14	3	10	1	0	2	1.2907	0.3044	0.926	0.0873	0.01	0.1054	0.840367	0.0675667	-3.63664	8.09425e-05	0.0017533	22	TTCCCATTGAGACTGAGCATCT	38
novel-m0129-3p	10	10	3	3	1	0	0.9219	1.0148	0.2778	0.2618	0.0948	0.01	0.738167	0.1222	-2.5947	0.00229616	0.0234759	22	AGTTACAGCCGCCTGTCTCTGG	37
novel-m0137-5p	0	2	0	1	6	15	0.01	0.203	0.01	0.0873	0.5688	0.7908	0.0743333	0.4823	2.69785	0.0073391	0.058257	18	AGGTGCTGGCAGAGAGAG	33
novel-m0140-3p	0	0	0	9	3	6	0.01	0.01	0.01	0.7853	0.2844	0.3163	0.01	0.462	5.52982	0.000141439	0.00273876	23	AGGCTCTCTCCCCCAGCGTCTCT	31
novel-m0143-3p	7	7	6	3	0	0	0.6454	0.7103	0.5556	0.2618	0.01	0.01	0.6371	0.0939333	-2.76181	0.00112603	0.0138372	22	TTCCTAAAGCAGACTGGGGACT	31
novel-m0149-3p	5	4	2	1	1	2	0.461	0.4059	0.1852	0.0873	0.0948	0.1054	0.3507	0.0958333	-1.87164	0.0473807	0.21628	22	TGACAGGCTCGCTCTGCTGGCT	29
novel-m0157-5p	12	7	0	0	0	0	1.1063	0.7103	0.01	0.01	0.01	0.01	0.608867	0.01	-5.92805	0.000867181	0.0114253	22	ACCATCGGAGGACGCGGTAGCT	26
novel-m0162-5p	1	0	1	5	5	5	0.0922	0.01	0.0926	0.4363	0.474	0.2636	0.0649333	0.3913	2.59124	0.00753206	0.0594196	21	GTGGGTGCTCGATGCTAGATG	38
novel-m0176-5p	5	5	7	1	2	0	0.461	0.5074	0.6482	0.0873	0.1896	0.01	0.538867	0.0956333	-2.49434	0.00317604	0.0309846	23	TTGTCCAAACGCAATTCTCGAGT	25
novel-m0189-5p	11	11	3	2	2	7	1.0141	1.1163	0.2778	0.1745	0.1896	0.3691	0.802733	0.2444	-1.71568	0.024158	0.134701	22	AGGACTCCATTTGTTTTGATGA	46
novel-m0199-5p	4	11	4	0	0	1	0.3688	1.1163	0.3704	0.01	0.01	0.0527	0.6185	0.0242333	-4.67371	4.63835e-05	0.00109774	22	ATCGCCATTGTACAGCAGGATC	22
novel-m0252-5p	6	7	9	0	0	0	0.5532	0.7103	0.8334	0.01	0.01	0.01	0.698967	0.01	-6.12715	1.25273e-06	5.80073e-05	24	TTGTACTTGTCCCGCCAGCTCTCC	43
novel-m0253-5p	6	7	9	0	0	0	0.5532	0.7103	0.8334	0.01	0.01	0.01	0.698967	0.01	-6.12715	1.33792e-06	5.80073e-05	24	TTGTACTTGTCCCGCCAGCTCTCC	43
novel-m0254-5p	6	7	9	0	0	0	0.5532	0.7103	0.8334	0.01	0.01	0.01	0.698967	0.01	-6.12715	1.35912e-06	5.80073e-05	24	TTGTACTTGTCCCGCCAGCTCTCC	43
novel-m0260-5p	0	0	0	1	4	4	0.01	0.01	0.01	0.0873	0.3792	0.2109	0.01	0.2258	4.49697	0.0158182	0.102618	22	CTTTAAGCTGCATGCACTGAGC	16
novel-m0310-3p	1	0	0	2	2	8	0.0922	0.01	0.01	0.1745	0.1896	0.4218	0.0374	0.261967	2.80827	0.022681	0.130114	22	TGGGCTTGAGCACACACAGAGA	13
ssc-miR-10382	13	23	8	3	7	15	1.1985	2.334	0.7408	0.2618	0.6636	0.7908	1.42443	0.572067	-1.31613	0.0321271	0.161647	22	TCTGACCCTGGCCCCTGACCCT	126
ssc-miR-1249	75	231	170	91	55	82	6.9145	23.4415	15.7419	7.9406	5.2137	4.3232	15.366	5.82583	-1.3992	0.000645783	0.00917012	22	ACGCCCTTCCCCCCCTTCTTCA	1336
ssc-miR-141	112	95	65	45	51	77	10.3256	9.6405	6.019	3.9267	4.8345	4.0596	8.6617	4.2736	-1.0192	0.000780828	0.010588	21	TAACACTGTCTGGTAAAGATG	1703
ssc-miR-153	45	43	91	39	26	43	4.1487	4.3636	8.4266	3.4031	2.4646	2.267	5.6463	2.71157	-1.05818	0.00536811	0.0463543	20	TTGCATAGTCACAAAAGTGA	1163
ssc-miR-187	51	25	25	19	15	24	4.7018	2.537	2.315	1.6579	1.4219	1.2653	3.1846	1.44837	-1.13669	0.00585331	0.0495483	22	TCGTGTCTTGTGTTGCAGCCGG	195
ssc-miR-31	838	1181	1020	146	158	267	77.2577	119.846	94.4515	12.7398	14.9775	14.0767	97.1851	13.9313	-2.8024	1.69036e-34	1.08014e-31	22	AGGCAAGATGCTGGCATAGCTG	6279
ssc-miR-34c	672	466	205	231	132	303	61.9537	47.289	18.9829	20.1568	12.5128	15.9747	42.7419	16.2148	-1.39834	9.2074e-05	0.00192903	23	AGGCAGTGTAGTTAGCTGATTGC	494369
ssc-miR-370	358	257	275	155	142	196	33.0051	26.08	25.4649	13.5251	13.4608	10.3335	28.1833	12.4398	-1.17988	1.68269e-07	9.77492e-06	22	GCCTGCTGGGGTGGAACCTGGT	1885
ssc-miR-375	101	95	119	48	55	98	9.3115	9.6405	11.0193	4.1884	5.2137	5.1667	9.99043	4.85627	-1.0407	7.78501e-05	0.00174548	22	TTTGTTCGTTCGGCTCGCGTGA	12971
ssc-miR-411	430	361	312	175	190	286	39.643	36.6338	28.8911	15.2703	18.0109	15.0784	35.056	16.1199	-1.12082	5.20564e-07	2.66112e-05	20	ATGTAACACGGTCCACTAAC	2363
ssc-miR-432-5p	24	22	15	6	7	19	2.2126	2.2325	1.389	0.5236	0.6636	1.0017	1.9447	0.729633	-1.4143	0.00244386	0.0247699	21	TCTTGGAGTAGGTCATTGGGT	144
ssc-miR-4331-5p	0	0	0	433	270	512	0.01	0.01	0.01	37.7831	25.5944	26.9935	0.01	30.1237	11.5567	5.08226e-84	6.49513e-81	22	TGGCGTAGATCACAGACACAGC	2498
ssc-miR-670	4	8	6	3	1	3	0.3688	0.8118	0.5556	0.2618	0.0948	0.1582	0.578733	0.1716	-1.75385	0.0227914	0.130114	24	TTTCCTCATATTCATTCAGGAGTG	147
ssc-miR-6782-3p	1	0	0	6	1	9	0.0922	0.01	0.01	0.5236	0.0948	0.4745	0.0374	0.3643	3.28402	0.00413646	0.0377599	22	TGACCTCTGGTCTCCCGCCCTG	21
ssc-miR-7135-3p	6	12	12	22	41	66	0.5532	1.2177	1.1112	1.9197	3.8866	3.4796	0.9607	3.0953	1.68792	3.392e-05	0.000884688	22	ATCTGTCTGTGTCTCTGAGCAG	340
ssc-miR-7135-5p	0	0	0	28	75	113	0.01	0.01	0.01	2.4433	7.1096	5.9576	0.01	5.17017	9.01407	1.3647e-21	2.90681e-19	21	TCTCTGAGACACTGACTGTGG	463
ssc-miR-7136-5p	46	47	52	33	18	35	4.2409	4.7695	4.8152	2.8795	1.7063	1.8453	4.60853	2.1437	-1.1042	0.00102966	0.0130288	22	TCTGGTCCAGACACTGTGGAGC	738
ssc-miR-7137-3p	88	62	54	18	27	45	8.113	6.2917	5.0004	1.5707	2.5594	2.3725	6.46837	2.16753	-1.57735	2.15737e-06	8.61599e-05	22	AGCTGGTCTGGGAGTTCCCGGG	630
ssc-miR-7139-3p	6	10	14	4	4	9	0.5532	1.0148	1.2964	0.349	0.3792	0.4745	0.9548	0.4009	-1.25196	0.0353327	0.172348	22	TAGGGCACAGGATGGGATGAGG	60
ssc-miR-885-5p	9	9	20	2	4	10	0.8297	0.9133	1.852	0.1745	0.3792	0.5272	1.19833	0.3603	-1.73376	0.00402714	0.0370265	22	TCCATTACACTACCCTGCCTCT	101
ssc-miR-92b-3p	689	713	936	1824	1696	3013	63.521	72.3542	86.6732	159.16	160.771	158.851	74.1828	159.594	1.10525	4.95396e-13	5.27597e-11	22	TATTGCACTCGTCCCGGCCTCC	12778
ssc-miR-9843-3p	33	17	15	43	52	83	3.0424	1.7251	1.389	3.7521	4.9293	4.3759	2.05217	4.35243	1.08467	0.000505295	0.00780873	22	TCTGTGAACTAGAAACCTCTGG	679

## Sheet: Hb-vs-Lb
id	Hb1_count	Hb2_count	Hb3_count	Lb1_count	Lb2_count	Lb3_count	Hb1_TPM	Hb2_TPM	Hb3_TPM	Lb1_TPM	Lb2_TPM	Lb3_TPM	Hb_mean	Lb_mean	log2(fc)	PValue	FDR	length	seq	total
miR-101-y	15696	89414	46124	31317	14187	21943	2114.25	9749.7	5936.82	2073.18	1487.86	1953.56	5933.59	1838.2	-1.69061	7.14731e-05	0.00322522	22	TACAGTACTGTGATAACTGACT	358684
miR-101-z	10	77	56	48	16	19	1.347	8.3961	7.208	3.1776	1.678	1.6915	5.65037	2.18237	-1.37245	0.00640538	0.0675137	21	ACAGTACTGTGATAACTGACC	377
miR-103-x	0	0	1	11	16	7	0.01	0.01	0.1287	0.7282	1.678	0.6232	0.0495667	1.0098	4.34856	0.000567802	0.0143843	23	AGCTTCTTTACAGTGCTGCCTTG	63
miR-10650-z	2	6	10	4	2	4	0.2694	0.6542	1.2871	0.2648	0.2098	0.3561	0.7369	0.2769	-1.4121	0.0490042	0.23509	18	TGAGGAATCTCTGAAGGG	28
miR-107-x	1	1	1	12	19	7	0.1347	0.109	0.1287	0.7944	1.9926	0.6232	0.124133	1.13673	3.19493	0.00415489	0.0508445	23	AGCTTCTTTACAGTGCTGCCTTG	71
miR-11971-z	4	24	13	6	5	5	0.5388	2.617	1.6733	0.3972	0.5244	0.4451	1.6097	0.455567	-1.82106	0.00302269	0.0427918	20	TGAGGGGCAGAGAGCGAAAA	141
miR-11977-z	4	12	9	4	2	5	0.5388	1.3085	1.1584	0.2648	0.2098	0.4451	1.0019	0.306567	-1.70847	0.0106355	0.0929725	20	TTTCTCAGTTCAGCAGGAAC	71
miR-1197-y	12	1	9	68	26	47	1.6164	0.109	1.1584	4.5016	2.7268	4.1844	0.961267	3.80427	1.98461	0.00134766	0.025947	21	TAGGACACATGGTCTACTTCT	422
miR-11980-z	235	344	433	291	125	223	31.6545	37.5097	55.7333	19.2641	13.1094	19.8534	41.6325	17.409	-1.25788	0.000102006	0.00402067	19	GGGAACGGGCTTGGCGGAA	1887
miR-11-y	6	5	20	10	1	7	0.8082	0.5452	2.5743	0.662	0.1049	0.6232	1.30923	0.463367	-1.4985	0.0321786	0.177351	19	CCCAGTCTGAGTTCTGGCT	49
miR-1260-z	1792	217	870	7038	2902	5033	241.382	23.6617	111.981	465.913	304.347	448.082	125.675	406.114	1.69219	0.000824649	0.0180423	18	ATCCCACCGCTGCCACCA	30756
miR-126-y	1692	2615	2297	1519	1409	1382	227.912	285.139	295.657	100.557	147.769	123.038	269.57	123.788	-1.12279	9.33763e-05	0.00385244	23	TCGTACCGTGAGTAATAATGCAA	22401
miR-127-x	16	3	7	76	16	38	2.1552	0.3271	0.901	5.0312	1.678	3.3831	1.12777	3.3641	1.57675	0.0169049	0.116497	23	CTGAAGCTCAGAGGGCTCTGATT	383
miR-127-z	2	0	2	16	4	12	0.2694	0.01	0.2574	1.0592	0.4195	1.0683	0.178933	0.849	2.24634	0.0159727	0.111472	25	TCGGATCCGTCTGAGCTTGGCTATT	223
miR-129-y	28	1	9	95	47	53	3.7716	0.109	1.1584	6.289	4.9291	4.7185	1.67967	5.3122	1.66113	0.0105149	0.092896	22	AAGCCCTTACCCCAAAAAGTAT	454
miR-1307-z	10	2	2	37	21	16	1.347	0.2181	0.2574	2.4494	2.2024	1.4245	0.6075	2.02543	1.73727	0.0140433	0.105672	26	ACTCGGCGTGGCGTCGGTCGTGGTAT	190
miR-130-x	10	5	12	60	30	38	1.347	0.5452	1.5446	3.972	3.1463	3.3831	1.1456	3.50047	1.61144	0.00694327	0.0706062	22	GCTCTTTTCACATTGTGCTACT	385
miR-133-z	14	2	12	84	38	66	1.8858	0.2181	1.5446	5.5608	3.9853	5.8759	1.21617	5.14067	2.07961	0.000429627	0.0119304	23	TTGGTCCCCTTCAACCAGCTGTT	291
miR-141-x	0	0	0	5	9	2	0.01	0.01	0.01	0.331	0.9439	0.1781	0.01	0.484333	5.59793	0.00547742	0.0603917	22	CATCTTCCAGCACAGTGTTGGA	21
miR-1458-z	0	0	2	9	7	4	0.01	0.01	0.2574	0.5958	0.7341	0.3561	0.0924667	0.562	2.60356	0.0382785	0.200906	21	TTTCTGTGATGCTCATGAGAA	23
miR-145-x	129	542	504	364	153	255	17.3763	59.0997	64.8721	24.0967	16.0459	22.7024	47.116	20.9483	-1.16938	0.0023448	0.0372076	20	GTCCAGTTTTCCCAGGAAAA	2407
miR-1468-x	26	95	55	28	25	27	3.5022	10.3588	7.0793	1.8536	2.6219	2.4038	6.9801	2.2931	-1.60595	0.000471004	0.012595	21	CTCCGTTTGCCTGTTTTGCAA	443
miR-148-z	42	35	25	181	116	149	5.6574	3.8164	3.2179	11.9821	12.1655	13.2653	4.23057	12.471	1.55965	0.00391192	0.0494315	24	TCAGTGCACTACAGAACTTTGTTA	1428
miR-149-y	11	22	30	13	3	12	1.4817	2.3989	3.8614	0.8606	0.3146	1.0683	2.58067	0.747833	-1.78696	0.000849283	0.018304	18	GAGGGACGGGAGCGGGGC	150
miR-151-z	83	19	61	63	22	39	11.1801	2.0718	7.8516	4.1706	2.3073	3.4721	7.0345	3.31667	-1.08471	0.0149371	0.108388	23	TAGACTGTGAGCTCCTTGAGGGC	303
miR-154-z	107	23	47	415	106	236	14.4129	2.5079	6.0496	27.4729	11.1168	21.0108	7.6568	19.8668	1.37555	0.0113181	0.0950745	22	AGATATTGCACGGTTGATCTCT	2573
miR-15-y	361	50	144	1598	601	627	48.6267	5.452	18.5349	105.787	63.0299	55.8211	24.2045	74.8794	1.62929	0.00179119	0.0315424	21	TGAATCATTATTTGCTGCTCT	6263
miR-16-x	147	375	258	205	147	148	19.8009	40.89	33.2083	13.5709	15.4166	13.1763	31.2997	14.0546	-1.15511	0.000596457	0.014598	22	TAGCAGCACGTAAATATTGGAA	2353
miR-183-z	6	6	17	7	7	3	0.8082	0.6542	2.1881	0.4634	0.7341	0.2671	1.21683	0.4882	-1.31759	0.0254024	0.151575	25	ATGGCACTGGTAGAATTCACTGTAA	46
miR-184-y	23	1	12	2	6	3	3.0981	0.109	1.5446	0.1324	0.6293	0.2671	1.5839	0.342933	-2.20748	0.0145233	0.107547	24	TGGACGGAGAACTGATAAGGGTAT	64
miR-184-z	12	1	27	2	0	1	1.6164	0.109	3.4753	0.1324	0.01	0.089	1.73357	0.0771333	-4.49025	2.64392e-05	0.00159076	24	TGGACGGAGAACTGATAAGGGTAA	52
miR-185-z	1	0	1	13	4	10	0.1347	0.01	0.1287	0.8606	0.4195	0.8903	0.0911333	0.723467	2.98888	0.00640083	0.0675137	23	CTGGAGAGAAAGGCAGTTCCTGA	52
miR-186-x	123	291	240	194	117	132	16.5681	31.7306	30.8915	12.8427	12.2704	11.7518	26.3967	12.2883	-1.10307	0.000998667	0.0206011	22	CAAAGAATTCTCCTTTTGGGAA	2042
miR-187-y	1	0	0	3	6	10	0.1347	0.01	0.01	0.1986	0.6293	0.8903	0.0515667	0.572733	3.47335	0.0089651	0.0857325	24	TCGTGTCTTGTGTTGCAGCCGGAA	119
miR-18-y	14	3	3	86	20	43	1.8858	0.3271	0.3861	5.6932	2.0975	3.8282	0.866333	3.87297	2.16044	0.00139128	0.0263607	21	ACTGCCCTAAGTGCTCCTTCT	551
miR-199-x	404	215	283	1511	970	967	54.4188	23.4436	36.4262	100.028	101.729	86.0909	38.0962	95.9491	1.33262	0.00120493	0.0241735	24	CCCAGTGTTTAGACTATCTGTTCT	17077
miR-208-y	6	2	2	41	8	21	0.8082	0.2181	0.2574	2.7142	0.839	1.8696	0.4279	1.8076	2.07873	0.0098199	0.0914382	22	ATAAGACGAGCAAAAAGCTTGT	134
miR-2137-z	193	80	193	78	19	48	25.9971	8.7232	24.8419	5.1636	1.9926	4.2734	19.8541	3.80987	-2.38162	4.93139e-08	1.01727e-05	20	GCCGGCGGGAGCCCCGGGGA	747
miR-215-x	0	21	0	0	0	1	0.01	2.2898	0.01	0.01	0.01	0.089	0.769933	0.0363333	-4.40537	0.0126171	0.101217	22	ATGACCTATGATTTGACAGACC	37
miR-216-x	76	36	71	375	151	202	10.2372	3.9254	9.1387	24.8249	15.8361	17.9838	7.7671	19.5483	1.33159	0.00589561	0.0630612	22	AAATCTCTGCAGGCAAATGTGA	1628
miR-216-y	7	10	26	76	34	76	0.9429	1.0904	3.3466	5.0312	3.5658	6.7662	1.7933	5.12107	1.51383	0.0343118	0.184187	22	CACAGTGGTCTCTGGGATTATG	312
miR-21-x	2473	969	1707	7174	5787	4909	333.113	105.66	219.715	474.916	606.912	437.043	219.496	506.29	1.20577	0.00285025	0.0415734	24	TAGCTTATCAGACTGATGTTGACA	52467
miR-21-z	3	5	4	2	1	0	0.4041	0.5452	0.5149	0.1324	0.1049	0.01	0.488067	0.0824333	-2.56578	0.0111798	0.0950745	20	TAGCTTATCAGACTGATAAA	36
miR-221-x	9	20	12	12	9	6	1.2123	2.1808	1.5446	0.7944	0.9439	0.5342	1.6459	0.7575	-1.11956	0.0153906	0.11112	21	ACCTGGCATACAATGTAGAAA	85
miR-222-y	138	445	257	245	154	105	18.5886	48.5228	33.0796	16.2189	16.1508	9.348	33.397	13.9059	-1.26402	0.00073648	0.0163612	22	AGCTACATCTGGCTACTGGGAA	3024
miR-2320-x	312	114	156	680	617	640	42.0264	12.4306	20.0795	45.0158	64.7079	56.9785	24.8455	55.5674	1.16125	0.00982167	0.0914382	24	TGGCACAGGGTCCAGCTGTCGGCA	5602
miR-29-y	133	672	470	188	114	139	17.9151	73.2748	60.4958	12.4455	11.9558	12.375	50.5619	12.2588	-2.04424	9.55903e-06	0.000766846	21	TAGCACCATTTGAAATCGGAA	2335
miR-3059-x	41	1	14	130	63	80	5.5227	0.109	1.802	8.606	6.6071	7.1223	2.4779	7.44513	1.58718	0.0159797	0.111472	22	TTTCCTCTCTGCCCCATAGGGT	548
miR-3085-y	72	0	1	1	3	3	9.6984	0.01	0.1287	0.0662	0.3146	0.2671	3.27903	0.215967	-3.92439	0.0044606	0.0527959	22	TCTGGCTGCTATGGCCCCCTCT	86
miR-3177-x	11	9	8	63	39	35	1.4817	0.9814	1.0297	4.1706	4.0901	3.116	1.16427	3.79223	1.70363	0.00494924	0.0567199	18	CACGTGTACGCACGTGCC	313
miR-31-x	12	32	25	5	1	4	1.6164	3.4893	3.2179	0.331	0.1049	0.3561	2.77453	0.264	-3.39364	3.5689e-07	5.15349e-05	21	AGGCAAGATGCTGGCATAGAA	147
miR-31-y	23	6	3	0	4	2	3.0981	0.6542	0.3861	0.01	0.4195	0.1781	1.37947	0.202533	-2.76788	0.00253785	0.0389857	23	TGCTATGCCAACATATTGCCATC	80
miR-320-z	82	271	160	148	83	115	11.0454	29.5498	20.5943	9.7976	8.7046	10.2383	20.3965	9.58017	-1.0902	0.00246491	0.0382723	21	AAAAGCTGGGTTGAGAGGGAA	2123
miR-326-x	2	2	1	19	7	17	0.2694	0.2181	0.1287	1.2578	0.7341	1.5135	0.2054	1.16847	2.50811	0.00974004	0.0914382	20	CCTCGTCTGTCTGTTGGGCT	105
miR-326-y	11	1	10	65	35	43	1.4817	0.109	1.2871	4.303	3.6706	3.8282	0.959267	3.93393	2.03597	0.000659229	0.0156054	22	CCTCTGGGCCCTTCCTCCAGTT	386
miR-328-y	34	2	6	55	61	48	4.5798	0.2181	0.7723	3.641	6.3974	4.2734	1.85673	4.7706	1.3614	0.0453075	0.221777	24	CTGGCCCTCTCTGCCCTTCCGTTT	628
miR-3547-x	5	4	4	0	0	0	0.6735	0.4362	0.5149	0.01	0.01	0.01	0.541533	0.01	-5.75898	0.00033946	0.0102121	18	GCGGTGGGGCGCGGGACT	14
miR-3613-y	7	0	6	26	25	24	0.9429	0.01	0.7723	1.7212	2.6219	2.1367	0.575067	2.15993	1.90919	0.00669381	0.0695386	22	ACAAAAAAAAAAGCCCAACCCT	170
miR-361-x	14	18	34	17	17	11	1.8858	1.9627	4.3763	1.1254	1.7829	0.9793	2.7416	1.29587	-1.0811	0.0122773	0.0995976	23	TTATCAGAATCTCCAGGGGTAAA	307
miR-365-x	11	11	24	93	46	56	1.4817	1.1994	3.0891	6.1566	4.8243	4.9856	1.9234	5.32217	1.46835	0.0187179	0.122378	22	AGGGACTTTTGGGGGCAGATGT	338
miR-365-y	48	2	25	171	93	81	6.4656	0.2181	3.2179	11.3201	9.7534	7.2113	3.30053	9.42827	1.51429	0.0177591	0.119832	23	TAATGCCCCTAAAAATCCTTAAA	710
miR-3745-y	0	0	0	3	2	3	0.01	0.01	0.01	0.1986	0.2098	0.2671	0.01	0.225167	4.49292	0.0448749	0.221158	18	GCCACCCCCACGCCCGGG	10
miR-374-y	2	1	2	1	0	0	0.2694	0.109	0.2574	0.0662	0.01	0.01	0.211933	0.0287333	-2.88281	0.0410994	0.208184	23	CCTTATCAGGTTGTATTGTAATT	25
miR-379-x	86	51	82	447	93	267	11.5842	5.561	10.5546	29.5913	9.7534	23.7707	9.23327	21.0385	1.18812	0.0397167	0.204601	21	TGGTAGACTGTGGAACGTAGG	2716
miR-380-y	67	26	40	271	79	186	9.0249	2.835	5.1486	17.9401	8.2851	16.5594	5.6695	14.2615	1.33084	0.0121333	0.0989861	21	TATGTAATATGGTCCACGTCT	2172
miR-381-y	6	2	5	32	10	16	0.8082	0.2181	0.6436	2.1184	1.0488	1.4245	0.556633	1.53057	1.45927	0.0434269	0.214755	23	TATGCAAGGACAAGCTCTCTGTT	182
miR-383-x	1156	408	1052	923	492	518	155.713	44.4883	135.408	61.1023	51.5985	46.1169	111.87	52.9392	-1.07941	0.000579719	0.014433	22	AGATCAGAAGGTGATTGTGGCT	5358
miR-384-x	7	11	11	6	3	4	0.9429	1.1994	1.4159	0.3972	0.3146	0.3561	1.18607	0.355967	-1.73637	0.00307151	0.0430608	21	TGTAAACAATTCCTAGGTAAT	173
miR-384-y	24	29	53	12	5	11	3.2328	3.1622	6.8219	0.7944	0.5244	0.9793	4.40563	0.766033	-2.52387	1.32431e-06	0.000127487	22	ATTCCTAGAAATTGTTCACAAT	591
miR-3958-y	107	23	47	415	106	236	14.4129	2.5079	6.0496	27.4729	11.1168	21.0108	7.6568	19.8668	1.37555	0.0112703	0.0950745	22	AGATATTGCACGGTTGATCTCT	2573
miR-409-x	259	52	106	713	258	587	34.8873	5.6701	13.6437	47.2004	27.0578	52.2599	18.067	42.1727	1.22295	0.0156131	0.111257	23	AGGTTACCCGAGCAACTTTGCAT	5450
miR-409-y	76	10	28	499	116	347	10.2372	1.0904	3.604	33.0336	12.1655	30.893	4.9772	25.364	2.34938	6.84125e-05	0.0031867	22	GAATGTTGCTCGGTGAACCCCT	3290
miR-429-z	0	3	3	1	0	0	0.01	0.3271	0.3861	0.0662	0.01	0.01	0.241067	0.0287333	-3.06863	0.039064	0.202908	21	TAATACTGCCTGGTAATGAAA	22
miR-448-y	1	0	0	4	3	5	0.1347	0.01	0.01	0.2648	0.3146	0.4451	0.0515667	0.3415	2.72737	0.0453003	0.221777	21	TTGCATATGTAGGATGTCCCT	31
miR-4490-z	27	20	25	24	9	10	3.6369	2.1808	3.2179	1.5888	0.9439	0.8903	3.01187	1.141	-1.40036	0.000948093	0.0198413	19	TAAGAGATCTGGGCATATT	115
miR-4496-z	6	5	2	4	0	1	0.8082	0.5452	0.2574	0.2648	0.01	0.089	0.536933	0.121267	-2.14656	0.0240103	0.146911	19	ATGAGGAAACTGAGGCTCA	18
miR-450-z	1	0	1	2	9	8	0.1347	0.01	0.1287	0.1324	0.9439	0.7122	0.0911333	0.596167	2.70966	0.0495918	0.235747	24	TTTTGCAATATGTTCCTGAATATT	81
miR-451-x	231	99	140	604	429	556	31.1157	10.795	18.02	39.9846	44.9914	49.5	19.9769	44.8253	1.16598	0.00806	0.0791745	25	AAACCGTTACCATTACTGAGTTTAG	6412
miR-466-x	9	13	9	4	1	6	1.2123	1.4175	1.1584	0.2648	0.1049	0.5342	1.26273	0.3013	-2.06728	0.000931353	0.0197776	21	TATGTGTGTGTGTGTATGTGT	57
miR-4770-z	14	72	39	18	1	10	1.8858	7.8509	5.0199	1.1916	0.1049	0.8903	4.91887	0.728933	-2.75447	4.24952e-05	0.00219154	18	TGAGATGAAGCTGTAGCT	195
miR-483-y	8	0	4	65	25	50	1.0776	0.01	0.5149	4.303	2.6219	4.4514	0.534167	3.7921	2.82764	1.81563e-05	0.00125106	22	CACTCCTCTCCTCCCGTCTTCC	426
miR-484-x	1365	186	605	3709	2681	2717	183.865	20.2814	77.8722	245.535	281.17	241.891	94.0063	256.199	1.44643	0.00278388	0.0415734	22	TCAGGCTCAGTCCCCTCCCGAT	38062
miR-484-z	83	14	34	187	150	120	11.1801	1.5266	4.3763	12.3793	15.7313	10.6835	5.69433	12.9314	1.18328	0.0298579	0.1685	24	TCAGGCTCAGTCCCCTCCCGATAT	2144
miR-485-y	2	0	0	31	1	23	0.2694	0.01	0.01	2.0522	0.1049	2.0477	0.0964667	1.4016	3.8609	0.00202886	0.0332917	22	GTCATACACGGCTCTCCTCTCT	273
miR-486-x	74	40	26	162	160	160	9.9678	4.3616	3.3466	10.7243	16.78	14.2446	5.892	13.9163	1.23995	0.0296868	0.1685	24	TCCTGTACTGAGCTGCCCCGAGTT	1216
miR-487-y	16	1	11	60	22	45	2.1552	0.109	1.4159	3.972	2.3073	4.0063	1.2267	3.42853	1.48281	0.0188143	0.122378	21	AATCGTACAGGGTCATCCACT	501
miR-491-x	13	5	13	38	35	35	1.7511	0.5452	1.6733	2.5156	3.6706	3.116	1.3232	3.10073	1.22858	0.0480101	0.232149	24	AGTGGGGAACCCTTCCATGAGGAA	358
miR-494-y	72	7	33	391	104	256	9.6984	0.7633	4.2476	25.8841	10.907	22.7914	4.9031	19.8608	2.01816	0.000676485	0.0157556	23	TGAAACATACACGGGAAACCTCT	2478
miR-500-x	2	0	2	12	9	10	0.2694	0.01	0.2574	0.7944	0.9439	0.8903	0.178933	0.8762	2.29184	0.0100643	0.091816	25	TAATCCTTGCTACCTGGGTGAGAGA	94
miR-5100-z	37	5	24	94	58	77	4.9839	0.5452	3.0891	6.2228	6.0828	6.8552	2.87273	6.38693	1.1527	0.0432126	0.21443	22	TCGAATCCCAGCGGTGCCTCCA	638
miR-542-x	18	2	3	55	34	26	2.4246	0.2181	0.3861	3.641	3.5658	2.3147	1.0096	3.17383	1.65244	0.0130048	0.101508	23	TCGGGGATCATCATGTCACGAGT	344
miR-542-y	36	13	35	146	84	112	4.8492	1.4175	4.505	9.6652	8.8095	9.9712	3.59057	9.48197	1.40097	0.00586751	0.0630612	24	TGTGACAGATTGATAACTGAAAGT	1258
miR-543-y	6	1	9	43	11	23	0.8082	0.109	1.1584	2.8466	1.1536	2.0477	0.691867	2.01597	1.54291	0.0399567	0.204601	21	AAACATTCGCGGTGCACTTCT	371
miR-544-x	2	0	1	11	5	9	0.2694	0.01	0.1287	0.7282	0.5244	0.8013	0.136033	0.684633	2.33137	0.0225681	0.141075	21	TCTTGTTAAAAGGCAGATTCT	107
miR-545-y	28	2	18	109	57	65	3.7716	0.2181	2.3169	7.2158	5.9779	5.7869	2.1022	6.32687	1.58959	0.0076852	0.076534	24	TCAACAAACATTTATTGTGTGCCT	560
miR-574-y	8	1	5	39	14	16	1.0776	0.109	0.6436	2.5818	1.4683	1.4245	0.610067	1.82487	1.58075	0.0267405	0.158251	22	CACGCTCATGCACACACCCATT	311
miR-5991-z	7	26	29	9	10	23	0.9429	2.835	3.7327	0.5958	1.0488	2.0477	2.50353	1.23077	-1.02441	0.0372893	0.197237	19	TGAGGTAGTAGGTTGTGTT	174
miR-6134-z	7	16	10	9	3	4	0.9429	1.7446	1.2871	0.5958	0.3146	0.3561	1.32487	0.422167	-1.64996	0.00318684	0.044248	19	TGAGGTAGTAGGTTGTAGT	85
miR-6240-z	25	19	16	125	52	101	3.3675	2.0718	2.0594	8.275	5.4535	8.9919	2.49957	7.57347	1.59928	0.00493393	0.0567199	20	ACAAAGCATCGCGAAGGCCC	579
miR-6410-z	12	16	7	3	1	9	1.6164	1.7446	0.901	0.1986	0.1049	0.8013	1.42067	0.368267	-1.94775	0.00326703	0.0445056	19	CTTGGCTCAGGCACTAATC	48
miR-656-y	41	3	15	163	41	103	5.5227	0.3271	1.9307	10.7905	4.2999	9.17	2.5935	8.0868	1.64067	0.0104233	0.092896	21	AATATTATACAGTCAACCTCT	1108
miR-674-y	0	1	0	6	9	9	0.01	0.109	0.01	0.3972	0.9439	0.8013	0.043	0.714133	4.05378	0.00484471	0.0567199	20	CACAGCTCCCATCTCAGAAC	45
miR-7034-x	17	19	24	7	4	6	2.2899	2.0718	3.0891	0.4634	0.4195	0.5342	2.4836	0.472367	-2.39445	4.38796e-06	0.000396014	19	AGGAGGGATGGATGTGCTC	77
miR-7084-y	3	1	3	1	1	0	0.4041	0.109	0.3861	0.0662	0.1049	0.01	0.299733	0.0603667	-2.31186	0.0387461	0.201983	19	CTGACCCCTGACCTCTGCC	9
miR-709-z	15	11	6	5	0	3	2.0205	1.1994	0.7723	0.331	0.01	0.2671	1.33073	0.2027	-2.7148	0.000251628	0.00845003	20	GGGAGGCTGAGGCTGGAGGA	48
miR-7134-y	11	16	13	4	9	9	1.4817	1.7446	1.6733	0.2648	0.9439	0.8013	1.6332	0.67	-1.28547	0.0104303	0.092896	22	CATGCGGAACCTGCGGATACGG	130
miR-7135-x	0	0	0	3	7	5	0.01	0.01	0.01	0.1986	0.7341	0.4451	0.01	0.459267	5.52126	0.00539956	0.0603917	23	TCTCTGAGACACTGACTGTGGGA	20
miR-744-y	19	8	18	63	58	41	2.5593	0.8723	2.3169	4.1706	6.0828	3.6502	1.91617	4.63453	1.2742	0.0309178	0.173044	22	CTGTTGCCACTAACCTCAACCT	510
miR-7706-z	10	4	10	7	0	4	1.347	0.4362	1.2871	0.4634	0.01	0.3561	1.02343	0.2765	-1.88807	0.00970476	0.0914382	19	CGCCTGTGATCTGCCCAGA	35
miR-8112-z	1	0	0	9	2	5	0.1347	0.01	0.01	0.5958	0.2098	0.4451	0.0515667	0.4169	3.01519	0.0252686	0.151402	18	TCCCCGGCACCTCCACCG	33
miR-81-y	8	6	0	0	0	1	1.0776	0.6542	0.01	0.01	0.01	0.089	0.5806	0.0363333	-3.99818	0.0128775	0.101508	18	ATGAGAACATGTAAGACT	15
miR-8549-z	8	9	14	7	1	2	1.0776	0.9814	1.802	0.4634	0.1049	0.1781	1.287	0.2488	-2.37095	0.000391428	0.0113044	20	TGAGGTAGTAGGTTGTATTT	77
miR-8908-z	1	0	2	67	42	5	0.1347	0.01	0.2574	4.4354	4.4048	0.4451	0.134033	3.0951	4.52932	1.48498e-05	0.00112858	22	AATTAGTTCCTGTCTAGGTAGA	126
miR-9103-z	0	0	0	18	0	8	0.01	0.01	0.01	1.1916	0.01	0.7122	0.01	0.637933	5.99533	0.00351428	0.0453091	18	TTTCTGTCTCAGATTCCT	26
miR-9366-z	5	4	11	0	0	0	0.6735	0.4362	1.4159	0.01	0.01	0.01	0.841867	0.01	-6.39552	3.02474e-05	0.00174709	19	TACAGATGAAACAAGAGCT	20
miR-93-y	124	13	88	459	276	325	16.7028	1.4175	11.3269	30.3857	28.9455	28.9344	9.81573	29.4219	1.58372	0.00397095	0.0494315	23	ACTGCTGAGCTAGCACTTCCCGA	5019
miR-9985-z	7	19	8	0	1	5	0.9429	2.0718	1.0297	0.01	0.1049	0.4451	1.34813	0.186667	-2.85243	0.00029136	0.0095619	18	TTCACAGTGGCTAAGAAA	73
novel-m0007-5p	2352	1631	1957	1642	535	927	316.814	177.844	251.894	108.7	56.1081	82.5297	248.851	82.4459	-1.59376	1.2293e-07	1.97235e-05	19	CAGGTCCAAGTTCAACACT	9060
novel-m0008-3p	2825	2639	1984	2009	859	1359	380.527	287.756	255.369	132.995	90.0877	120.99	307.884	114.691	-1.42464	9.86917e-07	0.000102737	19	CCAGTCAGAATTCAAAACC	11690
novel-m0009-3p	2825	2639	1984	2009	859	1359	380.527	287.756	255.369	132.995	90.0877	120.99	307.884	114.691	-1.42464	9.96069e-07	0.000102737	19	CCAGTCAGAATTCAAAACC	11690
novel-m0010-5p	5209	3422	4642	1644	938	1643	701.652	373.135	597.492	108.832	98.3728	146.274	557.426	117.826	-2.24212	3.92729e-13	1.1342e-10	19	GGAGAAGCTACTCTGGCAC	17523
novel-m0019-3p	205	17	130	1010	467	455	27.6135	1.8537	16.7329	66.8617	48.9766	40.5081	15.4	52.1155	1.75878	0.00219041	0.0351439	25	TTGTTGTGTTTGTGACATGACCTCC	2291
novel-m0021-3p	246	199	192	16	13	13	33.1362	21.6989	24.7132	1.0592	1.3634	1.1574	26.5161	1.19333	-4.4738	1.00264e-23	7.23907e-21	22	TCAGCAATTCTTGGTTCTCATT	1026
novel-m0022-5p	105	66	157	106	41	59	14.1435	7.1966	20.2082	7.0172	4.2999	5.2527	13.8494	5.52327	-1.32623	0.000304978	0.0097864	19	CAGGGCTCACTCTTGCTTC	534
novel-m0024-5p	165	30	154	61	19	101	22.2255	3.2712	19.822	4.0382	1.9926	8.9919	15.1062	5.00757	-1.59296	0.0053133	0.0603917	19	CACCTTCTCCTGTAGGAGA	530
novel-m0025-5p	156	131	67	73	36	65	21.0132	14.2842	8.6239	4.8326	3.7755	5.7869	14.6404	4.79833	-1.60935	3.46443e-05	0.00192409	20	GAGATTCTGATTGGTACCTG	528
novel-m0035-3p	183	35	56	59	94	31	24.6501	3.8164	7.208	3.9058	9.8583	2.7599	11.8915	5.508	-1.11033	0.0399478	0.204601	24	TGGATTGTTCTCCAACCTGGCTCT	620
novel-m0038-5p	12	11	8	84	15	53	1.6164	1.1994	1.0297	5.5608	1.5731	4.7185	1.28183	3.9508	1.62394	0.0292732	0.167077	22	TGCGTGGCTTCTCTGTGCAGTC	422
novel-m0039-3p	5	3	1	59	36	47	0.6735	0.3271	0.1287	3.9058	3.7755	4.1844	0.376433	3.95523	3.3933	4.28392e-07	5.62362e-05	23	CCAGTATTGGCTGTGCTGCCCCA	386
novel-m0042-3p	11	15	16	57	30	110	1.4817	1.6356	2.0594	3.7734	3.1463	9.7932	1.72557	5.57097	1.69086	0.0242049	0.147033	23	TGAGATGAGAGCCCTTGGCCACT	669
novel-m0045-5p	8	12	10	80	17	47	1.0776	1.3085	1.2871	5.296	1.7829	4.1844	1.2244	3.75443	1.61652	0.0338218	0.182917	22	AGGACGGGAAGAGAGGAGGGCG	436
novel-m0046-3p	1	1	2	141	68	1	0.1347	0.109	0.2574	9.3342	7.1315	0.089	0.167033	5.51823	5.046	6.19065e-05	0.00300364	23	GAATTAGTTCCTGTCTAGGTAGA	249
novel-m0049-3p	90	16	61	39	33	21	12.123	1.7446	7.8516	2.5818	3.4609	1.8696	7.23973	2.63743	-1.4568	0.00334978	0.044704	22	TGTAAGTTAGCTGTGTTTAACA	261
novel-m0050-5p	7	0	1	86	0	57	0.9429	0.01	0.1287	5.6932	0.01	5.0746	0.360533	3.5926	3.31682	0.004349	0.0523329	23	TTGAGGCCATGAGATCCTTTTGA	246
novel-m0052-3p	80	6	39	15	11	20	10.776	0.6542	5.0199	0.993	1.1536	1.7806	5.48337	1.30907	-2.06652	0.00186984	0.0316174	19	TGGATTGGGGATTGGAACA	171
novel-m0055-5p	29	25	34	23	15	17	3.9063	2.726	4.3763	1.5226	1.5731	1.5135	3.66953	1.5364	-1.25604	0.00123354	0.0244004	19	GTGGTCTGGGCTGAATGTT	143
novel-m0056-3p	0	0	0	2	0	944	0.01	0.01	0.01	0.1324	0.01	84.0432	0.01	28.0619	11.4544	6.24026e-05	0.00300364	22	GGAGAGAACACCATCTGAGTGG	946
novel-m0060-3p	0	0	0	55	32	9	0.01	0.01	0.01	3.641	3.356	0.8013	0.01	2.59943	8.02205	9.88731e-08	1.78466e-05	21	CTAACTCCCGTGTACTGCACT	122
novel-m0066-5p	0	4	4	24	11	21	0.01	0.4362	0.5149	1.5888	1.1536	1.8696	0.320367	1.53733	2.26263	0.0211795	0.134137	22	AGCCAGGGCTGCAGGCACTGAC	225
novel-m0067-5p	24	5	23	92	46	51	3.2328	0.5452	2.9604	6.0904	4.8243	4.5405	2.24613	5.15173	1.19761	0.0420839	0.211004	23	AGCCAATGGCCAGGGACCAGTTC	242
novel-m0076-5p	0	0	0	22	8	6	0.01	0.01	0.01	1.4564	0.839	0.5342	0.01	0.9432	6.55949	0.00013743	0.00522234	23	TCAGCCCCAGAGACAAGGAATCT	111
novel-m0080-5p	0	0	0	4	5	16	0.01	0.01	0.01	0.2648	0.5244	1.4245	0.01	0.7379	6.20535	0.000653342	0.0156054	21	TCTGGTTCTGTGACCCTGCCT	83
novel-m0081-5p	15	19	26	17	9	8	2.0205	2.0718	3.3466	1.1254	0.9439	0.7122	2.47963	0.927167	-1.41923	0.00120533	0.0241735	19	ACTGTCTCCTTTCTGGATT	94
novel-m0082-5p	20	22	19	11	2	8	2.694	2.3989	2.4456	0.7282	0.2098	0.7122	2.51283	0.550067	-2.19164	1.91715e-05	0.00125106	19	TGCAGGGGGTTCAGGGAAC	82
novel-m0083-5p	20	22	19	11	2	8	2.694	2.3989	2.4456	0.7282	0.2098	0.7122	2.51283	0.550067	-2.19164	1.91079e-05	0.00125106	19	TGCAGGGGGTTCAGGGAAC	82
novel-m0090-3p	2	0	6	16	8	19	0.2694	0.01	0.7723	1.0592	0.839	1.6915	0.350567	1.19657	1.77114	0.0412332	0.208184	22	ATCAGTTCTTAATGCATTGCCT	60
novel-m0093-3p	42	22	27	0	0	0	5.6574	2.3989	3.4753	0.01	0.01	0.01	3.84387	0.01	-8.58641	1.11165e-15	5.35073e-13	22	AAAGACTATAAAATAAAAAGGA	109
novel-m0094-3p	5	0	0	11	1	45	0.6735	0.01	0.01	0.7282	0.1049	4.0063	0.231167	1.61313	2.80286	0.0275113	0.161489	22	CCCTGTCTCACTGTCTCCTTCC	76
novel-m0099-3p	0	0	0	11	1	3	0.01	0.01	0.01	0.7282	0.1049	0.2671	0.01	0.366733	5.19666	0.0157853	0.111257	22	TGCCCACACTCCTCTCTCCAGT	54
novel-m0104-5p	3	0	4	21	10	11	0.4041	0.01	0.5149	1.3902	1.0488	0.9793	0.309667	1.13943	1.87953	0.0220054	0.138155	22	CACCTTTCTAAAAGCACTCAGA	65
novel-m0107-5p	22	3	8	7	6	2	2.9634	0.3271	1.0297	0.4634	0.6293	0.1781	1.44007	0.4236	-1.76536	0.0134547	0.104455	19	CTGCCAATCTGTGAGTTGA	48
novel-m0110-5p	5	3	6	4	1	0	0.6735	0.3271	0.7723	0.2648	0.1049	0.01	0.590967	0.126567	-2.22318	0.0113247	0.0950745	22	TGCACAACAGAGCGAGCCAGCT	59
novel-m0115-3p	7	11	9	5	4	7	0.9429	1.1994	1.1584	0.331	0.4195	0.6232	1.10023	0.4579	-1.26471	0.0157949	0.111257	19	GCAGGGCTAGAGGGTTACT	43
novel-m0116-3p	7	11	9	5	4	7	0.9429	1.1994	1.1584	0.331	0.4195	0.6232	1.10023	0.4579	-1.26471	0.0137455	0.10552	19	GCAGGGCTAGAGGGTTACT	43
novel-m0117-5p	0	0	1	8	2	6	0.01	0.01	0.1287	0.5296	0.2098	0.5342	0.0495667	0.424533	3.09844	0.0480695	0.232149	22	CTCTGCCCCCTTTGTCACATGG	54
novel-m0118-5p	17	12	15	13	5	4	2.2899	1.3085	1.9307	0.8606	0.5244	0.3561	1.84303	0.580367	-1.66705	0.000722972	0.0163121	19	GCCAAGTGACAGATTCACA	66
novel-m0122-5p	10	2	6	1	0	1	1.347	0.2181	0.7723	0.0662	0.01	0.089	0.779133	0.0550667	-3.82262	0.000442081	0.0120446	23	TGGTCAAGGCCTGTCGCCGCTGT	40
novel-m0124-5p	10	5	9	11	1	3	1.347	0.5452	1.1584	0.7282	0.1049	0.2671	1.01687	0.366733	-1.47133	0.0206137	0.132094	19	TGGGGAGCTCAGCACATCC	39
novel-m0127-3p	6	1	0	1	0	0	0.8082	0.109	0.01	0.0662	0.01	0.01	0.309067	0.0287333	-3.42712	0.0456312	0.222031	22	TTCCCATTGAGACTGAGCATCT	38
novel-m0140-3p	0	0	0	4	2	7	0.01	0.01	0.01	0.2648	0.2098	0.6232	0.01	0.365933	5.19351	0.00994169	0.0914382	23	AGGCTCTCTCCCCCAGCGTCTCT	31
novel-m0141-5p	5	0	1	19	13	20	0.6735	0.01	0.1287	1.2578	1.3634	1.7806	0.270733	1.46727	2.43819	0.00263181	0.0400035	24	TCGTCCTCACGGAGCTGACAGACC	59
novel-m0143-3p	2	5	0	1	0	0	0.2694	0.5452	0.01	0.0662	0.01	0.01	0.274867	0.0287333	-3.25793	0.0287551	0.165545	22	TTCCTAAAGCAGACTGGGGACT	31
novel-m0144-3p	0	0	0	10	7	10	0.01	0.01	0.01	0.662	0.7341	0.8903	0.01	0.762133	6.25197	0.000330664	0.0102121	23	ACAGCTCCTGGACTCCTCTATGA	30
novel-m0145-5p	2	0	0	16	0	12	0.2694	0.01	0.01	1.0592	0.01	1.0683	0.0964667	0.7125	2.88479	0.0244375	0.147033	19	CCAGTAGTGGCCTGGGCCC	30
novel-m0152-5p	9	2	8	9	0	0	1.2123	0.2181	1.0297	0.5958	0.01	0.01	0.820033	0.205267	-1.99818	0.045667	0.222031	19	GAGGAGAGCCGGGTTTCCA	28
novel-m0157-5p	0	3	4	0	0	0	0.01	0.3271	0.5149	0.01	0.01	0.01	0.284	0.01	-4.82782	0.0243052	0.147033	22	ACCATCGGAGGACGCGGTAGCT	26
novel-m0163-3p	0	0	1	12	6	7	0.01	0.01	0.1287	0.7944	0.6293	0.6232	0.0495667	0.6823	3.78296	0.00377921	0.0482936	24	TACCAGGTCATCTCCATCCAGATC	26
novel-m0166-3p	4	0	0	20	5	11	0.5388	0.01	0.01	1.324	0.5244	0.9793	0.186267	0.942567	2.33923	0.0155962	0.111257	22	TCCCTCCTCCTTCCACCCTAGT	43
novel-m0167-3p	1	1	2	19	9	15	0.1347	0.109	0.2574	1.2578	0.9439	1.3354	0.167033	1.17903	2.8194	0.00158539	0.0292846	23	AATGCTGGCGCTTTCACACACTC	55
novel-m0168-3p	0	0	0	5	4	2	0.01	0.01	0.01	0.331	0.4195	0.1781	0.01	0.309533	4.95202	0.0184006	0.121883	22	AGTGAAGGCTTATATATCTTGT	25
novel-m0169-3p	18	7	3	2	6	1	2.4246	0.7633	0.3861	0.1324	0.6293	0.089	1.19133	0.283567	-2.07082	0.0120409	0.0989861	25	CACACACGCACTGGGGCTGAGCTTG	62
novel-m0170-3p	18	7	3	2	6	1	2.4246	0.7633	0.3861	0.1324	0.6293	0.089	1.19133	0.283567	-2.07082	0.0120915	0.0989861	25	CACACACGCACTGGGGCTGAGCTTG	62
novel-m0171-3p	18	7	3	2	6	1	2.4246	0.7633	0.3861	0.1324	0.6293	0.089	1.19133	0.283567	-2.07082	0.011989	0.0989861	25	CACACACGCACTGGGGCTGAGCTTG	62
novel-m0172-3p	18	7	3	2	6	1	2.4246	0.7633	0.3861	0.1324	0.6293	0.089	1.19133	0.283567	-2.07082	0.0118673	0.0989861	25	CACACACGCACTGGGGCTGAGCTTG	62
novel-m0178-5p	5	1	3	0	0	0	0.6735	0.109	0.3861	0.01	0.01	0.01	0.389533	0.01	-5.28367	0.00420667	0.0510456	21	ACAGCTGCCAACCTTGACACT	24
novel-m0180-5p	0	0	0	2	3	5	0.01	0.01	0.01	0.1324	0.3146	0.4451	0.01	0.297367	4.89417	0.022717	0.141394	22	CACTCCTCCCCTGTGTGCCAGG	24
novel-m0197-3p	8	5	6	3	1	0	1.0776	0.5452	0.7723	0.1986	0.1049	0.01	0.798367	0.1045	-2.93355	0.000336403	0.0102121	19	TTTCATAGGACCTGGCACC	23
novel-m0202-3p	7	1	7	0	0	0	0.9429	0.109	0.901	0.01	0.01	0.01	0.650967	0.01	-6.02451	0.000542155	0.0139798	19	GTGCGGGCTTTCGAACGCC	38
novel-m0208-3p	1	0	0	15	4	3	0.1347	0.01	0.01	0.993	0.4195	0.2671	0.0515667	0.559867	3.44057	0.00763556	0.076534	21	TCTTGGACCCCTTCTCACAGG	37
novel-m0211-5p	9	4	4	1	1	2	1.2123	0.4362	0.5149	0.0662	0.1049	0.1781	0.721133	0.1164	-2.63117	0.00395025	0.0494315	19	TGGGACCAGTCTCTGGCCT	21
novel-m0214-3p	0	0	0	5	3	2	0.01	0.01	0.01	0.331	0.3146	0.1781	0.01	0.274567	4.77908	0.0277152	0.162027	23	ACCGAAGTCACTGATGACTCACC	20
novel-m0231-3p	0	14	3	0	0	0	0.01	1.5266	0.3861	0.01	0.01	0.01	0.6409	0.01	-6.00203	0.00209515	0.0339931	18	GGTGGGGGGGCGGCGGGA	18
novel-m0244-5p	1	0	0	9	2	3	0.1347	0.01	0.01	0.5958	0.2098	0.2671	0.0515667	0.357567	2.7937	0.0412302	0.208184	23	TCCACCCGATTAGTCATTTGAGA	17
novel-m0247-5p	7	3	4	0	1	2	0.9429	0.3271	0.5149	0.01	0.1049	0.1781	0.594967	0.0976667	-2.60687	0.0049423	0.0567199	19	TCCTGCAAGAGAGCTGTTA	17
novel-m0257-3p	4	5	2	1	0	0	0.5388	0.5452	0.2574	0.0662	0.01	0.01	0.447133	0.0287333	-3.95991	0.00188303	0.0316174	22	AAGGTACAGTACTGTGATAACT	16
novel-m0258-3p	0	0	0	2	3	3	0.01	0.01	0.01	0.1324	0.3146	0.2671	0.01	0.238033	4.57309	0.049692	0.235747	22	CACCCCAGACCCAATGGCAAGA	16
novel-m0278-3p	0	0	0	8	1	6	0.01	0.01	0.01	0.5296	0.1049	0.5342	0.01	0.389567	5.2838	0.00828423	0.0808272	23	TGACTGCCTCCTCCTTCCCCACA	15
novel-m0288-5p	0	0	0	8	1	5	0.01	0.01	0.01	0.5296	0.1049	0.4451	0.01	0.359867	5.16939	0.0105505	0.092896	21	TATCTTTCAGCCAGGCCCCCT	14
novel-m0318-3p	0	0	0	0	6	6	0.01	0.01	0.01	0.01	0.6293	0.5342	0.01	0.391167	5.28971	0.0232642	0.143459	19	CTATGGACACTGACCAGGA	12
ssc-miR-10383	5	4	8	68	24	43	0.6735	0.4362	1.0297	4.5016	2.517	3.8282	0.713133	3.6156	2.34199	0.000237124	0.00835139	22	TGGTGCCTGACGTCTTGGCAGT	628
ssc-miR-10384	69	37	55	382	87	253	9.2943	4.0345	7.0793	25.2883	9.1241	22.5243	6.8027	18.9789	1.48022	0.00688805	0.0705415	22	CCCTGCGTGGCTTCTCTGTGCA	2515
ssc-miR-10386	29	12	38	129	66	91	3.9063	1.3085	4.8911	8.5398	6.9218	8.1016	3.36863	7.8544	1.22134	0.0291995	0.167077	21	GTCGTCCTCTCCCTCCCTCCT	449
ssc-miR-10391	2	2	2	25	9	14	0.2694	0.2181	0.2574	1.655	0.9439	1.2464	0.2483	1.28177	2.36798	0.00653512	0.068382	22	AAGGAAGGAGACTAACTCCGCC	97
ssc-miR-1249	39	1	22	265	166	139	5.2533	0.109	2.8317	17.5429	17.4093	12.375	2.73133	15.7757	2.53003	9.0986e-05	0.00385244	22	ACGCCCTTCCCCCCCTTCTTCA	1336
ssc-miR-129a-3p	166	4	16	1083	508	240	22.3602	0.4362	2.0594	71.6943	53.2765	21.3669	8.28527	48.7792	2.55765	0.00160213	0.0292846	22	AAGCCCTTACCCCAAAAAGCAT	2427
ssc-miR-1306-5p	160	22	82	610	357	465	21.552	2.3989	10.5546	40.3818	37.4404	41.3984	11.5018	39.7402	1.78874	0.000429283	0.0119304	22	CCACCTCCCCTGCAAACGTCCA	4754
ssc-miR-130b-5p	376	180	336	1280	790	842	50.6472	19.6272	43.248	84.7356	82.8513	74.9623	37.8408	80.8497	1.0953	0.010688	0.0929725	22	ACTCTTTCCCTGTTGCACTACT	10292
ssc-miR-133a-3p	536	203	615	2716	1459	2101	72.1992	22.1351	79.1594	179.798	153.013	187.05	57.8312	173.287	1.58324	0.000244356	0.00840118	21	TTGGTCCCCTTCAACCAGCTG	10339
ssc-miR-137	34	26	19	230	202	197	4.5798	2.835	2.4456	15.2259	21.1848	17.5387	3.2868	17.9831	2.45189	9.63356e-07	0.000102737	23	TTATTGCTTAAGAATACGCGTAG	1916
ssc-miR-142-3p	274	182	129	588	549	738	36.9078	19.8453	16.6042	38.9254	57.5764	65.7033	24.4524	54.0684	1.14481	0.0287755	0.165545	22	TGTAGTGTTTCCTACTTTATGG	7026
ssc-miR-149	1233	639	921	4354	3310	1869	166.085	69.6765	118.546	288.233	347.136	166.395	118.103	267.255	1.17818	0.00864189	0.0831926	23	TCTGGCTCCGTGTCTTCACTCCC	62300
ssc-miR-153	193	128	178	173	84	120	25.9971	13.9571	22.9112	11.4525	8.8095	10.6835	20.9551	10.3152	-1.02254	0.000499903	0.0131247	20	TTGCATAGTCACAAAAGTGA	1163
ssc-miR-184	1121	94	908	237	127	208	150.999	10.2498	116.873	15.6893	13.3191	18.518	92.7071	15.8421	-2.54891	8.27209e-06	0.000702641	22	TGGACGGAGAACTGATAAGGGT	3711
ssc-miR-196b-5p	20	59	6	11	11	10	2.694	6.4334	0.7723	0.7282	1.1536	0.8903	3.2999	0.924033	-1.83641	0.00243747	0.0382577	22	TAGGTAGTTTCCTGTTGTTGGG	866
ssc-miR-199b-5p	11994	4756	6324	46006	26473	27197	1615.59	518.594	813.99	3045.58	2776.36	2421.32	982.725	2747.75	1.48339	0.000103023	0.00402067	22	CCCAGTGTTTAGACTATCTGTT	432241
ssc-miR-202-3p	4529	4566	5455	23394	10392	15749	610.056	497.876	702.137	1548.68	1089.86	1402.12	603.357	1346.88	1.15854	0.0144984	0.107547	19	AGAGGTGTAGGCATGGGAA	157390
ssc-miR-206	155	483	692	341	250	325	20.8785	52.6663	89.0704	22.5741	26.2188	28.9344	54.2051	25.9091	-1.06497	0.00408723	0.0504441	22	TGGAATGTAAGGAAGTGTGTGA	3571
ssc-miR-21-3p	782	205	471	2219	1484	1645	105.335	22.3532	60.6245	146.897	155.635	146.452	62.771	149.661	1.25353	0.00347151	0.0451609	21	CAACAGCAGTCGATGGGCTGT	15562
ssc-miR-217	222	111	467	1441	693	919	29.9034	12.1034	60.1096	95.3937	72.6784	81.8175	34.0388	83.2965	1.29108	0.0146543	0.107715	24	TACTGCATCAGGAACTGATTGGAT	4485
ssc-miR-2320-5p	332	57	109	670	560	553	44.7204	6.2153	14.0299	44.3538	58.73	49.2329	21.6552	50.7722	1.22933	0.0140505	0.105672	22	TGGCACAGGGTCCAGCTGTCGG	4775
ssc-miR-299	4	0	0	35	3	21	0.5388	0.01	0.01	2.317	0.3146	1.8696	0.186267	1.5004	3.00991	0.00342365	0.0449431	21	ATGGTTTACCGTCCCACATAC	229
ssc-miR-29a-3p	17578	33148	33106	22291	12326	16598	2367.76	3614.46	4261.22	1475.66	1292.69	1477.7	3414.48	1415.35	-1.27051	1.99268e-05	0.00125106	23	CTAGCACCATCTGAAATCGGTTA	196236
ssc-miR-29b	654	1113	1030	905	449	598	88.0938	121.362	132.576	59.9107	47.0889	53.2392	114.01	53.4129	-1.0939	0.000188361	0.00697417	23	TAGCACCATTTGAAATCAGTGTT	6099
ssc-miR-31	859	534	746	182	101	247	115.707	58.2273	96.021	12.0483	10.5924	21.9901	89.9852	14.8769	-2.59661	2.00031e-12	4.81408e-10	22	AGGCAAGATGCTGGCATAGCTG	6279
ssc-miR-323	33	9	23	135	42	83	4.4451	0.9814	2.9604	8.937	4.4048	7.3894	2.79563	6.9104	1.30559	0.020674	0.132094	22	GCACATTACACGGTCGACCTCT	1128
ssc-miR-326	5	0	4	44	21	12	0.6735	0.01	0.5149	2.9128	2.2024	1.0683	0.399467	2.06117	2.36731	0.00173945	0.0310094	20	CCTCTGGGCCCTTCCTCCAG	173
ssc-miR-34a	32	8	43	194	110	93	4.3104	0.8723	5.5347	12.8427	11.5363	8.2797	3.57247	10.8862	1.60751	0.00444224	0.0527959	22	TGGCAGTGTCTTAGCTGGTTGT	1310
ssc-miR-365-3p	1661	74	475	10982	5207	5251	223.737	8.069	61.1394	727.005	546.084	467.49	97.6483	580.193	2.57087	7.50683e-05	0.00328481	22	TAATGCCCCTAAAAATCCTTAT	47025
ssc-miR-370	56	16	22	217	41	150	7.5432	1.7446	2.8317	14.3653	4.2999	13.3543	4.03983	10.6732	1.40162	0.0218459	0.137753	22	GCCTGCTGGGGTGGAACCTGGT	1885
ssc-miR-371-5p	4	2	4	2	1	2	0.5388	0.2181	0.5149	0.1324	0.1049	0.1781	0.423933	0.138467	-1.6143	0.0493261	0.235747	22	ACTCAAACTGTGGGGGCACTTT	30
ssc-miR-383	6	3	7	4	2	0	0.8082	0.3271	0.901	0.2648	0.2098	0.01	0.678767	0.161533	-2.07108	0.0136681	0.10552	21	CCACAGCACTGCCTGGTCAGA	26
ssc-miR-421-3p	162	46	92	405	263	295	21.8214	5.0158	11.8417	26.8109	27.5821	26.2635	12.893	26.8855	1.06024	0.0243976	0.147033	23	ATCAACAGACATTAATTGGGCGC	2341
ssc-miR-429	28	5	10	53	80	34	3.7716	0.5452	1.2871	3.5086	8.39	3.027	1.86797	4.9752	1.41329	0.0318078	0.176656	22	TAATACTGTCTGGTAATGCCGT	414
ssc-miR-4331-5p	2	0	0	533	367	381	0.2694	0.01	0.01	35.2844	38.4891	33.92	0.0964667	35.8978	8.53965	1.28985e-34	1.86254e-31	22	TGGCGTAGATCACAGACACAGC	2498
ssc-miR-4332	109	71	129	67	19	63	14.6823	7.7418	16.6042	4.4354	1.9926	5.6088	13.0094	4.01227	-1.69707	4.08433e-05	0.00218436	20	CACGGCCGCCGCCGGGCGCC	574
ssc-miR-450a	5374	3611	4991	17432	10628	14438	723.878	393.743	642.414	1153.99	1114.61	1285.4	586.678	1184.67	1.01384	0.017606	0.119357	22	TTTTGCGATGTGTTCCTAATAT	175845
ssc-miR-450b-3p	14	20	24	161	51	84	1.8858	2.1808	3.0891	10.6581	5.3486	7.4784	2.38523	7.82837	1.71458	0.0068864	0.0705415	21	TTGGGAACATTTTGCATCCAT	837
ssc-miR-450b-5p	8330	6124	8302	33374	20012	27994	1122.05	667.761	1068.59	2209.35	2098.76	2492.27	952.799	2266.79	1.25041	0.00190639	0.0316417	22	TTTTGCAATATGTTCCTGAATA	305475
ssc-miR-450c-3p	52	38	39	225	115	168	7.0044	4.1435	5.0199	14.8949	12.0606	14.9568	5.38927	13.9708	1.37425	0.00738921	0.0746155	22	ATTGGGAACATTTTGCATTCGT	1797
ssc-miR-450c-5p	6193	3964	5802	21211	13207	16898	834.197	432.234	746.801	1404.16	1385.08	1504.41	671.077	1431.22	1.09269	0.00799071	0.0790314	22	TTTTGCGATGTGTTCCTAATAC	230950
ssc-miR-504	427	193	356	777	1037	1064	57.5169	21.0447	45.8223	51.4372	108.755	94.7267	41.4613	84.9731	1.03524	0.032575	0.178397	23	AGACCCTGGTCTGCACTCTATCT	7847
ssc-miR-542-3p	1839	1175	1769	6511	3639	4561	247.713	128.122	227.696	431.026	381.64	406.06	201.177	406.242	1.01388	0.0174463	0.119357	22	TGTGACAGATTGATAACTGAAA	56476
ssc-miR-542-5p	202	105	234	817	517	584	27.2094	11.4492	30.1192	54.0851	54.2204	51.9928	22.9259	53.4328	1.22074	0.00588619	0.0630612	21	TCGGGGATCATCATGTCACGA	6992
ssc-miR-582-3p	78	55	115	370	199	246	10.5066	5.9972	14.8022	24.4939	20.8701	21.9011	10.4353	22.4217	1.10342	0.0346513	0.184636	22	TAACCGGTTGAACAACTGAACC	1836
ssc-miR-615	20	0	3	38	37	27	2.694	0.01	0.3861	2.5156	3.8804	2.4038	1.03003	2.93327	1.50982	0.0426953	0.212593	21	TCCGAGCCTGGGTCTCCCTCT	808
ssc-miR-628-3p	544	462	297	331	255	308	73.2768	50.3765	38.2282	21.9121	26.7431	27.4209	53.9605	25.3587	-1.08942	0.000235111	0.00835139	23	TCTAGTAAGAGTGGCAGTCGAAG	4046
ssc-miR-664-3p	201	49	124	614	321	377	27.0747	5.343	15.9606	40.6466	33.6649	33.5639	16.1261	35.9585	1.15693	0.0138842	0.10552	24	TATTCATTTATCTCCCAGCCTACA	3711
ssc-miR-671-3p	81	13	28	263	146	258	10.9107	1.4175	3.604	17.4105	15.3118	22.9694	5.31073	18.5639	1.80552	0.0006981	0.0160009	21	TCCGGTTCTCAGGGCTCCACC	1795
ssc-miR-671-5p	8	4	6	48	25	34	1.0776	0.4362	0.7723	3.1776	2.6219	3.027	0.762033	2.94217	1.94895	0.00140566	0.0263607	24	AGGAAGCCCTGGAGGGGCTGGAGG	312
ssc-miR-7135-3p	10	15	5	80	35	36	1.347	1.6356	0.6436	5.296	3.6706	3.205	1.20873	4.0572	1.74699	0.023064	0.142937	22	ATCTGTCTGTGTCTCTGAGCAG	340
ssc-miR-7135-5p	0	1	0	106	53	87	0.01	0.109	0.01	7.0172	5.5584	7.7455	0.043	6.7737	7.29946	4.98161e-15	1.79836e-12	21	TCTCTGAGACACTGACTGTGG	463
ssc-miR-7136-3p	16	14	20	19	7	12	2.1552	1.5266	2.5743	1.2578	0.7341	1.0683	2.08537	1.02007	-1.03164	0.0129129	0.101508	22	TCTCAGTGTTTGAACCAGAAGC	130
ssc-miR-7139-3p	1	0	0	4	5	3	0.1347	0.01	0.01	0.2648	0.5244	0.2671	0.0515667	0.3521	2.77147	0.0487832	0.23481	22	TAGGGCACAGGATGGGATGAGG	60
ssc-miR-758	45	9	11	255	55	182	6.0615	0.9814	1.4159	16.8809	5.7681	16.2032	2.8196	12.9507	2.19947	0.000383506	0.0113017	21	TTTGTGACCTGGTCCACTAAC	1417
ssc-miR-769-3p	79	32	45	238	125	151	10.6413	3.4893	5.7921	15.7555	13.1094	13.4434	6.6409	14.1028	1.08653	0.028316	0.16421	23	CTGGGATCTCTGGGGTCTTGGTT	1580
ssc-miR-7857-3p	314	8	42	70	63	29	42.2958	0.8723	5.406	4.634	6.6071	2.5818	16.1914	4.60763	-1.81313	0.0298725	0.1685	22	ATTGTTCTCCAACCTGGCTCTT	623
ssc-miR-9841-3p	8	5	2	40	20	34	1.0776	0.5452	0.2574	2.648	2.0975	3.027	0.626733	2.59083	2.04749	0.00279421	0.0415734	21	TCTAGCATCGAGCACCCGCCT	279

## Sheet: La-vs-Lb
id	La1_count	La2_count	La3_count	Lb1_count	Lb2_count	Lb3_count	La1_TPM	La2_TPM	La3_TPM	Lb1_TPM	Lb2_TPM	Lb3_TPM	La_mean	Lb_mean	log2(fc)	PValue	FDR	length	seq	total
miR-10005-y	0	0	0	7	3	14	0.01	0.01	0.01	0.4634	0.3146	1.2464	0.01	0.6748	6.07639	2.6094e-05	0.000140791	19	TCTGGGCTCCTGGACACCA	55
miR-10016-x	0	1	0	283	126	227	0.01	0.0948	0.01	18.7345	13.2143	20.2095	0.0382667	17.3861	8.82763	8.53582e-49	3.74024e-47	25	ATGGATGGTATTTGGAGCCCCAGGA	900
miR-100-y	12	4	18	57	16	43	1.0471	0.3792	0.949	3.7734	1.678	3.8282	0.791767	3.0932	1.96595	0.000187379	0.000833694	21	CAAGCTCGTGTCTGTGGGTCT	228
miR-10338-z	0	0	0	7	6	13	0.01	0.01	0.01	0.4634	0.6293	1.1574	0.01	0.750033	6.22888	3.25817e-06	2.00481e-05	18	TCTACATCCGGAGGCATC	43
miR-10623-z	0	0	0	4	3	4	0.01	0.01	0.01	0.2648	0.3146	0.3561	0.01	0.311833	4.9627	0.00179639	0.00599904	18	ATGGCCTGTGGAAAACAA	23
miR-10650-z	0	0	0	4	2	4	0.01	0.01	0.01	0.2648	0.2098	0.3561	0.01	0.2769	4.79129	0.00345959	0.0109226	18	TGAGGAATCTCTGAAGGG	28
miR-107-x	3	7	6	12	19	7	0.2618	0.6636	0.3163	0.7944	1.9926	0.6232	0.4139	1.13673	1.45754	0.041693	0.0946718	23	AGCTTCTTTACAGTGCTGCCTTG	71
miR-10925-z	0	0	0	8	1	6	0.01	0.01	0.01	0.5296	0.1049	0.5342	0.01	0.389567	5.2838	0.000969992	0.00348042	18	TGCACGGAGAGATTCTGT	32
miR-11617-y	0	0	0	8	0	2	0.01	0.01	0.01	0.5296	0.01	0.1781	0.01	0.239233	4.58035	0.0343876	0.0800716	18	TACTTCCTCTGGCAGTTT	11
miR-11971-z	17	16	26	6	5	5	1.4834	1.5167	1.3708	0.3972	0.5244	0.4451	1.45697	0.455567	-1.67723	0.000131428	0.000611077	20	TGAGGGGCAGAGAGCGAAAA	141
miR-11972-z	23	25	49	65	29	80	2.007	2.3699	2.5834	4.303	3.0414	7.1223	2.3201	4.82223	1.05551	0.029448	0.0707338	18	CGGGAGCGGCCGGGGCCC	401
miR-11980-z	15	29	63	291	125	223	1.3089	2.749	3.3215	19.2641	13.1094	19.8534	2.4598	17.409	2.82322	2.82571e-13	3.71452e-12	19	GGGAACGGGCTTGGCGGAA	1887
miR-11-y	0	0	0	10	1	7	0.01	0.01	0.01	0.662	0.1049	0.6232	0.01	0.463367	5.53408	0.000432592	0.00175218	19	CCCAGTCTGAGTTCTGGCT	49
miR-12023-z	1	1	1	8	2	11	0.0873	0.0948	0.0527	0.5296	0.2098	0.9793	0.0782667	0.5729	2.87181	0.00474651	0.0145105	19	CTCCTCCCGCCCCCCCGCC	43
miR-12301-x	0	0	0	12	5	7	0.01	0.01	0.01	0.7944	0.5244	0.6232	0.01	0.647333	6.01644	2.31192e-06	1.50587e-05	19	TTACAGATGAGGAAACTGA	43
miR-1264-x	0	0	0	22	8	9	0.01	0.01	0.01	1.4564	0.839	0.8013	0.01	1.03223	6.68963	6.64895e-09	5.97167e-08	18	TCAATAAATATTTGTAGA	79
miR-1264-y	8	14	24	1	3	1	0.6981	1.3271	1.2653	0.0662	0.3146	0.089	1.09683	0.1566	-2.80819	1.73071e-05	9.51562e-05	22	CAAGTCTTATTTGAGCACCTGT	55
miR-127-z	18	24	30	16	4	12	1.5707	2.2751	1.5817	1.0592	0.4195	1.0683	1.80917	0.849	-1.09149	0.00690162	0.0202019	25	TCGGATCCGTCTGAGCTTGGCTATT	223
miR-1298-x	108	112	169	26	36	14	9.424	10.6169	8.91	1.7212	3.7755	1.2464	9.6503	2.2477	-2.10212	7.62837e-09	6.72599e-08	22	TTCATTCGGCTGTCCAGATGTA	587
miR-129-x	4	1	4	35	25	8	0.349	0.0948	0.2109	2.317	2.6219	0.7122	0.218233	1.8837	3.10963	1.40119e-05	7.91452e-05	23	CTTTTTGCGGTCTGGGCTTGCAA	99
miR-1329-x	3	2	4	0	0	1	0.2618	0.1896	0.2109	0.01	0.01	0.089	0.220767	0.0363333	-2.60316	0.0301815	0.0716572	23	CCAGTGATCAGGTTACGATGGAT	12
miR-1329-y	2	1	3	0	0	0	0.1745	0.0948	0.1582	0.01	0.01	0.01	0.1425	0.01	-3.83289	0.0403884	0.0924077	20	CCTCGTAGCTTGCTCACCAA	7
miR-132-x	115	111	185	538	335	300	10.0348	10.5221	9.7535	35.6154	35.1331	26.7087	10.1035	32.4857	1.68496	1.22929e-10	1.34339e-09	22	ACCGTGGCTTTCGATTGTTACT	2610
miR-133-z	9	7	21	84	38	66	0.7853	0.6636	1.1072	5.5608	3.9853	5.8759	0.852033	5.14067	2.59297	2.68563e-09	2.58895e-08	23	TTGGTCCCCTTCAACCAGCTGTT	291
miR-1343-y	108	85	174	74	37	34	9.424	8.0575	9.1736	4.8988	3.8804	3.027	8.88503	3.9354	-1.17487	5.10621e-06	3.07649e-05	24	CTCCTGGGGCCCGCACTCTCGCTT	961
miR-141-x	0	0	2	5	9	2	0.01	0.01	0.1054	0.331	0.9439	0.1781	0.0418	0.484333	3.53443	0.00329135	0.010483	22	CATCTTCCAGCACAGTGTTGGA	21
miR-141-y	33	22	49	104	157	80	2.8795	2.0855	2.5834	6.8848	16.4654	7.1223	2.51613	10.1575	2.01327	8.8924e-06	5.22699e-05	23	TAACACTGTCTGGTAAAGATGGC	732
miR-143-x	291	322	615	1474	797	1085	25.3924	30.5237	32.4239	97.5783	83.5854	96.5963	29.4467	92.5867	1.6527	2.82025e-13	3.71452e-12	23	GGTGCAGTGCTGCATCTCTGGTA	7558
miR-143-y	24642	22986	46968	102562	61010	76340	2150.24	2178.94	2476.24	6789.57	6398.43	6796.46	2268.47	6661.49	1.55412	2.25483e-18	4.18012e-17	23	TGAGATGAAGCACTGTAGCTCTT	572344
miR-143-z	1	0	0	7	0	5	0.0873	0.01	0.01	0.4634	0.01	0.4451	0.0357667	0.306167	3.09763	0.0357995	0.0829585	23	ATCTGAGATGAAGCACTGTAGCT	34
miR-144-x	413	284	563	206	150	154	36.038	26.9215	29.6823	13.6371	15.7313	13.7104	30.8806	14.3596	-1.10469	2.09589e-08	1.72197e-07	23	GGATATCATCATATACTGTAAGT	2868
miR-144-y	12	6	28	5	3	3	1.0471	0.5688	1.4762	0.331	0.3146	0.2671	1.0307	0.304233	-1.76037	0.00151361	0.00517418	22	TACAGTATAGATGATGTACTCT	84
miR-1458-z	0	1	0	9	7	4	0.01	0.0948	0.01	0.5958	0.7341	0.3561	0.0382667	0.562	3.87641	0.000143056	0.000660075	21	TTTCTGTGATGCTCATGAGAA	23
miR-145-x	56	64	120	364	153	255	4.8865	6.0668	6.3266	24.0967	16.0459	22.7024	5.75997	20.9483	1.8627	2.15218e-09	2.10274e-08	20	GTCCAGTTTTCCCAGGAAAA	2407
miR-145-y	178	177	401	632	347	478	15.5321	16.7786	21.1414	41.8382	36.3916	42.5558	17.8174	40.2619	1.17613	1.3727e-05	7.78404e-05	22	ATTCCTGGAAATACTGTTCTTT	4133
miR-147-x	51	29	66	183	124	139	4.4502	2.749	3.4796	12.1145	13.0045	12.375	3.5596	12.498	1.81191	1.70041e-08	1.40502e-07	22	TGGAAACACTTCTGCACAAACT	973
miR-147-y	134	79	190	430	214	292	11.6927	7.4887	10.0171	28.4659	22.4433	25.9964	9.73283	25.6352	1.39719	1.34398e-06	8.99718e-06	22	GTGTGCGGAAATGCTTCTGCTA	2309
miR-149-x	66	69	83	20	18	11	5.7591	6.5408	4.3759	1.324	1.8878	0.9793	5.5586	1.39703	-1.99236	1.56086e-08	1.30463e-07	23	TCTGGCTCCGTGTCTTCACTCAA	553
miR-151-z	3	0	3	63	22	39	0.2618	0.01	0.1582	4.1706	2.3073	3.4721	0.143333	3.31667	4.53229	8.70264e-14	1.16519e-12	23	TAGACTGTGAGCTCCTTGAGGGC	303
miR-153-y	6	10	7	39	18	27	0.5236	0.9479	0.3691	2.5818	1.8878	2.4038	0.613533	2.29113	1.90085	0.000154487	0.000702477	23	TTGCATAGTCACAAAAGTGATCA	224
miR-1653-z	0	0	0	6	2	0	0.01	0.01	0.01	0.3972	0.2098	0.01	0.01	0.205667	4.36224	0.0476299	0.104989	19	CACAGGATCTGAGCTGCAT	13
miR-17-x	20	24	46	100	48	48	1.7452	2.2751	2.4252	6.62	5.034	4.2734	2.1485	5.30913	1.30515	0.00137122	0.0047778	25	CAAAGTGCTTACAGTGCAGGTAGAA	447
miR-182-x	127	135	222	495	297	388	11.0819	12.7972	11.7042	32.7688	31.1479	34.5432	11.8611	32.82	1.46834	4.78812e-09	4.43822e-08	26	TTTGGCAATGGTAGAACTCACACCGT	2753
miR-182-y	27	17	37	72	77	52	2.356	1.6115	1.9507	4.7664	8.0754	4.6295	1.97273	5.82377	1.56176	0.000260915	0.0011064	20	TGGTTCTAGACTTGCCAACT	448
miR-183-x	8	12	9	74	51	33	0.6981	1.1375	0.4745	4.8988	5.3486	2.938	0.770033	4.39513	2.51291	7.69192e-08	5.91623e-07	24	ATGGCACTGGTAGAATTCACTGAA	352
miR-183-y	7	10	11	27	25	13	0.6108	0.9479	0.5799	1.7874	2.6219	1.1574	0.712867	1.85557	1.38016	0.0147431	0.039045	22	TGAATTACCGAAGGGCCATAAT	167
miR-183-z	0	0	0	7	7	3	0.01	0.01	0.01	0.4634	0.7341	0.2671	0.01	0.4882	5.6094	0.000146306	0.000669487	25	ATGGCACTGGTAGAATTCACTGTAA	46
miR-185-x	163	160	265	470	313	286	14.2232	15.1671	13.9713	31.1139	32.8259	25.4622	14.4539	29.8007	1.04389	0.000124708	0.000581703	24	TGGAGAGAAAGGCAGTTCCTGAAA	2604
miR-18-x	116	68	173	446	255	259	10.122	6.446	9.1209	29.5251	26.7431	23.0585	8.56297	26.4422	1.62666	2.81493e-08	2.28673e-07	24	TAAGGTGCATCTAGTGCAGATAGA	2177
miR-190-x	1	6	2	29	4	8	0.0873	0.5688	0.1054	1.9198	0.4195	0.7122	0.253833	1.01717	2.0026	0.0183558	0.0471574	24	TGATATGTTTGATATATTAGGTTG	68
miR-190-y	89	61	100	245	141	126	7.766	5.7824	5.2722	16.2189	14.7874	11.2176	6.27353	14.0746	1.16575	0.000435834	0.00175548	22	ACTATATATCAAACATATTCCT	1256
miR-1911-x	12	8	11	0	0	0	1.0471	0.7584	0.5799	0.01	0.01	0.01	0.795133	0.01	-6.31312	5.13913e-08	4.06075e-07	23	TGAGTACCGCCATGTCTGTTGGA	35
miR-1912-z	14	20	22	3	2	3	1.2216	1.8959	1.1599	0.1986	0.2098	0.2671	1.4258	0.225167	-2.66271	2.28555e-06	1.49543e-05	21	TACCCAGAGCGTGCAGTGTGA	71
miR-191-z	4	8	9	3	0	5	0.349	0.7584	0.4745	0.1986	0.01	0.4451	0.5273	0.2179	-1.27496	0.0438415	0.098276	24	ACAACGGAATCCCAAAAGCAGCTG	48
miR-192-x	58	50	134	232	144	147	5.061	4.7397	7.0647	15.3583	15.102	13.0872	5.6218	14.5158	1.36852	4.00557e-05	0.000204666	23	TGACCTATGAATTGACAGCCAGT	1378
miR-193-x	70	65	99	201	111	140	6.1081	6.1616	5.2195	13.3061	11.6411	12.464	5.82973	12.4704	1.09701	0.000407817	0.00166114	22	CGGGGTTTTGAGGGCGAGATGA	1148
miR-193-y	1590	1025	2106	9105	4089	4124	138.742	97.164	111.032	602.748	428.834	367.155	115.646	466.246	2.01138	2.29998e-19	4.68418e-18	22	AACTGGCCCACAAAGTCCCGCT	34389
miR-1949-z	4	3	3	20	6	21	0.349	0.2844	0.1582	1.324	0.6293	1.8696	0.263867	1.2743	2.27182	0.000489874	0.00193588	21	TGTACCAGGATGCCAGCATAA	90
miR-194-x	12	10	28	50	34	48	1.0471	0.9479	1.4762	3.31	3.5658	4.2734	1.15707	3.7164	1.68343	0.000107985	0.000508618	24	TGTAACAGCAACTCCATGTGGAAT	295
miR-195-x	288	216	405	1050	517	611	25.1306	20.4755	21.3523	69.5097	54.2204	54.3966	22.3195	59.3756	1.41157	1.00359e-09	1.00777e-08	23	TAGCAGCACAGAAATATTGGCAA	4870
miR-1983-z	124	111	203	499	265	226	10.8201	10.5221	10.7025	33.0336	27.7919	20.1205	10.6816	26.982	1.33687	3.65063e-06	2.21799e-05	21	CTCACCTGGAGCATGTTTTCT	3272
miR-198-z	0	0	0	11	0	1	0.01	0.01	0.01	0.7282	0.01	0.089	0.01	0.275733	4.7852	0.0284177	0.0688309	19	CCAGAGGGGAGAGAGCTTC	18
miR-1-y	9	30	48	184	135	127	0.7853	2.8438	2.5306	12.1807	14.1581	11.3067	2.05323	12.5485	2.61155	1.13871e-09	1.13557e-08	23	TGGAATGTAAAGAAGTATGTACA	878
miR-1-z	11	10	18	87	52	102	0.9598	0.9479	0.949	5.7594	5.4535	9.0809	0.952233	6.7646	2.82862	3.20708e-11	3.70995e-10	23	TGGAATGTAAAGAAGTATGTATA	472
miR-201-y	42	63	79	325	125	194	3.6649	5.972	4.165	21.5149	13.1094	17.2716	4.60063	17.2986	1.91075	1.34549e-08	1.14445e-07	20	TGAACAGGGCCTTTCTGGGT	1759
miR-203-x	0	3	10	14	13	17	0.01	0.2844	0.5272	0.9268	1.3634	1.5135	0.273867	1.2679	2.2109	0.00188007	0.00623529	22	AGTGGTTCTTAACAGTTCAACA	90
miR-203-y	1774	1483	2849	8269	5081	5677	154.797	140.58	150.204	547.405	532.87	505.417	148.527	528.564	1.83135	1.34262e-25	3.52986e-24	22	TGAAATGTTTAGGACCACTAGT	42074
miR-203-z	4	5	3	41	22	20	0.349	0.474	0.1582	2.7142	2.3073	1.7806	0.327067	2.26737	2.79336	4.6977e-07	3.39643e-06	22	TGAAATGTTTAGGACCACTAGC	166
miR-205-x	0	0	0	5	6	1	0.01	0.01	0.01	0.331	0.6293	0.089	0.01	0.349767	5.12832	0.00423286	0.0130506	20	GCTTCACTCCACTGAAATCT	16
miR-205-y	0	0	0	17	2	8	0.01	0.01	0.01	1.1254	0.2098	0.7122	0.01	0.682467	6.09269	1.49477e-05	8.41024e-05	22	GACTCCGGTGGAATGAAGGACT	48
miR-20-x	600	495	843	2934	1632	1718	52.3554	46.9231	44.4444	194.23	171.156	152.952	47.9076	172.779	1.8506	5.09572e-20	1.08359e-18	24	TAAAGTGCTTATAGTGCAGGTAGA	12801
miR-20-y	0	0	5	11	6	3	0.01	0.01	0.2636	0.7282	0.6293	0.2671	0.0945333	0.541533	2.51816	0.0181312	0.0467339	20	ACTGTAGTGTGGGCACTTCC	45
miR-210-x	15	8	23	42	23	29	1.3089	0.7584	1.2126	2.7804	2.4121	2.5818	1.0933	2.59143	1.24506	0.00718063	0.0209453	22	AGCCACTGCCCACCGCACACTG	196
miR-2113-z	0	1	1	5	5	2	0.01	0.0948	0.0527	0.331	0.5244	0.1781	0.0525	0.3445	2.71411	0.0298842	0.0715439	21	ATTTGTGCTTGGCTCTGTCAC	24
miR-212-y	30	36	49	93	78	51	2.6178	3.4126	2.5834	6.1566	8.1803	4.5405	2.87127	6.29247	1.13194	0.00643403	0.0189483	21	TAACAGTCTCCAGTCACGGCC	557
miR-2137-z	5	8	9	78	19	48	0.4363	0.7584	0.4745	5.1636	1.9926	4.2734	0.5564	3.80987	2.77555	6.36488e-08	4.97492e-07	20	GCCGGCGGGAGCCCCGGGGA	747
miR-214-z	286	269	509	120	93	168	24.9561	25.4996	26.8354	7.944	9.7534	14.9568	25.7637	10.8847	-1.24303	3.18464e-07	2.33756e-06	23	ACAGCAGGCACAGACAGGCAGAA	2545
miR-216-x	77	86	126	375	151	202	6.7189	8.1523	6.6429	24.8249	15.8361	17.9838	7.17137	19.5483	1.44672	2.86068e-06	1.80635e-05	22	AAATCTCTGCAGGCAAATGTGA	1628
miR-216-y	9	11	14	76	34	76	0.7853	1.0427	0.7381	5.0312	3.5658	6.7662	0.855367	5.12107	2.58183	1.38425e-08	1.16373e-07	22	CACAGTGGTCTCTGGGATTATG	312
miR-218-y	6	9	18	1	2	5	0.5236	0.8531	0.949	0.0662	0.2098	0.4451	0.775233	0.240367	-1.68939	0.00395212	0.0122898	21	AAACATGGTTCTGTCAAGCAC	55
miR-21-z	2	5	11	2	1	0	0.1745	0.474	0.5799	0.1324	0.1049	0.01	0.409467	0.0824333	-2.31245	0.0114452	0.0311671	20	TAGCTTATCAGACTGATAAA	36
miR-222-z	35	17	31	15	14	6	3.0541	1.6115	1.6344	0.993	1.4683	0.5342	2.1	0.9985	-1.07255	0.00939012	0.0264166	26	AGCTACATCTGGCTACTGGGTCTCTA	157
miR-2285-x	0	0	0	20	6	13	0.01	0.01	0.01	1.324	0.6293	1.1574	0.01	1.0369	6.69613	6.53763e-09	5.90838e-08	19	TTCCTTCGGGCTTTCCTGT	68
miR-235-y	13	9	27	5	0	2	1.1344	0.8531	1.4235	0.331	0.01	0.1781	1.137	0.173033	-2.71611	6.13535e-06	3.65091e-05	23	TATTGCACTCGTCCCGGCCTAAT	83
miR-2367-y	0	0	0	10	2	4	0.01	0.01	0.01	0.662	0.2098	0.3561	0.01	0.4093	5.35509	0.00039032	0.00159887	19	TGAAAGGCACATAGAGGAA	30
miR-241-x	0	0	0	47	11	32	0.01	0.01	0.01	3.1114	1.1536	2.8489	0.01	2.3713	7.88953	6.40674e-14	8.90783e-13	18	TAGGTGCTAGAAATGACC	120
miR-25-z	81	87	170	59	25	36	7.068	8.2471	8.9627	3.9058	2.6219	3.205	8.0926	3.24423	-1.31873	1.00506e-06	6.85525e-06	20	CATTGCACTTGTCTCGGAAA	630
miR-263-z	1	2	3	11	3	6	0.0873	0.1896	0.1582	0.7282	0.3146	0.5342	0.145033	0.525667	1.85776	0.032412	0.0760839	22	TTTGGCAATGGTAGAATTCACT	55
miR-27-z	206	205	331	138	88	98	17.9754	19.4328	17.4509	9.1356	9.229	8.7248	18.2864	9.0298	-1.018	9.52421e-07	6.58948e-06	21	TTCACAGTGGCTAAGTTCTTT	2030
miR-2887-z	36	24	60	132	49	100	3.1413	2.2751	3.1633	8.7384	5.1389	8.9029	2.8599	7.5934	1.40878	0.000272684	0.0011429	22	CGGGACCGGGGTCCGGTGCGGA	747
miR-2944-y	0	0	0	9	0	1	0.01	0.01	0.01	0.5958	0.01	0.089	0.01	0.2316	4.53356	0.0469855	0.104044	19	TCACAGCAGTAGTGGCCTG	22
miR-2963-x	0	0	0	3	4	4	0.01	0.01	0.01	0.1986	0.4195	0.3561	0.01	0.324733	5.02118	0.0026192	0.00839769	19	CCCAGCCTCCTTGTTTCCT	23
miR-2970-x	0	0	0	2	0	6	0.01	0.01	0.01	0.1324	0.01	0.5342	0.01	0.225533	4.49527	0.0436744	0.0980639	18	TCAGTCAGTAGTTGCTCT	13
miR-29-x	185	171	287	595	341	406	16.1429	16.2098	15.1311	39.3888	35.7624	36.1457	15.8279	37.099	1.22891	4.02192e-07	2.92246e-06	23	TGACCGATTTCTCCTGGTGTTCT	3059
miR-29-z	9	2	16	54	35	30	0.7853	0.1896	0.8435	3.5748	3.6706	2.6709	0.606133	3.30543	2.44713	6.50497e-07	4.58838e-06	21	CACCATTTGAAATCGGTTACT	285
miR-3059-x	33	21	75	130	63	80	2.8795	1.9907	3.9541	8.606	6.6071	7.1223	2.94143	7.44513	1.33978	0.000720779	0.00266306	22	TTTCCTCTCTGCCCCATAGGGT	548
miR-3069-y	4	1	3	47	28	32	0.349	0.0948	0.1582	3.1114	2.9365	2.8489	0.200667	2.9656	3.88545	1.39552e-12	1.73958e-11	22	TTGGACACTAAGTACTGCTACT	155
miR-3116-z	0	0	0	187	34	76	0.01	0.01	0.01	12.3793	3.5658	6.7662	0.01	7.57043	9.56423	1.14341e-22	2.5834e-21	19	CCTGGCACATAGTAGGCAC	337
miR-325-x	0	0	0	6	5	4	0.01	0.01	0.01	0.3972	0.5244	0.3561	0.01	0.4259	5.41244	0.000190257	0.000843899	19	TAGGTGCTCAATAAGTATT	31
miR-335-y	830	723	1253	2127	1515	1395	72.425	68.5362	66.0603	140.807	158.886	124.195	69.0072	141.296	1.0339	4.48272e-06	2.71214e-05	22	TTTTTCATTATTGCTCCTGACC	12173
miR-338-x	0	2	9	29	14	12	0.01	0.1896	0.4745	1.9198	1.4683	1.0683	0.2247	1.48547	2.72484	8.50491e-05	0.000414078	21	AACAATATCCTGGTGCTGAGT	122
miR-342-y	0	2	2	10	4	8	0.01	0.1896	0.1054	0.662	0.4195	0.7122	0.101667	0.5979	2.55606	0.00352759	0.0110889	25	TCTCACACAGAAATCGCACCCGTAT	59
miR-345-x	7	3	4	48	33	21	0.6108	0.2844	0.2109	3.1776	3.4609	1.8696	0.3687	2.83603	2.94336	9.9842e-08	7.5985e-07	22	GCTGACTCCTAGTCCAGTGCTA	205
miR-34-x	7	6	16	2150	1239	1231	0.6108	0.5688	0.8435	142.329	129.94	109.594	0.674367	127.288	7.56035	3.88261e-129	9.35708e-127	23	AGGCAGTGTAATTAGCTGATTGT	8604
miR-34-y	60	32	72	22473	15434	13696	5.2355	3.0334	3.796	1487.71	1618.64	1219.34	4.02163	1441.9	8.48597	1.68489e-224	6.09087e-222	22	AATCACTAATTCCACTGCCATC	87280
miR-34-z	0	0	0	7	5	3	0.01	0.01	0.01	0.4634	0.5244	0.2671	0.01	0.4183	5.38647	0.000241906	0.00104106	25	AGGCAGTGTAGTTAGCTGATTGCGA	25
miR-351-x	18	12	31	44	23	41	1.5707	1.1375	1.6344	2.9128	2.4121	3.6502	1.44753	2.9917	1.04737	0.0221907	0.0556114	20	TCCCTGAGGAGCCCTTTGAG	276
miR-3586-y	0	0	0	14	5	3	0.01	0.01	0.01	0.9268	0.5244	0.2671	0.01	0.572767	5.83988	4.35844e-05	0.000221134	24	TGCTAGACTGTGAGCTCCTTGAGG	40
miR-361-x	28	25	57	17	17	11	2.4433	2.3699	3.0051	1.1254	1.7829	0.9793	2.6061	1.29587	-1.00798	0.00251159	0.00808855	23	TTATCAGAATCTCCAGGGGTAAA	307
miR-365-x	23	4	26	93	46	56	2.007	0.3792	1.3708	6.1566	4.8243	4.9856	1.25233	5.32217	2.0874	1.55405e-05	8.70991e-05	22	AGGGACTTTTGGGGGCAGATGT	338
miR-365-y	55	44	71	171	93	81	4.7992	4.1709	3.7432	11.3201	9.7534	7.2113	4.23777	9.42827	1.15369	0.00100516	0.00357995	23	TAATGCCCCTAAAAATCCTTAAA	710
miR-3660-z	1	2	4	14	8	15	0.0873	0.1896	0.2109	0.9268	0.839	1.3354	0.1626	1.03373	2.66846	0.000191984	0.000848955	22	ACTGACAGGAGAGCATTTTAAT	100
miR-374-y	3	5	7	1	0	0	0.2618	0.474	0.3691	0.0662	0.01	0.01	0.3683	0.0287333	-3.68008	0.00148045	0.00509697	23	CCTTATCAGGTTGTATTGTAATT	25
miR-375-y	0	3	3	74	41	37	0.01	0.2844	0.1582	4.8988	4.2999	3.2941	0.150867	4.16427	4.78672	2.24929e-17	3.91864e-16	24	TTTGTTCGTTCGGCTCGCGTGAAA	268
miR-378-z	16	10	26	144	66	94	1.3961	0.9479	1.3708	9.5328	6.9218	8.3687	1.23827	8.27443	2.74034	2.93708e-13	3.82614e-12	22	TGGACTGGGAATCAGAAGACCT	736
miR-383-x	112	71	246	923	492	518	9.773	6.7304	12.9695	61.1023	51.5985	46.1169	9.8243	52.9392	2.42991	1.74589e-16	2.93553e-15	22	AGATCAGAAGGTGATTGTGGCT	5358
miR-3897-y	0	0	0	7	1	4	0.01	0.01	0.01	0.4634	0.1049	0.3561	0.01	0.308133	4.94548	0.00338227	0.0107489	18	GTGGTGGTGGTGGGGGGG	15
miR-4058-x	0	0	0	28	28	19	0.01	0.01	0.01	1.8536	2.9365	1.6915	0.01	2.16053	7.75524	5.56759e-14	7.81625e-13	19	AAGGATGCCGGTTGGAACT	165
miR-425-x	46	30	56	247	147	130	4.0139	2.8438	2.9524	16.3513	15.4166	11.5737	3.27003	14.4472	2.14341	3.60368e-11	4.13566e-10	25	AATGACACGATCACTCCCGTTGAGA	1065
miR-4286-z	137	189	283	790	302	545	11.9545	17.9161	14.9203	52.2977	31.6723	48.5207	14.9303	44.1636	1.56461	7.98241e-08	6.10718e-07	18	ACCCCACTCCTGGTACCA	4216
miR-429-z	2	3	4	1	0	0	0.1745	0.2844	0.2109	0.0662	0.01	0.01	0.223267	0.0287333	-2.95797	0.0300346	0.0716415	21	TAATACTGCCTGGTAATGAAA	22
miR-4331-x	1	0	0	14	8	12	0.0873	0.01	0.01	0.9268	0.839	1.0683	0.0357667	0.9447	4.72317	1.4521e-07	1.08795e-06	19	TGTAGGTCACAGACACAGC	50
miR-4331-y	21	23	39	99	43	53	1.8324	2.1803	2.0561	6.5538	4.5096	4.7185	2.02293	5.26063	1.37879	0.000502379	0.00196335	19	GCTGTGGCTCTGGCGTAGG	488
miR-4436-x	0	0	0	4	3	0	0.01	0.01	0.01	0.2648	0.3146	0.01	0.01	0.196467	4.29621	0.043222	0.0975023	18	TGACCACTTCTGGCTGCC	10
miR-4490-z	0	0	0	24	9	10	0.01	0.01	0.01	1.5888	0.9439	0.8903	0.01	1.141	6.83415	1.52866e-09	1.514e-08	19	TAAGAGATCTGGGCATATT	115
miR-4492-z	17	26	47	88	17	79	1.4834	2.4646	2.4779	5.8256	1.7829	7.0333	2.14197	4.8806	1.18812	0.037227	0.0857169	18	CGGGGCTGGGCGCGCGCC	480
miR-4497-z	11	15	22	73	16	48	0.9598	1.4219	1.1599	4.8326	1.678	4.2734	1.18053	3.59467	1.60642	0.00128242	0.00449003	18	GCTCCGGGACGGCTGGGA	393
miR-449-x	49	41	96	32433	15273	20846	4.2757	3.8866	5.0613	2147.05	1601.76	1855.9	4.40787	1868.24	8.72738	7.40453e-290	5.35347e-287	22	TGGCAGTGTATTGTTAGCTGGT	114545
miR-449-y	2	2	2	1601	806	1008	0.1745	0.1896	0.1054	105.986	84.5293	89.7411	0.1565	93.4187	9.2214	3.01693e-132	8.72495e-130	22	CAGCCACGACTACCCTGCCACT	5382
miR-449-z	0	0	0	110	59	44	0.01	0.01	0.01	7.282	6.1876	3.9173	0.01	5.79563	9.17882	5.48236e-25	1.36681e-23	25	TGGCAGTGTATTGTTAGCTGGTAGT	294
miR-451-y	7	5	8	0	1	1	0.6108	0.474	0.4218	0.01	0.1049	0.089	0.5022	0.0679667	-2.88536	0.00040599	0.00165836	21	TTTAGTAATGGTAACGGTTCT	28
miR-455-z	21	10	16	8	5	6	1.8324	0.9479	0.8435	0.5296	0.5244	0.5342	1.20793	0.5294	-1.19011	0.0147189	0.039045	23	TGTGCCTTTGGACTACATCGTGT	116
miR-465-y	45	61	80	331	122	191	3.9267	5.7824	4.2177	21.9121	12.7948	17.0045	4.64227	17.2371	1.89262	1.35822e-08	1.14853e-07	20	TGAACAGGGCCTTTCTGGGT	1767
miR-4753-x	0	0	0	17	4	2	0.01	0.01	0.01	1.1254	0.4195	0.1781	0.01	0.574333	5.84382	0.000171264	0.00077149	19	AAGGCCAAAGGAAGTGGAC	33
miR-486-x	86	62	119	162	160	160	7.5043	5.8772	6.2739	10.7243	16.78	14.2446	6.5518	13.9163	1.08681	0.00183949	0.0061288	24	TCCTGTACTGAGCTGCCCCGAGTT	1216
miR-488-x	8	3	3	27	14	13	0.6981	0.2844	0.1582	1.7874	1.4683	1.1574	0.380233	1.47103	1.95187	0.0011599	0.00408083	23	CCCAGATAATGGCACTCTCAAAC	128
miR-488-y	9	7	20	62	38	42	0.7853	0.6636	1.0544	4.1044	3.9853	3.7392	0.834433	3.94297	2.24041	1.20453e-07	9.11909e-07	22	TTGAAAGGCTATTTCTTGGTCT	346
miR-490-y	5	6	11	26	8	22	0.4363	0.5688	0.5799	1.7212	0.839	1.9586	0.528333	1.50627	1.51146	0.00860255	0.0245836	25	CAACCTGGAGGACTCCATGCTGTAA	158
miR-497-x	109	81	148	419	180	230	9.5112	7.6783	7.8028	27.7377	18.8775	20.4766	8.33077	22.3639	1.42465	1.09449e-06	7.3955e-06	23	CAGCAGCACACTGTGGTTTGTAA	1614
miR-5001-x	2	4	8	0	0	0	0.1745	0.3792	0.4218	0.01	0.01	0.01	0.325167	0.01	-5.02311	0.000948371	0.00341981	18	AGGGCTGGGCGCAGCGGC	14
miR-501-y	15	7	32	37	17	42	1.3089	0.6636	1.6871	2.4494	1.7829	3.7392	1.21987	2.65717	1.12317	0.0417053	0.0946718	22	AATGCACCCGGGCAAGGATTTG	272
miR-504-x	8	9	18	1	6	4	0.6981	0.8531	0.949	0.0662	0.6293	0.3561	0.8334	0.350533	-1.24946	0.0161151	0.0421382	22	AGACCCTGGTCTGCACTCTAAA	78
miR-506-x	417	365	683	5633	2877	4669	36.387	34.5999	36.009	372.903	301.726	415.676	35.6653	363.435	3.3491	3.28073e-65	2.15633e-63	22	TACTCAGGAAGGCATTATTCAC	23734
miR-506-y	1042	1080	1913	19999	8913	14322	90.9239	102.378	100.857	1323.93	934.751	1275.07	98.0528	1177.92	3.58654	1.86325e-76	1.41803e-74	22	TGAATGGCGCCTTTCTGAGTAG	80577
miR-506-z	4421	4020	7573	104319	53665	83952	385.772	381.072	399.262	6905.88	5628.12	7474.15	388.702	6669.38	4.10082	2.1889e-109	3.16515e-107	23	TGAATGGCGCCTTTCTGAGTAGA	414332
miR-507-x	32	31	50	540	223	382	2.7923	2.9386	2.6361	35.7478	23.3871	34.009	2.789	31.048	3.47668	3.49247e-30	1.03064e-28	21	CATTCCAGGAAGTGCCATTCA	2344
miR-507-y	18737	17207	29523	239538	100944	174706	1634.97	1631.12	1556.5	15857.3	10586.5	15553.9	1607.53	13999.2	3.12243	1.54288e-61	9.29586e-60	22	TGATTGGCACCTCTTTGAGTGA	1144922
miR-507-z	30282	24158	43154	372502	169222	313698	2642.38	2290.04	2275.15	24659.5	17747.2	27928.2	2402.52	23444.9	3.28666	3.79275e-64	2.38449e-62	23	TGATTGGCACCTCTTTGAGTGAC	1708097
miR-508-x	36	32	57	818	312	507	3.1413	3.0334	3.0051	54.1513	32.721	45.1376	3.05993	44.0033	3.84604	1.97609e-40	6.80341e-39	22	TACTCCAAAGGGTGTCATTCAT	2596
miR-508-y	40309	36455	61086	598218	310682	523515	3517.32	3455.72	3220.56	39601.8	32582.8	46607.9	3397.87	39597.5	3.54271	1.48205e-87	1.4287e-85	21	ACTGTCACCTTTTTGAGTAGA	2469000
miR-508-z	1014	853	1455	6553	3393	5053	88.4806	80.8594	76.7101	433.807	355.841	449.863	82.0167	413.17	2.33275	9.5937e-38	3.08278e-36	22	ACTGTCACCTTTTTGAGTAGAA	32228
miR-509-x	1573	1217	2138	16178	7894	13129	137.258	115.365	112.719	1070.98	827.884	1168.86	121.781	1022.57	3.06985	1.57268e-59	8.7465e-58	23	TACTGCAGAGAGTGGCAATCATG	69661
miR-509-y	2280	1783	3106	19629	9293	16343	198.951	169.018	163.754	1299.43	974.604	1455	177.241	1243.01	2.81006	4.47929e-47	1.85059e-45	23	TGATTGACACCTCTGTTAGTGGA	94375
miR-510-x	0	1	2	52	23	26	0.01	0.0948	0.1054	3.4424	2.4121	2.3147	0.0700667	2.72307	5.28036	2.76443e-14	4.121e-13	22	TACTGCAGAGAGTGGCAATCAC	151
miR-510-z	1	0	0	4	2	3	0.0873	0.01	0.01	0.2648	0.2098	0.2671	0.0357667	0.247233	2.78919	0.0301925	0.0716572	23	TACTGCAGAGAGTGGCAATCACG	15
miR-513-x	3	3	9	193	63	81	0.2618	0.2844	0.4745	12.7765	6.6071	7.2113	0.340233	8.86497	4.70352	5.26629e-21	1.1538e-19	20	TTCACAAGAAGGTGTCAATT	558
miR-513-y	16	16	32	328	134	235	1.3961	1.5167	1.6871	21.7135	14.0533	20.9218	1.5333	18.8962	3.62338	1.46049e-25	3.7712e-24	21	ACTGCCACCTTTTTGAGTAGA	1327
miR-514-y	2303	1804	3132	19913	9450	16544	200.957	171.009	165.125	1318.23	991.069	1472.89	179.03	1260.73	2.81599	1.44978e-47	6.16582e-46	23	TGATTGACACCTCTGTTAGTGGA	95481
miR-514-z	84	78	157	963	434	742	7.3298	7.3939	8.2773	63.7503	45.5158	66.0594	7.667	58.4418	2.93027	2.33756e-31	7.04189e-30	21	CATTCCAGGAAGTGCCATTCA	4290
miR-547-y	2	13	26	226	129	196	0.1745	1.2323	1.3708	14.9611	13.5289	17.4497	0.925867	15.3132	4.04783	1.47802e-19	3.09742e-18	22	TGATTGGCACATCTTTGAGTGA	943
miR-551-x	2	3	8	0	2	0	0.1745	0.2844	0.4218	0.01	0.2098	0.01	0.293567	0.0766	-1.93827	0.0336568	0.078878	23	GAAATCAAGCGTGGGTGAGACCT	24
miR-5734-y	0	0	0	6	1	2	0.01	0.01	0.01	0.3972	0.1049	0.1781	0.01	0.226733	4.50292	0.0155884	0.040909	19	TGTAGAAGTCAGTATAAGC	17
miR-57-z	0	0	0	2	1	3	0.01	0.01	0.01	0.1324	0.1049	0.2671	0.01	0.168133	4.07153	0.0439047	0.098276	19	GCGGGACCGAGCTGTGTCT	7
miR-598-y	1	1	4	8	6	4	0.0873	0.0948	0.2109	0.5296	0.6293	0.3561	0.131	0.505	1.94672	0.0237405	0.0586816	21	TACGTCATCGTCGTCATCGTT	46
miR-6092-z	0	0	0	7	5	10	0.01	0.01	0.01	0.4634	0.5244	0.8903	0.01	0.626033	5.96817	7.57166e-06	4.46882e-05	18	TTGACAAGGCTCTGCTCT	51
miR-615-y	33	23	59	7	11	6	2.8795	2.1803	3.1106	0.4634	1.1536	0.5342	2.72347	0.717067	-1.92527	2.78205e-06	1.76441e-05	23	TCCGAGCCTGGGTCTCCCTCTTA	256
miR-6238-z	15	23	53	82	47	43	1.3089	2.1803	2.7943	5.4284	4.9291	3.8282	2.0945	4.72857	1.1748	0.0117742	0.0319427	18	AGTCAGCGGAGGAAAAGA	408
miR-6240-z	30	28	89	125	52	101	2.6178	2.6542	4.6922	8.275	5.4535	8.9919	3.3214	7.57347	1.18916	0.00568215	0.016941	20	ACAAAGCATCGCGAAGGCCC	579
miR-6410-z	0	0	0	3	1	9	0.01	0.01	0.01	0.1986	0.1049	0.8013	0.01	0.368267	5.20268	0.00443156	0.0136052	19	CTTGGCTCAGGCACTAATC	48
miR-6519-z	660	600	1160	311	294	346	57.5909	56.8765	61.1572	20.5881	30.8333	30.804	58.5415	27.4085	-1.09484	4.15703e-08	3.30278e-07	19	TAGCAGCGGGAACAGTAAA	5688
miR-6529-x	7	6	19	33	18	24	0.6108	0.5688	1.0017	2.1846	1.8878	2.1367	0.7271	2.0697	1.5092	0.00348393	0.0109755	23	GAGAGATCAGAGGCGCAGAGTAA	205
miR-6654-y	0	0	0	6	5	2	0.01	0.01	0.01	0.3972	0.5244	0.1781	0.01	0.366567	5.196	0.00110123	0.00388387	19	CACTGGGGCTGAGCTTGCT	31
miR-670-x	8	4	15	39	38	24	0.6981	0.3792	0.7908	2.5818	3.9853	2.1367	0.6227	2.90127	2.22007	1.76334e-05	9.65828e-05	24	ATCCCTGAGTGTATGTGGTGAACC	203
miR-674-y	2	4	3	6	9	9	0.1745	0.3792	0.1582	0.3972	0.9439	0.8013	0.2373	0.714133	1.58948	0.0342166	0.0798019	20	CACAGCTCCCATCTCAGAAC	45
miR-6756-x	0	0	0	3	2	1	0.01	0.01	0.01	0.1986	0.2098	0.089	0.01	0.1658	4.05137	0.0419933	0.0950271	20	AGGGTCGGGCTGGAGGCGGG	9
miR-676-y	43	41	98	26	17	18	3.7521	3.8866	5.1667	1.7212	1.7829	1.6025	4.26847	1.7022	-1.32632	3.9052e-05	0.000200246	22	CCGTCCTAAGGTTGTTGAGTCT	413
miR-6946-x	0	0	0	4	2	3	0.01	0.01	0.01	0.2648	0.2098	0.2671	0.01	0.247233	4.6278	0.00540893	0.0161932	19	AGAGAAGGAAGAGAAAGAA	11
miR-7021-x	0	0	0	4	1	3	0.01	0.01	0.01	0.2648	0.1049	0.2671	0.01	0.212267	4.40781	0.012123	0.0327661	18	TGGAGTAGATTACAGAGC	15
miR-7034-x	0	0	0	7	4	6	0.01	0.01	0.01	0.4634	0.4195	0.5342	0.01	0.472367	5.56184	4.90199e-05	0.000246978	19	AGGAGGGATGGATGTGCTC	77
miR-708-x	134	131	246	67	41	16	11.6927	12.418	12.9695	4.4354	4.2999	1.4245	12.3601	3.3866	-1.86778	2.54195e-08	2.07664e-07	24	AAGGAGCTTACAATCTAGCTGGAT	1022
miR-708-y	10	11	12	3	2	1	0.8726	1.0427	0.6327	0.1986	0.2098	0.089	0.849333	0.1658	-2.35689	0.000209878	0.000919648	23	CAGCTAGACTGTGAGCTTCTAGT	60
miR-7155-y	0	0	0	12	2	5	0.01	0.01	0.01	0.7944	0.2098	0.4451	0.01	0.4831	5.59425	0.000168801	0.000762769	19	TGGCCAAAGATCTCAGACC	30
miR-7175-y	0	0	0	45	6	30	0.01	0.01	0.01	2.979	0.6293	2.6709	0.01	2.09307	7.70947	5.8596e-11	6.61952e-10	21	TGCAACTATGACTGAGGGACC	111
miR-7267-y	0	0	0	11	1	2	0.01	0.01	0.01	0.7282	0.1049	0.1781	0.01	0.337067	5.07496	0.00493302	0.0149229	19	TCCATCCATCCATCCATCC	20
miR-735-y	0	0	1	7	4	2	0.01	0.01	0.0527	0.4634	0.4195	0.1781	0.0242333	0.353667	3.86733	0.00886593	0.0252607	18	CCCACTGCTAAATTTGAC	22
miR-7398-y	0	0	0	5	4	0	0.01	0.01	0.01	0.331	0.4195	0.01	0.01	0.2535	4.66391	0.0221083	0.055501	19	TCTCAACTTCTCTGGCTGT	20
miR-760-y	31	29	63	244	102	219	2.705	2.749	3.3215	16.1527	10.6973	19.4973	2.92517	15.4491	2.40093	6.16694e-12	7.49361e-11	22	CGGCTCTGGGTCTGTGGGGAGT	1234
miR-760-z	2	2	8	30	9	23	0.1745	0.1896	0.4218	1.986	0.9439	2.0477	0.261967	1.6592	2.66303	3.17379e-05	0.000168106	23	CGGCTCTGGGTCTGTGGGGAGTT	146
miR-7624-z	0	0	0	17	3	5	0.01	0.01	0.01	1.1254	0.3146	0.4451	0.01	0.628367	5.97353	2.94484e-05	0.000157713	18	AGGAAATTAAATGTGTTC	45
miR-7706-z	0	0	0	7	0	4	0.01	0.01	0.01	0.4634	0.01	0.3561	0.01	0.2765	4.78921	0.0135148	0.0362568	19	CGCCTGTGATCTGCCCAGA	35
miR-8540-z	0	0	0	7	2	6	0.01	0.01	0.01	0.4634	0.2098	0.5342	0.01	0.402467	5.3308	0.000477986	0.00190404	18	TATTTAATTCTTGACTCT	30
miR-872-y	2	3	3	10	8	10	0.1745	0.2844	0.1582	0.662	0.839	0.8903	0.2057	0.7971	1.95422	0.00481374	0.014685	22	TGAACTATTGCAGTAGCCTCCT	58
miR-873-x	60	65	132	26	8	31	5.2355	6.1616	6.9593	1.7212	0.839	2.7599	6.1188	1.77337	-1.78676	6.83675e-07	4.799e-06	21	TGCAGGAACTTGTGAGTCTCC	480
miR-873-y	14	13	18	1	1	3	1.2216	1.2323	0.949	0.0662	0.1049	0.2671	1.1343	0.146067	-2.9571	5.98359e-07	4.24131e-06	22	GGAGACTGATAAGTTCCCGGGA	87
miR-876-y	13	8	24	5	2	4	1.1344	0.7584	1.2653	0.331	0.2098	0.3561	1.0527	0.298967	-1.81604	0.000227368	0.000982262	21	TGGTGGTTTACAAAGTAATTC	90
miR-8858-z	3	4	6	0	0	1	0.2618	0.3792	0.3163	0.01	0.01	0.089	0.3191	0.0363333	-3.13464	0.00399605	0.0123998	19	AGGCAGCGAGCGCAGAGAC	25
miR-8874-z	0	0	0	6	3	5	0.01	0.01	0.01	0.3972	0.3146	0.4451	0.01	0.385633	5.26916	0.000322836	0.0013376	19	TCTCTGAGCCTCAGTTTCC	20
miR-888-y	6	5	11	116	45	85	0.5236	0.474	0.5799	7.6792	4.7194	7.5675	0.525833	6.65537	3.66184	4.1569e-16	6.75379e-15	22	TGATTGGCACCTCTTTGGGTGA	509
miR-8908-y	0	0	0	2	3	4	0.01	0.01	0.01	0.1324	0.3146	0.3561	0.01	0.2677	4.74255	0.00855348	0.0244917	21	AATTGCGCCTTTCTGAGTAGA	18
miR-8908-z	4	0	4	67	42	5	0.349	0.01	0.2109	4.4354	4.4048	0.4451	0.189967	3.0951	4.02617	3.5299e-06	2.15368e-05	22	AATTAGTTCCTGTCTAGGTAGA	126
miR-890-y	6	4	9	155	83	145	0.5236	0.3792	0.4745	10.261	8.7046	12.9092	0.4591	10.6249	4.5325	7.09886e-26	1.97403e-24	21	ACTGTCACCTTTCTGAGTAGA	618
miR-892-z	0	0	1	2	3	6	0.01	0.01	0.0527	0.1324	0.3146	0.5342	0.0242333	0.327067	3.75452	0.0220929	0.055501	21	AATGGCGCCTTTCTGGGTAGA	20
miR-8970-z	2	5	9	0	1	0	0.1745	0.474	0.4745	0.01	0.1049	0.01	0.374333	0.0416333	-3.16851	0.00239771	0.00776319	21	CTTGGGGGCTGTAGTGACCGC	31
miR-8986-z	2	1	3	11	22	9	0.1745	0.0948	0.1582	0.7282	2.3073	0.8013	0.1425	1.27893	3.16591	0.000174508	0.000781235	24	TCAGTGTGCTAGAGTCCTCGAAGA	68
miR-9090-z	0	0	0	7	3	9	0.01	0.01	0.01	0.4634	0.3146	0.8013	0.01	0.526433	5.71818	7.18733e-05	0.000354706	18	TGAGAATTCAGAGCCTGT	40
miR-9101-z	0	0	0	8	0	2	0.01	0.01	0.01	0.5296	0.01	0.1781	0.01	0.239233	4.58035	0.0345258	0.0802642	19	CTGTGTGTCTGAGTGTACT	19
miR-9103-z	0	0	0	18	0	8	0.01	0.01	0.01	1.1916	0.01	0.7122	0.01	0.637933	5.99533	0.000337901	0.00139602	18	TTTCTGTCTCAGATTCCT	26
miR-9198-z	0	0	0	12	0	4	0.01	0.01	0.01	0.7944	0.01	0.3561	0.01	0.386833	5.27364	0.00389865	0.0121497	19	CTCTGTCTGTGGATGTGAG	22
miR-9226-x	39	53	72	172	50	120	3.4031	5.0241	3.796	11.3863	5.2438	10.6835	4.0744	9.10453	1.16	0.00514501	0.015435	18	GTCCCTGTTCGGGCGCCA	945
miR-9298-x	0	0	1	9	0	9	0.01	0.01	0.0527	0.5958	0.01	0.8013	0.0242333	0.469033	4.27463	0.00748	0.0216755	24	ACAGATGATGAACTTATTGACGGA	29
miR-9331-z	0	0	0	8	1	4	0.01	0.01	0.01	0.5296	0.1049	0.3561	0.01	0.3302	5.04527	0.00239982	0.00776319	25	ACCAGGCTGTTGTTGTTCTCAACGT	22
miR-9344-z	0	0	0	3	3	16	0.01	0.01	0.01	0.1986	0.3146	1.4245	0.01	0.6459	6.01324	0.00025803	0.00109739	18	TAGAGAGACTCACAGAGA	53
miR-96-x	6	6	4	33	14	13	0.5236	0.5688	0.2109	2.1846	1.4683	1.1574	0.434433	1.60343	1.88396	0.00102411	0.00363848	23	TTTGGCACTAGCACATTTTTGAA	121
miR-9851-x	0	7	14	25	15	9	0.01	0.6636	0.7381	1.655	1.5731	0.8013	0.470567	1.34313	1.51313	0.0470605	0.104051	22	CGCTGGCAGTGTTGGTGGCACT	108
miR-9860-x	10	10	25	4	3	8	0.8726	0.9479	1.318	0.2648	0.3146	0.7122	1.04617	0.430533	-1.28092	0.00794045	0.0228723	24	CTTGCCCGAGAGCTTGGACCGCGT	113
miR-9-x	3	1	2	64	49	39	0.2618	0.0948	0.1054	4.2368	5.1389	3.4721	0.154	4.2826	4.79748	1.45459e-17	2.56504e-16	25	TCTTTGGTTATCTAGCTGTATGAAA	242
miR-9-z	38	30	54	698	374	417	3.3158	2.8438	2.847	46.2074	39.2233	37.125	3.0022	40.8519	3.76631	2.12193e-44	7.86747e-43	22	ATAAAGCTAGATAACCGAAAGT	3009
novel-m0001-5p	9894	7829	13619	55095	29537	38674	863.34	742.143	718.018	3647.27	3097.69	3443.1	774.5	3396.02	2.13251	2.98072e-37	9.36982e-36	23	TATCCAGGCAGGTGCTGTTCTCT	271068
novel-m0002-3p	3088	3044	5029	48602	21736	43750	269.456	288.553	265.138	3217.44	2279.56	3895.01	274.382	3130.67	3.51221	1.62566e-60	9.40282e-59	20	AATGGCGCTTTTTTGTGAAG	203354
novel-m0003-5p	1319	1017	1814	14598	8586	11523	115.095	96.4056	95.6372	966.383	900.457	1025.88	102.379	964.24	3.23547	3.21839e-76	2.32689e-74	23	TGACCAGGCAGGTGCTGTTCTCT	58299
novel-m0004-3p	10	13	17	13520	6191	8449	0.8726	1.2323	0.8963	895.02	649.281	752.205	1.0004	765.502	9.57969	3.04051e-263	1.46553e-260	19	CTCTTTGACACTGAGAACT	59811
novel-m0005-3p	530	414	788	4190	2021	2694	46.2473	39.2448	41.5447	277.377	211.952	239.844	42.3456	243.058	2.52101	9.34781e-43	3.37923e-41	22	CAACAGTCCCTGCCTGGGTAGA	17947
novel-m0006-5p	4	3	7	3327	942	1873	0.349	0.2844	0.3691	220.246	98.7923	166.751	0.334167	161.93	8.92059	5.98771e-100	7.87112e-98	19	TCCCCGTTACTGCTGACAG	13510
novel-m0007-5p	2	1	4	1642	535	927	0.1745	0.0948	0.2109	108.7	56.1081	82.5297	0.160067	82.4459	9.00863	2.87248e-93	3.19509e-91	19	CAGGTCCAAGTTCAACACT	9060
novel-m0008-3p	4	1	2	2009	859	1359	0.349	0.0948	0.1054	132.995	90.0877	120.99	0.183067	114.691	9.29117	9.71385e-129	1.75578e-126	19	CCAGTCAGAATTCAAAACC	11690
novel-m0009-3p	4	1	2	2009	859	1359	0.349	0.0948	0.1054	132.995	90.0877	120.99	0.183067	114.691	9.29117	6.87336e-129	1.41984e-126	19	CCAGTCAGAATTCAAAACC	11690
novel-m0010-5p	1	2	7	1644	938	1643	0.0873	0.1896	0.3691	108.832	98.3728	146.274	0.215333	117.826	9.09588	3.45327e-118	5.54826e-116	19	GGAGAAGCTACTCTGGCAC	17523
novel-m0011-3p	14	4	23	3279	966	2312	1.2216	0.3792	1.2126	217.069	101.309	205.835	0.9378	174.738	7.54169	9.19604e-78	7.38749e-76	20	TCCAGTGATAGAGGCGAAAC	10618
novel-m0012-5p	132	92	174	1509	805	1074	11.5182	8.7211	9.1736	99.8953	84.4244	95.617	9.8043	93.3122	3.25058	7.34952e-47	2.95206e-45	24	TACTGCAGAGAGTGGCAATCATGT	5846
novel-m0013-5p	107	68	132	1451	758	981	9.3367	6.446	6.9593	96.0557	79.4953	87.3373	7.58067	87.6294	3.53102	2.49656e-50	1.16453e-48	23	TTAGAGGAGATGAAGACGCTTCT	6272
novel-m0015-3p	0	0	0	550	292	446	0.01	0.01	0.01	36.4098	30.6235	39.7069	0.01	35.5801	11.7969	1.06984e-79	9.09994e-78	19	GAGTCCACCTGTGCCTGAG	2566
novel-m0017-5p	1	0	0	567	275	396	0.0873	0.01	0.01	37.5352	28.8406	35.2554	0.0357667	33.8771	9.88748	1.20966e-75	8.3294e-74	24	TCTGGCACATGTTCTAACCTGTCT	2340
novel-m0018-3p	4	0	1	750	472	560	0.349	0.01	0.0527	49.6498	49.501	49.8561	0.137233	49.669	8.49957	9.77776e-94	1.17822e-91	25	TGAACATCCGGTCAGGCAGCTGTGG	2905
novel-m0019-3p	1	0	4	1010	467	455	0.0873	0.01	0.2109	66.8617	48.9766	40.5081	0.102733	52.1155	8.98666	6.33465e-84	5.72494e-82	25	TTGTTGTGTTTGTGACATGACCTCC	2291
novel-m0022-5p	0	0	0	106	41	59	0.01	0.01	0.01	7.0172	4.2999	5.2527	0.01	5.52327	9.10938	9.43649e-28	2.72903e-26	19	CAGGGCTCACTCTTGCTTC	534
novel-m0023-5p	1	0	0	363	104	185	0.0873	0.01	0.01	24.0305	10.907	16.4703	0.0357667	17.1359	8.90419	3.32988e-42	1.17439e-40	23	TGCAGGAGTTGTGGATCCTGACC	1009
novel-m0024-5p	0	0	0	61	19	101	0.01	0.01	0.01	4.0382	1.9926	8.9919	0.01	5.00757	8.96797	2.52794e-16	4.20161e-15	19	CACCTTCTCCTGTAGGAGA	530
novel-m0025-5p	0	0	0	73	36	65	0.01	0.01	0.01	4.8326	3.7755	5.7869	0.01	4.79833	8.90639	1.51718e-25	3.84886e-24	20	GAGATTCTGATTGGTACCTG	528
novel-m0026-3p	46	38	82	231	114	115	4.0139	3.6022	4.3232	15.2921	11.9558	10.2383	3.97977	12.4954	1.65064	3.36253e-07	2.45567e-06	22	GATGAAGCACTGTAGCTCGGGA	1150
novel-m0027-5p	0	0	0	125	35	58	0.01	0.01	0.01	8.275	3.6706	5.1637	0.01	5.7031	9.1556	2.38382e-23	5.55969e-22	19	AGTGGCTGTTTTTCAGTGG	418
novel-m0028-3p	8	9	22	103	75	86	0.6981	0.8531	1.1599	6.8186	7.8656	7.6565	0.9037	7.4469	3.04272	4.73449e-14	6.77829e-13	21	ATCCCACTGTGGCCTCCCTGC	414
novel-m0030-5p	34	25	30	98	46	70	2.9668	2.3699	1.5817	6.4876	4.8243	6.232	2.30613	5.84797	1.34246	0.000596297	0.00226907	23	TCCCCTTTCTAAAAGCACTCAGA	521
novel-m0031-5p	34	25	30	98	46	70	2.9668	2.3699	1.5817	6.4876	4.8243	6.232	2.30613	5.84797	1.34246	0.000598669	0.00227211	23	TCCCCTTTCTAAAAGCACTCAGA	521
novel-m0032-5p	34	25	30	98	46	70	2.9668	2.3699	1.5817	6.4876	4.8243	6.232	2.30613	5.84797	1.34246	0.000594399	0.00226781	23	TCCCCTTTCTAAAAGCACTCAGA	521
novel-m0033-5p	107	101	199	57	53	56	9.3367	9.5742	10.4916	3.7734	5.5584	4.9856	9.80083	4.77247	-1.03817	3.77251e-05	0.00019413	21	TCAGCTTCGGGCCTAGATCCT	1077
novel-m0034-5p	8	17	17	110	53	57	0.6981	1.6115	0.8963	7.282	5.5584	5.0746	1.06863	5.97167	2.48237	8.0545e-09	7.05867e-08	22	TTTGCACCTCCGAGAGTGGAAT	384
novel-m0035-3p	21	16	29	59	94	31	1.8324	1.5167	1.5289	3.9058	9.8583	2.7599	1.626	5.508	1.7602	0.00139679	0.00485519	24	TGGATTGTTCTCCAACCTGGCTCT	620
novel-m0036-5p	0	0	0	234	121	119	0.01	0.01	0.01	15.4907	12.6899	10.5944	0.01	12.925	10.3359	7.727e-45	2.94033e-43	25	TACAGGGCCTCTGAATACTTTGCCT	672
novel-m0037-5p	0	0	0	141	27	72	0.01	0.01	0.01	9.3342	2.8316	6.4101	0.01	6.19197	9.27425	4.66013e-21	1.0367e-19	19	TCTGCTGCAGAACTTGGAA	352
novel-m0040-5p	1	0	0	188	144	144	0.0873	0.01	0.01	12.4455	15.102	12.8202	0.0357667	13.4559	8.55541	7.13647e-45	2.78901e-43	23	TGCCGACCTAGAGCTCTGTGGCC	784
novel-m0041-5p	0	1	0	97	41	89	0.01	0.0948	0.01	6.4214	4.2999	7.9236	0.0382667	6.21497	7.34351	9.21965e-25	2.25959e-23	19	TGTGAGGGGTGGGTCTGCC	395
novel-m0046-3p	12	4	14	141	68	1	1.0471	0.3792	0.7381	9.3342	7.1315	0.089	0.721467	5.51823	2.9352	0.00247611	0.00799208	23	GAATTAGTTCCTGTCTAGGTAGA	249
novel-m0047-5p	0	0	0	156	98	99	0.01	0.01	0.01	10.3272	10.2778	8.8139	0.01	9.8063	9.93757	1.15467e-39	3.8829e-38	22	TGCAGTCAGTCTAGAGCAGGGC	500
novel-m0048-5p	17	26	45	165	59	57	1.4834	2.4646	2.3725	10.9229	6.1876	5.0746	2.10683	7.39503	1.81148	2.5304e-05	0.000137039	25	GCCTGGATAGCTCAGTCGGTAGAGC	608
novel-m0049-3p	0	0	1	39	33	21	0.01	0.01	0.0527	2.5818	3.4609	1.8696	0.0242333	2.63743	6.766	2.30443e-14	3.47105e-13	22	TGTAAGTTAGCTGTGTTTAACA	261
novel-m0051-5p	0	0	1	42	18	48	0.01	0.01	0.0527	2.7804	1.8878	4.2734	0.0242333	2.98053	6.94243	5.07139e-15	7.97091e-14	19	TCAGGCAGATGGAGGTACT	176
novel-m0052-3p	0	0	0	15	11	20	0.01	0.01	0.01	0.993	1.1536	1.7806	0.01	1.30907	7.03239	2.98193e-10	3.10207e-09	19	TGGATTGGGGATTGGAACA	171
novel-m0054-3p	0	0	0	55	24	30	0.01	0.01	0.01	3.641	2.517	2.6709	0.01	2.94297	8.20113	1.02882e-18	2.01037e-17	19	CACAACTCCTGCAGGGAGA	200
novel-m0055-5p	0	0	0	23	15	17	0.01	0.01	0.01	1.5226	1.5731	1.5135	0.01	1.5364	7.26341	9.12445e-13	1.16761e-11	19	GTGGTCTGGGCTGAATGTT	143
novel-m0056-3p	0	0	0	2	0	944	0.01	0.01	0.01	0.1324	0.01	84.0432	0.01	28.0619	11.4544	1.32716e-05	7.55542e-05	22	GGAGAGAACACCATCTGAGTGG	946
novel-m0057-5p	3	1	5	20	4	35	0.2618	0.0948	0.2636	1.324	0.4195	3.116	0.206733	1.61983	2.97	0.000254557	0.00108581	18	CGGGGTGTGGGGAGGGCC	135
novel-m0059-5p	0	0	0	66	40	51	0.01	0.01	0.01	4.3692	4.195	4.5405	0.01	4.36823	8.77091	1.29686e-25	3.4727e-24	24	TCACTGCATTTGGGACTAGCCCTG	236
novel-m0060-3p	4	7	5	55	32	9	0.349	0.6636	0.2636	3.641	3.356	0.8013	0.4254	2.59943	2.61131	0.000102453	0.000487326	21	CTAACTCCCGTGTACTGCACT	122
novel-m0061-3p	0	1	0	140	79	100	0.01	0.0948	0.01	9.268	8.2851	8.9029	0.0382667	8.81867	7.84833	4.08281e-35	1.25611e-33	24	TGTTGTCAGGAATGCTTGTGGGGT	476
novel-m0062-5p	0	0	0	30	15	8	0.01	0.01	0.01	1.986	1.5731	0.7122	0.01	1.42377	7.15357	5.66357e-10	5.80817e-09	19	GCAGGAGACCCAGAACCTG	117
novel-m0064-5p	0	0	0	31	17	37	0.01	0.01	0.01	2.0522	1.7829	3.2941	0.01	2.3764	7.89263	5.53822e-15	8.61104e-14	19	CTCTAGAGCCTTGATGAAC	155
novel-m0065-5p	0	0	0	34	14	15	0.01	0.01	0.01	2.2508	1.4683	1.3354	0.01	1.68483	7.39646	1.12514e-12	1.42716e-11	21	TACTAGAGTTGCTGAGCATTG	128
novel-m0067-5p	1	0	0	92	46	51	0.0873	0.01	0.01	6.0904	4.8243	4.5405	0.0357667	5.15173	7.1703	3.66517e-26	1.03918e-24	23	AGCCAATGGCCAGGGACCAGTTC	242
novel-m0068-3p	0	0	1	28	6	23	0.01	0.01	0.0527	1.8536	0.6293	2.0477	0.0242333	1.5102	5.9616	6.03398e-09	5.52224e-08	18	TGAGAAACAGAGCAAAGC	106
novel-m0069-3p	2	0	1	56	21	29	0.1745	0.01	0.0527	3.7072	2.2024	2.5818	0.0790667	2.83047	5.16183	3.06987e-14	4.52962e-13	21	TCTGAATTTCTGGTCACAACT	218
novel-m0071-5p	0	0	0	40	24	49	0.01	0.01	0.01	2.648	2.517	4.3624	0.01	3.1758	8.31098	7.99168e-18	1.4445e-16	25	AGGCAGTGTATTGTTAGCTGGCTGC	164
novel-m0072-5p	0	0	0	18	12	19	0.01	0.01	0.01	1.1916	1.2585	1.6915	0.01	1.38053	7.10908	2.49623e-11	2.91093e-10	19	CCCCAGATGACAGAGCCTG	97
novel-m0075-3p	5	3	9	17	15	10	0.4363	0.2844	0.4745	1.1254	1.5731	0.8903	0.3984	1.19627	1.58625	0.00949593	0.0266107	22	TATCAAGTATTGGTGAGGATCT	91
novel-m0077-5p	13	6	15	3	2	1	1.1344	0.5688	0.7908	0.1986	0.2098	0.089	0.831333	0.1658	-2.32598	0.000264551	0.00111854	22	TCCCCAGAGTCGATCCAGTGCC	170
novel-m0079-3p	0	0	0	26	13	17	0.01	0.01	0.01	1.7212	1.3634	1.5135	0.01	1.5327	7.25993	1.36841e-12	1.72063e-11	19	CTGGGCTGGGAGTGGTGGG	111
novel-m0081-5p	0	0	0	17	9	8	0.01	0.01	0.01	1.1254	0.9439	0.7122	0.01	0.927167	6.53476	1.27335e-08	1.0895e-07	19	ACTGTCTCCTTTCTGGATT	94
novel-m0082-5p	0	0	0	11	2	8	0.01	0.01	0.01	0.7282	0.2098	0.7122	0.01	0.550067	5.78153	3.76209e-05	0.00019413	19	TGCAGGGGGTTCAGGGAAC	82
novel-m0083-5p	0	0	0	11	2	8	0.01	0.01	0.01	0.7282	0.2098	0.7122	0.01	0.550067	5.78153	3.62051e-05	0.000188319	19	TGCAGGGGGTTCAGGGAAC	82
novel-m0085-5p	0	0	0	56	23	33	0.01	0.01	0.01	3.7072	2.4121	2.938	0.01	3.0191	8.23797	5.28223e-19	1.04632e-17	25	TTAGAAATCCATGAGTGTACGCAGA	153
novel-m0089-5p	3	9	5	24	10	15	0.2618	0.8531	0.2636	1.5888	1.0488	1.3354	0.4595	1.32433	1.52713	0.0122619	0.0330182	22	TCTGGCTTTAATCTCTGTCTTG	92
novel-m0090-3p	0	1	1	16	8	19	0.01	0.0948	0.0527	1.0592	0.839	1.6915	0.0525	1.19657	4.51044	1.36687e-07	1.02943e-06	22	ATCAGTTCTTAATGCATTGCCT	60
novel-m0091-3p	0	0	0	34	15	47	0.01	0.01	0.01	2.2508	1.5731	4.1844	0.01	2.66943	8.06039	4.14429e-14	5.99264e-13	25	TCATTGTCATCGGTCGTGGGAGTCC	132
novel-m0092-5p	0	0	0	31	21	42	0.01	0.01	0.01	2.0522	2.2024	3.7392	0.01	2.6646	8.05778	2.25682e-15	3.58611e-14	23	TTACTCTGACCTTTTAGGCATCT	141
novel-m0094-3p	4	5	1	11	1	45	0.349	0.474	0.0527	0.7282	0.1049	4.0063	0.2919	1.61313	2.46632	0.0183701	0.0471574	22	CCCTGTCTCACTGTCTCCTTCC	76
novel-m0096-3p	1	3	1	24	9	18	0.0873	0.2844	0.0527	1.5888	0.9439	1.6025	0.141467	1.3784	3.28446	1.99853e-06	1.31358e-05	24	TCACTGGAGTTTTGTTTCAACATT	115
novel-m0098-5p	33	24	15	4	1	0	2.8795	2.2751	0.7908	0.2648	0.1049	0.01	1.9818	0.126567	-3.96884	3.79812e-08	3.0682e-07	23	AGCAGGGGGTGTAGCTCAGTGGT	123
novel-m0102-3p	0	0	0	14	1	9	0.01	0.01	0.01	0.9268	0.1049	0.8013	0.01	0.611	5.9331	6.61732e-05	0.000328733	19	TTGTCTCCTTGGCTTTTTC	53
novel-m0104-5p	2	1	8	21	10	11	0.1745	0.0948	0.4218	1.3902	1.0488	0.9793	0.230367	1.13943	2.30631	0.000686643	0.0025656	22	CACCTTTCTAAAAGCACTCAGA	65
novel-m0105-3p	1	1	3	15	7	6	0.0873	0.0948	0.1582	0.993	0.7341	0.5342	0.113433	0.753767	2.73227	0.000721935	0.00266306	23	AGCGGCCAGAACTGCCTCTGACT	48
novel-m0106-5p	0	0	0	10	2	10	0.01	0.01	0.01	0.662	0.2098	0.8903	0.01	0.587367	5.87619	3.07246e-05	0.000163337	19	CACCCTCCACTCTGTGCCT	48
novel-m0107-5p	0	0	0	7	6	2	0.01	0.01	0.01	0.4634	0.6293	0.1781	0.01	0.4236	5.40463	0.000493585	0.00194036	19	CTGCCAATCTGTGAGTTGA	48
novel-m0108-3p	0	0	0	37	29	29	0.01	0.01	0.01	2.4494	3.0414	2.5818	0.01	2.69087	8.07193	2.59318e-17	4.46398e-16	24	TGCCACTGTGGATAGAGGAACTGG	134
novel-m0110-5p	8	4	8	4	1	0	0.6981	0.3792	0.4218	0.2648	0.1049	0.01	0.4997	0.126567	-1.98116	0.00627627	0.0185593	22	TGCACAACAGAGCGAGCCAGCT	59
novel-m0112-3p	0	0	0	28	19	20	0.01	0.01	0.01	1.8536	1.9926	1.7806	0.01	1.8756	7.55121	5.10252e-14	7.23357e-13	25	TAAACTCAAATTGATTCATGGGCAC	94
novel-m0113-5p	0	0	0	26	20	28	0.01	0.01	0.01	1.7212	2.0975	2.4928	0.01	2.10383	7.71688	1.35586e-14	2.08571e-13	23	TAGCATATAGAGTGCCCTAAACT	101
novel-m0115-3p	0	0	0	5	4	7	0.01	0.01	0.01	0.331	0.4195	0.6232	0.01	0.4579	5.51696	0.000144613	0.000663841	19	GCAGGGCTAGAGGGTTACT	43
novel-m0116-3p	0	0	0	5	4	7	0.01	0.01	0.01	0.331	0.4195	0.6232	0.01	0.4579	5.51696	0.000143336	0.000660075	19	GCAGGGCTAGAGGGTTACT	43
novel-m0118-5p	0	0	0	13	5	4	0.01	0.01	0.01	0.8606	0.5244	0.3561	0.01	0.580367	5.85889	1.27404e-05	7.31054e-05	19	GCCAAGTGACAGATTCACA	66
novel-m0119-3p	1	1	4	11	3	8	0.0873	0.0948	0.2109	0.7282	0.3146	0.7122	0.131	0.585	2.15887	0.00853255	0.0244803	21	GCGCGTCTTTTGGTGCTCTGC	41
novel-m0120-3p	0	0	0	19	11	35	0.01	0.01	0.01	1.2578	1.1536	3.116	0.01	1.84247	7.52549	1.40452e-10	1.51562e-09	23	TGGGAGCTGAAGGGAAGAACCTC	105
novel-m0121-5p	3	2	8	32	7	19	0.2618	0.1896	0.4218	2.1184	0.7341	1.6915	0.291067	1.51467	2.37958	0.00029396	0.00122497	22	AAAGCAGGATTTAGACTACAAT	106
novel-m0123-5p	0	0	0	12	10	9	0.01	0.01	0.01	0.7944	1.0488	0.8013	0.01	0.8815	6.46189	3.81944e-08	3.06828e-07	25	TGCAGTGGTAGGCGGGCTTCACCTC	39
novel-m0124-5p	0	0	0	11	1	3	0.01	0.01	0.01	0.7282	0.1049	0.2671	0.01	0.366733	5.19666	0.00254535	0.00817906	19	TGGGGAGCTCAGCACATCC	39
novel-m0125-5p	0	1	0	16	8	2	0.01	0.0948	0.01	1.0592	0.839	0.1781	0.0382667	0.6921	4.17682	0.000192754	0.000849764	19	TTCCAGGGAGAGATGCTCT	39
novel-m0126-5p	0	0	0	12	10	0	0.01	0.01	0.01	0.7944	1.0488	0.01	0.01	0.617733	5.94891	0.000689384	0.0025692	23	GTCCTGTGATGATCTCCCTGAGC	38
novel-m0128-5p	9	1	7	47	13	27	0.7853	0.0948	0.3691	3.1114	1.3634	2.4038	0.4164	2.29287	2.46111	2.97924e-05	0.000158966	21	TTGCAAGCAACACTCTGTGGC	139
novel-m0130-5p	1	0	0	13	3	8	0.0873	0.01	0.01	0.8606	0.3146	0.7122	0.0357667	0.629133	4.13668	8.06131e-05	0.000395141	20	TGCTCTCCTGTTCAGCTCCT	37
novel-m0131-3p	0	0	0	23	24	13	0.01	0.01	0.01	1.5226	2.517	1.1574	0.01	1.73233	7.43657	1.55479e-11	1.85803e-10	25	TGGATCTCCGAGACGCCGCTGCTGA	80
novel-m0132-5p	0	0	0	8	3	3	0.01	0.01	0.01	0.5296	0.3146	0.2671	0.01	0.370433	5.21114	0.000714301	0.00265522	19	AAGGGCTGGAGGCAGCAGG	36
novel-m0134-3p	0	0	0	10	4	2	0.01	0.01	0.01	0.662	0.4195	0.1781	0.01	0.419867	5.39186	0.000489994	0.00193588	19	ACCTAGAGGCATTAAGCTC	34
novel-m0136-5p	1	0	4	6	10	5	0.0873	0.01	0.2109	0.3972	1.0488	0.4451	0.102733	0.630367	2.61729	0.00674177	0.019774	21	CCCATCTCTAAGTCCTGTGGA	34
novel-m0137-5p	1	6	15	4	0	1	0.0873	0.5688	0.7908	0.2648	0.01	0.089	0.4823	0.121267	-1.99175	0.0224814	0.0561453	18	AGGTGCTGGCAGAGAGAG	33
novel-m0138-5p	0	0	0	5	4	7	0.01	0.01	0.01	0.331	0.4195	0.6232	0.01	0.4579	5.51696	0.0001426	0.000660075	19	ATGGGGAAGAGAAGAGTGG	33
novel-m0139-5p	0	0	0	1	8	8	0.01	0.01	0.01	0.0662	0.839	0.7122	0.01	0.539133	5.75257	0.000958796	0.0034488	20	TGAGCTGCCTCACCTTGTCC	32
novel-m0141-5p	0	0	1	19	13	20	0.01	0.01	0.0527	1.2578	1.3634	1.7806	0.0242333	1.46727	5.91999	1.98802e-10	2.12939e-09	24	TCGTCCTCACGGAGCTGACAGACC	59
novel-m0142-3p	0	0	0	17	5	0	0.01	0.01	0.01	1.1254	0.5244	0.01	0.01	0.553267	5.7899	0.00125203	0.00439427	25	TGCACCTTCAGGGTCATAGAGAGCT	48
novel-m0144-3p	0	1	1	10	7	10	0.01	0.0948	0.0527	0.662	0.7341	0.8903	0.0525	0.762133	3.85965	1.66332e-05	9.25062e-05	23	ACAGCTCCTGGACTCCTCTATGA	30
novel-m0145-5p	0	0	0	16	0	12	0.01	0.01	0.01	1.0592	0.01	1.0683	0.01	0.7125	6.15482	0.0001469	0.000670088	19	CCAGTAGTGGCCTGGGCCC	30
novel-m0147-5p	0	0	0	10	5	9	0.01	0.01	0.01	0.662	0.5244	0.8013	0.01	0.662567	6.04999	2.38152e-06	1.53736e-05	19	TCCTTCAGGACGATGCCAC	43
novel-m0148-5p	0	0	0	10	5	9	0.01	0.01	0.01	0.662	0.5244	0.8013	0.01	0.662567	6.04999	2.3734e-06	1.53736e-05	19	TCCTTCAGGACGATGCCAC	43
novel-m0151-5p	0	0	0	10	4	9	0.01	0.01	0.01	0.662	0.4195	0.8013	0.01	0.6276	5.97177	5.28485e-06	3.17091e-05	19	CTGCACTTCCTGTACCACA	28
novel-m0153-5p	0	0	0	3	1	8	0.01	0.01	0.01	0.1986	0.1049	0.7122	0.01	0.338567	5.08137	0.00572993	0.0170483	18	TGGGCATCTGGAAAGGGA	28
novel-m0158-5p	0	0	0	8	4	6	0.01	0.01	0.01	0.5296	0.4195	0.5342	0.01	0.494433	5.6277	4.98334e-05	0.000250205	19	AGACTGAGCAATGAGCAGG	26
novel-m0160-3p	1	0	0	3	10	2	0.0873	0.01	0.01	0.1986	1.0488	0.1781	0.0357667	0.475167	3.73175	0.0083662	0.0240507	19	GCGGTGGCCGTGGAGCAGA	26
novel-m0161-5p	0	0	0	11	0	6	0.01	0.01	0.01	0.7282	0.01	0.5342	0.01	0.424133	5.40645	0.00214524	0.00701813	19	GCTGGGCTGTACCAAGAGA	26
novel-m0163-3p	0	0	0	12	6	7	0.01	0.01	0.01	0.7944	0.6293	0.6232	0.01	0.6823	6.09233	1.18602e-06	7.97666e-06	24	TACCAGGTCATCTCCATCCAGATC	26
novel-m0166-3p	2	0	0	20	5	11	0.1745	0.01	0.01	1.324	0.5244	0.9793	0.0648333	0.942567	3.86179	5.35929e-06	3.20228e-05	22	TCCCTCCTCCTTCCACCCTAGT	43
novel-m0167-3p	1	1	3	19	9	15	0.0873	0.0948	0.1582	1.2578	0.9439	1.3354	0.113433	1.17903	3.37769	2.45502e-06	1.57776e-05	23	AATGCTGGCGCTTTCACACACTC	55
novel-m0173-5p	0	0	0	5	2	4	0.01	0.01	0.01	0.331	0.2098	0.3561	0.01	0.298967	4.90191	0.0019247	0.00635414	19	CAGCTGTCCACAGGGCTCC	25
novel-m0175-5p	0	0	0	1	1	10	0.01	0.01	0.01	0.0662	0.1049	0.8903	0.01	0.3538	5.14486	0.0144693	0.0385316	19	TGTGAGGGATAGGTCTGCC	25
novel-m0177-3p	2	6	10	16	14	30	0.1745	0.5688	0.5272	1.0592	1.4683	2.6709	0.4235	1.7328	2.03267	0.00143612	0.00496803	23	AAACCCTGGAGCTTTCACACACT	104
novel-m0178-5p	1	4	3	0	0	0	0.0873	0.3792	0.1582	0.01	0.01	0.01	0.208233	0.01	-4.38013	0.0178245	0.0460255	21	ACAGCTGCCAACCTTGACACT	24
novel-m0181-3p	0	0	2	11	7	5	0.01	0.01	0.1054	0.7282	0.7341	0.4451	0.0418	0.6358	3.927	5.13348e-05	0.000256852	18	CGGGGGGCCTCTCCCGCC	39
novel-m0186-5p	0	0	0	10	4	12	0.01	0.01	0.01	0.662	0.4195	1.0683	0.01	0.7166	6.1631	2.95329e-06	1.84868e-05	23	TCATGGGAACTCCCTTTGACACC	36
novel-m0187-5p	0	0	2	8	1	2	0.01	0.01	0.1054	0.5296	0.1049	0.1781	0.0418	0.270867	2.69601	0.0362751	0.0839261	21	TCGCGGAGGGCGCACTCTTCG	24
novel-m0191-5p	0	0	0	5	2	4	0.01	0.01	0.01	0.331	0.2098	0.3561	0.01	0.298967	4.90191	0.00191301	0.00633001	25	TGAAGTGTGGAGGCTGCCGACCATC	23
novel-m0194-3p	0	0	0	6	5	3	0.01	0.01	0.01	0.3972	0.5244	0.2671	0.01	0.396233	5.30828	0.000450133	0.00179804	24	TGCCAAACCATAGAAACCTTGCTA	23
novel-m0196-3p	0	5	6	0	1	0	0.01	0.474	0.3163	0.01	0.1049	0.01	0.266767	0.0416333	-2.67977	0.0439979	0.0983322	22	TTTCACCCACAACAGAAGCTCT	23
novel-m0198-5p	0	0	0	10	0	2	0.01	0.01	0.01	0.662	0.01	0.1781	0.01	0.283367	4.8246	0.020368	0.0516705	24	ACATGCTTTTGAAGAGGACTGCCT	22
novel-m0200-5p	0	0	0	3	3	2	0.01	0.01	0.01	0.1986	0.3146	0.1781	0.01	0.230433	4.52628	0.0116589	0.0316895	19	CCGAGAAAAGGGGGATTCA	22
novel-m0201-3p	0	0	1	6	2	6	0.01	0.01	0.0527	0.3972	0.2098	0.5342	0.0242333	0.3804	3.97245	0.00503079	0.0151869	18	GTCCCATCTGGGTCGCCA	22
novel-m0202-3p	5	4	3	0	0	0	0.4363	0.3792	0.1582	0.01	0.01	0.01	0.324567	0.01	-5.02044	0.00178174	0.0059639	19	GTGCGGGCTTTCGAACGCC	38
novel-m0204-5p	0	0	0	6	2	7	0.01	0.01	0.01	0.3972	0.2098	0.6232	0.01	0.410067	5.35779	0.000609776	0.00230821	25	TCTTTCTCTCCGGGATCCTTGCTTC	22
novel-m0208-3p	2	1	2	15	4	3	0.1745	0.0948	0.1054	0.993	0.4195	0.2671	0.1249	0.559867	2.16431	0.0200898	0.0510542	21	TCTTGGACCCCTTCTCACAGG	37
novel-m0209-3p	0	0	0	5	4	4	0.01	0.01	0.01	0.331	0.4195	0.3561	0.01	0.368867	5.20503	0.000568355	0.00219744	25	TGCATGGCCCCAGGACACCATGAGC	21
novel-m0210-5p	0	0	0	14	4	9	0.01	0.01	0.01	0.9268	0.4195	0.8013	0.01	0.715867	6.16162	1.47088e-06	9.80133e-06	25	TGCCCACTCAGGTTGCTCTGGCCCC	34
novel-m0212-5p	0	0	0	4	3	8	0.01	0.01	0.01	0.2648	0.3146	0.7122	0.01	0.430533	5.42805	0.00053655	0.00209125	23	TTCCAGACGTATCGCTGGCTCCT	21
novel-m0213-5p	1	0	0	11	2	4	0.0873	0.01	0.01	0.7282	0.2098	0.3561	0.0357667	0.431367	3.59223	0.00275295	0.00880701	25	TTCTGAGGATGTTCTAGAATCAATC	21
novel-m0215-3p	0	0	2	4	2	4	0.01	0.01	0.1054	0.2648	0.2098	0.3561	0.0418	0.2769	2.72779	0.020667	0.052337	19	ATAGAAATTTCAGACACTG	20
novel-m0216-3p	0	0	0	7	3	4	0.01	0.01	0.01	0.4634	0.3146	0.3561	0.01	0.378033	5.24044	0.000554416	0.00215507	19	CAGGCTGACTGTGCTGTCC	20
novel-m0220-5p	0	0	0	7	4	2	0.01	0.01	0.01	0.4634	0.4195	0.1781	0.01	0.353667	5.14432	0.00159884	0.00543981	24	TGTCGCTGATGTTCTTGTGGACCT	20
novel-m0225-3p	0	0	0	9	0	9	0.01	0.01	0.01	0.5958	0.01	0.8013	0.01	0.469033	5.55162	0.00174868	0.00588044	23	TGCCAGGAGGGCCATCTTTGAAT	19
novel-m0227-5p	0	0	0	17	1	7	0.01	0.01	0.01	1.1254	0.1049	0.6232	0.01	0.617833	5.94915	8.93687e-05	0.000430757	19	TGGAAACCTCTCTGGTCTC	32
novel-m0229-3p	0	0	0	9	2	4	0.01	0.01	0.01	0.5958	0.2098	0.3561	0.01	0.387233	5.27513	0.000577859	0.0022223	22	CTCCTGGGAAGACTGTGACCAG	18
novel-m0230-3p	0	0	0	9	2	4	0.01	0.01	0.01	0.5958	0.2098	0.3561	0.01	0.387233	5.27513	0.000575835	0.00222042	22	CTCCTGGGAAGACTGTGACCAG	18
novel-m0235-3p	0	0	1	4	2	2	0.01	0.01	0.0527	0.2648	0.2098	0.1781	0.0242333	0.217567	3.16639	0.0499714	0.109317	21	AACCTTTGTGCTTGGGTCTCT	17
novel-m0236-3p	1	0	0	4	1	6	0.0873	0.01	0.01	0.2648	0.1049	0.5342	0.0357667	0.3013	3.07451	0.0218074	0.0550322	22	AGTTGGAAGAACTATCAGCTGC	17
novel-m0237-5p	0	0	0	4	0	4	0.01	0.01	0.01	0.2648	0.01	0.3561	0.01	0.2103	4.39438	0.0406636	0.0928904	19	ATGGAGTGGGTGGGGGAGG	17
novel-m0238-3p	10	2	10	0	0	0	0.8726	0.1896	0.5272	0.01	0.01	0.01	0.5298	0.01	-5.72738	3.7047e-05	0.000192007	22	CCTCGTAGCTTGCTCACCAAAT	33
novel-m0243-5p	0	1	0	8	2	3	0.01	0.0948	0.01	0.5296	0.2098	0.2671	0.0382667	0.3355	3.13215	0.00909024	0.0256728	22	TAAAATGCTATTCTGTCACTGT	17
novel-m0244-5p	1	1	0	9	2	3	0.0873	0.0948	0.01	0.5958	0.2098	0.2671	0.0640333	0.357567	2.48132	0.0188753	0.0481371	23	TCCACCCGATTAGTCATTTGAGA	17
novel-m0249-3p	0	0	0	8	4	5	0.01	0.01	0.01	0.5296	0.4195	0.4451	0.01	0.464733	5.53833	8.23151e-05	0.00040212	25	TGCTACACCGACGAGGCTTTTAACC	31
novel-m0250-5p	0	0	0	7	2	3	0.01	0.01	0.01	0.4634	0.2098	0.2671	0.01	0.313433	4.97009	0.00234223	0.00761092	25	TGGCAGTGTATTGTTAGCTGGTTGA	17
novel-m0252-5p	0	0	0	7	2	5	0.01	0.01	0.01	0.4634	0.2098	0.4451	0.01	0.372767	5.2202	0.000744541	0.00272559	24	TTGTACTTGTCCCGCCAGCTCTCC	43
novel-m0253-5p	0	0	0	7	2	5	0.01	0.01	0.01	0.4634	0.2098	0.4451	0.01	0.372767	5.2202	0.000737409	0.00271322	24	TTGTACTTGTCCCGCCAGCTCTCC	43
novel-m0254-5p	0	0	0	7	2	5	0.01	0.01	0.01	0.4634	0.2098	0.4451	0.01	0.372767	5.2202	0.000739681	0.00271467	24	TTGTACTTGTCCCGCCAGCTCTCC	43
novel-m0256-5p	0	0	0	5	1	3	0.01	0.01	0.01	0.331	0.1049	0.2671	0.01	0.234333	4.55049	0.0131092	0.0352341	20	AAGGGAAGGTAGGGGGTGGG	16
novel-m0259-3p	0	0	0	3	2	1	0.01	0.01	0.01	0.1986	0.2098	0.089	0.01	0.1658	4.05137	0.0419677	0.0950271	19	CCCTATGGGCATCCTGAAA	16
novel-m0264-3p	0	0	0	3	1	3	0.01	0.01	0.01	0.1986	0.1049	0.2671	0.01	0.1902	4.24945	0.0223808	0.0559907	18	TGGTTTCTAGACTTGTGT	16
novel-m0265-3p	0	0	0	1	5	3	0.01	0.01	0.01	0.0662	0.5244	0.2671	0.01	0.2859	4.83744	0.0121909	0.0328881	23	TTGTTGGACTTGGGATGGGGGAT	16
novel-m0266-5p	0	0	0	9	1	4	0.01	0.01	0.01	0.5958	0.1049	0.3561	0.01	0.352267	5.1386	0.00163427	0.00553433	23	ATGAGGATGTCGCCTCCCGGGAC	27
novel-m0267-3p	0	0	0	5	0	4	0.01	0.01	0.01	0.331	0.01	0.3561	0.01	0.232367	4.53833	0.026859	0.0653841	19	CACAGGGAGAACTGAGCTG	15
novel-m0274-5p	0	0	0	2	1	6	0.01	0.01	0.01	0.1324	0.1049	0.5342	0.01	0.257167	4.68463	0.0165342	0.0430007	24	TCCTGACCAGGCTCTGGGTCTCCT	15
novel-m0278-3p	0	0	0	8	1	6	0.01	0.01	0.01	0.5296	0.1049	0.5342	0.01	0.389567	5.2838	0.000972719	0.00348156	23	TGACTGCCTCCTCCTTCCCCACA	15
novel-m0286-3p	0	0	0	7	1	5	0.01	0.01	0.01	0.4634	0.1049	0.4451	0.01	0.3378	5.0781	0.0021877	0.00714087	24	TAAGTTCTGGAGTGCACTGAGGAA	14
novel-m0288-5p	0	0	0	8	1	5	0.01	0.01	0.01	0.5296	0.1049	0.4451	0.01	0.359867	5.16939	0.00140553	0.00487387	21	TATCTTTCAGCCAGGCCCCCT	14
novel-m0292-3p	0	0	0	3	3	4	0.01	0.01	0.01	0.1986	0.3146	0.3561	0.01	0.289767	4.85682	0.00389121	0.0121497	25	TGCCACAGCTGGATCTGCCTCGAGC	14
novel-m0296-5p	0	0	0	2	3	1	0.01	0.01	0.01	0.1324	0.3146	0.089	0.01	0.178667	4.1592	0.0495049	0.108507	19	AAAGTCCCTGCGATTGCTC	13
novel-m0308-5p	0	0	0	7	1	2	0.01	0.01	0.01	0.4634	0.1049	0.1781	0.01	0.2488	4.63691	0.0107574	0.0295164	25	TGAGAAACTGGACGGCAGTGGCCTT	13
novel-m0309-3p	0	0	0	7	1	1	0.01	0.01	0.01	0.4634	0.1049	0.089	0.01	0.2191	4.45352	0.0235876	0.0585036	25	TGGACCTGGAGGTAAACTTAGATGT	13
novel-m0310-3p	2	2	8	0	0	0	0.1745	0.1896	0.4218	0.01	0.01	0.01	0.261967	0.01	-4.71131	0.00342046	0.0108465	22	TGGGCTTGAGCACACACAGAGA	13
novel-m0311-3p	0	0	0	4	1	1	0.01	0.01	0.01	0.2648	0.1049	0.089	0.01	0.1529	3.93452	0.0479165	0.10546	21	TGTGTGCCTATATATGTGTGT	13
novel-m0312-5p	0	0	0	5	1	4	0.01	0.01	0.01	0.331	0.1049	0.3561	0.01	0.264	4.72247	0.00775958	0.0223959	19	ACTAGATGTCACTGAGGCT	12
novel-m0315-3p	0	0	0	6	1	2	0.01	0.01	0.01	0.3972	0.1049	0.1781	0.01	0.226733	4.50292	0.0155875	0.040909	19	ATGGGAGATGCTGCAGATG	12
novel-m0318-3p	0	0	0	0	6	6	0.01	0.01	0.01	0.01	0.6293	0.5342	0.01	0.391167	5.28971	0.00613791	0.0182247	19	CTATGGACACTGACCAGGA	12
novel-m0323-3p	0	0	0	8	1	1	0.01	0.01	0.01	0.5296	0.1049	0.089	0.01	0.241167	4.59196	0.0171041	0.0443236	25	TAGGCTTGGGCTCGTCTACACCATC	12
novel-m0326-5p	0	0	0	4	1	3	0.01	0.01	0.01	0.2648	0.1049	0.2671	0.01	0.212267	4.40781	0.0120932	0.0327468	23	TGAGGCTCCTGGTGAATGAGGTT	12
novel-m0331-3p	0	0	0	5	2	2	0.01	0.01	0.01	0.331	0.2098	0.1781	0.01	0.239633	4.58276	0.00625283	0.0185278	24	TGTAGAAACCGGGAACCCATGTGC	12
ssc-miR-1	792	1026	2582	7333	4568	6411	69.1091	97.2588	136.128	485.442	479.069	570.764	100.832	511.758	2.34351	1.46415e-18	2.74956e-17	21	TGGAATGTAAAGAAGTATGTA	37082
ssc-miR-100	87833	92095	165413	313714	193917	241317	7664.22	8730.07	8720.86	20767.8	20337.1	21484.2	8371.72	20863	1.31735	3.50429e-14	5.11839e-13	22	AACCCGTAGATCCGAACTTGTG	2116082
ssc-miR-10386	15	11	28	129	66	91	1.3089	1.0427	1.4762	8.5398	6.9218	8.1016	1.27593	7.8544	2.62195	1.68532e-12	2.08288e-11	21	GTCGTCCTCTCCCTCCCTCCT	449
ssc-miR-10391	9	5	6	25	9	14	0.7853	0.474	0.3163	1.655	0.9439	1.2464	0.5252	1.28177	1.28719	0.0255954	0.0624132	22	AAGGAAGGAGACTAACTCCGCC	97
ssc-miR-122-5p	103	116	306	423	298	283	8.9877	10.9961	16.1329	28.0025	31.2528	25.1952	12.0389	28.1502	1.22544	0.000186268	0.000831306	23	TGGAGTGTGACAATGGTGTTTGT	3030
ssc-miR-1249	91	55	82	265	166	139	7.9406	5.2137	4.3232	17.5429	17.4093	12.375	5.82583	15.7757	1.43717	2.72306e-05	0.000146377	22	ACGCCCTTCCCCCCCTTCTTCA	1336
ssc-miR-129a-3p	52	65	85	1083	508	240	4.5375	6.1616	4.4813	71.6943	53.2765	21.3669	5.06013	48.7792	3.26902	9.85142e-16	1.58279e-14	22	AAGCCCTTACCCCAAAAAGCAT	2427
ssc-miR-129a-5p	88	83	124	795	426	263	7.6788	7.8679	6.5375	52.6287	44.6768	23.4146	7.3614	40.24	2.45058	6.70366e-14	9.14481e-13	21	CTTTTTGCGGTCTGGGCTTGC	2679
ssc-miR-129b	88	83	124	795	426	263	7.6788	7.8679	6.5375	52.6287	44.6768	23.4146	7.3614	40.24	2.45058	6.47139e-14	8.91203e-13	21	CTTTTTGCGGTCTGGGCTTGC	2679
ssc-miR-132	89	72	173	348	250	251	7.766	6.8252	9.1209	23.0375	26.2188	22.3462	7.90403	23.8675	1.59439	6.0994e-08	4.79333e-07	22	TAACAGTCTACAGCCATGGTCG	1886
ssc-miR-133a-3p	256	298	783	2716	1459	2101	22.3383	28.2487	41.2811	179.798	153.013	187.05	30.6227	173.287	2.50049	2.25359e-20	4.86373e-19	21	TTGGTCCCCTTCAACCAGCTG	10339
ssc-miR-133a-5p	1	11	25	95	31	55	0.0873	1.0427	1.318	6.289	3.2511	4.8966	0.816	4.81223	2.56007	1.62201e-05	9.05572e-05	22	AGCTGGTAAAATGGAACCAAAT	303
ssc-miR-133b	21	41	109	319	148	312	1.8324	3.8866	5.7467	21.1177	15.5215	27.777	3.8219	21.4721	2.4901	9.06255e-09	7.89424e-08	23	TTTGGTCCCCTTCAACCAGCTAT	1507
ssc-miR-141	45	51	77	274	312	187	3.9267	4.8345	4.0596	18.1387	32.721	16.6484	4.2736	22.5027	2.39657	1.07134e-10	1.19166e-09	21	TAACACTGTCTGGTAAAGATG	1703
ssc-miR-143-3p	172788	193718	384668	671675	362003	501467	15077.3	18363.3	20280.4	44464.7	37965.1	44645	17907	42358.3	1.24212	1.23562e-10	1.34339e-09	21	TGAGATGAAGCACTGTAGCTC	4503572
ssc-miR-143-5p	1544	1586	3363	8598	4528	6287	134.728	150.344	177.303	569.185	474.874	559.724	154.125	534.594	1.79435	2.77893e-19	5.58101e-18	21	GGTGCAGTGCTGCATCTCTGG	38802
ssc-miR-144	13661	12746	21089	6442	4185	5546	1192.05	1208.25	1111.85	426.458	438.902	493.754	1170.71	453.038	-1.36968	6.93234e-23	1.59114e-21	19	TACAGTATAGATGATGTAC	105669
ssc-miR-145-3p	5176	5177	11530	20659	11129	15885	451.652	490.749	607.882	1367.62	1167.15	1414.22	516.761	1316.33	1.34895	4.48922e-11	5.11134e-10	22	GGATTCCTGGAAATACTGTTCT	154365
ssc-miR-145-5p	32404	29861	59692	179137	90149	107073	2827.54	2830.65	3147.07	11858.8	9454.38	9532.58	2935.08	10281.9	1.80864	2.93016e-24	7.06169e-23	24	GTCCAGTTTTCCCAGGAATCCCTT	762515
ssc-miR-149	7048	6746	10482	4354	3310	1869	615.001	639.481	552.629	288.233	347.136	166.395	602.371	267.255	-1.17244	6.50634e-09	5.90838e-08	23	TCTGGCTCCGTGTCTTCACTCCC	62300
ssc-miR-153	39	26	43	173	84	120	3.4031	2.4646	2.267	11.4525	8.8095	10.6835	2.71157	10.3152	1.92757	7.07043e-09	6.31102e-08	20	TTGCATAGTCACAAAAGTGA	1163
ssc-miR-183	1500	1620	2795	6995	4990	5168	130.888	153.566	147.357	463.067	523.326	460.101	143.937	482.165	1.74408	2.04651e-19	4.2275e-18	23	TATGGCACTGGTAGAATTCACTG	45972
ssc-miR-1839-5p	46	31	61	145	73	83	4.0139	2.9386	3.216	9.599	7.6559	7.3894	3.3895	8.21477	1.27715	0.00026616	0.00112206	22	AAGGTAGATAGAACAGGTCTTG	741
ssc-miR-190b	4	4	12	150	95	100	0.349	0.3792	0.6327	9.93	9.9631	8.9029	0.453633	9.59867	4.40324	1.25072e-25	3.41233e-24	22	TGATATGTTTGATATTGGGTTG	687
ssc-miR-195	5828	4307	7969	17037	10006	10225	508.545	408.278	420.14	1127.84	1049.38	910.32	445.654	1029.18	1.2075	1.22592e-10	1.34339e-09	21	TAGCAGCACAGAAATATTGGC	84674
ssc-miR-196b-5p	5	4	274	11	11	10	0.4363	0.3792	14.4458	0.7282	1.1536	0.8903	5.0871	0.924033	-2.46083	0.00898041	0.0254123	22	TAGGTAGTTTCCTGTTGTTGGG	866
ssc-miR-19a	2980	2711	4606	1666	1068	1245	260.032	256.987	242.836	110.289	112.007	110.841	253.285	111.045	-1.18961	1.08003e-17	1.92806e-16	23	TGTGCAAATCTATGCAAAACTGA	23504
ssc-miR-19b	27200	24236	40295	16657	9600	11689	2373.44	2297.43	2124.42	1102.69	1006.8	1040.66	2265.1	1050.05	-1.10912	1.1372e-18	2.19253e-17	23	TGTGCAAATCCATGCAAAACTGA	215861
ssc-miR-205	27	24	61	488	140	221	2.356	2.2751	3.216	32.3054	14.6825	19.6754	2.6157	22.2211	3.08666	2.63163e-16	4.32425e-15	22	TCCTTCATTCCACCGGAGTCTG	1537
ssc-miR-208b	0	0	0	5	2	1	0.01	0.01	0.01	0.331	0.2098	0.089	0.01	0.209933	4.39186	0.0143506	0.038286	22	ATAAGACGAACAAAAGGTTTGT	9
ssc-miR-212	105	99	176	429	270	243	9.1622	9.3846	9.279	28.3997	28.3163	21.634	9.27527	26.1167	1.49351	7.22799e-08	5.58913e-07	23	ACCTTGGCTCTAGACTGCTTACT	2234
ssc-miR-216	520	641	985	6218	3433	4679	45.3747	60.763	51.9309	411.63	360.036	416.566	52.6895	396.077	2.91019	6.69801e-49	3.02666e-47	23	TAATCTCAGCTGGCAACTGTGAG	25138
ssc-miR-217	78	85	133	1441	693	919	6.8062	8.0575	7.012	95.3937	72.6784	81.8175	7.2919	83.2965	3.51389	2.26583e-50	1.09213e-48	24	TACTGCATCAGGAACTGATTGGAT	4485
ssc-miR-219a	24	17	29	8	6	13	2.0942	1.6115	1.5289	0.5296	0.6293	1.1574	1.74487	0.7721	-1.17626	0.00372549	0.0116856	22	AGAGTTGAGTCTGGACGTCCCG	176
ssc-miR-29a-5p	3	4	7	12	9	18	0.2618	0.3792	0.3691	0.7944	0.9439	1.6025	0.3367	1.1136	1.7257	0.0100457	0.0279885	22	ACTGATTTCTTTTGGTGTTCAG	94
ssc-miR-29b	174	182	315	905	449	598	15.1831	17.2525	16.6074	59.9107	47.0889	53.2392	16.3477	53.4129	1.7081	8.37586e-14	1.13191e-12	23	TAGCACCATTTGAAATCAGTGTT	6099
ssc-miR-29c	460	496	835	2228	1012	1642	40.1391	47.0179	44.0227	147.493	106.133	146.185	43.7266	133.271	1.60778	5.58395e-13	7.20928e-12	22	TAGCACCATTTGAAATCGGTTA	13750
ssc-miR-326	10	9	20	44	21	12	0.8726	0.8531	1.0544	2.9128	2.2024	1.0683	0.9267	2.06117	1.15329	0.0423004	0.0955725	20	CCTCTGGGCCCTTCCTCCAG	173
ssc-miR-345-3p	32	20	45	104	63	82	2.7923	1.8959	2.3725	6.8848	6.6071	7.3004	2.35357	6.93077	1.55817	1.69871e-05	9.41122e-05	21	CCCTGAACTAGGGGTCTGGAG	589
ssc-miR-345-5p	450	347	728	3853	2381	2131	39.2665	32.8936	38.3814	255.067	249.708	189.72	36.8472	231.498	2.65138	2.65893e-39	8.73822e-38	20	GCTGACTCCTAGTCCAGTGC	14650
ssc-miR-34c	231	132	303	175746	101330	104792	20.1568	12.5128	15.9747	11634.3	10627	9329.51	16.2148	10530.3	9.34302	5.00527e-296	7.23763e-293	23	AGGCAGTGTAGTTAGCTGATTGC	494369
ssc-miR-365-3p	3891	2107	5129	10982	5207	5251	339.525	199.731	270.41	727.005	546.084	467.49	269.889	580.193	1.10417	1.05253e-05	6.1123e-05	22	TAATGCCCCTAAAAATCCTTAT	47025
ssc-miR-369	26	19	33	13	2	11	2.2687	1.8011	1.7398	0.8606	0.2098	0.9793	1.93653	0.683233	-1.50303	0.000423842	0.00172156	21	AATAATACATGGTTGATCTTT	196
ssc-miR-375	48	55	98	2947	1668	1596	4.1884	5.2137	5.1667	195.09	174.932	142.09	4.85627	170.704	5.13551	2.23265e-92	2.30601e-90	22	TTTGTTCGTTCGGCTCGCGTGA	12971
ssc-miR-429	34	20	34	53	80	34	2.9668	1.8959	1.7925	3.5086	8.39	3.027	2.2184	4.9752	1.16524	0.0297611	0.0713673	22	TAATACTGTCTGGTAATGCCGT	414
ssc-miR-4331-3p	3	4	8	52	18	42	0.2618	0.3792	0.4218	3.4424	1.8878	3.7392	0.354267	3.02313	3.09314	4.92691e-09	4.53778e-08	22	TGTGGCTGTGGTGTAGGCCAGC	268
ssc-miR-4332	18	12	33	67	19	63	1.5707	1.1375	1.7398	4.4354	1.9926	5.6088	1.48267	4.01227	1.43622	0.00483372	0.0147148	20	CACGGCCGCCGCCGGGCGCC	574
ssc-miR-455-3p	4443	3420	6522	2919	1817	1496	387.692	324.196	343.851	193.237	190.558	133.187	351.913	172.327	-1.03007	7.01466e-11	7.86294e-10	21	GCAGTCCATGGGCATATACAC	35465
ssc-miR-489	0	1	2	4	4	11	0.01	0.0948	0.1054	0.2648	0.4195	0.9793	0.0700667	0.554533	2.98447	0.00893327	0.0253586	22	AGTGACATCACATATACGGCGG	36
ssc-miR-490	322	236	453	883	616	707	28.0974	22.3714	23.883	58.4543	64.603	62.9434	24.7839	62.0002	1.32287	1.26374e-08	1.08772e-07	22	CAACCTGGAGGACTCCATGCTG	5689
ssc-miR-490-3p	322	236	453	883	616	707	28.0974	22.3714	23.883	58.4543	64.603	62.9434	24.7839	62.0002	1.32287	1.26243e-08	1.08772e-07	22	CAACCTGGAGGACTCCATGCTG	5689
ssc-miR-497	1372	1012	2092	4198	2317	2599	119.719	95.9317	110.294	277.906	242.995	231.386	108.648	250.763	1.20666	5.95724e-10	6.06632e-09	21	CAGCAGCACACTGTGGTTTGT	22122
ssc-miR-582-5p	130	72	170	451	204	306	11.3437	6.8252	8.9627	29.8561	21.3945	27.2428	9.04387	26.1645	1.5326	2.91207e-07	2.14839e-06	22	TACAGTTGTTCAACCAGTTACT	2097
ssc-miR-615	90	62	146	38	37	27	7.8533	5.8772	7.6974	2.5156	3.8804	2.4038	7.14263	2.93327	-1.28395	1.25927e-05	7.2546e-05	21	TCCGAGCCTGGGTCTCCCTCT	808
ssc-miR-6516	535	429	744	1350	878	859	46.6836	40.6667	39.225	89.3696	92.0803	76.4758	42.1918	85.9752	1.02696	6.75791e-06	4.00489e-05	22	ATCATGTATGATACTGCAAACA	7729
ssc-miR-6529	348	297	565	1023	583	704	30.3661	28.1539	29.7878	67.7223	61.1421	62.6763	29.4359	63.8469	1.11704	7.13735e-07	4.9858e-06	21	GAGAGATCAGAGGCGCAGAGT	6019
ssc-miR-670	3	1	3	41	26	16	0.2618	0.0948	0.1582	2.7142	2.7268	1.4245	0.1716	2.2885	3.73728	2.74132e-09	2.61032e-08	24	TTTCCTCATATTCATTCAGGAGTG	147
ssc-miR-676-3p	1310	1210	2016	579	328	354	114.309	114.701	106.287	38.3296	34.399	31.5162	111.766	34.7483	-1.68547	4.34683e-24	1.03041e-22	21	CCGTCCTAAGGTTGTTGAGTT	9977
ssc-miR-676-5p	10	5	8	0	0	2	0.8726	0.474	0.4218	0.01	0.01	0.1781	0.589467	0.0660333	-3.15814	0.000268089	0.00112691	22	CTCTTCAATCTCAGGACTCGCA	36
ssc-miR-6782-3p	6	1	9	1	1	0	0.5236	0.0948	0.4745	0.0662	0.1049	0.01	0.3643	0.0603667	-2.5933	0.0111743	0.0305445	22	TGACCTCTGGTCTCCCGCCCTG	21
ssc-miR-708-3p	1230	1134	2008	560	358	277	107.329	107.496	105.865	37.0718	37.5453	24.661	106.897	33.0927	-1.69163	1.21447e-18	2.31068e-17	23	CAACTAGACTGTGAGCTTCTAGA	8787
ssc-miR-708-5p	4025	4066	6227	2802	1535	1186	351.217	385.433	328.298	185.492	160.983	105.588	354.983	150.688	-1.23619	3.08441e-12	3.77971e-11	23	AAGGAGCTTACAATCTAGCTGGG	30449
ssc-miR-7136-3p	5	5	6	19	7	12	0.4363	0.474	0.3163	1.2578	0.7341	1.0683	0.408867	1.02007	1.31896	0.0286197	0.0692042	22	TCTCAGTGTTTGAACCAGAAGC	130
ssc-miR-7136-5p	33	18	35	78	88	58	2.8795	1.7063	1.8453	5.1636	9.229	5.1637	2.1437	6.51877	1.6045	0.000220089	0.000958582	22	TCTGGTCCAGACACTGTGGAGC	738
ssc-miR-7137-3p	18	27	45	87	38	73	1.5707	2.5594	2.3725	5.7594	3.9853	6.4991	2.16753	5.4146	1.3208	0.00173728	0.00585573	22	AGCTGGTCTGGGAGTTCCCGGG	630
ssc-miR-7137-5p	22	29	48	92	32	78	1.9197	2.749	2.5306	6.0904	3.356	6.9442	2.39977	5.46353	1.18694	0.00741442	0.0215286	21	CGGGGGAACTCCCAGACCAGC	632
ssc-miR-7138-5p	168	89	180	48	24	21	14.6595	8.4367	9.4899	3.1776	2.517	1.8696	10.862	2.5214	-2.107	1.80692e-11	2.14164e-10	23	TCCCAGCAAGTGTCCATCCATCT	880
ssc-miR-7139-5p	113	94	180	71	33	27	9.8603	8.9106	9.4899	4.7002	3.4609	2.4038	9.42027	3.52163	-1.41952	2.27289e-07	1.68543e-06	23	CCATTCCTTCGTCTGTGCACTAG	1002
ssc-miR-7144-5p	83	87	130	46	31	29	7.2425	8.2471	6.8538	3.0452	3.2511	2.5818	7.4478	2.95937	-1.33153	8.24394e-07	5.73112e-06	22	ACTTTCCCGGGATTTGGAGCGC	710
ssc-miR-7857-3p	12	12	18	70	63	29	1.0471	1.1375	0.949	4.634	6.6071	2.5818	1.04453	4.60763	2.14117	1.7255e-05	9.51562e-05	22	ATTGTTCTCCAACCTGGCTCTT	623
ssc-miR-885-5p	2	4	10	16	11	8	0.1745	0.3792	0.5272	1.0592	1.1536	0.7122	0.3603	0.975	1.4362	0.0390134	0.0894032	22	TCCATTACACTACCCTGCCTCT	101
ssc-miR-9	220	226	352	3717	2000	1914	19.197	21.4235	18.5581	246.064	209.75	170.401	19.7262	208.738	3.40351	4.44221e-53	2.21498e-51	22	TCTTTGGTTATCTAGCTGTATG	15004
ssc-miR-9-1	220	226	352	3725	2005	1916	19.197	21.4235	18.5581	246.594	210.274	170.579	19.7262	209.149	3.40635	4.01798e-53	2.075e-51	23	TCTTTGGTTATCTAGCTGTATGA	15024
ssc-miR-9-2	220	226	352	3725	2005	1916	19.197	21.4235	18.5581	246.594	210.274	170.579	19.7262	209.149	3.40635	2.18917e-53	1.17242e-51	23	TCTTTGGTTATCTAGCTGTATGA	15024
ssc-miR-92a	119994	102569	172676	76087	38153	54543	10470.6	9722.94	9103.78	5036.94	4001.3	4855.9	9765.76	4631.38	-1.07629	1.17988e-16	2.00719e-15	22	TATTGCACTTGTCCCGGCCTGT	899722
ssc-miR-92b-3p	1824	1696	3013	1225	602	956	159.16	160.771	158.851	81.0946	63.1348	85.1116	159.594	76.447	-1.06187	9.86052e-12	1.18819e-10	22	TATTGCACTCGTCCCGGCCTCC	12778
ssc-miR-96-5p	1127	1220	2085	5161	3210	3679	98.3409	115.649	109.925	341.657	336.649	327.537	107.972	335.281	1.63472	4.01708e-18	7.35278e-17	23	TTTGGCACTAGCACATTTTTGCT	29044
ssc-miR-9784-5p	1	0	3	9	10	7	0.0873	0.01	0.1582	0.5958	1.0488	0.6232	0.0851667	0.755933	3.1499	0.000216275	0.000944813	23	AACGGGTTGTCTCAGTTGTCAGC	42
ssc-miR-9785-5p	0	0	1	3	3	6	0.01	0.01	0.0527	0.1986	0.3146	0.5342	0.0242333	0.349133	3.84871	0.0105508	0.029031	24	ACCCTCATCCTGGTGTCCGGCACC	17
ssc-miR-9843-3p	43	52	83	155	92	79	3.7521	4.9293	4.3759	10.261	9.6485	7.0333	4.35243	8.98093	1.04504	0.00410336	0.0126783	22	TCTGTGAACTAGAAACCTCTGG	679
