# Supplementary material for: Integrated analysis of miRNA and mRNA expression profiles in testes of Landrace and Hezuo boars
Source: Front Vet Sci. 2022 Oct 18;9:942669. doi: 10.3389/fvets.2022.942669 (PMC9622794; doi:10.3389/fvets.2022.942669)
Supplement: Supplementary file 6 [file Table_6.XLSX]

## Sheet: Ha-vs-Hb
id	num	qvalue	per	ratio	class	ID	Descrption	Pvalue	Qvalue	Up	Down	fg_num	bg_num
GO:0016043 cellular component organization	600	1.48e-06	35.993	0.997	Biological Process	GO:0016043	cellular component organization	7.03e-10	1.48e-06	0	0	600	602
GO:0005623 cell	1310	2.73e-07	78.209	0.983	Cellular Component	GO:0005623	cell	2.24e-09	2.73e-07	0	0	1310	1332
GO:0044464 cell part	1310	2.73e-07	78.209	0.983	Cellular Component	GO:0044464	cell part	2.24e-09	2.73e-07	0	0	1310	1332
GO:0071840 cellular component organization or biogenesis	602	7.5e-06	36.113	0.995	Biological Process	GO:0071840	cellular component organization or biogenesis	7.13e-09	7.5e-06	0	0	602	605
GO:0043226 organelle	1169	2.38e-06	69.791	0.985	Cellular Component	GO:0043226	organelle	2.93e-08	2.38e-06	0	0	1169	1187
GO:0048869 cellular developmental process	451	5.88e-05	27.055	0.998	Biological Process	GO:0048869	cellular developmental process	8.39e-08	5.88e-05	0	0	451	452
GO:0005622 intracellular	1213	9.88e-06	72.418	0.983	Cellular Component	GO:0005622	intracellular	2.02e-07	9.88e-06	0	0	1213	1234
GO:0044424 intracellular part	1213	9.88e-06	72.418	0.983	Cellular Component	GO:0044424	intracellular part	2.02e-07	9.88e-06	0	0	1213	1234
GO:0005515 protein binding	617	0.000882563	40.888	0.99	Molecular Function	GO:0005515	protein binding	2.28e-06	0.000882563	0	0	617	623
GO:0030154 cell differentiation	365	0.00205197	21.896	0.997	Biological Process	GO:0030154	cell differentiation	4.3e-06	0.00205197	0	0	365	366
GO:0044767 single-organism developmental process	544	0.00205197	32.633	0.991	Biological Process	GO:0044767	single-organism developmental process	4.88e-06	0.00205197	0	0	544	549
GO:0043229 intracellular organelle	1033	0.000219566	61.672	0.984	Cellular Component	GO:0043229	intracellular organelle	5.4e-06	0.000219566	0	0	1033	1050
GO:0005488 binding	1204	0.00125244	79.788	0.977	Molecular Function	GO:0005488	binding	6.47e-06	0.00125244	0	0	1204	1232
GO:0006996 organelle organization	349	0.00302723	20.936	0.997	Biological Process	GO:0006996	organelle organization	8.64e-06	0.00302723	0	0	349	350
GO:0048468 cell development	273	0.00483538	16.377	1	Biological Process	GO:0048468	cell development	1.61e-05	0.00483538	0	0	273	273
GO:0043227 membrane-bounded organelle	982	0.00423544	58.627	0.982	Cellular Component	GO:0043227	membrane-bounded organelle	0.000121508	0.00423544	0	0	982	1000
GO:0030030 cell projection organization	212	0.0592487	12.717	1	Biological Process	GO:0030030	cell projection organization	0.000225387	0.0592487	0	0	212	212
GO:0022607 cellular component assembly	252	0.110934	15.117	0.996	Biological Process	GO:0022607	cellular component assembly	0.000474751	0.110934	0	0	252	253
GO:0008152 metabolic process	1145	0.111918	68.686	0.974	Biological Process	GO:0008152	metabolic process	0.000532184	0.111918	0	0	1145	1175
GO:1902589 single-organism organelle organization	244	0.117739	14.637	0.996	Biological Process	GO:1902589	single-organism organelle organization	0.000649237	0.117739	0	0	244	245
GO:0032989 cellular component morphogenesis	186	0.117739	11.158	1	Biological Process	GO:0032989	cellular component morphogenesis	0.000671832	0.117739	0	0	186	186
GO:0050793 regulation of developmental process	237	0.137806	14.217	0.996	Biological Process	GO:0050793	regulation of developmental process	0.000851866	0.137806	0	0	237	238
GO:0044237 cellular metabolic process	868	0.154948	52.07	0.977	Biological Process	GO:0044237	cellular metabolic process	0.00109645	0.154948	0	0	868	888
GO:0051128 regulation of cellular component organization	174	0.154948	10.438	1	Biological Process	GO:0051128	regulation of cellular component organization	0.0011052	0.154948	0	0	174	174
GO:0044238 primary metabolic process	862	0.172316	51.71	0.977	Biological Process	GO:0044238	primary metabolic process	0.00131948	0.172316	0	0	862	882
GO:0043933 macromolecular complex subunit organization	224	0.172316	13.437	0.996	Biological Process	GO:0043933	macromolecular complex subunit organization	0.00140282	0.172316	0	0	224	225
GO:0007010 cytoskeleton organization	167	0.172316	10.018	1	Biological Process	GO:0007010	cytoskeleton organization	0.00147489	0.172316	0	0	167	167
GO:0044707 single-multicellular organism process	458	0.18884	27.475	0.985	Biological Process	GO:0044707	single-multicellular organism process	0.00170612	0.18884	0	0	458	465
GO:0044085 cellular component biogenesis	256	0.253981	15.357	0.992	Biological Process	GO:0044085	cellular component biogenesis	0.00241542	0.253981	0	0	256	258
GO:0032502 developmental process	573	0.280826	34.373	0.981	Biological Process	GO:0032502	developmental process	0.00280425	0.280826	0	0	573	584
GO:0048731 system development	286	0.335053	17.157	0.99	Biological Process	GO:0048731	system development	0.0036409	0.335053	0	0	286	289
GO:0051179 localization	532	0.335053	31.914	0.982	Biological Process	GO:0051179	localization	0.0036644	0.335053	0	0	532	542
GO:0042995 cell projection	164	0.116248	9.791	1	Cellular Component	GO:0042995	cell projection	0.00381141	0.116248	0	0	164	164
GO:0065003 macromolecular complex assembly	140	0.385696	8.398	1	Biological Process	GO:0065003	macromolecular complex assembly	0.00443433	0.385696	0	0	140	140
GO:0048519 negative regulation of biological process	279	0.385696	16.737	0.989	Biological Process	GO:0048519	negative regulation of biological process	0.00458507	0.385696	0	0	279	282
GO:0006807 nitrogen compound metabolic process	452	0.45282	27.115	0.983	Biological Process	GO:0006807	nitrogen compound metabolic process	0.00559834	0.45282	0	0	452	460
GO:0060284 regulation of cell development	132	0.461214	7.918	1	Biological Process	GO:0060284	regulation of cell development	0.00612194	0.461214	0	0	132	132
GO:0048523 negative regulation of cellular process	270	0.461214	16.197	0.989	Biological Process	GO:0048523	negative regulation of cellular process	0.00614075	0.461214	0	0	270	273
GO:0005856 cytoskeleton	254	0.188573	15.164	0.992	Cellular Component	GO:0005856	cytoskeleton	0.00757017	0.188573	0	0	254	256
GO:0043231 intracellular membrane-bounded organelle	808	0.188573	48.239	0.979	Cellular Component	GO:0043231	intracellular membrane-bounded organelle	0.0077284	0.188573	0	0	808	825
GO:0048583 regulation of response to stimulus	221	0.577157	13.257	0.991	Biological Process	GO:0048583	regulation of response to stimulus	0.0080461	0.577157	0	0	221	223
GO:0006725 cellular aromatic compound metabolic process	438	0.577157	26.275	0.982	Biological Process	GO:0006725	cellular aromatic compound metabolic process	0.00826007	0.577157	0	0	438	446
GO:0022008 neurogenesis	123	0.577157	7.379	1	Biological Process	GO:0022008	neurogenesis	0.00878222	0.577157	0	0	123	123
GO:0048699 generation of neurons	123	0.577157	7.379	1	Biological Process	GO:0048699	generation of neurons	0.00878222	0.577157	0	0	123	123
GO:0033043 regulation of organelle organization	118	0.683294	7.079	1	Biological Process	GO:0033043	regulation of organelle organization	0.0107222	0.683294	0	0	118	118
GO:0048513 animal organ development	167	0.690068	10.018	0.994	Biological Process	GO:0048513	animal organ development	0.0114028	0.690068	0	0	167	168
GO:0040007 growth	116	0.690068	6.959	1	Biological Process	GO:0040007	growth	0.0116112	0.690068	0	0	116	116
GO:0045595 regulation of cell differentiation	166	0.690068	9.958	0.994	Biological Process	GO:0045595	regulation of cell differentiation	0.0118129	0.690068	0	0	166	167
GO:1901360 organic cyclic compound metabolic process	420	0.71616	25.195	0.981	Biological Process	GO:1901360	organic cyclic compound metabolic process	0.0133594	0.71616	0	0	420	428
GO:0030182 neuron differentiation	112	0.71616	6.719	1	Biological Process	GO:0030182	neuron differentiation	0.0136124	0.71616	0	0	112	112
GO:0010646 regulation of cell communication	205	0.71616	12.298	0.99	Biological Process	GO:0010646	regulation of cell communication	0.0136217	0.71616	0	0	205	207
GO:0023051 regulation of signaling	205	0.71616	12.298	0.99	Biological Process	GO:0023051	regulation of signaling	0.0136217	0.71616	0	0	205	207
GO:0048666 neuron development	110	0.742598	6.599	1	Biological Process	GO:0048666	neuron development	0.0147366	0.742598	0	0	110	110
GO:0043228 non-membrane-bounded organelle	436	0.301771	26.03	0.984	Cellular Component	GO:0043228	non-membrane-bounded organelle	0.0148412	0.301771	0	0	436	443
GO:0043232 intracellular non-membrane-bounded organelle	436	0.301771	26.03	0.984	Cellular Component	GO:0043232	intracellular non-membrane-bounded organelle	0.0148412	0.301771	0	0	436	443
GO:0006810 transport	348	0.742598	20.876	0.983	Biological Process	GO:0006810	transport	0.0154467	0.742598	0	0	348	354
GO:0034641 cellular nitrogen compound metabolic process	414	0.742598	24.835	0.981	Biological Process	GO:0034641	cellular nitrogen compound metabolic process	0.0156051	0.742598	0	0	414	422
GO:0007275 multicellular organism development	313	0.742598	18.776	0.984	Biological Process	GO:0007275	multicellular organism development	0.0156446	0.742598	0	0	313	318
GO:0006928 movement of cell or subcellular component	157	0.742598	9.418	0.994	Biological Process	GO:0006928	movement of cell or subcellular component	0.0161959	0.742598	0	0	157	158
GO:0009966 regulation of signal transduction	199	0.742598	11.938	0.99	Biological Process	GO:0009966	regulation of signal transduction	0.0165273	0.742598	0	0	199	201
GO:0031175 neuron projection development	107	0.742598	6.419	1	Biological Process	GO:0031175	neuron projection development	0.0165963	0.742598	0	0	107	107
GO:0048646 anatomical structure formation involved in morphogenesis	106	0.743287	6.359	1	Biological Process	GO:0048646	anatomical structure formation involved in morphogenesis	0.0172661	0.743287	0	0	106	106
GO:0044260 cellular macromolecule metabolic process	737	0.743287	44.211	0.975	Biological Process	GO:0044260	cellular macromolecule metabolic process	0.0176645	0.743287	0	0	737	756
GO:0046483 heterocycle metabolic process	409	0.743287	24.535	0.981	Biological Process	GO:0046483	heterocycle metabolic process	0.0177289	0.743287	0	0	409	417
GO:0034622 cellular macromolecular complex assembly	104	0.743287	6.239	1	Biological Process	GO:0034622	cellular macromolecular complex assembly	0.0186866	0.743287	0	0	104	104
GO:0015630 microtubule cytoskeleton	174	0.357382	10.388	0.994	Cellular Component	GO:0015630	microtubule cytoskeleton	0.0190408	0.357382	0	0	174	175
GO:0048856 anatomical structure development	500	0.743287	29.994	0.978	Biological Process	GO:0048856	anatomical structure development	0.0192312	0.743287	0	0	500	511
GO:0090304 nucleic acid metabolic process	373	0.743287	22.376	0.982	Biological Process	GO:0090304	nucleic acid metabolic process	0.0193142	0.743287	0	0	373	380
GO:0000902 cell morphogenesis	103	0.743287	6.179	1	Biological Process	GO:0000902	cell morphogenesis	0.0194393	0.743287	0	0	103	103
GO:0016192 vesicle-mediated transport	103	0.743287	6.179	1	Biological Process	GO:0016192	vesicle-mediated transport	0.0194393	0.743287	0	0	103	103
GO:0051234 establishment of localization	401	0.813649	24.055	0.98	Biological Process	GO:0051234	establishment of localization	0.0216663	0.813649	0	0	401	409
GO:0006139 nucleobase-containing compound metabolic process	400	0.819412	23.995	0.98	Biological Process	GO:0006139	nucleobase-containing compound metabolic process	0.0222095	0.819412	0	0	400	408
GO:0044267 cellular protein metabolic process	461	0.846913	27.654	0.979	Biological Process	GO:0044267	cellular protein metabolic process	0.0233576	0.846913	0	0	461	471
GO:0040008 regulation of growth	96	0.912899	5.759	1	Biological Process	GO:0040008	regulation of growth	0.0256115	0.912899	0	0	96	96
GO:0098772 molecular function regulator	99	1	6.561	1	Molecular Function	GO:0098772	molecular function regulator	0.027409	1	0	0	99	99
GO:0019222 regulation of metabolic process	603	0.971747	36.173	0.976	Biological Process	GO:0019222	regulation of metabolic process	0.0277246	0.971747	0	0	603	618
GO:0044763 single-organism cellular process	1106	1	66.347	0.97	Biological Process	GO:0044763	single-organism cellular process	0.0305894	1	0	0	1106	1140
GO:0031982 vesicle	288	0.549024	17.194	0.986	Cellular Component	GO:0031982	vesicle	0.0315014	0.549024	0	0	288	292
GO:0007017 microtubule-based process	89	1	5.339	1	Biological Process	GO:0007017	microtubule-based process	0.0337031	1	0	0	89	89
GO:0043087 regulation of GTPase activity	89	1	5.339	1	Biological Process	GO:0043087	regulation of GTPase activity	0.0337031	1	0	0	89	89
GO:0010927 cellular component assembly involved in morphogenesis	88	1	5.279	1	Biological Process	GO:0010927	cellular component assembly involved in morphogenesis	0.0350478	1	0	0	88	88
GO:0032879 regulation of localization	174	1	10.438	0.989	Biological Process	GO:0032879	regulation of localization	0.036055	1	0	0	174	176
GO:2000112 regulation of cellular macromolecule biosynthetic process	247	1	14.817	0.984	Biological Process	GO:2000112	regulation of cellular macromolecule biosynthetic process	0.0363565	1	0	0	247	251
GO:0097367 carbohydrate derivative binding	221	1	14.645	0.987	Molecular Function	GO:0097367	carbohydrate derivative binding	0.036789	1	0	0	221	224
GO:0048589 developmental growth	85	1	5.099	1	Biological Process	GO:0048589	developmental growth	0.0394067	1	0	0	85	85
GO:0097458 neuron part	97	0.646202	5.791	1	Cellular Component	GO:0097458	neuron part	0.0397256	0.646202	0	0	97	97
GO:0033036 macromolecule localization	242	1	14.517	0.984	Biological Process	GO:0033036	macromolecule localization	0.0415174	1	0	0	242	246
GO:0043005 neuron projection	95	0.64874	5.672	1	Cellular Component	GO:0043005	neuron projection	0.0425403	0.64874	0	0	95	95
GO:0071704 organic substance metabolic process	989	1	59.328	0.971	Biological Process	GO:0071704	organic substance metabolic process	0.0432576	1	0	0	989	1019
GO:0048518 positive regulation of biological process	307	1	18.416	0.981	Biological Process	GO:0048518	positive regulation of biological process	0.0440355	1	0	0	307	313
GO:0065008 regulation of biological quality	127	1	7.618	0.992	Biological Process	GO:0065008	regulation of biological quality	0.0448314	1	0	0	127	128
GO:0016070 RNA metabolic process	306	1	18.356	0.981	Biological Process	GO:0016070	RNA metabolic process	0.0451065	1	0	0	306	312
GO:0001882 nucleoside binding	213	1	14.115	0.986	Molecular Function	GO:0001882	nucleoside binding	0.0456403	1	0	0	213	216
GO:0001883 purine nucleoside binding	213	1	14.115	0.986	Molecular Function	GO:0001883	purine nucleoside binding	0.0456403	1	0	0	213	216
GO:0032549 ribonucleoside binding	213	1	14.115	0.986	Molecular Function	GO:0032549	ribonucleoside binding	0.0456403	1	0	0	213	216
GO:0032550 purine ribonucleoside binding	213	1	14.115	0.986	Molecular Function	GO:0032550	purine ribonucleoside binding	0.0456403	1	0	0	213	216
GO:0043234 protein complex	311	0.655771	18.567	0.984	Cellular Component	GO:0043234	protein complex	0.045689	0.655771	0	0	311	316
GO:0002376 immune system process	126	1	7.558	0.992	Biological Process	GO:0002376	immune system process	0.0463341	1	0	0	126	127
GO:0043170 macromolecule metabolic process	879	1	52.729	0.971	Biological Process	GO:0043170	macromolecule metabolic process	0.0485094	1	0	0	879	905

## Sheet: La-vs-Lb
id	num	qvalue	per	ratio	class	ID	Descrption	Pvalue	Qvalue	Up	Down	fg_num	bg_num
GO:0005623 cell	1304	5.78047e-07	78.271	0.979	Cellular Component	GO:0005623	cell	4.73809e-09	5.78047e-07	0	0	1304	1332
GO:0044464 cell part	1304	5.78047e-07	78.271	0.979	Cellular Component	GO:0044464	cell part	4.73809e-09	5.78047e-07	0	0	1304	1332
GO:0048869 cellular developmental process	451	2.14231e-05	27.169	0.998	Biological Process	GO:0048869	cellular developmental process	1.01531e-08	2.14231e-05	0	0	451	452
GO:0043226 organelle	1163	1.40584e-05	69.808	0.98	Cellular Component	GO:0043226	organelle	1.72849e-07	1.40584e-05	0	0	1163	1187
GO:0044767 single-organism developmental process	544	0.000542971	32.771	0.991	Biological Process	GO:0044767	single-organism developmental process	5.14664e-07	0.000542971	0	0	544	549
GO:0005622 intracellular	1207	3.18123e-05	72.449	0.978	Cellular Component	GO:0005622	intracellular	6.51892e-07	3.18123e-05	0	0	1207	1234
GO:0044424 intracellular part	1207	3.18123e-05	72.449	0.978	Cellular Component	GO:0044424	intracellular part	6.51892e-07	3.18123e-05	0	0	1207	1234
GO:0030154 cell differentiation	365	0.000590027	21.988	0.997	Biological Process	GO:0030154	cell differentiation	8.389e-07	0.000590027	0	0	365	366
GO:0048468 cell development	273	0.002382	16.446	1	Biological Process	GO:0048468	cell development	4.59098e-06	0.002382	0	0	273	273
GO:0016043 cellular component organization	594	0.002382	35.783	0.987	Biological Process	GO:0016043	cellular component organization	5.64455e-06	0.002382	0	0	594	602
GO:0005488 binding	1200	0.00233817	79.84	0.974	Molecular Function	GO:0005488	binding	6.05743e-06	0.00233817	0	0	1200	1232
GO:0071840 cellular component organization or biogenesis	596	0.00700303	35.904	0.985	Biological Process	GO:0071840	cellular component organization or biogenesis	1.99138e-05	0.00700303	0	0	596	605
GO:0043229 intracellular organelle	1027	0.00161178	61.645	0.978	Cellular Component	GO:0043229	intracellular organelle	3.96339e-05	0.00161178	0	0	1027	1050
GO:0005515 protein binding	613	0.0142938	40.785	0.984	Molecular Function	GO:0005515	protein binding	7.40611e-05	0.0142938	0	0	613	623
GO:0030030 cell projection organization	212	0.0261701	12.771	1	Biological Process	GO:0030030	cell projection organization	8.68204e-05	0.0261701	0	0	212	212
GO:0022607 cellular component assembly	252	0.0436989	15.181	0.996	Biological Process	GO:0022607	cellular component assembly	0.000165683	0.0436989	0	0	252	253
GO:0032989 cellular component morphogenesis	186	0.0675055	11.205	1	Biological Process	GO:0032989	cellular component morphogenesis	0.000293027	0.0675055	0	0	186	186
GO:0050793 regulation of developmental process	237	0.0675055	14.277	0.996	Biological Process	GO:0050793	regulation of developmental process	0.000319931	0.0675055	0	0	237	238
GO:0005856 cytoskeleton	255	0.012637	15.306	0.996	Cellular Component	GO:0005856	cytoskeleton	0.000362537	0.012637	0	0	255	256
GO:0044707 single-multicellular organism process	458	0.0711975	27.59	0.985	Biological Process	GO:0044707	single-multicellular organism process	0.000371172	0.0711975	0	0	458	465
GO:0032502 developmental process	573	0.0845661	34.518	0.981	Biological Process	GO:0032502	developmental process	0.000480945	0.0845661	0	0	573	584
GO:0043227 membrane-bounded organelle	976	0.0208824	58.583	0.976	Cellular Component	GO:0043227	membrane-bounded organelle	0.000684669	0.0208824	0	0	976	1000
GO:0007010 cytoskeleton organization	167	0.114177	10.06	1	Biological Process	GO:0007010	cytoskeleton organization	0.000703457	0.114177	0	0	167	167
GO:0008152 metabolic process	1140	0.167623	68.675	0.97	Biological Process	GO:0008152	metabolic process	0.00111219	0.167623	0	0	1140	1175
GO:0048731 system development	286	0.183598	17.229	0.99	Biological Process	GO:0048731	system development	0.0013052	0.183598	0	0	286	289
GO:0042995 cell projection	164	0.0407815	9.844	1	Cellular Component	GO:0042995	cell projection	0.00150423	0.0407815	0	0	164	164
GO:1902589 single-organism organelle organization	243	0.201608	14.639	0.992	Biological Process	GO:1902589	single-organism organelle organization	0.00152878	0.201608	0	0	243	245
GO:0006996 organelle organization	345	0.250144	20.783	0.986	Biological Process	GO:0006996	organelle organization	0.00201537	0.250144	0	0	345	350
GO:0065003 macromolecular complex assembly	140	0.28097	8.434	1	Biological Process	GO:0065003	macromolecular complex assembly	0.0023969	0.28097	0	0	140	140
GO:0060284 regulation of cell development	132	0.381202	7.952	1	Biological Process	GO:0060284	regulation of cell development	0.00343263	0.381202	0	0	132	132
GO:0051128 regulation of cellular component organization	173	0.470656	10.422	0.994	Biological Process	GO:0051128	regulation of cellular component organization	0.00468847	0.470656	0	0	173	174
GO:0043234 protein complex	312	0.116055	18.727	0.987	Cellular Component	GO:0043234	protein complex	0.00475636	0.116055	0	0	312	316
GO:0048856 anatomical structure development	500	0.470656	30.12	0.978	Biological Process	GO:0048856	anatomical structure development	0.00508977	0.470656	0	0	500	511
GO:0022008 neurogenesis	123	0.470656	7.41	1	Biological Process	GO:0022008	neurogenesis	0.00513038	0.470656	0	0	123	123
GO:0048699 generation of neurons	123	0.470656	7.41	1	Biological Process	GO:0048699	generation of neurons	0.00513038	0.470656	0	0	123	123
GO:0048513 animal organ development	167	0.489077	10.06	0.994	Biological Process	GO:0048513	animal organ development	0.00596476	0.489077	0	0	167	168
GO:0007275 multicellular organism development	313	0.489077	18.855	0.984	Biological Process	GO:0007275	multicellular organism development	0.00597194	0.489077	0	0	313	318
GO:0045595 regulation of cell differentiation	166	0.489077	10	0.994	Biological Process	GO:0045595	regulation of cell differentiation	0.00620775	0.489077	0	0	166	167
GO:0044238 primary metabolic process	857	0.489077	51.627	0.972	Biological Process	GO:0044238	primary metabolic process	0.00625834	0.489077	0	0	857	882
GO:0040007 growth	116	0.527624	6.988	1	Biological Process	GO:0040007	growth	0.00700164	0.527624	0	0	116	116
GO:0043228 non-membrane-bounded organelle	435	0.151541	26.11	0.982	Cellular Component	GO:0043228	non-membrane-bounded organelle	0.00749696	0.151541	0	0	435	443
GO:0043232 intracellular non-membrane-bounded organelle	435	0.151541	26.11	0.982	Cellular Component	GO:0043232	intracellular non-membrane-bounded organelle	0.00749696	0.151541	0	0	435	443
GO:0015630 microtubule cytoskeleton	174	0.151541	10.444	0.994	Cellular Component	GO:0015630	microtubule cytoskeleton	0.00807391	0.151541	0	0	174	175
GO:0030182 neuron differentiation	112	0.608117	6.747	1	Biological Process	GO:0030182	neuron differentiation	0.00835801	0.608117	0	0	112	112
GO:0006928 movement of cell or subcellular component	157	0.621445	9.458	0.994	Biological Process	GO:0006928	movement of cell or subcellular component	0.00886913	0.621445	0	0	157	158
GO:0048666 neuron development	110	0.621445	6.627	1	Biological Process	GO:0048666	neuron development	0.00913023	0.621445	0	0	110	110
GO:0044710 single-organism metabolic process	360	0.65095	21.687	0.981	Biological Process	GO:0044710	single-organism metabolic process	0.00987223	0.65095	0	0	360	367
GO:0044430 cytoskeletal part	168	0.174879	10.084	0.994	Cellular Component	GO:0044430	cytoskeletal part	0.010034	0.174879	0	0	168	169
GO:0031175 neuron projection development	107	0.656612	6.446	1	Biological Process	GO:0031175	neuron projection development	0.0104222	0.656612	0	0	107	107
GO:0051179 localization	529	0.656612	31.867	0.976	Biological Process	GO:0051179	localization	0.0108359	0.656612	0	0	529	542
GO:0048646 anatomical structure formation involved in morphogenesis	106	0.656612	6.386	1	Biological Process	GO:0048646	anatomical structure formation involved in morphogenesis	0.0108917	0.656612	0	0	106	106
GO:0034622 cellular macromolecular complex assembly	104	0.697121	6.265	1	Biological Process	GO:0034622	cellular macromolecular complex assembly	0.011894	0.697121	0	0	104	104
GO:0000902 cell morphogenesis	103	0.708774	6.205	1	Biological Process	GO:0000902	cell morphogenesis	0.0124287	0.708774	0	0	103	103
GO:0044085 cellular component biogenesis	254	0.754923	15.301	0.984	Biological Process	GO:0044085	cellular component biogenesis	0.0138827	0.754923	0	0	254	258
GO:0048583 regulation of response to stimulus	220	0.754923	13.253	0.987	Biological Process	GO:0048583	regulation of response to stimulus	0.0139535	0.754923	0	0	220	223
GO:0040008 regulation of growth	96	0.891265	5.783	1	Biological Process	GO:0040008	regulation of growth	0.016896	0.891265	0	0	96	96
GO:0098772 molecular function regulator	99	1	6.587	1	Molecular Function	GO:0098772	molecular function regulator	0.0182293	1	0	0	99	99
GO:0097367 carbohydrate derivative binding	221	1	14.704	0.987	Molecular Function	GO:0097367	carbohydrate derivative binding	0.0188594	1	0	0	221	224
GO:0048518 positive regulation of biological process	307	0.98283	18.494	0.981	Biological Process	GO:0048518	positive regulation of biological process	0.0190976	0.98283	0	0	307	313
GO:0044237 cellular metabolic process	861	0.984369	51.867	0.97	Biological Process	GO:0044237	cellular metabolic process	0.0195941	0.984369	0	0	861	888
GO:0007017 microtubule-based process	89	1	5.361	1	Biological Process	GO:0007017	microtubule-based process	0.0229382	1	0	0	89	89
GO:0043087 regulation of GTPase activity	89	1	5.361	1	Biological Process	GO:0043087	regulation of GTPase activity	0.0229382	1	0	0	89	89
GO:0097458 neuron part	97	0.377244	5.822	1	Cellular Component	GO:0097458	neuron part	0.0231912	0.377244	0	0	97	97
GO:0010646 regulation of cell communication	204	1	12.289	0.986	Biological Process	GO:0010646	regulation of cell communication	0.0236239	1	0	0	204	207
GO:0023051 regulation of signaling	204	1	12.289	0.986	Biological Process	GO:0023051	regulation of signaling	0.0236239	1	0	0	204	207
GO:0010927 cellular component assembly involved in morphogenesis	88	1	5.301	1	Biological Process	GO:0010927	cellular component assembly involved in morphogenesis	0.0239596	1	0	0	88	88
GO:0001882 nucleoside binding	213	1	14.172	0.986	Molecular Function	GO:0001882	nucleoside binding	0.024243	1	0	0	213	216
GO:0001883 purine nucleoside binding	213	1	14.172	0.986	Molecular Function	GO:0001883	purine nucleoside binding	0.024243	1	0	0	213	216
GO:0032549 ribonucleoside binding	213	1	14.172	0.986	Molecular Function	GO:0032549	ribonucleoside binding	0.024243	1	0	0	213	216
GO:0032550 purine ribonucleoside binding	213	1	14.172	0.986	Molecular Function	GO:0032550	purine ribonucleoside binding	0.024243	1	0	0	213	216
GO:0043005 neuron projection	95	0.383078	5.702	1	Cellular Component	GO:0043005	neuron projection	0.0251199	0.383078	0	0	95	95
GO:0019222 regulation of metabolic process	601	1	36.205	0.972	Biological Process	GO:0019222	regulation of metabolic process	0.0256146	1	0	0	601	618
GO:0048589 developmental growth	85	1	5.12	1	Biological Process	GO:0048589	developmental growth	0.0273006	1	0	0	85	85
GO:0065008 regulation of biological quality	127	1	7.651	0.992	Biological Process	GO:0065008	regulation of biological quality	0.0280979	1	0	0	127	128
GO:0009966 regulation of signal transduction	198	1	11.928	0.985	Biological Process	GO:0009966	regulation of signal transduction	0.0286266	1	0	0	198	201
GO:0002376 immune system process	126	1	7.59	0.992	Biological Process	GO:0002376	immune system process	0.0291686	1	0	0	126	127
GO:0044267 cellular protein metabolic process	459	1	27.651	0.975	Biological Process	GO:0044267	cellular protein metabolic process	0.0320424	1	0	0	459	471
GO:0043231 intracellular membrane-bounded organelle	802	0.516443	48.139	0.972	Cellular Component	GO:0043231	intracellular membrane-bounded organelle	0.0359817	0.516443	0	0	802	825
GO:0000226 microtubule cytoskeleton organization	77	1	4.639	1	Biological Process	GO:0000226	microtubule cytoskeleton organization	0.0386219	1	0	0	77	77
GO:0032990 cell part morphogenesis	76	1	4.578	1	Biological Process	GO:0032990	cell part morphogenesis	0.0403286	1	0	0	76	76
GO:0048858 cell projection morphogenesis	76	1	4.578	1	Biological Process	GO:0048858	cell projection morphogenesis	0.0403286	1	0	0	76	76
GO:0033043 regulation of organelle organization	117	1	7.048	0.992	Biological Process	GO:0033043	regulation of organelle organization	0.0407069	1	0	0	117	118
GO:0002520 immune system development	75	1	4.518	1	Biological Process	GO:0002520	immune system development	0.0421097	1	0	0	75	75
GO:0098805 whole membrane	82	0.570948	4.922	1	Cellular Component	GO:0098805	whole membrane	0.0421191	0.570948	0	0	82	82
GO:0051239 regulation of multicellular organismal process	151	1	9.096	0.987	Biological Process	GO:0051239	regulation of multicellular organismal process	0.0436633	1	0	0	151	153
GO:0009888 tissue development	115	1	6.928	0.991	Biological Process	GO:0009888	tissue development	0.0437999	1	0	0	115	116
GO:0006461 protein complex assembly	74	1	4.458	1	Biological Process	GO:0006461	protein complex assembly	0.0439683	1	0	0	74	74
GO:0070271 protein complex biogenesis	74	1	4.458	1	Biological Process	GO:0070271	protein complex biogenesis	0.0439683	1	0	0	74	74
GO:0048519 negative regulation of biological process	276	1	16.627	0.979	Biological Process	GO:0048519	negative regulation of biological process	0.0449762	1	0	0	276	282
GO:0001775 cell activation	73	1	4.398	1	Biological Process	GO:0001775	cell activation	0.0459077	1	0	0	73	73
GO:0048638 regulation of developmental growth	73	1	4.398	1	Biological Process	GO:0048638	regulation of developmental growth	0.0459077	1	0	0	73	73
GO:0016568 chromatin modification	72	1	4.337	1	Biological Process	GO:0016568	chromatin modification	0.0479313	1	0	0	72	72
GO:0051094 positive regulation of developmental process	72	1	4.337	1	Biological Process	GO:0051094	positive regulation of developmental process	0.0479313	1	0	0	72	72
GO:0044699 single-organism process	1230	1	74.096	0.965	Biological Process	GO:0044699	single-organism process	0.0487434	1	0	0	1230	1275

## Sheet: Ha-vs-La
id	num	qvalue	per	ratio	class	ID	Descrption	Pvalue	Qvalue	Up	Down	fg_num	bg_num
GO:0005488 binding	1154	2.27299e-11	81.555	0.937	Molecular Function	GO:0005488	binding	5.90388e-14	2.27299e-11	0	0	1154	1232
GO:0043229 intracellular organelle	989	6.81704e-11	63.601	0.942	Cellular Component	GO:0043229	intracellular organelle	2.8643e-13	6.81704e-11	0	0	989	1050
GO:0016043 cellular component organization	585	1.48212e-09	37.19	0.972	Biological Process	GO:0016043	cellular component organization	7.08808e-13	1.48212e-09	0	0	585	602
GO:0048869 cellular developmental process	443	5.89596e-09	28.163	0.98	Biological Process	GO:0048869	cellular developmental process	5.63937e-12	5.89596e-09	0	0	443	452
GO:0071840 cellular component organization or biogenesis	586	7.53979e-09	37.254	0.969	Biological Process	GO:0071840	cellular component organization or biogenesis	1.08175e-11	7.53979e-09	0	0	586	605
GO:0044767 single-organism developmental process	533	1.71339e-08	33.884	0.971	Biological Process	GO:0044767	single-organism developmental process	3.27765e-11	1.71339e-08	0	0	533	549
GO:0044237 cellular metabolic process	846	2.01607e-08	53.783	0.953	Biological Process	GO:0044237	cellular metabolic process	4.82084e-11	2.01607e-08	0	0	846	888
GO:0043231 intracellular membrane-bounded organelle	781	1.21273e-08	50.225	0.947	Cellular Component	GO:0043231	intracellular membrane-bounded organelle	1.0191e-10	1.21273e-08	0	0	781	825
GO:0043226 organelle	1105	1.81911e-08	71.061	0.931	Cellular Component	GO:0043226	organelle	2.293e-10	1.81911e-08	0	0	1105	1187
GO:0044707 single-multicellular organism process	453	8.72725e-08	28.798	0.974	Biological Process	GO:0044707	single-multicellular organism process	2.50423e-10	8.72725e-08	0	0	453	465
GO:0030030 cell projection organization	212	1.2661e-07	13.477	1	Biological Process	GO:0030030	cell projection organization	4.23848e-10	1.2661e-07	0	0	212	212
GO:0005623 cell	1231	7.07484e-08	79.164	0.924	Cellular Component	GO:0005623	cell	1.48631e-09	7.07484e-08	0	0	1231	1332
GO:0044464 cell part	1231	7.07484e-08	79.164	0.924	Cellular Component	GO:0044464	cell part	1.48631e-09	7.07484e-08	0	0	1231	1332
GO:0043227 membrane-bounded organelle	936	8.0265e-08	60.193	0.936	Cellular Component	GO:0043227	membrane-bounded organelle	2.02349e-09	8.0265e-08	0	0	936	1000
GO:0044238 primary metabolic process	837	6.19393e-07	53.21	0.949	Biological Process	GO:0044238	primary metabolic process	2.36975e-09	6.19393e-07	0	0	837	882
GO:0048468 cell development	270	6.9341e-07	17.165	0.989	Biological Process	GO:0048468	cell development	2.98455e-09	6.9341e-07	0	0	270	273
GO:0032502 developmental process	562	9.01616e-07	35.728	0.962	Biological Process	GO:0032502	developmental process	4.35361e-09	9.01616e-07	0	0	562	584
GO:0048856 anatomical structure development	494	9.01616e-07	31.405	0.967	Biological Process	GO:0048856	anatomical structure development	4.74308e-09	9.01616e-07	0	0	494	511
GO:0030154 cell differentiation	357	4.19653e-06	22.695	0.975	Biological Process	GO:0030154	cell differentiation	2.40834e-08	4.19653e-06	0	0	357	366
GO:0044260 cellular macromolecule metabolic process	719	5.26556e-06	45.709	0.951	Biological Process	GO:0044260	cellular macromolecule metabolic process	3.27366e-08	5.26556e-06	0	0	719	756
GO:0005515 protein binding	593	1.65905e-05	41.908	0.952	Molecular Function	GO:0005515	protein binding	8.61845e-08	1.65905e-05	0	0	593	623
GO:0032989 cellular component morphogenesis	185	2.32241e-05	11.761	0.995	Biological Process	GO:0032989	cellular component morphogenesis	1.55493e-07	2.32241e-05	0	0	185	186
GO:0048731 system development	283	2.90585e-05	17.991	0.979	Biological Process	GO:0048731	system development	2.08454e-07	2.90585e-05	0	0	283	289
GO:0042995 cell projection	163	7.34045e-06	10.482	0.994	Cellular Component	GO:0042995	cell projection	2.15896e-07	7.34045e-06	0	0	163	164
GO:0007275 multicellular organism development	310	4.8822e-05	19.708	0.975	Biological Process	GO:0007275	multicellular organism development	3.73578e-07	4.8822e-05	0	0	310	318
GO:0097159 organic cyclic compound binding	525	7.20678e-05	37.102	0.953	Molecular Function	GO:0097159	organic cyclic compound binding	5.61567e-07	7.20678e-05	0	0	525	551
GO:0048518 positive regulation of biological process	305	7.08705e-05	19.39	0.974	Biological Process	GO:0048518	positive regulation of biological process	5.76183e-07	7.08705e-05	0	0	305	313
GO:0022607 cellular component assembly	248	0.000115614	15.766	0.98	Biological Process	GO:0022607	cellular component assembly	9.95241e-07	0.000115614	0	0	248	253
GO:0044430 cytoskeletal part	167	4.05225e-05	10.74	0.988	Cellular Component	GO:0044430	cytoskeletal part	1.3621e-06	4.05225e-05	0	0	167	169
GO:0006996 organelle organization	339	0.000179172	21.551	0.969	Biological Process	GO:0006996	organelle organization	1.62806e-06	0.000179172	0	0	339	350
GO:1901363 heterocyclic compound binding	500	0.000157995	35.336	0.952	Molecular Function	GO:1901363	heterocyclic compound binding	1.64151e-06	0.000157995	0	0	500	525
GO:1902589 single-organism organelle organization	240	0.000211983	15.257	0.98	Biological Process	GO:1902589	single-organism organelle organization	2.02758e-06	0.000211983	0	0	240	245
GO:0006928 movement of cell or subcellular component	157	0.000254379	9.981	0.994	Biological Process	GO:0006928	movement of cell or subcellular component	2.55474e-06	0.000254379	0	0	157	158
GO:0043412 macromolecule modification	376	0.000255547	23.903	0.964	Biological Process	GO:0043412	macromolecule modification	2.68868e-06	0.000255547	0	0	376	390
GO:0006464 cellular protein modification process	374	0.000273547	23.776	0.964	Biological Process	GO:0006464	cellular protein modification process	3.13971e-06	0.000273547	0	0	374	388
GO:0036211 protein modification process	374	0.000273547	23.776	0.964	Biological Process	GO:0036211	protein modification process	3.13971e-06	0.000273547	0	0	374	388
GO:0050793 regulation of developmental process	233	0.000313565	14.812	0.979	Biological Process	GO:0050793	regulation of developmental process	3.74898e-06	0.000313565	0	0	233	238
GO:0022008 neurogenesis	123	0.000406526	7.819	1	Biological Process	GO:0022008	neurogenesis	5.24926e-06	0.000406526	0	0	123	123
GO:0048699 generation of neurons	123	0.000406526	7.819	1	Biological Process	GO:0048699	generation of neurons	5.24926e-06	0.000406526	0	0	123	123
GO:0071704 organic substance metabolic process	953	0.000445021	60.585	0.935	Biological Process	GO:0071704	organic substance metabolic process	5.95915e-06	0.000445021	0	0	953	1019
GO:0060255 regulation of macromolecule metabolic process	482	0.000501971	30.642	0.954	Biological Process	GO:0060255	regulation of macromolecule metabolic process	6.96182e-06	0.000501971	0	0	482	505
GO:0005622 intracellular	1135	0.000183162	72.99	0.92	Cellular Component	GO:0005622	intracellular	7.6959e-06	0.000183162	0	0	1135	1234
GO:0044424 intracellular part	1135	0.000183162	72.99	0.92	Cellular Component	GO:0044424	intracellular part	7.6959e-06	0.000183162	0	0	1135	1234
GO:0006725 cellular aromatic compound metabolic process	427	0.000642528	27.146	0.957	Biological Process	GO:0006725	cellular aromatic compound metabolic process	9.21848e-06	0.000642528	0	0	427	446
GO:0007010 cytoskeleton organization	165	0.000687696	10.49	0.988	Biological Process	GO:0007010	cytoskeleton organization	1.01954e-05	0.000687696	0	0	165	167
GO:0031323 regulation of cellular metabolic process	382	0.000882749	24.285	0.96	Biological Process	GO:0031323	regulation of cellular metabolic process	1.35093e-05	0.000882749	0	0	382	398
GO:0009653 anatomical structure morphogenesis	265	0.000995813	16.847	0.971	Biological Process	GO:0009653	anatomical structure morphogenesis	1.59279e-05	0.000995813	0	0	265	273
GO:0030182 neuron differentiation	112	0.000995813	7.12	1	Biological Process	GO:0030182	neuron differentiation	1.61921e-05	0.000995813	0	0	112	112
GO:0006139 nucleobase-containing compound metabolic process	391	0.00110359	24.857	0.958	Biological Process	GO:0006139	nucleobase-containing compound metabolic process	1.84724e-05	0.00110359	0	0	391	408
GO:0048666 neuron development	110	0.00115325	6.993	1	Biological Process	GO:0048666	neuron development	1.98551e-05	0.00115325	0	0	110	110
GO:0051179 localization	515	0.00119047	32.74	0.95	Biological Process	GO:0051179	localization	2.10652e-05	0.00119047	0	0	515	542
GO:0097367 carbohydrate derivative binding	218	0.00172569	15.406	0.973	Molecular Function	GO:0097367	carbohydrate derivative binding	2.24115e-05	0.00172569	0	0	218	224
GO:0031175 neuron projection development	107	0.00148242	6.802	1	Biological Process	GO:0031175	neuron projection development	2.69471e-05	0.00148242	0	0	107	107
GO:0080090 regulation of primary metabolic process	372	0.00148242	23.649	0.959	Biological Process	GO:0080090	regulation of primary metabolic process	2.76491e-05	0.00148242	0	0	372	388
GO:0044267 cellular protein metabolic process	449	0.00148516	28.544	0.953	Biological Process	GO:0044267	cellular protein metabolic process	2.87039e-05	0.00148516	0	0	449	471
GO:0035556 intracellular signal transduction	173	0.00148516	10.998	0.983	Biological Process	GO:0035556	intracellular signal transduction	2.98161e-05	0.00148516	0	0	173	176
GO:0048646 anatomical structure formation involved in morphogenesis	106	0.00148516	6.739	1	Biological Process	GO:0048646	anatomical structure formation involved in morphogenesis	2.98311e-05	0.00148516	0	0	106	106
GO:1901360 organic cyclic compound metabolic process	409	0.00158566	26.001	0.956	Biological Process	GO:1901360	organic cyclic compound metabolic process	3.2608e-05	0.00158566	0	0	409	428
GO:0043170 macromolecule metabolic process	847	0.00170746	53.846	0.936	Biological Process	GO:0043170	macromolecule metabolic process	3.59293e-05	0.00170746	0	0	847	905
GO:0006796 phosphate-containing compound metabolic process	268	0.0019192	17.038	0.968	Biological Process	GO:0006796	phosphate-containing compound metabolic process	4.13027e-05	0.0019192	0	0	268	277
GO:0001882 nucleoside binding	210	0.00190153	14.841	0.972	Molecular Function	GO:0001882	nucleoside binding	4.44513e-05	0.00190153	0	0	210	216
GO:0001883 purine nucleoside binding	210	0.00190153	14.841	0.972	Molecular Function	GO:0001883	purine nucleoside binding	4.44513e-05	0.00190153	0	0	210	216
GO:0032549 ribonucleoside binding	210	0.00190153	14.841	0.972	Molecular Function	GO:0032549	ribonucleoside binding	4.44513e-05	0.00190153	0	0	210	216
GO:0032550 purine ribonucleoside binding	210	0.00190153	14.841	0.972	Molecular Function	GO:0032550	purine ribonucleoside binding	4.44513e-05	0.00190153	0	0	210	216
GO:0090304 nucleic acid metabolic process	364	0.00219939	23.14	0.958	Biological Process	GO:0090304	nucleic acid metabolic process	4.83846e-05	0.00219939	0	0	364	380
GO:0043234 protein complex	302	0.00105616	19.421	0.956	Cellular Component	GO:0043234	protein complex	4.88143e-05	0.00105616	0	0	302	316
GO:0006807 nitrogen compound metabolic process	438	0.00261755	27.845	0.952	Biological Process	GO:0006807	nitrogen compound metabolic process	5.96186e-05	0.00261755	0	0	438	460
GO:0048513 animal organ development	165	0.00261755	10.49	0.982	Biological Process	GO:0048513	animal organ development	6.00872e-05	0.00261755	0	0	165	168
GO:0048522 positive regulation of cellular process	231	0.00280834	14.685	0.971	Biological Process	GO:0048522	positive regulation of cellular process	6.78162e-05	0.00280834	0	0	231	238
GO:0006793 phosphorus metabolic process	276	0.00280834	17.546	0.965	Biological Process	GO:0006793	phosphorus metabolic process	6.83977e-05	0.00280834	0	0	276	286
GO:0046483 heterocycle metabolic process	398	0.00280834	25.302	0.954	Biological Process	GO:0046483	heterocycle metabolic process	6.84961e-05	0.00280834	0	0	398	417
GO:0016740 transferase activity	246	0.00329377	17.385	0.965	Molecular Function	GO:0016740	transferase activity	8.55524e-05	0.00329377	0	0	246	255
GO:0036094 small molecule binding	243	0.00378379	17.173	0.964	Molecular Function	GO:0036094	small molecule binding	0.000108108	0.00378379	0	0	243	252
GO:0009987 cellular process	1383	0.00477428	87.921	0.92	Biological Process	GO:0009987	cellular process	0.000120409	0.00477428	0	0	1383	1503
GO:0034641 cellular nitrogen compound metabolic process	402	0.00477428	25.556	0.953	Biological Process	GO:0034641	cellular nitrogen compound metabolic process	0.000121012	0.00477428	0	0	402	422
GO:0019219 regulation of nucleobase-containing compound metabolic process	266	0.00547518	16.91	0.964	Biological Process	GO:0019219	regulation of nucleobase-containing compound metabolic process	0.000141396	0.00547518	0	0	266	276
GO:0005815 microtubule organizing center	103	0.00284441	6.624	0.99	Cellular Component	GO:0005815	microtubule organizing center	0.000143416	0.00284441	0	0	103	104
GO:0009888 tissue development	115	0.00551893	7.311	0.991	Biological Process	GO:0009888	tissue development	0.000145165	0.00551893	0	0	115	116
GO:0032879 regulation of localization	172	0.00562744	10.935	0.977	Biological Process	GO:0032879	regulation of localization	0.000150711	0.00562744	0	0	172	176
GO:0007017 microtubule-based process	89	0.00610172	5.658	1	Biological Process	GO:0007017	microtubule-based process	0.000166331	0.00610172	0	0	89	89
GO:0044085 cellular component biogenesis	249	0.00610573	15.83	0.965	Biological Process	GO:0044085	cellular component biogenesis	0.00016936	0.00610573	0	0	249	258
GO:0051128 regulation of cellular component organization	170	0.00629313	10.807	0.977	Biological Process	GO:0051128	regulation of cellular component organization	0.000177568	0.00629313	0	0	170	174
GO:0010927 cellular component assembly involved in morphogenesis	88	0.00629456	5.594	1	Biological Process	GO:0010927	cellular component assembly involved in morphogenesis	0.000183916	0.00629456	0	0	88	88
GO:0006357 regulation of transcription from RNA polymerase II promoter	133	0.00629456	8.455	0.985	Biological Process	GO:0006357	regulation of transcription from RNA polymerase II promoter	0.000186639	0.00629456	0	0	133	135
GO:0006366 transcription from RNA polymerase II promoter	133	0.00629456	8.455	0.985	Biological Process	GO:0006366	transcription from RNA polymerase II promoter	0.000186639	0.00629456	0	0	133	135
GO:0044446 intracellular organelle part	420	0.00347128	27.01	0.942	Cellular Component	GO:0044446	intracellular organelle part	0.000189608	0.00347128	0	0	420	446
GO:0010468 regulation of gene expression	356	0.00658632	22.632	0.954	Biological Process	GO:0010468	regulation of gene expression	0.00019844	0.00658632	0	0	356	373
GO:0006351 transcription, DNA-templated	230	0.00720134	14.622	0.966	Biological Process	GO:0006351	transcription, DNA-templated	0.000230746	0.00720134	0	0	230	238
GO:0006355 regulation of transcription, DNA-templated	230	0.00720134	14.622	0.966	Biological Process	GO:0006355	regulation of transcription, DNA-templated	0.000230746	0.00720134	0	0	230	238
GO:0097659 nucleic acid-templated transcription	230	0.00720134	14.622	0.966	Biological Process	GO:0097659	nucleic acid-templated transcription	0.000230746	0.00720134	0	0	230	238
GO:1903506 regulation of nucleic acid-templated transcription	230	0.00720134	14.622	0.966	Biological Process	GO:1903506	regulation of nucleic acid-templated transcription	0.000230746	0.00720134	0	0	230	238
GO:0060284 regulation of cell development	130	0.00747749	8.264	0.985	Biological Process	GO:0060284	regulation of cell development	0.00024317	0.00747749	0	0	130	132
GO:2000112 regulation of cellular macromolecule biosynthetic process	242	0.00847999	15.385	0.964	Biological Process	GO:2000112	regulation of cellular macromolecule biosynthetic process	0.000279828	0.00847999	0	0	242	251
GO:0044422 organelle part	487	0.00470413	31.318	0.937	Cellular Component	GO:0044422	organelle part	0.000289933	0.00470413	0	0	487	520
GO:0097458 neuron part	96	0.00470413	6.174	0.99	Cellular Component	GO:0097458	neuron part	0.000296479	0.00470413	0	0	96	97
GO:0045595 regulation of cell differentiation	163	0.00936097	10.362	0.976	Biological Process	GO:0045595	regulation of cell differentiation	0.000313375	0.00936097	0	0	163	167
GO:0043005 neuron projection	94	0.00541926	6.045	0.989	Cellular Component	GO:0043005	neuron projection	0.00036432	0.00541926	0	0	94	95
GO:0051171 regulation of nitrogen compound metabolic process	266	0.0111363	16.91	0.96	Biological Process	GO:0051171	regulation of nitrogen compound metabolic process	0.000378135	0.0111363	0	0	266	277
GO:0009058 biosynthetic process	368	0.0131225	23.395	0.951	Biological Process	GO:0009058	biosynthetic process	0.000460609	0.0131225	0	0	368	387
GO:0009889 regulation of biosynthetic process	263	0.0131225	16.72	0.96	Biological Process	GO:0009889	regulation of biosynthetic process	0.000462791	0.0131225	0	0	263	274
GO:0051252 regulation of RNA metabolic process	249	0.0131225	15.83	0.961	Biological Process	GO:0051252	regulation of RNA metabolic process	0.000464403	0.0131225	0	0	249	259
GO:0000902 cell morphogenesis	102	0.0135267	6.484	0.99	Biological Process	GO:0000902	cell morphogenesis	0.000485177	0.0135267	0	0	102	103
GO:2001141 regulation of RNA biosynthetic process	248	0.0136778	15.766	0.961	Biological Process	GO:2001141	regulation of RNA biosynthetic process	0.000497136	0.0136778	0	0	248	258
GO:0019538 protein metabolic process	510	0.0138235	32.422	0.943	Biological Process	GO:0019538	protein metabolic process	0.000509043	0.0138235	0	0	510	541
GO:0010556 regulation of macromolecule biosynthetic process	261	0.0140008	16.592	0.96	Biological Process	GO:0010556	regulation of macromolecule biosynthetic process	0.000528965	0.0140008	0	0	261	272
GO:0031326 regulation of cellular biosynthetic process	261	0.0140008	16.592	0.96	Biological Process	GO:0031326	regulation of cellular biosynthetic process	0.000528965	0.0140008	0	0	261	272
GO:0007399 nervous system development	139	0.0142072	8.837	0.979	Biological Process	GO:0007399	nervous system development	0.000543555	0.0142072	0	0	139	142
GO:0000226 microtubule cytoskeleton organization	77	0.0142812	4.895	1	Biological Process	GO:0000226	microtubule cytoskeleton organization	0.000553219	0.0142812	0	0	77	77
GO:1901576 organic substance biosynthetic process	364	0.0149415	23.14	0.95	Biological Process	GO:1901576	organic substance biosynthetic process	0.00058594	0.0149415	0	0	364	383
GO:0032990 cell part morphogenesis	76	0.0152155	4.832	1	Biological Process	GO:0032990	cell part morphogenesis	0.000611239	0.0152155	0	0	76	76
GO:0048858 cell projection morphogenesis	76	0.0152155	4.832	1	Biological Process	GO:0048858	cell projection morphogenesis	0.000611239	0.0152155	0	0	76	76
GO:0022892 substrate-specific transporter activity	72	0.020842	5.088	1	Molecular Function	GO:0022892	substrate-specific transporter activity	0.000649622	0.020842	0	0	72	72
GO:0030054 cell junction	87	0.0104357	5.595	0.989	Cellular Component	GO:0030054	cell junction	0.000745408	0.0104357	0	0	87	88
GO:0044249 cellular biosynthetic process	359	0.0193848	22.823	0.95	Biological Process	GO:0044249	cellular biosynthetic process	0.000788001	0.0193848	0	0	359	378
GO:0040011 locomotion	95	0.0223687	6.039	0.99	Biological Process	GO:0040011	locomotion	0.000919993	0.0223687	0	0	95	96
GO:0040007 growth	114	0.0233494	7.247	0.983	Biological Process	GO:0040007	growth	0.000971496	0.0233494	0	0	114	116
GO:0016310 phosphorylation	164	0.0241901	10.426	0.97	Biological Process	GO:0016310	phosphorylation	0.00102494	0.0241901	0	0	164	169
GO:0018130 heterocycle biosynthetic process	264	0.0241901	16.783	0.957	Biological Process	GO:0018130	heterocycle biosynthetic process	0.00105275	0.0241901	0	0	264	276
GO:0019438 aromatic compound biosynthetic process	264	0.0241901	16.783	0.957	Biological Process	GO:0019438	aromatic compound biosynthetic process	0.00105275	0.0241901	0	0	264	276
GO:1901362 organic cyclic compound biosynthetic process	264	0.0241901	16.783	0.957	Biological Process	GO:1901362	organic cyclic compound biosynthetic process	0.00105275	0.0241901	0	0	264	276
GO:0045321 leukocyte activation	70	0.0252396	4.45	1	Biological Process	GO:0045321	leukocyte activation	0.00111049	0.0252396	0	0	70	70
GO:0019827 stem cell population maintenance	69	0.0272812	4.387	1	Biological Process	GO:0019827	stem cell population maintenance	0.00122642	0.0272812	0	0	69	69
GO:0098727 maintenance of cell number	69	0.0272812	4.387	1	Biological Process	GO:0098727	maintenance of cell number	0.00122642	0.0272812	0	0	69	69
GO:1902531 regulation of intracellular signal transduction	111	0.0275802	7.057	0.982	Biological Process	GO:1902531	regulation of intracellular signal transduction	0.00125305	0.0275802	0	0	111	113
GO:0008152 metabolic process	1086	0.0281525	69.04	0.924	Biological Process	GO:0008152	metabolic process	0.00129251	0.0281525	0	0	1086	1175
GO:0043168 anion binding	65	0.0399111	4.594	1	Molecular Function	GO:0043168	anion binding	0.00134765	0.0399111	0	0	65	65
GO:0034654 nucleobase-containing compound biosynthetic process	260	0.0291774	16.529	0.956	Biological Process	GO:0034654	nucleobase-containing compound biosynthetic process	0.00135352	0.0291774	0	0	260	272
GO:0098805 whole membrane	81	0.0180791	5.209	0.988	Cellular Component	GO:0098805	whole membrane	0.00136733	0.0180791	0	0	81	82
GO:0044710 single-organism metabolic process	348	0.0315878	22.123	0.948	Biological Process	GO:0044710	single-organism metabolic process	0.00148514	0.0315878	0	0	348	367
GO:0010721 negative regulation of cell development	67	0.0315878	4.259	1	Biological Process	GO:0010721	negative regulation of cell development	0.00149555	0.0315878	0	0	67	67
GO:0016070 RNA metabolic process	297	0.0323542	18.881	0.952	Biological Process	GO:0016070	RNA metabolic process	0.00154731	0.0323542	0	0	297	312
GO:0006468 protein phosphorylation	158	0.0330763	10.045	0.969	Biological Process	GO:0006468	protein phosphorylation	0.00159766	0.0330763	0	0	158	163
GO:0065008 regulation of biological quality	125	0.0345881	7.947	0.977	Biological Process	GO:0065008	regulation of biological quality	0.00168722	0.0345881	0	0	125	128
GO:0044271 cellular nitrogen compound biosynthetic process	269	0.0355953	17.101	0.954	Biological Process	GO:0044271	cellular nitrogen compound biosynthetic process	0.00175338	0.0355953	0	0	269	282
GO:0016772 transferase activity, transferring phosphorus-containing groups	134	0.0491261	9.47	0.971	Molecular Function	GO:0016772	transferase activity, transferring phosphorus-containing groups	0.00182311	0.0491261	0	0	134	138
GO:0007018 microtubule-based movement	65	0.0366584	4.132	1	Biological Process	GO:0007018	microtubule-based movement	0.00182328	0.0366584	0	0	65	65
GO:0003824 catalytic activity	482	0.0491261	34.064	0.936	Molecular Function	GO:0003824	catalytic activity	0.00199088	0.0491261	0	0	482	515
GO:0022891 substrate-specific transmembrane transporter activity	61	0.0491261	4.311	1	Molecular Function	GO:0022891	substrate-specific transmembrane transporter activity	0.0020416	0.0491261	0	0	61	61
GO:0051049 regulation of transport	138	0.0437577	8.773	0.972	Biological Process	GO:0051049	regulation of transport	0.0021973	0.0437577	0	0	138	142
GO:0018193 peptidyl-amino acid modification	63	0.0438375	4.005	1	Biological Process	GO:0018193	peptidyl-amino acid modification	0.00222227	0.0438375	0	0	63	63
GO:0031252 cell leading edge	56	0.0288156	3.601	1	Cellular Component	GO:0031252	cell leading edge	0.0023004	0.0288156	0	0	56	56
GO:0003676 nucleic acid binding	335	0.0533407	23.675	0.944	Molecular Function	GO:0003676	nucleic acid binding	0.0023553	0.0533407	0	0	335	355
GO:0046649 lymphocyte activation	62	0.0470671	3.942	1	Biological Process	GO:0046649	lymphocyte activation	0.00245318	0.0470671	0	0	62	62
GO:0048589 developmental growth	84	0.0470671	5.34	0.988	Biological Process	GO:0048589	developmental growth	0.00247603	0.0470671	0	0	84	85
GO:0048870 cell motility	84	0.0470671	5.34	0.988	Biological Process	GO:0048870	cell motility	0.00247603	0.0470671	0	0	84	85
GO:0051674 localization of cell	84	0.0470671	5.34	0.988	Biological Process	GO:0051674	localization of cell	0.00247603	0.0470671	0	0	84	85
GO:0065003 macromolecular complex assembly	136	0.0480839	8.646	0.971	Biological Process	GO:0065003	macromolecular complex assembly	0.00255252	0.0480839	0	0	136	140
GO:0034645 cellular macromolecule biosynthetic process	313	0.0490836	19.898	0.948	Biological Process	GO:0034645	cellular macromolecule biosynthetic process	0.00263078	0.0490836	0	0	313	330
GO:0032774 RNA biosynthetic process	249	0.0490836	15.83	0.954	Biological Process	GO:0032774	RNA biosynthetic process	0.00265253	0.0490836	0	0	249	261
GO:0015075 ion transmembrane transporter activity	58	0.0595832	4.099	1	Molecular Function	GO:0015075	ion transmembrane transporter activity	0.00278571	0.0595832	0	0	58	58
GO:0009059 macromolecule biosynthetic process	336	0.0528375	21.36	0.946	Biological Process	GO:0009059	macromolecule biosynthetic process	0.00288067	0.0528375	0	0	336	355
GO:0007610 behavior	60	0.0543459	3.814	1	Biological Process	GO:0007610	behavior	0.0029889	0.0543459	0	0	60	60
GO:0051239 regulation of multicellular organismal process	148	0.0592421	9.409	0.967	Biological Process	GO:0051239	regulation of multicellular organismal process	0.00328651	0.0592421	0	0	148	153
GO:0031399 regulation of protein modification process	147	0.0630448	9.345	0.967	Biological Process	GO:0031399	regulation of protein modification process	0.00352762	0.0630448	0	0	147	152
GO:0005634 nucleus	170	0.0400823	10.932	0.955	Cellular Component	GO:0005634	nucleus	0.00353668	0.0400823	0	0	170	178
GO:0044428 nuclear part	170	0.0400823	10.932	0.955	Cellular Component	GO:0044428	nuclear part	0.00353668	0.0400823	0	0	170	178
GO:0044782 cilium organization	58	0.0639723	3.687	1	Biological Process	GO:0044782	cilium organization	0.0036407	0.0639723	0	0	58	58
GO:0048812 neuron projection morphogenesis	58	0.0639723	3.687	1	Biological Process	GO:0048812	neuron projection morphogenesis	0.0036407	0.0639723	0	0	58	58
GO:0033043 regulation of organelle organization	115	0.0643253	7.311	0.975	Biological Process	GO:0033043	regulation of organelle organization	0.00369155	0.0643253	0	0	115	118
GO:2000026 regulation of multicellular organismal development	79	0.0666513	5.022	0.988	Biological Process	GO:2000026	regulation of multicellular organismal development	0.00385691	0.0666513	0	0	79	80
GO:0044450 microtubule organizing center part	51	0.0431791	3.28	1	Cellular Component	GO:0044450	microtubule organizing center part	0.00399135	0.0431791	0	0	51	51
GO:0008283 cell proliferation	97	0.0687426	6.167	0.98	Biological Process	GO:0008283	cell proliferation	0.00401081	0.0687426	0	0	97	99
GO:1902494 catalytic complex	69	0.045875	4.437	0.986	Cellular Component	GO:1902494	catalytic complex	0.00450319	0.045875	0	0	69	70
GO:0044763 single-organism cellular process	1052	0.078392	66.879	0.923	Biological Process	GO:0044763	single-organism cellular process	0.00461129	0.078392	0	0	1052	1140
GO:0005737 cytoplasm	356	0.045875	22.894	0.934	Cellular Component	GO:0005737	cytoplasm	0.00463461	0.045875	0	0	356	381
GO:0032991 macromolecular complex	427	0.045875	27.46	0.93	Cellular Component	GO:0032991	macromolecular complex	0.0048188	0.045875	0	0	427	459
GO:0051234 establishment of localization	385	0.0843045	24.476	0.941	Biological Process	GO:0051234	establishment of localization	0.00499941	0.0843045	0	0	385	409
GO:0040008 regulation of growth	94	0.0856081	5.976	0.979	Biological Process	GO:0040008	regulation of growth	0.00511765	0.0856081	0	0	94	96
GO:0044444 cytoplasmic part	354	0.0472166	22.765	0.934	Cellular Component	GO:0044444	cytoplasmic part	0.00515811	0.0472166	0	0	354	379
GO:0010970 establishment of localization by movement along microtubule	54	0.0874934	3.433	1	Biological Process	GO:0010970	establishment of localization by movement along microtubule	0.00539773	0.0874934	0	0	54	54
GO:0016337 single organismal cell-cell adhesion	54	0.0874934	3.433	1	Biological Process	GO:0016337	single organismal cell-cell adhesion	0.00539773	0.0874934	0	0	54	54
GO:0031023 microtubule organizing center organization	54	0.0874934	3.433	1	Biological Process	GO:0031023	microtubule organizing center organization	0.00539773	0.0874934	0	0	54	54
GO:0098602 single organism cell adhesion	54	0.0874934	3.433	1	Biological Process	GO:0098602	single organism cell adhesion	0.00539773	0.0874934	0	0	54	54
GO:0016887 ATPase activity	51	0.106337	3.604	1	Molecular Function	GO:0016887	ATPase activity	0.00573792	0.106337	0	0	51	51
GO:0042623 ATPase activity, coupled	51	0.106337	3.604	1	Molecular Function	GO:0042623	ATPase activity, coupled	0.00573792	0.106337	0	0	51	51
GO:0001071 nucleic acid binding transcription factor activity	71	0.106337	5.018	0.986	Molecular Function	GO:0001071	nucleic acid binding transcription factor activity	0.00580019	0.106337	0	0	71	72
GO:0031503 protein complex localization	53	0.0952566	3.369	1	Biological Process	GO:0031503	protein complex localization	0.00595526	0.0952566	0	0	53	53
GO:0002520 immune system development	74	0.0952566	4.704	0.987	Biological Process	GO:0002520	immune system development	0.00597994	0.0952566	0	0	74	75
GO:0033365 protein localization to organelle	92	0.0952566	5.849	0.979	Biological Process	GO:0033365	protein localization to organelle	0.00601333	0.0952566	0	0	92	94
GO:0033036 macromolecule localization	234	0.0997962	14.876	0.951	Biological Process	GO:0033036	macromolecule localization	0.00634763	0.0997962	0	0	234	246
GO:0051647 nucleus localization	52	0.102225	3.306	1	Biological Process	GO:0051647	nucleus localization	0.00656997	0.102225	0	0	52	52
GO:0002376 immune system process	123	0.102225	7.819	0.969	Biological Process	GO:0002376	immune system process	0.00659991	0.102225	0	0	123	127
GO:0045202 synapse	46	0.0609392	2.958	1	Cellular Component	GO:0045202	synapse	0.00691327	0.0609392	0	0	46	46
GO:0001775 cell activation	72	0.10862	4.577	0.986	Biological Process	GO:0001775	cell activation	0.00711669	0.10862	0	0	72	73
GO:0048638 regulation of developmental growth	72	0.10862	4.577	0.986	Biological Process	GO:0048638	regulation of developmental growth	0.00711669	0.10862	0	0	72	73
GO:0044380 protein localization to cytoskeleton	51	0.109818	3.242	1	Biological Process	GO:0044380	protein localization to cytoskeleton	0.00724768	0.109818	0	0	51	51
GO:0016568 chromatin modification	71	0.112954	4.514	0.986	Biological Process	GO:0016568	chromatin modification	0.0077613	0.112954	0	0	71	72
GO:0045596 negative regulation of cell differentiation	71	0.112954	4.514	0.986	Biological Process	GO:0045596	negative regulation of cell differentiation	0.0077613	0.112954	0	0	71	72
GO:0051093 negative regulation of developmental process	71	0.112954	4.514	0.986	Biological Process	GO:0051093	negative regulation of developmental process	0.0077613	0.112954	0	0	71	72
GO:0051640 organelle localization	71	0.112954	4.514	0.986	Biological Process	GO:0051640	organelle localization	0.0077613	0.112954	0	0	71	72
GO:0009893 positive regulation of metabolic process	150	0.112954	9.536	0.962	Biological Process	GO:0009893	positive regulation of metabolic process	0.00777013	0.112954	0	0	150	156
GO:0030705 cytoskeleton-dependent intracellular transport	50	0.112954	3.179	1	Biological Process	GO:0030705	cytoskeleton-dependent intracellular transport	0.00799482	0.112954	0	0	50	50
GO:0034453 microtubule anchoring	50	0.112954	3.179	1	Biological Process	GO:0034453	microtubule anchoring	0.00799482	0.112954	0	0	50	50
GO:0042073 intraciliary transport	50	0.112954	3.179	1	Biological Process	GO:0042073	intraciliary transport	0.00799482	0.112954	0	0	50	50
GO:0072393 microtubule anchoring at microtubule organizing center	50	0.112954	3.179	1	Biological Process	GO:0072393	microtubule anchoring at microtubule organizing center	0.00799482	0.112954	0	0	50	50
GO:0098840 protein transport along microtubule	50	0.112954	3.179	1	Biological Process	GO:0098840	protein transport along microtubule	0.00799482	0.112954	0	0	50	50
GO:0016773 phosphotransferase activity, alcohol group as acceptor	100	0.138689	7.067	0.971	Molecular Function	GO:0016773	phosphotransferase activity, alcohol group as acceptor	0.00801467	0.138689	0	0	100	103
GO:0098589 membrane region	63	0.0686282	4.051	0.984	Cellular Component	GO:0098589	membrane region	0.00807391	0.0686282	0	0	63	64
GO:0046983 protein dimerization activity	84	0.138689	5.936	0.977	Molecular Function	GO:0046983	protein dimerization activity	0.00828532	0.138689	0	0	84	86
GO:0004672 protein kinase activity	99	0.139	6.996	0.971	Molecular Function	GO:0004672	protein kinase activity	0.00866494	0.139	0	0	99	102
GO:0042592 homeostatic process	49	0.123754	3.115	1	Biological Process	GO:0042592	homeostatic process	0.00881843	0.123754	0	0	49	49
GO:0043933 macromolecular complex subunit organization	214	0.131962	13.605	0.951	Biological Process	GO:0043933	macromolecular complex subunit organization	0.00946642	0.131962	0	0	214	225
GO:0070161 anchoring junction	61	0.0803359	3.923	0.984	Cellular Component	GO:0070161	anchoring junction	0.00978883	0.0803359	0	0	61	62
GO:0006811 ion transport	68	0.138311	4.323	0.986	Biological Process	GO:0006811	ion transport	0.0100542	0.138311	0	0	68	69
GO:0060429 epithelium development	68	0.138311	4.323	0.986	Biological Process	GO:0060429	epithelium development	0.0100542	0.138311	0	0	68	69
GO:0034622 cellular macromolecular complex assembly	101	0.144843	6.421	0.971	Biological Process	GO:0034622	cellular macromolecular complex assembly	0.0105983	0.144843	0	0	101	104
GO:0044456 synapse part	42	0.0827172	2.701	1	Cellular Component	GO:0044456	synapse part	0.0107151	0.0827172	0	0	42	42
GO:0002521 leukocyte differentiation	47	0.14565	2.988	1	Biological Process	GO:0002521	leukocyte differentiation	0.010727	0.14565	0	0	47	47
GO:0005912 adherens junction	60	0.0827172	3.859	0.984	Cellular Component	GO:0005912	adherens junction	0.0107741	0.0827172	0	0	60	61
GO:0048534 hematopoietic or lymphoid organ development	67	0.147791	4.259	0.985	Biological Process	GO:0048534	hematopoietic or lymphoid organ development	0.0109553	0.147791	0	0	67	68
GO:0006810 transport	333	0.149977	21.17	0.941	Biological Process	GO:0006810	transport	0.0112105	0.149977	0	0	333	354
GO:0032386 regulation of intracellular transport	84	0.149977	5.34	0.977	Biological Process	GO:0032386	regulation of intracellular transport	0.0113481	0.149977	0	0	84	86
GO:0016192 vesicle-mediated transport	100	0.149977	6.357	0.971	Biological Process	GO:0016192	vesicle-mediated transport	0.0114043	0.149977	0	0	100	103
GO:0060341 regulation of cellular localization	100	0.149977	6.357	0.971	Biological Process	GO:0060341	regulation of cellular localization	0.0114043	0.149977	0	0	100	103
GO:0009314 response to radiation	46	0.154602	2.924	1	Biological Process	GO:0009314	response to radiation	0.0118299	0.154602	0	0	46	46
GO:0098590 plasma membrane region	41	0.0889052	2.637	1	Cellular Component	GO:0098590	plasma membrane region	0.0119536	0.0889052	0	0	41	41
GO:0032501 multicellular organismal process	510	0.168382	32.422	0.932	Biological Process	GO:0032501	multicellular organismal process	0.0130041	0.168382	0	0	510	547
GO:0018205 peptidyl-lysine modification	45	0.168382	2.861	1	Biological Process	GO:0018205	peptidyl-lysine modification	0.0130454	0.168382	0	0	45	45
GO:0016301 kinase activity	108	0.195576	7.633	0.964	Molecular Function	GO:0016301	kinase activity	0.0131329	0.195576	0	0	108	112
GO:0031325 positive regulation of cellular metabolic process	127	0.176411	8.074	0.962	Biological Process	GO:0031325	positive regulation of cellular metabolic process	0.0137518	0.176411	0	0	127	132
GO:0016462 pyrophosphatase activity	77	0.195576	5.442	0.975	Molecular Function	GO:0016462	pyrophosphatase activity	0.0147317	0.195576	0	0	77	79
GO:0016817 hydrolase activity, acting on acid anhydrides	77	0.195576	5.442	0.975	Molecular Function	GO:0016817	hydrolase activity, acting on acid anhydrides	0.0147317	0.195576	0	0	77	79
GO:0016818 hydrolase activity, acting on acid anhydrides, in phosphorus-containing anhydrides	77	0.195576	5.442	0.975	Molecular Function	GO:0016818	hydrolase activity, acting on acid anhydrides, in phosphorus-containing anhydrides	0.0147317	0.195576	0	0	77	79
GO:0017111 nucleoside-triphosphatase activity	77	0.195576	5.442	0.975	Molecular Function	GO:0017111	nucleoside-triphosphatase activity	0.0147317	0.195576	0	0	77	79
GO:0005768 endosome	39	0.104116	2.508	1	Cellular Component	GO:0005768	endosome	0.0148737	0.104116	0	0	39	39
GO:0005911 cell-cell junction	39	0.104116	2.508	1	Cellular Component	GO:0005911	cell-cell junction	0.0148737	0.104116	0	0	39	39
GO:0010604 positive regulation of macromolecule metabolic process	125	0.199645	7.947	0.962	Biological Process	GO:0010604	positive regulation of macromolecule metabolic process	0.0156584	0.199645	0	0	125	130
GO:1990234 transferase complex	56	0.107219	3.601	0.982	Cellular Component	GO:1990234	transferase complex	0.0157675	0.107219	0	0	56	57
GO:0042325 regulation of phosphorylation	109	0.221036	6.929	0.965	Biological Process	GO:0042325	regulation of phosphorylation	0.0174418	0.221036	0	0	109	113
GO:0005694 chromosome	70	0.115482	4.502	0.972	Cellular Component	GO:0005694	chromosome	0.0174678	0.115482	0	0	70	72
GO:0044463 cell projection part	37	0.119013	2.379	1	Cellular Component	GO:0044463	cell projection part	0.018502	0.119013	0	0	37	37
GO:0019220 regulation of phosphate metabolic process	122	0.237671	7.756	0.961	Biological Process	GO:0019220	regulation of phosphate metabolic process	0.0189818	0.237671	0	0	122	127
GO:0051174 regulation of phosphorus metabolic process	122	0.237671	7.756	0.961	Biological Process	GO:0051174	regulation of phosphorus metabolic process	0.0189818	0.237671	0	0	122	127
GO:0006950 response to stress	149	0.241412	9.472	0.955	Biological Process	GO:0006950	response to stress	0.0193961	0.241412	0	0	149	156
GO:0030097 hemopoiesis	60	0.244136	3.814	0.984	Biological Process	GO:0030097	hemopoiesis	0.0198484	0.244136	0	0	60	61
GO:0051338 regulation of transferase activity	60	0.244136	3.814	0.984	Biological Process	GO:0051338	regulation of transferase activity	0.0198484	0.244136	0	0	60	61
GO:0019222 regulation of metabolic process	574	0.247655	36.491	0.929	Biological Process	GO:0019222	regulation of metabolic process	0.020253	0.247655	0	0	574	618
GO:0051050 positive regulation of transport	76	0.254692	4.832	0.974	Biological Process	GO:0051050	positive regulation of transport	0.0210421	0.254692	0	0	76	78
GO:0009887 organ morphogenesis	40	0.254692	2.543	1	Biological Process	GO:0009887	organ morphogenesis	0.0212541	0.254692	0	0	40	40
GO:0044708 single-organism behavior	40	0.254692	2.543	1	Biological Process	GO:0044708	single-organism behavior	0.0212541	0.254692	0	0	40	40
GO:0031401 positive regulation of protein modification process	106	0.254692	6.739	0.964	Biological Process	GO:0031401	positive regulation of protein modification process	0.0213157	0.254692	0	0	106	110
GO:0003006 developmental process involved in reproduction	59	0.256452	3.751	0.983	Biological Process	GO:0003006	developmental process involved in reproduction	0.0215856	0.256452	0	0	59	60
GO:0031974 membrane-enclosed lumen	143	0.1254	9.196	0.947	Cellular Component	GO:0031974	membrane-enclosed lumen	0.0216025	0.1254	0	0	143	151
GO:0031981 nuclear lumen	143	0.1254	9.196	0.947	Cellular Component	GO:0031981	nuclear lumen	0.0216025	0.1254	0	0	143	151
GO:0043233 organelle lumen	143	0.1254	9.196	0.947	Cellular Component	GO:0043233	organelle lumen	0.0216025	0.1254	0	0	143	151
GO:0070013 intracellular organelle lumen	143	0.1254	9.196	0.947	Cellular Component	GO:0070013	intracellular organelle lumen	0.0216025	0.1254	0	0	143	151
GO:0008324 cation transmembrane transporter activity	38	0.279165	2.686	1	Molecular Function	GO:0008324	cation transmembrane transporter activity	0.0217532	0.279165	0	0	38	38
GO:0044459 plasma membrane part	67	0.127766	4.309	0.971	Cellular Component	GO:0044459	plasma membrane part	0.0225469	0.127766	0	0	67	69
GO:0044255 cellular lipid metabolic process	39	0.269631	2.479	1	Biological Process	GO:0044255	cellular lipid metabolic process	0.0234294	0.269631	0	0	39	39
GO:0050767 regulation of neurogenesis	39	0.269631	2.479	1	Biological Process	GO:0050767	regulation of neurogenesis	0.0234294	0.269631	0	0	39	39
GO:0051960 regulation of nervous system development	39	0.269631	2.479	1	Biological Process	GO:0051960	regulation of nervous system development	0.0234294	0.269631	0	0	39	39
GO:0016569 covalent chromatin modification	58	0.269631	3.687	0.983	Biological Process	GO:0016569	covalent chromatin modification	0.0234686	0.269631	0	0	58	59
GO:0016570 histone modification	58	0.269631	3.687	0.983	Biological Process	GO:0016570	histone modification	0.0234686	0.269631	0	0	58	59
GO:0019637 organophosphate metabolic process	58	0.269631	3.687	0.983	Biological Process	GO:0019637	organophosphate metabolic process	0.0234686	0.269631	0	0	58	59
GO:0071702 organic substance transport	184	0.275031	11.697	0.948	Biological Process	GO:0071702	organic substance transport	0.0240701	0.275031	0	0	184	194
GO:0044427 chromosomal part	66	0.135772	4.244	0.971	Cellular Component	GO:0044427	chromosomal part	0.0245303	0.135772	0	0	66	68
GO:0005856 cytoskeleton	239	0.138282	15.37	0.934	Cellular Component	GO:0005856	cytoskeleton	0.0255648	0.138282	0	0	239	256
GO:0000280 nuclear division	38	0.287243	2.416	1	Biological Process	GO:0000280	nuclear division	0.0258258	0.287243	0	0	38	38
GO:0002064 epithelial cell development	38	0.287243	2.416	1	Biological Process	GO:0002064	epithelial cell development	0.0258258	0.287243	0	0	38	38
GO:0006820 anion transport	38	0.287243	2.416	1	Biological Process	GO:0006820	anion transport	0.0258258	0.287243	0	0	38	38
GO:0030098 lymphocyte differentiation	38	0.287243	2.416	1	Biological Process	GO:0030098	lymphocyte differentiation	0.0258258	0.287243	0	0	38	38
GO:0048285 organelle fission	38	0.287243	2.416	1	Biological Process	GO:0048285	organelle fission	0.0258258	0.287243	0	0	38	38
GO:0001932 regulation of protein phosphorylation	103	0.287362	6.548	0.963	Biological Process	GO:0001932	regulation of protein phosphorylation	0.0259739	0.287362	0	0	103	107
GO:0016477 cell migration	56	0.297607	3.56	0.982	Biological Process	GO:0016477	cell migration	0.027719	0.297607	0	0	56	57
GO:0030855 epithelial cell differentiation	56	0.297607	3.56	0.982	Biological Process	GO:0030855	epithelial cell differentiation	0.027719	0.297607	0	0	56	57
GO:0051130 positive regulation of cellular component organization	56	0.297607	3.56	0.982	Biological Process	GO:0051130	positive regulation of cellular component organization	0.027719	0.297607	0	0	56	57
GO:0044699 single-organism process	1170	0.297607	74.38	0.918	Biological Process	GO:0044699	single-organism process	0.0279919	0.297607	0	0	1170	1275
GO:0006461 protein complex assembly	72	0.297607	4.577	0.973	Biological Process	GO:0006461	protein complex assembly	0.0284439	0.297607	0	0	72	74
GO:0048584 positive regulation of response to stimulus	72	0.297607	4.577	0.973	Biological Process	GO:0048584	positive regulation of response to stimulus	0.0284439	0.297607	0	0	72	74
GO:0070271 protein complex biogenesis	72	0.297607	4.577	0.973	Biological Process	GO:0070271	protein complex biogenesis	0.0284439	0.297607	0	0	72	74
GO:0002694 regulation of leukocyte activation	37	0.297607	2.352	1	Biological Process	GO:0002694	regulation of leukocyte activation	0.0284655	0.297607	0	0	37	37
GO:0010564 regulation of cell cycle process	37	0.297607	2.352	1	Biological Process	GO:0010564	regulation of cell cycle process	0.0284655	0.297607	0	0	37	37
GO:0050865 regulation of cell activation	37	0.297607	2.352	1	Biological Process	GO:0050865	regulation of cell activation	0.0284655	0.297607	0	0	37	37
GO:0051249 regulation of lymphocyte activation	37	0.297607	2.352	1	Biological Process	GO:0051249	regulation of lymphocyte activation	0.0284655	0.297607	0	0	37	37
GO:0005819 spindle	33	0.151296	2.122	1	Cellular Component	GO:0005819	spindle	0.0286065	0.151296	0	0	33	33
GO:0051641 cellular localization	205	0.304374	13.032	0.945	Biological Process	GO:0051641	cellular localization	0.0292583	0.304374	0	0	205	217
GO:0035264 multicellular organism growth	55	0.310168	3.497	0.982	Biological Process	GO:0035264	multicellular organism growth	0.0301119	0.310168	0	0	55	56
GO:0040014 regulation of multicellular organism growth	55	0.310168	3.497	0.982	Biological Process	GO:0040014	regulation of multicellular organism growth	0.0301119	0.310168	0	0	55	56
GO:0032388 positive regulation of intracellular transport	71	0.314109	4.514	0.973	Biological Process	GO:0032388	positive regulation of intracellular transport	0.0306447	0.314109	0	0	71	73
GO:0008092 cytoskeletal protein binding	82	0.385384	5.795	0.965	Molecular Function	GO:0008092	cytoskeletal protein binding	0.0310309	0.385384	0	0	82	85
GO:0007423 sensory organ development	36	0.320007	2.289	1	Biological Process	GO:0007423	sensory organ development	0.0313732	0.320007	0	0	36	36
GO:0032268 regulation of cellular protein metabolic process	166	0.323604	10.553	0.949	Biological Process	GO:0032268	regulation of cellular protein metabolic process	0.0318806	0.323604	0	0	166	175
GO:0097060 synaptic membrane	32	0.165014	2.058	1	Cellular Component	GO:0097060	synaptic membrane	0.0318935	0.165014	0	0	32	32
GO:0044711 single-organism biosynthetic process	54	0.330337	3.433	0.982	Biological Process	GO:0044711	single-organism biosynthetic process	0.032702	0.330337	0	0	54	55
GO:0051094 positive regulation of developmental process	70	0.331792	4.45	0.972	Biological Process	GO:0051094	positive regulation of developmental process	0.0330046	0.331792	0	0	70	72
GO:0007059 chromosome segregation	35	0.33317	2.225	1	Biological Process	GO:0007059	chromosome segregation	0.0345758	0.33317	0	0	35	35
GO:0007159 leukocyte cell-cell adhesion	35	0.33317	2.225	1	Biological Process	GO:0007159	leukocyte cell-cell adhesion	0.0345758	0.33317	0	0	35	35
GO:0030031 cell projection assembly	35	0.33317	2.225	1	Biological Process	GO:0030031	cell projection assembly	0.0345758	0.33317	0	0	35	35
GO:0030217 T cell differentiation	35	0.33317	2.225	1	Biological Process	GO:0030217	T cell differentiation	0.0345758	0.33317	0	0	35	35
GO:0034109 homotypic cell-cell adhesion	35	0.33317	2.225	1	Biological Process	GO:0034109	homotypic cell-cell adhesion	0.0345758	0.33317	0	0	35	35
GO:0042110 T cell activation	35	0.33317	2.225	1	Biological Process	GO:0042110	T cell activation	0.0345758	0.33317	0	0	35	35
GO:0070486 leukocyte aggregation	35	0.33317	2.225	1	Biological Process	GO:0070486	leukocyte aggregation	0.0345758	0.33317	0	0	35	35
GO:0070489 T cell aggregation	35	0.33317	2.225	1	Biological Process	GO:0070489	T cell aggregation	0.0345758	0.33317	0	0	35	35
GO:0071593 lymphocyte aggregation	35	0.33317	2.225	1	Biological Process	GO:0071593	lymphocyte aggregation	0.0345758	0.33317	0	0	35	35
GO:0000904 cell morphogenesis involved in differentiation	53	0.337452	3.369	0.981	Biological Process	GO:0000904	cell morphogenesis involved in differentiation	0.0355043	0.337452	0	0	53	54
GO:0009628 response to abiotic stimulus	53	0.337452	3.369	0.981	Biological Process	GO:0009628	response to abiotic stimulus	0.0355043	0.337452	0	0	53	54
GO:0051726 regulation of cell cycle	53	0.337452	3.369	0.981	Biological Process	GO:0051726	regulation of cell cycle	0.0355043	0.337452	0	0	53	54
GO:0008289 lipid binding	33	0.422368	2.332	1	Molecular Function	GO:0008289	lipid binding	0.0362029	0.422368	0	0	33	33
GO:0019900 kinase binding	33	0.422368	2.332	1	Molecular Function	GO:0019900	kinase binding	0.0362029	0.422368	0	0	33	33
GO:0006812 cation transport	34	0.360212	2.161	1	Biological Process	GO:0006812	cation transport	0.038103	0.360212	0	0	34	34
GO:0022402 cell cycle process	68	0.360212	4.323	0.971	Biological Process	GO:0022402	cell cycle process	0.0382435	0.360212	0	0	68	70
GO:0043549 regulation of kinase activity	52	0.36133	3.306	0.981	Biological Process	GO:0043549	regulation of kinase activity	0.0385349	0.36133	0	0	52	53
GO:0032270 positive regulation of cellular protein metabolic process	110	0.370017	6.993	0.957	Biological Process	GO:0032270	positive regulation of cellular protein metabolic process	0.0398153	0.370017	0	0	110	115
GO:0051247 positive regulation of protein metabolic process	110	0.370017	6.993	0.957	Biological Process	GO:0051247	positive regulation of protein metabolic process	0.0398153	0.370017	0	0	110	115
GO:0043566 structure-specific DNA binding	32	0.453815	2.261	1	Molecular Function	GO:0043566	structure-specific DNA binding	0.0400771	0.453815	0	0	32	32
GO:0007267 cell-cell signaling	33	0.386048	2.098	1	Biological Process	GO:0007267	cell-cell signaling	0.0419875	0.386048	0	0	33	33
GO:0031344 regulation of cell projection organization	33	0.386048	2.098	1	Biological Process	GO:0031344	regulation of cell projection organization	0.0419875	0.386048	0	0	33	33
GO:0051246 regulation of protein metabolic process	173	0.386048	10.998	0.945	Biological Process	GO:0051246	regulation of protein metabolic process	0.0420942	0.386048	0	0	173	183
GO:0043228 non-membrane-bounded organelle	408	0.208339	26.238	0.921	Cellular Component	GO:0043228	non-membrane-bounded organelle	0.0420964	0.208339	0	0	408	443
GO:0043232 intracellular non-membrane-bounded organelle	408	0.208339	26.238	0.921	Cellular Component	GO:0043232	intracellular non-membrane-bounded organelle	0.0420964	0.208339	0	0	408	443
GO:0005924 cell-substrate adherens junction	45	0.208339	2.894	0.978	Cellular Component	GO:0005924	cell-substrate adherens junction	0.0437688	0.208339	0	0	45	46
GO:0030055 cell-substrate junction	45	0.208339	2.894	0.978	Cellular Component	GO:0030055	cell-substrate junction	0.0437688	0.208339	0	0	45	46
GO:0046332 SMAD binding	31	0.468424	2.191	1	Molecular Function	GO:0046332	SMAD binding	0.0443628	0.468424	0	0	31	31
GO:0044822 poly(A) RNA binding	48	0.468424	3.392	0.98	Molecular Function	GO:0044822	poly(A) RNA binding	0.0444451	0.468424	0	0	48	49
GO:0003677 DNA binding	103	0.468424	7.279	0.954	Molecular Function	GO:0003677	DNA binding	0.0450174	0.468424	0	0	103	108
GO:0007264 small GTPase mediated signal transduction	32	0.422449	2.034	1	Biological Process	GO:0007264	small GTPase mediated signal transduction	0.0462653	0.422449	0	0	32	32
GO:0008104 protein localization	195	0.426917	12.397	0.942	Biological Process	GO:0008104	protein localization	0.0470088	0.426917	0	0	195	207
GO:0000165 MAPK cascade	65	0.426917	4.132	0.97	Biological Process	GO:0000165	MAPK cascade	0.0475714	0.426917	0	0	65	67
GO:0010647 positive regulation of cell communication	65	0.426917	4.132	0.97	Biological Process	GO:0010647	positive regulation of cell communication	0.0475714	0.426917	0	0	65	67
GO:0023014 signal transduction by protein phosphorylation	65	0.426917	4.132	0.97	Biological Process	GO:0023014	signal transduction by protein phosphorylation	0.0475714	0.426917	0	0	65	67
GO:0022603 regulation of anatomical structure morphogenesis	49	0.435703	3.115	0.98	Biological Process	GO:0022603	regulation of anatomical structure morphogenesis	0.0491755	0.435703	0	0	49	50
GO:0072358 cardiovascular system development	49	0.435703	3.115	0.98	Biological Process	GO:0072358	cardiovascular system development	0.0491755	0.435703	0	0	49	50
GO:0072359 circulatory system development	49	0.435703	3.115	0.98	Biological Process	GO:0072359	circulatory system development	0.0491755	0.435703	0	0	49	50
GO:0007346 regulation of mitotic cell cycle	31	0.443557	1.971	1	Biological Process	GO:0007346	regulation of mitotic cell cycle	0.0509758	0.443557	0	0	31	31
GO:0030001 metal ion transport	31	0.443557	1.971	1	Biological Process	GO:0030001	metal ion transport	0.0509758	0.443557	0	0	31	31
GO:0090066 regulation of anatomical structure size	31	0.443557	1.971	1	Biological Process	GO:0090066	regulation of anatomical structure size	0.0509758	0.443557	0	0	31	31
GO:0009967 positive regulation of signal transduction	64	0.443557	4.069	0.97	Biological Process	GO:0009967	positive regulation of signal transduction	0.0511226	0.443557	0	0	64	66
GO:0023056 positive regulation of signaling	64	0.443557	4.069	0.97	Biological Process	GO:0023056	positive regulation of signaling	0.0511226	0.443557	0	0	64	66
GO:0016023 cytoplasmic, membrane-bounded vesicle	43	0.240035	2.765	0.977	Cellular Component	GO:0016023	cytoplasmic, membrane-bounded vesicle	0.0524447	0.240035	0	0	43	44
GO:0031410 cytoplasmic vesicle	43	0.240035	2.765	0.977	Cellular Component	GO:0031410	cytoplasmic vesicle	0.0524447	0.240035	0	0	43	44
GO:0017016 Ras GTPase binding	46	0.506727	3.251	0.979	Molecular Function	GO:0017016	Ras GTPase binding	0.052647	0.506727	0	0	46	47
GO:0031267 small GTPase binding	46	0.506727	3.251	0.979	Molecular Function	GO:0031267	small GTPase binding	0.052647	0.506727	0	0	46	47
GO:0051020 GTPase binding	46	0.506727	3.251	0.979	Molecular Function	GO:0051020	GTPase binding	0.052647	0.506727	0	0	46	47
GO:0010638 positive regulation of organelle organization	48	0.458676	3.051	0.98	Biological Process	GO:0010638	positive regulation of organelle organization	0.0533038	0.458676	0	0	48	49
GO:0022604 regulation of cell morphogenesis	48	0.458676	3.051	0.98	Biological Process	GO:0022604	regulation of cell morphogenesis	0.0533038	0.458676	0	0	48	49
GO:0000785 chromatin	27	0.241899	1.736	1	Cellular Component	GO:0000785	chromatin	0.0548847	0.241899	0	0	27	27
GO:0098588 bounding membrane of organelle	27	0.241899	1.736	1	Cellular Component	GO:0098588	bounding membrane of organelle	0.0548847	0.241899	0	0	27	27
GO:0043408 regulation of MAPK cascade	63	0.468703	4.005	0.969	Biological Process	GO:0043408	regulation of MAPK cascade	0.0549174	0.468703	0	0	63	65
GO:0045597 positive regulation of cell differentiation	63	0.468703	4.005	0.969	Biological Process	GO:0045597	positive regulation of cell differentiation	0.0549174	0.468703	0	0	63	65
GO:0032535 regulation of cellular component size	30	0.477382	1.907	1	Biological Process	GO:0032535	regulation of cellular component size	0.0561626	0.477382	0	0	30	30
GO:0005576 extracellular region	42	0.243829	2.701	0.977	Cellular Component	GO:0005576	extracellular region	0.0573715	0.243829	0	0	42	43
GO:0044421 extracellular region part	42	0.243829	2.701	0.977	Cellular Component	GO:0044421	extracellular region part	0.0573715	0.243829	0	0	42	43
GO:0051649 establishment of localization in cell	166	0.498931	10.553	0.943	Biological Process	GO:0051649	establishment of localization in cell	0.0589364	0.498931	0	0	166	176
GO:0005216 ion channel activity	28	0.526276	1.979	1	Molecular Function	GO:0005216	ion channel activity	0.0601459	0.526276	0	0	28	28
GO:0015267 channel activity	28	0.526276	1.979	1	Molecular Function	GO:0015267	channel activity	0.0601459	0.526276	0	0	28	28
GO:0022803 passive transmembrane transporter activity	28	0.526276	1.979	1	Molecular Function	GO:0022803	passive transmembrane transporter activity	0.0601459	0.526276	0	0	28	28
GO:0022838 substrate-specific channel activity	28	0.526276	1.979	1	Molecular Function	GO:0022838	substrate-specific channel activity	0.0601459	0.526276	0	0	28	28
GO:0002696 positive regulation of leukocyte activation	29	0.509665	1.844	1	Biological Process	GO:0002696	positive regulation of leukocyte activation	0.0618735	0.509665	0	0	29	29
GO:0006644 phospholipid metabolic process	29	0.509665	1.844	1	Biological Process	GO:0006644	phospholipid metabolic process	0.0618735	0.509665	0	0	29	29
GO:0007265 Ras protein signal transduction	29	0.509665	1.844	1	Biological Process	GO:0007265	Ras protein signal transduction	0.0618735	0.509665	0	0	29	29
GO:0048878 chemical homeostasis	29	0.509665	1.844	1	Biological Process	GO:0048878	chemical homeostasis	0.0618735	0.509665	0	0	29	29
GO:0050867 positive regulation of cell activation	29	0.509665	1.844	1	Biological Process	GO:0050867	positive regulation of cell activation	0.0618735	0.509665	0	0	29	29
GO:0051251 positive regulation of lymphocyte activation	29	0.509665	1.844	1	Biological Process	GO:0051251	positive regulation of lymphocyte activation	0.0618735	0.509665	0	0	29	29
GO:0051240 positive regulation of multicellular organismal process	46	0.509665	2.924	0.979	Biological Process	GO:0051240	positive regulation of multicellular organismal process	0.0625635	0.509665	0	0	46	47
GO:0010562 positive regulation of phosphorus metabolic process	89	0.509665	5.658	0.957	Biological Process	GO:0010562	positive regulation of phosphorus metabolic process	0.0626417	0.509665	0	0	89	93
GO:0042327 positive regulation of phosphorylation	89	0.509665	5.658	0.957	Biological Process	GO:0042327	positive regulation of phosphorylation	0.0626417	0.509665	0	0	89	93
GO:0045937 positive regulation of phosphate metabolic process	89	0.509665	5.658	0.957	Biological Process	GO:0045937	positive regulation of phosphate metabolic process	0.0626417	0.509665	0	0	89	93
GO:0071705 nitrogen compound transport	61	0.512996	3.878	0.968	Biological Process	GO:0071705	nitrogen compound transport	0.0632965	0.512996	0	0	61	63
GO:0002573 myeloid leukocyte differentiation	28	0.527869	1.78	1	Biological Process	GO:0002573	myeloid leukocyte differentiation	0.0681609	0.527869	0	0	28	28
GO:0006753 nucleoside phosphate metabolic process	28	0.527869	1.78	1	Biological Process	GO:0006753	nucleoside phosphate metabolic process	0.0681609	0.527869	0	0	28	28
GO:0009117 nucleotide metabolic process	28	0.527869	1.78	1	Biological Process	GO:0009117	nucleotide metabolic process	0.0681609	0.527869	0	0	28	28
GO:0009416 response to light stimulus	28	0.527869	1.78	1	Biological Process	GO:0009416	response to light stimulus	0.0681609	0.527869	0	0	28	28
GO:0010975 regulation of neuron projection development	28	0.527869	1.78	1	Biological Process	GO:0010975	regulation of neuron projection development	0.0681609	0.527869	0	0	28	28
GO:0030099 myeloid cell differentiation	28	0.527869	1.78	1	Biological Process	GO:0030099	myeloid cell differentiation	0.0681609	0.527869	0	0	28	28
GO:0031400 negative regulation of protein modification process	28	0.527869	1.78	1	Biological Process	GO:0031400	negative regulation of protein modification process	0.0681609	0.527869	0	0	28	28
GO:0045664 regulation of neuron differentiation	28	0.527869	1.78	1	Biological Process	GO:0045664	regulation of neuron differentiation	0.0681609	0.527869	0	0	28	28
GO:0048667 cell morphogenesis involved in neuron differentiation	28	0.527869	1.78	1	Biological Process	GO:0048667	cell morphogenesis involved in neuron differentiation	0.0681609	0.527869	0	0	28	28
GO:0051129 negative regulation of cellular component organization	28	0.527869	1.78	1	Biological Process	GO:0051129	negative regulation of cellular component organization	0.0681609	0.527869	0	0	28	28
GO:0051270 regulation of cellular component movement	28	0.527869	1.78	1	Biological Process	GO:0051270	regulation of cellular component movement	0.0681609	0.527869	0	0	28	28
GO:0051301 cell division	28	0.527869	1.78	1	Biological Process	GO:0051301	cell division	0.0681609	0.527869	0	0	28	28
GO:0065007 biological regulation	923	0.542749	58.678	0.918	Biological Process	GO:0065007	biological regulation	0.070365	0.542749	0	0	923	1005
GO:0001934 positive regulation of protein phosphorylation	87	0.542749	5.531	0.956	Biological Process	GO:0001934	positive regulation of protein phosphorylation	0.0706014	0.542749	0	0	87	91
GO:0004713 protein tyrosine kinase activity	26	0.630126	1.837	1	Molecular Function	GO:0004713	protein tyrosine kinase activity	0.0736511	0.630126	0	0	26	26
GO:0033044 regulation of chromosome organization	27	0.572986	1.716	1	Biological Process	GO:0033044	regulation of chromosome organization	0.0750828	0.572986	0	0	27	27
GO:0040012 regulation of locomotion	27	0.572986	1.716	1	Biological Process	GO:0040012	regulation of locomotion	0.0750828	0.572986	0	0	27	27
GO:0044297 cell body	24	0.317141	1.543	1	Cellular Component	GO:0044297	cell body	0.0759539	0.317141	0	0	24	24
GO:0070887 cellular response to chemical stimulus	58	0.593657	3.687	0.967	Biological Process	GO:0070887	cellular response to chemical stimulus	0.0780754	0.593657	0	0	58	60
GO:1902578 single-organism localization	241	0.595652	15.321	0.934	Biological Process	GO:1902578	single-organism localization	0.0786226	0.595652	0	0	241	258
GO:0051493 regulation of cytoskeleton organization	43	0.598865	2.734	0.977	Biological Process	GO:0051493	regulation of cytoskeleton organization	0.0793332	0.598865	0	0	43	44
GO:0044765 single-organism transport	217	0.613232	13.795	0.935	Biological Process	GO:0044765	single-organism transport	0.0823236	0.613232	0	0	217	232
GO:0006260 DNA replication	26	0.613232	1.653	1	Biological Process	GO:0006260	DNA replication	0.0827028	0.613232	0	0	26	26
GO:0034220 ion transmembrane transport	26	0.613232	1.653	1	Biological Process	GO:0034220	ion transmembrane transport	0.0827028	0.613232	0	0	26	26
GO:0048729 tissue morphogenesis	26	0.613232	1.653	1	Biological Process	GO:0048729	tissue morphogenesis	0.0827028	0.613232	0	0	26	26
GO:0055085 transmembrane transport	26	0.613232	1.653	1	Biological Process	GO:0055085	transmembrane transport	0.0827028	0.613232	0	0	26	26
GO:0071826 ribonucleoprotein complex subunit organization	57	0.618127	3.624	0.966	Biological Process	GO:0071826	ribonucleoprotein complex subunit organization	0.0836585	0.618127	0	0	57	59
GO:0002684 positive regulation of immune system process	42	0.625119	2.67	0.977	Biological Process	GO:0002684	positive regulation of immune system process	0.0858006	0.625119	0	0	42	43
GO:0006955 immune response	42	0.625119	2.67	0.977	Biological Process	GO:0006955	immune response	0.0858006	0.625119	0	0	42	43
GO:0010629 negative regulation of gene expression	42	0.625119	2.67	0.977	Biological Process	GO:0010629	negative regulation of gene expression	0.0858006	0.625119	0	0	42	43
GO:0035295 tube development	42	0.625119	2.67	0.977	Biological Process	GO:0035295	tube development	0.0858006	0.625119	0	0	42	43
GO:0000003 reproduction	96	0.639162	6.103	0.95	Biological Process	GO:0000003	reproduction	0.0884942	0.639162	0	0	96	101
GO:0022414 reproductive process	96	0.639162	6.103	0.95	Biological Process	GO:0022414	reproductive process	0.0884942	0.639162	0	0	96	101
GO:0016482 cytoplasmic transport	56	0.639162	3.56	0.966	Biological Process	GO:0016482	cytoplasmic transport	0.0896	0.639162	0	0	56	58
GO:0022618 ribonucleoprotein complex assembly	56	0.639162	3.56	0.966	Biological Process	GO:0022618	ribonucleoprotein complex assembly	0.0896	0.639162	0	0	56	58
GO:0005654 nucleoplasm	62	0.361956	3.987	0.954	Cellular Component	GO:0005654	nucleoplasm	0.0903623	0.361956	0	0	62	65
GO:0044451 nucleoplasm part	62	0.361956	3.987	0.954	Cellular Component	GO:0044451	nucleoplasm part	0.0903623	0.361956	0	0	62	65
GO:0007268 synaptic transmission	25	0.639162	1.589	1	Biological Process	GO:0007268	synaptic transmission	0.0910906	0.639162	0	0	25	25
GO:0007389 pattern specification process	25	0.639162	1.589	1	Biological Process	GO:0007389	pattern specification process	0.0910906	0.639162	0	0	25	25
GO:0008213 protein alkylation	25	0.639162	1.589	1	Biological Process	GO:0008213	protein alkylation	0.0910906	0.639162	0	0	25	25
GO:0015711 organic anion transport	25	0.639162	1.589	1	Biological Process	GO:0015711	organic anion transport	0.0910906	0.639162	0	0	25	25
GO:0043269 regulation of ion transport	25	0.639162	1.589	1	Biological Process	GO:0043269	regulation of ion transport	0.0910906	0.639162	0	0	25	25
GO:0099536 synaptic signaling	25	0.639162	1.589	1	Biological Process	GO:0099536	synaptic signaling	0.0910906	0.639162	0	0	25	25
GO:0099537 trans-synaptic signaling	25	0.639162	1.589	1	Biological Process	GO:0099537	trans-synaptic signaling	0.0910906	0.639162	0	0	25	25
GO:0007281 germ cell development	41	0.644367	2.606	0.976	Biological Process	GO:0007281	germ cell development	0.0927568	0.644367	0	0	41	42
GO:0022412 cellular process involved in reproduction in multicellular organism	41	0.644367	2.606	0.976	Biological Process	GO:0022412	cellular process involved in reproduction in multicellular organism	0.0927568	0.644367	0	0	41	42
GO:0045859 regulation of protein kinase activity	41	0.644367	2.606	0.976	Biological Process	GO:0045859	regulation of protein kinase activity	0.0927568	0.644367	0	0	41	42
GO:1902582 single-organism intracellular transport	95	0.646751	6.039	0.95	Biological Process	GO:1902582	single-organism intracellular transport	0.0934092	0.646751	0	0	95	100
GO:0005102 receptor binding	39	0.787026	2.756	0.975	Molecular Function	GO:0005102	receptor binding	0.0940343	0.787026	0	0	39	40
GO:0005578 proteinaceous extracellular matrix	22	0.361956	1.415	1	Cellular Component	GO:0005578	proteinaceous extracellular matrix	0.0942911	0.361956	0	0	22	22
GO:0031984 organelle subcompartment	22	0.361956	1.415	1	Cellular Component	GO:0031984	organelle subcompartment	0.0942911	0.361956	0	0	22	22
GO:0032432 actin filament bundle	22	0.361956	1.415	1	Cellular Component	GO:0032432	actin filament bundle	0.0942911	0.361956	0	0	22	22
GO:0001654 eye development	24	0.678886	1.526	1	Biological Process	GO:0001654	eye development	0.100323	0.678886	0	0	24	24
GO:0006310 DNA recombination	24	0.678886	1.526	1	Biological Process	GO:0006310	DNA recombination	0.100323	0.678886	0	0	24	24
GO:0030334 regulation of cell migration	24	0.678886	1.526	1	Biological Process	GO:0030334	regulation of cell migration	0.100323	0.678886	0	0	24	24
GO:0043254 regulation of protein complex assembly	24	0.678886	1.526	1	Biological Process	GO:0043254	regulation of protein complex assembly	0.100323	0.678886	0	0	24	24
GO:0046631 alpha-beta T cell activation	24	0.678886	1.526	1	Biological Process	GO:0046631	alpha-beta T cell activation	0.100323	0.678886	0	0	24	24
GO:1903706 regulation of hemopoiesis	24	0.678886	1.526	1	Biological Process	GO:1903706	regulation of hemopoiesis	0.100323	0.678886	0	0	24	24
GO:2000145 regulation of cell motility	24	0.678886	1.526	1	Biological Process	GO:2000145	regulation of cell motility	0.100323	0.678886	0	0	24	24
GO:0033554 cellular response to stress	93	0.693765	5.912	0.949	Biological Process	GO:0033554	cellular response to stress	0.10394	0.693765	0	0	93	98
GO:0044281 small molecule metabolic process	93	0.693765	5.912	0.949	Biological Process	GO:0044281	small molecule metabolic process	0.10394	0.693765	0	0	93	98
GO:0032446 protein modification by small protein conjugation	80	0.693765	5.086	0.952	Biological Process	GO:0032446	protein modification by small protein conjugation	0.105874	0.693765	0	0	80	84
GO:0070647 protein modification by small protein conjugation or removal	80	0.693765	5.086	0.952	Biological Process	GO:0070647	protein modification by small protein conjugation or removal	0.105874	0.693765	0	0	80	84
GO:0051276 chromosome organization	105	0.693765	6.675	0.946	Biological Process	GO:0051276	chromosome organization	0.106127	0.693765	0	0	105	111
GO:0000988 transcription factor activity, protein binding	51	0.839423	3.604	0.962	Molecular Function	GO:0000988	transcription factor activity, protein binding	0.106836	0.839423	0	0	51	53
GO:0000989 transcription factor activity, transcription factor binding	51	0.839423	3.604	0.962	Molecular Function	GO:0000989	transcription factor activity, transcription factor binding	0.106836	0.839423	0	0	51	53
GO:0003712 transcription cofactor activity	51	0.839423	3.604	0.962	Molecular Function	GO:0003712	transcription cofactor activity	0.106836	0.839423	0	0	51	53
GO:0043410 positive regulation of MAPK cascade	53	0.693765	3.369	0.964	Biological Process	GO:0043410	positive regulation of MAPK cascade	0.109765	0.693765	0	0	53	55
GO:1902533 positive regulation of intracellular signal transduction	53	0.693765	3.369	0.964	Biological Process	GO:1902533	positive regulation of intracellular signal transduction	0.109765	0.693765	0	0	53	55
GO:0005543 phospholipid binding	22	0.849681	1.555	1	Molecular Function	GO:0005543	phospholipid binding	0.110348	0.849681	0	0	22	22
GO:0006473 protein acetylation	23	0.693765	1.462	1	Biological Process	GO:0006473	protein acetylation	0.110485	0.693765	0	0	23	23
GO:0007507 heart development	23	0.693765	1.462	1	Biological Process	GO:0007507	heart development	0.110485	0.693765	0	0	23	23
GO:0008064 regulation of actin polymerization or depolymerization	23	0.693765	1.462	1	Biological Process	GO:0008064	regulation of actin polymerization or depolymerization	0.110485	0.693765	0	0	23	23
GO:0008154 actin polymerization or depolymerization	23	0.693765	1.462	1	Biological Process	GO:0008154	actin polymerization or depolymerization	0.110485	0.693765	0	0	23	23
GO:0008285 negative regulation of cell proliferation	23	0.693765	1.462	1	Biological Process	GO:0008285	negative regulation of cell proliferation	0.110485	0.693765	0	0	23	23
GO:0010035 response to inorganic substance	23	0.693765	1.462	1	Biological Process	GO:0010035	response to inorganic substance	0.110485	0.693765	0	0	23	23
GO:0015849 organic acid transport	23	0.693765	1.462	1	Biological Process	GO:0015849	organic acid transport	0.110485	0.693765	0	0	23	23
GO:0030041 actin filament polymerization	23	0.693765	1.462	1	Biological Process	GO:0030041	actin filament polymerization	0.110485	0.693765	0	0	23	23
GO:0030832 regulation of actin filament length	23	0.693765	1.462	1	Biological Process	GO:0030832	regulation of actin filament length	0.110485	0.693765	0	0	23	23
GO:0030833 regulation of actin filament polymerization	23	0.693765	1.462	1	Biological Process	GO:0030833	regulation of actin filament polymerization	0.110485	0.693765	0	0	23	23
GO:0032271 regulation of protein polymerization	23	0.693765	1.462	1	Biological Process	GO:0032271	regulation of protein polymerization	0.110485	0.693765	0	0	23	23
GO:0043543 protein acylation	23	0.693765	1.462	1	Biological Process	GO:0043543	protein acylation	0.110485	0.693765	0	0	23	23
GO:0046942 carboxylic acid transport	23	0.693765	1.462	1	Biological Process	GO:0046942	carboxylic acid transport	0.110485	0.693765	0	0	23	23
GO:0051258 protein polymerization	23	0.693765	1.462	1	Biological Process	GO:0051258	protein polymerization	0.110485	0.693765	0	0	23	23
GO:1902105 regulation of leukocyte differentiation	23	0.693765	1.462	1	Biological Process	GO:1902105	regulation of leukocyte differentiation	0.110485	0.693765	0	0	23	23
GO:1902107 positive regulation of leukocyte differentiation	23	0.693765	1.462	1	Biological Process	GO:1902107	positive regulation of leukocyte differentiation	0.110485	0.693765	0	0	23	23
GO:1903708 positive regulation of hemopoiesis	23	0.693765	1.462	1	Biological Process	GO:1903708	positive regulation of hemopoiesis	0.110485	0.693765	0	0	23	23
GO:0071822 protein complex subunit organization	91	0.722805	5.785	0.948	Biological Process	GO:0071822	protein complex subunit organization	0.115455	0.722805	0	0	91	96
GO:0000151 ubiquitin ligase complex	34	0.430133	2.186	0.971	Cellular Component	GO:0000151	ubiquitin ligase complex	0.115666	0.430133	0	0	34	35
GO:0015629 actin cytoskeleton	34	0.430133	2.186	0.971	Cellular Component	GO:0015629	actin cytoskeleton	0.115666	0.430133	0	0	34	35
GO:0010769 regulation of cell morphogenesis involved in differentiation	38	0.725258	2.416	0.974	Biological Process	GO:0010769	regulation of cell morphogenesis involved in differentiation	0.116888	0.725258	0	0	38	39
GO:0032970 regulation of actin filament-based process	38	0.725258	2.416	0.974	Biological Process	GO:0032970	regulation of actin filament-based process	0.116888	0.725258	0	0	38	39
GO:0051495 positive regulation of cytoskeleton organization	38	0.725258	2.416	0.974	Biological Process	GO:0051495	positive regulation of cytoskeleton organization	0.116888	0.725258	0	0	38	39
GO:0098796 membrane protein complex	46	0.440309	2.958	0.958	Cellular Component	GO:0098796	membrane protein complex	0.120252	0.440309	0	0	46	48
GO:0006475 internal protein amino acid acetylation	22	0.735287	1.399	1	Biological Process	GO:0006475	internal protein amino acid acetylation	0.121669	0.735287	0	0	22	22
GO:0010639 negative regulation of organelle organization	22	0.735287	1.399	1	Biological Process	GO:0010639	negative regulation of organelle organization	0.121669	0.735287	0	0	22	22
GO:0016573 histone acetylation	22	0.735287	1.399	1	Biological Process	GO:0016573	histone acetylation	0.121669	0.735287	0	0	22	22
GO:0018393 internal peptidyl-lysine acetylation	22	0.735287	1.399	1	Biological Process	GO:0018393	internal peptidyl-lysine acetylation	0.121669	0.735287	0	0	22	22
GO:0018394 peptidyl-lysine acetylation	22	0.735287	1.399	1	Biological Process	GO:0018394	peptidyl-lysine acetylation	0.121669	0.735287	0	0	22	22
GO:0022407 regulation of cell-cell adhesion	22	0.735287	1.399	1	Biological Process	GO:0022407	regulation of cell-cell adhesion	0.121669	0.735287	0	0	22	22
GO:0022409 positive regulation of cell-cell adhesion	22	0.735287	1.399	1	Biological Process	GO:0022409	positive regulation of cell-cell adhesion	0.121669	0.735287	0	0	22	22
GO:0043967 histone H4 acetylation	22	0.735287	1.399	1	Biological Process	GO:0043967	histone H4 acetylation	0.121669	0.735287	0	0	22	22
GO:0048598 embryonic morphogenesis	22	0.735287	1.399	1	Biological Process	GO:0048598	embryonic morphogenesis	0.121669	0.735287	0	0	22	22
GO:0003700 transcription factor activity, sequence-specific DNA binding	21	0.903742	1.484	1	Molecular Function	GO:0003700	transcription factor activity, sequence-specific DNA binding	0.122064	0.903742	0	0	21	21
GO:0044212 transcription regulatory region DNA binding	21	0.903742	1.484	1	Molecular Function	GO:0044212	transcription regulatory region DNA binding	0.122064	0.903742	0	0	21	21
GO:0042127 regulation of cell proliferation	51	0.749291	3.242	0.962	Biological Process	GO:0042127	regulation of cell proliferation	0.125357	0.749291	0	0	51	53
GO:0032940 secretion by cell	37	0.749291	2.352	0.974	Biological Process	GO:0032940	secretion by cell	0.126136	0.749291	0	0	37	38
GO:0045892 negative regulation of transcription, DNA-templated	37	0.749291	2.352	0.974	Biological Process	GO:0045892	negative regulation of transcription, DNA-templated	0.126136	0.749291	0	0	37	38
GO:0051253 negative regulation of RNA metabolic process	37	0.749291	2.352	0.974	Biological Process	GO:0051253	negative regulation of RNA metabolic process	0.126136	0.749291	0	0	37	38
GO:1902679 negative regulation of RNA biosynthetic process	37	0.749291	2.352	0.974	Biological Process	GO:1902679	negative regulation of RNA biosynthetic process	0.126136	0.749291	0	0	37	38
GO:1903507 negative regulation of nucleic acid-templated transcription	37	0.749291	2.352	0.974	Biological Process	GO:1903507	negative regulation of nucleic acid-templated transcription	0.126136	0.749291	0	0	37	38
GO:0006974 cellular response to DNA damage stimulus	64	0.751589	4.069	0.955	Biological Process	GO:0006974	cellular response to DNA damage stimulus	0.126882	0.751589	0	0	64	67
GO:0010467 gene expression	422	0.753462	26.828	0.923	Biological Process	GO:0010467	gene expression	0.127559	0.753462	0	0	422	457
GO:0043167 ion binding	432	0.911936	30.53	0.919	Molecular Function	GO:0043167	ion binding	0.128313	0.911936	0	0	432	470
GO:0019904 protein domain specific binding	35	0.911936	2.473	0.972	Molecular Function	GO:0019904	protein domain specific binding	0.129663	0.911936	0	0	35	36
GO:0050789 regulation of biological process	900	0.755108	57.216	0.916	Biological Process	GO:0050789	regulation of biological process	0.131904	0.755108	0	0	900	982
GO:0001503 ossification	21	0.755108	1.335	1	Biological Process	GO:0001503	ossification	0.133977	0.755108	0	0	21	21
GO:0002761 regulation of myeloid leukocyte differentiation	21	0.755108	1.335	1	Biological Process	GO:0002761	regulation of myeloid leukocyte differentiation	0.133977	0.755108	0	0	21	21
GO:0002763 positive regulation of myeloid leukocyte differentiation	21	0.755108	1.335	1	Biological Process	GO:0002763	positive regulation of myeloid leukocyte differentiation	0.133977	0.755108	0	0	21	21
GO:0006275 regulation of DNA replication	21	0.755108	1.335	1	Biological Process	GO:0006275	regulation of DNA replication	0.133977	0.755108	0	0	21	21
GO:0009306 protein secretion	21	0.755108	1.335	1	Biological Process	GO:0009306	protein secretion	0.133977	0.755108	0	0	21	21
GO:0010959 regulation of metal ion transport	21	0.755108	1.335	1	Biological Process	GO:0010959	regulation of metal ion transport	0.133977	0.755108	0	0	21	21
GO:0015672 monovalent inorganic cation transport	21	0.755108	1.335	1	Biological Process	GO:0015672	monovalent inorganic cation transport	0.133977	0.755108	0	0	21	21
GO:0030838 positive regulation of actin filament polymerization	21	0.755108	1.335	1	Biological Process	GO:0030838	positive regulation of actin filament polymerization	0.133977	0.755108	0	0	21	21
GO:0031334 positive regulation of protein complex assembly	21	0.755108	1.335	1	Biological Process	GO:0031334	positive regulation of protein complex assembly	0.133977	0.755108	0	0	21	21
GO:0032259 methylation	21	0.755108	1.335	1	Biological Process	GO:0032259	methylation	0.133977	0.755108	0	0	21	21
GO:0032273 positive regulation of protein polymerization	21	0.755108	1.335	1	Biological Process	GO:0032273	positive regulation of protein polymerization	0.133977	0.755108	0	0	21	21
GO:0043414 macromolecule methylation	21	0.755108	1.335	1	Biological Process	GO:0043414	macromolecule methylation	0.133977	0.755108	0	0	21	21
GO:0045010 actin nucleation	21	0.755108	1.335	1	Biological Process	GO:0045010	actin nucleation	0.133977	0.755108	0	0	21	21
GO:0045637 regulation of myeloid cell differentiation	21	0.755108	1.335	1	Biological Process	GO:0045637	regulation of myeloid cell differentiation	0.133977	0.755108	0	0	21	21
GO:0045639 positive regulation of myeloid cell differentiation	21	0.755108	1.335	1	Biological Process	GO:0045639	positive regulation of myeloid cell differentiation	0.133977	0.755108	0	0	21	21
GO:0090407 organophosphate biosynthetic process	21	0.755108	1.335	1	Biological Process	GO:0090407	organophosphate biosynthetic process	0.133977	0.755108	0	0	21	21
GO:0003713 transcription coactivator activity	20	0.911936	1.413	1	Molecular Function	GO:0003713	transcription coactivator activity	0.135014	0.911936	0	0	20	20
GO:0016779 nucleotidyltransferase activity	20	0.911936	1.413	1	Molecular Function	GO:0016779	nucleotidyltransferase activity	0.135014	0.911936	0	0	20	20
GO:0017048 Rho GTPase binding	20	0.911936	1.413	1	Molecular Function	GO:0017048	Rho GTPase binding	0.135014	0.911936	0	0	20	20
GO:0000775 chromosome, centromeric region	18	0.493677	1.158	1	Cellular Component	GO:0000775	chromosome, centromeric region	0.145199	0.493677	0	0	18	18
GO:0005774 vacuolar membrane	18	0.493677	1.158	1	Cellular Component	GO:0005774	vacuolar membrane	0.145199	0.493677	0	0	18	18
GO:0031513 nonmotile primary cilium	18	0.493677	1.158	1	Cellular Component	GO:0031513	nonmotile primary cilium	0.145199	0.493677	0	0	18	18
GO:0044437 vacuolar part	18	0.493677	1.158	1	Cellular Component	GO:0044437	vacuolar part	0.145199	0.493677	0	0	18	18
GO:0072372 primary cilium	18	0.493677	1.158	1	Cellular Component	GO:0072372	primary cilium	0.145199	0.493677	0	0	18	18
GO:1903047 mitotic cell cycle process	35	0.820389	2.225	0.972	Biological Process	GO:1903047	mitotic cell cycle process	0.146667	0.820389	0	0	35	36
GO:0006325 chromatin organization	74	0.820389	4.704	0.949	Biological Process	GO:0006325	chromatin organization	0.14717	0.820389	0	0	74	78
GO:0010563 negative regulation of phosphorus metabolic process	20	0.820389	1.271	1	Biological Process	GO:0010563	negative regulation of phosphorus metabolic process	0.147521	0.820389	0	0	20	20
GO:0045936 negative regulation of phosphate metabolic process	20	0.820389	1.271	1	Biological Process	GO:0045936	negative regulation of phosphate metabolic process	0.147521	0.820389	0	0	20	20
GO:0051302 regulation of cell division	20	0.820389	1.271	1	Biological Process	GO:0051302	regulation of cell division	0.147521	0.820389	0	0	20	20
GO:0005929 cilium	31	0.499758	1.994	0.969	Cellular Component	GO:0005929	cilium	0.149087	0.499758	0	0	31	32
GO:0016597 amino acid binding	19	0.921476	1.343	1	Molecular Function	GO:0016597	amino acid binding	0.149328	0.921476	0	0	19	19
GO:0031406 carboxylic acid binding	19	0.921476	1.343	1	Molecular Function	GO:0031406	carboxylic acid binding	0.149328	0.921476	0	0	19	19
GO:0043177 organic acid binding	19	0.921476	1.343	1	Molecular Function	GO:0043177	organic acid binding	0.149328	0.921476	0	0	19	19
GO:0006913 nucleocytoplasmic transport	48	0.842948	3.051	0.96	Biological Process	GO:0006913	nucleocytoplasmic transport	0.152384	0.842948	0	0	48	50
GO:0051169 nuclear transport	48	0.842948	3.051	0.96	Biological Process	GO:0051169	nuclear transport	0.152384	0.842948	0	0	48	50
GO:0007015 actin filament organization	34	0.853982	2.161	0.971	Biological Process	GO:0007015	actin filament organization	0.158029	0.853982	0	0	34	35
GO:0043623 cellular protein complex assembly	34	0.853982	2.161	0.971	Biological Process	GO:0043623	cellular protein complex assembly	0.158029	0.853982	0	0	34	35
GO:1901135 carbohydrate derivative metabolic process	34	0.853982	2.161	0.971	Biological Process	GO:1901135	carbohydrate derivative metabolic process	0.158029	0.853982	0	0	34	35
GO:0000122 negative regulation of transcription from RNA polymerase II promoter	19	0.853982	1.208	1	Biological Process	GO:0000122	negative regulation of transcription from RNA polymerase II promoter	0.162425	0.853982	0	0	19	19
GO:0002065 columnar/cuboidal epithelial cell differentiation	19	0.853982	1.208	1	Biological Process	GO:0002065	columnar/cuboidal epithelial cell differentiation	0.162425	0.853982	0	0	19	19
GO:0002200 somatic diversification of immune receptors	19	0.853982	1.208	1	Biological Process	GO:0002200	somatic diversification of immune receptors	0.162425	0.853982	0	0	19	19
GO:0003007 heart morphogenesis	19	0.853982	1.208	1	Biological Process	GO:0003007	heart morphogenesis	0.162425	0.853982	0	0	19	19
GO:0006479 protein methylation	19	0.853982	1.208	1	Biological Process	GO:0006479	protein methylation	0.162425	0.853982	0	0	19	19
GO:0009894 regulation of catabolic process	19	0.853982	1.208	1	Biological Process	GO:0009894	regulation of catabolic process	0.162425	0.853982	0	0	19	19
GO:0034110 regulation of homotypic cell-cell adhesion	19	0.853982	1.208	1	Biological Process	GO:0034110	regulation of homotypic cell-cell adhesion	0.162425	0.853982	0	0	19	19
GO:0034112 positive regulation of homotypic cell-cell adhesion	19	0.853982	1.208	1	Biological Process	GO:0034112	positive regulation of homotypic cell-cell adhesion	0.162425	0.853982	0	0	19	19
GO:0045580 regulation of T cell differentiation	19	0.853982	1.208	1	Biological Process	GO:0045580	regulation of T cell differentiation	0.162425	0.853982	0	0	19	19
GO:0045582 positive regulation of T cell differentiation	19	0.853982	1.208	1	Biological Process	GO:0045582	positive regulation of T cell differentiation	0.162425	0.853982	0	0	19	19
GO:0045619 regulation of lymphocyte differentiation	19	0.853982	1.208	1	Biological Process	GO:0045619	regulation of lymphocyte differentiation	0.162425	0.853982	0	0	19	19
GO:0045621 positive regulation of lymphocyte differentiation	19	0.853982	1.208	1	Biological Process	GO:0045621	positive regulation of lymphocyte differentiation	0.162425	0.853982	0	0	19	19
GO:0050863 regulation of T cell activation	19	0.853982	1.208	1	Biological Process	GO:0050863	regulation of T cell activation	0.162425	0.853982	0	0	19	19
GO:0050870 positive regulation of T cell activation	19	0.853982	1.208	1	Biological Process	GO:0050870	positive regulation of T cell activation	0.162425	0.853982	0	0	19	19
GO:1903037 regulation of leukocyte cell-cell adhesion	19	0.853982	1.208	1	Biological Process	GO:1903037	regulation of leukocyte cell-cell adhesion	0.162425	0.853982	0	0	19	19
GO:1903039 positive regulation of leukocyte cell-cell adhesion	19	0.853982	1.208	1	Biological Process	GO:1903039	positive regulation of leukocyte cell-cell adhesion	0.162425	0.853982	0	0	19	19
GO:0046907 intracellular transport	131	0.853982	8.328	0.936	Biological Process	GO:0046907	intracellular transport	0.162547	0.853982	0	0	131	140
GO:0010033 response to organic substance	72	0.857324	4.577	0.947	Biological Process	GO:0010033	response to organic substance	0.163593	0.857324	0	0	72	76
GO:0000976 transcription regulatory region sequence-specific DNA binding	18	0.921476	1.272	1	Molecular Function	GO:0000976	transcription regulatory region sequence-specific DNA binding	0.165148	0.921476	0	0	18	18
GO:0000977 RNA polymerase II regulatory region sequence-specific DNA binding	18	0.921476	1.272	1	Molecular Function	GO:0000977	RNA polymerase II regulatory region sequence-specific DNA binding	0.165148	0.921476	0	0	18	18
GO:0001012 RNA polymerase II regulatory region DNA binding	18	0.921476	1.272	1	Molecular Function	GO:0001012	RNA polymerase II regulatory region DNA binding	0.165148	0.921476	0	0	18	18
GO:0030674 protein binding, bridging	18	0.921476	1.272	1	Molecular Function	GO:0030674	protein binding, bridging	0.165148	0.921476	0	0	18	18
GO:0032947 protein complex scaffold	18	0.921476	1.272	1	Molecular Function	GO:0032947	protein complex scaffold	0.165148	0.921476	0	0	18	18
GO:0042393 histone binding	18	0.921476	1.272	1	Molecular Function	GO:0042393	histone binding	0.165148	0.921476	0	0	18	18
GO:0044877 macromolecular complex binding	18	0.921476	1.272	1	Molecular Function	GO:0044877	macromolecular complex binding	0.165148	0.921476	0	0	18	18
GO:0060090 binding, bridging	18	0.921476	1.272	1	Molecular Function	GO:0060090	binding, bridging	0.165148	0.921476	0	0	18	18
GO:1990837 sequence-specific double-stranded DNA binding	18	0.921476	1.272	1	Molecular Function	GO:1990837	sequence-specific double-stranded DNA binding	0.165148	0.921476	0	0	18	18
GO:0032956 regulation of actin cytoskeleton organization	33	0.885174	2.098	0.971	Biological Process	GO:0032956	regulation of actin cytoskeleton organization	0.170177	0.885174	0	0	33	34
GO:0051347 positive regulation of transferase activity	33	0.885174	2.098	0.971	Biological Process	GO:0051347	positive regulation of transferase activity	0.170177	0.885174	0	0	33	34
GO:0071103 DNA conformation change	33	0.885174	2.098	0.971	Biological Process	GO:0071103	DNA conformation change	0.170177	0.885174	0	0	33	34
GO:0044702 single organism reproductive process	83	0.895336	5.277	0.943	Biological Process	GO:0044702	single organism reproductive process	0.172559	0.895336	0	0	83	88
GO:0030029 actin filament-based process	46	0.895787	2.924	0.958	Biological Process	GO:0030029	actin filament-based process	0.173074	0.895787	0	0	46	48
GO:0005773 vacuole	29	0.579271	1.865	0.967	Cellular Component	GO:0005773	vacuole	0.175998	0.579271	0	0	29	30
GO:0002067 glandular epithelial cell differentiation	18	0.897636	1.144	1	Biological Process	GO:0002067	glandular epithelial cell differentiation	0.178824	0.897636	0	0	18	18
GO:0003002 regionalization	18	0.897636	1.144	1	Biological Process	GO:0003002	regionalization	0.178824	0.897636	0	0	18	18
GO:0006865 amino acid transport	18	0.897636	1.144	1	Biological Process	GO:0006865	amino acid transport	0.178824	0.897636	0	0	18	18
GO:0007409 axonogenesis	18	0.897636	1.144	1	Biological Process	GO:0007409	axonogenesis	0.178824	0.897636	0	0	18	18
GO:0009617 response to bacterium	18	0.897636	1.144	1	Biological Process	GO:0009617	response to bacterium	0.178824	0.897636	0	0	18	18
GO:0030323 respiratory tube development	18	0.897636	1.144	1	Biological Process	GO:0030323	respiratory tube development	0.178824	0.897636	0	0	18	18
GO:0034314 Arp2/3 complex-mediated actin nucleation	18	0.897636	1.144	1	Biological Process	GO:0034314	Arp2/3 complex-mediated actin nucleation	0.178824	0.897636	0	0	18	18
GO:0048017 inositol lipid-mediated signaling	18	0.897636	1.144	1	Biological Process	GO:0048017	inositol lipid-mediated signaling	0.178824	0.897636	0	0	18	18
GO:0048568 embryonic organ development	18	0.897636	1.144	1	Biological Process	GO:0048568	embryonic organ development	0.178824	0.897636	0	0	18	18
GO:0051656 establishment of organelle localization	18	0.897636	1.144	1	Biological Process	GO:0051656	establishment of organelle localization	0.178824	0.897636	0	0	18	18
GO:0060249 anatomical structure homeostasis	18	0.897636	1.144	1	Biological Process	GO:0060249	anatomical structure homeostasis	0.178824	0.897636	0	0	18	18
GO:0061564 axon development	18	0.897636	1.144	1	Biological Process	GO:0061564	axon development	0.178824	0.897636	0	0	18	18
GO:0006259 DNA metabolic process	94	0.897636	5.976	0.94	Biological Process	GO:0006259	DNA metabolic process	0.179175	0.897636	0	0	94	100
GO:0002682 regulation of immune system process	58	0.897636	3.687	0.951	Biological Process	GO:0002682	regulation of immune system process	0.179441	0.897636	0	0	58	61
GO:0005913 cell-cell adherens junction	16	0.579271	1.029	1	Cellular Component	GO:0005913	cell-cell adherens junction	0.18011	0.579271	0	0	16	16
GO:0030424 axon	16	0.579271	1.029	1	Cellular Component	GO:0030424	axon	0.18011	0.579271	0	0	16	16
GO:0016247 channel regulator activity	17	0.990324	1.201	1	Molecular Function	GO:0016247	channel regulator activity	0.182631	0.990324	0	0	17	17
GO:0022890 inorganic cation transmembrane transporter activity	17	0.990324	1.201	1	Molecular Function	GO:0022890	inorganic cation transmembrane transporter activity	0.182631	0.990324	0	0	17	17
GO:0080135 regulation of cellular response to stress	32	0.914021	2.034	0.97	Biological Process	GO:0080135	regulation of cellular response to stress	0.183154	0.914021	0	0	32	33
GO:0098687 chromosomal region	28	0.604269	1.801	0.966	Cellular Component	GO:0098687	chromosomal region	0.191019	0.604269	0	0	28	29
GO:0002250 adaptive immune response	17	0.934087	1.081	1	Biological Process	GO:0002250	adaptive immune response	0.196867	0.934087	0	0	17	17
GO:0002377 immunoglobulin production	17	0.934087	1.081	1	Biological Process	GO:0002377	immunoglobulin production	0.196867	0.934087	0	0	17	17
GO:0002440 production of molecular mediator of immune response	17	0.934087	1.081	1	Biological Process	GO:0002440	production of molecular mediator of immune response	0.196867	0.934087	0	0	17	17
GO:0002449 lymphocyte mediated immunity	17	0.934087	1.081	1	Biological Process	GO:0002449	lymphocyte mediated immunity	0.196867	0.934087	0	0	17	17
GO:0002460 adaptive immune response based on somatic recombination of immune receptors built from immunoglobulin superfamily domains	17	0.934087	1.081	1	Biological Process	GO:0002460	adaptive immune response based on somatic recombination of immune receptors built from immunoglobulin superfamily domains	0.196867	0.934087	0	0	17	17
GO:0007067 mitotic nuclear division	17	0.934087	1.081	1	Biological Process	GO:0007067	mitotic nuclear division	0.196867	0.934087	0	0	17	17
GO:0007088 regulation of mitotic nuclear division	17	0.934087	1.081	1	Biological Process	GO:0007088	regulation of mitotic nuclear division	0.196867	0.934087	0	0	17	17
GO:0016571 histone methylation	17	0.934087	1.081	1	Biological Process	GO:0016571	histone methylation	0.196867	0.934087	0	0	17	17
GO:0030851 granulocyte differentiation	17	0.934087	1.081	1	Biological Process	GO:0030851	granulocyte differentiation	0.196867	0.934087	0	0	17	17
GO:0030852 regulation of granulocyte differentiation	17	0.934087	1.081	1	Biological Process	GO:0030852	regulation of granulocyte differentiation	0.196867	0.934087	0	0	17	17
GO:0030854 positive regulation of granulocyte differentiation	17	0.934087	1.081	1	Biological Process	GO:0030854	positive regulation of granulocyte differentiation	0.196867	0.934087	0	0	17	17
GO:0034330 cell junction organization	17	0.934087	1.081	1	Biological Process	GO:0034330	cell junction organization	0.196867	0.934087	0	0	17	17
GO:0046632 alpha-beta T cell differentiation	17	0.934087	1.081	1	Biological Process	GO:0046632	alpha-beta T cell differentiation	0.196867	0.934087	0	0	17	17
GO:0046634 regulation of alpha-beta T cell activation	17	0.934087	1.081	1	Biological Process	GO:0046634	regulation of alpha-beta T cell activation	0.196867	0.934087	0	0	17	17
GO:0046635 positive regulation of alpha-beta T cell activation	17	0.934087	1.081	1	Biological Process	GO:0046635	positive regulation of alpha-beta T cell activation	0.196867	0.934087	0	0	17	17
GO:0046637 regulation of alpha-beta T cell differentiation	17	0.934087	1.081	1	Biological Process	GO:0046637	regulation of alpha-beta T cell differentiation	0.196867	0.934087	0	0	17	17
GO:0046638 positive regulation of alpha-beta T cell differentiation	17	0.934087	1.081	1	Biological Process	GO:0046638	positive regulation of alpha-beta T cell differentiation	0.196867	0.934087	0	0	17	17
GO:0048537 mucosal-associated lymphoid tissue development	17	0.934087	1.081	1	Biological Process	GO:0048537	mucosal-associated lymphoid tissue development	0.196867	0.934087	0	0	17	17
GO:0048562 embryonic organ morphogenesis	17	0.934087	1.081	1	Biological Process	GO:0048562	embryonic organ morphogenesis	0.196867	0.934087	0	0	17	17
GO:0051783 regulation of nuclear division	17	0.934087	1.081	1	Biological Process	GO:0051783	regulation of nuclear division	0.196867	0.934087	0	0	17	17
GO:0071824 protein-DNA complex subunit organization	17	0.934087	1.081	1	Biological Process	GO:0071824	protein-DNA complex subunit organization	0.196867	0.934087	0	0	17	17
GO:0044089 positive regulation of cellular component biogenesis	31	0.934087	1.971	0.969	Biological Process	GO:0044089	positive regulation of cellular component biogenesis	0.197003	0.934087	0	0	31	32
GO:0016604 nuclear body	50	0.604269	3.215	0.943	Cellular Component	GO:0016604	nuclear body	0.198574	0.604269	0	0	50	53
GO:0005829 cytosol	15	0.604269	0.965	1	Cellular Component	GO:0005829	cytosol	0.200577	0.604269	0	0	15	15
GO:0033267 axon part	15	0.604269	0.965	1	Cellular Component	GO:0033267	axon part	0.200577	0.604269	0	0	15	15
GO:0044445 cytosolic part	15	0.604269	0.965	1	Cellular Component	GO:0044445	cytosolic part	0.200577	0.604269	0	0	15	15
GO:0008047 enzyme activator activity	16	1	1.131	1	Molecular Function	GO:0008047	enzyme activator activity	0.201952	1	0	0	16	16
GO:0015631 tubulin binding	16	1	1.131	1	Molecular Function	GO:0015631	tubulin binding	0.201952	1	0	0	16	16
GO:0022836 gated channel activity	16	1	1.131	1	Molecular Function	GO:0022836	gated channel activity	0.201952	1	0	0	16	16
GO:0032403 protein complex binding	16	1	1.131	1	Molecular Function	GO:0032403	protein complex binding	0.201952	1	0	0	16	16
GO:0046873 metal ion transmembrane transporter activity	16	1	1.131	1	Molecular Function	GO:0046873	metal ion transmembrane transporter activity	0.201952	1	0	0	16	16
GO:0009719 response to endogenous stimulus	30	0.964167	1.907	0.968	Biological Process	GO:0009719	response to endogenous stimulus	0.211766	0.964167	0	0	30	31
GO:0033674 positive regulation of kinase activity	30	0.964167	1.907	0.968	Biological Process	GO:0033674	positive regulation of kinase activity	0.211766	0.964167	0	0	30	31
GO:0045860 positive regulation of protein kinase activity	30	0.964167	1.907	0.968	Biological Process	GO:0045860	positive regulation of protein kinase activity	0.211766	0.964167	0	0	30	31
GO:0001667 ameboidal-type cell migration	16	0.964167	1.017	1	Biological Process	GO:0001667	ameboidal-type cell migration	0.216719	0.964167	0	0	16	16
GO:0001933 negative regulation of protein phosphorylation	16	0.964167	1.017	1	Biological Process	GO:0001933	negative regulation of protein phosphorylation	0.216719	0.964167	0	0	16	16
GO:0002066 columnar/cuboidal epithelial cell development	16	0.964167	1.017	1	Biological Process	GO:0002066	columnar/cuboidal epithelial cell development	0.216719	0.964167	0	0	16	16
GO:0002068 glandular epithelial cell development	16	0.964167	1.017	1	Biological Process	GO:0002068	glandular epithelial cell development	0.216719	0.964167	0	0	16	16
GO:0002204 somatic recombination of immunoglobulin genes involved in immune response	16	0.964167	1.017	1	Biological Process	GO:0002204	somatic recombination of immunoglobulin genes involved in immune response	0.216719	0.964167	0	0	16	16
GO:0002208 somatic diversification of immunoglobulins involved in immune response	16	0.964167	1.017	1	Biological Process	GO:0002208	somatic diversification of immunoglobulins involved in immune response	0.216719	0.964167	0	0	16	16
GO:0002381 immunoglobulin production involved in immunoglobulin mediated immune response	16	0.964167	1.017	1	Biological Process	GO:0002381	immunoglobulin production involved in immunoglobulin mediated immune response	0.216719	0.964167	0	0	16	16
GO:0002562 somatic diversification of immune receptors via germline recombination within a single locus	16	0.964167	1.017	1	Biological Process	GO:0002562	somatic diversification of immune receptors via germline recombination within a single locus	0.216719	0.964167	0	0	16	16
GO:0006935 chemotaxis	16	0.964167	1.017	1	Biological Process	GO:0006935	chemotaxis	0.216719	0.964167	0	0	16	16
GO:0015698 inorganic anion transport	16	0.964167	1.017	1	Biological Process	GO:0015698	inorganic anion transport	0.216719	0.964167	0	0	16	16
GO:0016064 immunoglobulin mediated immune response	16	0.964167	1.017	1	Biological Process	GO:0016064	immunoglobulin mediated immune response	0.216719	0.964167	0	0	16	16
GO:0016444 somatic cell DNA recombination	16	0.964167	1.017	1	Biological Process	GO:0016444	somatic cell DNA recombination	0.216719	0.964167	0	0	16	16
GO:0016445 somatic diversification of immunoglobulins	16	0.964167	1.017	1	Biological Process	GO:0016445	somatic diversification of immunoglobulins	0.216719	0.964167	0	0	16	16
GO:0016447 somatic recombination of immunoglobulin gene segments	16	0.964167	1.017	1	Biological Process	GO:0016447	somatic recombination of immunoglobulin gene segments	0.216719	0.964167	0	0	16	16
GO:0019724 B cell mediated immunity	16	0.964167	1.017	1	Biological Process	GO:0019724	B cell mediated immunity	0.216719	0.964167	0	0	16	16
GO:0032886 regulation of microtubule-based process	16	0.964167	1.017	1	Biological Process	GO:0032886	regulation of microtubule-based process	0.216719	0.964167	0	0	16	16
GO:0033500 carbohydrate homeostasis	16	0.964167	1.017	1	Biological Process	GO:0033500	carbohydrate homeostasis	0.216719	0.964167	0	0	16	16
GO:0033993 response to lipid	16	0.964167	1.017	1	Biological Process	GO:0033993	response to lipid	0.216719	0.964167	0	0	16	16
GO:0034728 nucleosome organization	16	0.964167	1.017	1	Biological Process	GO:0034728	nucleosome organization	0.216719	0.964167	0	0	16	16
GO:0042326 negative regulation of phosphorylation	16	0.964167	1.017	1	Biological Process	GO:0042326	negative regulation of phosphorylation	0.216719	0.964167	0	0	16	16
GO:0042330 taxis	16	0.964167	1.017	1	Biological Process	GO:0042330	taxis	0.216719	0.964167	0	0	16	16
GO:0043900 regulation of multi-organism process	16	0.964167	1.017	1	Biological Process	GO:0043900	regulation of multi-organism process	0.216719	0.964167	0	0	16	16
GO:0045165 cell fate commitment	16	0.964167	1.017	1	Biological Process	GO:0045165	cell fate commitment	0.216719	0.964167	0	0	16	16
GO:0050804 modulation of synaptic transmission	16	0.964167	1.017	1	Biological Process	GO:0050804	modulation of synaptic transmission	0.216719	0.964167	0	0	16	16
GO:0051188 cofactor biosynthetic process	16	0.964167	1.017	1	Biological Process	GO:0051188	cofactor biosynthetic process	0.216719	0.964167	0	0	16	16
GO:0051348 negative regulation of transferase activity	16	0.964167	1.017	1	Biological Process	GO:0051348	negative regulation of transferase activity	0.216719	0.964167	0	0	16	16
GO:0008134 transcription factor binding	28	1	1.979	0.966	Molecular Function	GO:0008134	transcription factor binding	0.22252	1	0	0	28	29
GO:0005261 cation channel activity	15	1	1.06	1	Molecular Function	GO:0005261	cation channel activity	0.223301	1	0	0	15	15
GO:0015077 monovalent inorganic cation transmembrane transporter activity	15	1	1.06	1	Molecular Function	GO:0015077	monovalent inorganic cation transmembrane transporter activity	0.223301	1	0	0	15	15
GO:0016874 ligase activity	15	1	1.06	1	Molecular Function	GO:0016874	ligase activity	0.223301	1	0	0	15	15
GO:0005875 microtubule associated complex	14	0.66448	0.9	1	Cellular Component	GO:0005875	microtubule associated complex	0.223355	0.66448	0	0	14	14
GO:0055086 nucleobase-containing small molecule metabolic process	29	0.986631	1.844	0.967	Biological Process	GO:0055086	nucleobase-containing small molecule metabolic process	0.227488	0.986631	0	0	29	30
GO:0030036 actin cytoskeleton organization	41	0.986631	2.606	0.953	Biological Process	GO:0030036	actin cytoskeleton organization	0.235358	0.986631	0	0	41	43
GO:0046903 secretion	41	0.986631	2.606	0.953	Biological Process	GO:0046903	secretion	0.235358	0.986631	0	0	41	43
GO:0002237 response to molecule of bacterial origin	15	0.986631	0.954	1	Biological Process	GO:0002237	response to molecule of bacterial origin	0.238557	0.986631	0	0	15	15
GO:0006405 RNA export from nucleus	15	0.986631	0.954	1	Biological Process	GO:0006405	RNA export from nucleus	0.238557	0.986631	0	0	15	15
GO:0006821 chloride transport	15	0.986631	0.954	1	Biological Process	GO:0006821	chloride transport	0.238557	0.986631	0	0	15	15
GO:0018022 peptidyl-lysine methylation	15	0.986631	0.954	1	Biological Process	GO:0018022	peptidyl-lysine methylation	0.238557	0.986631	0	0	15	15
GO:0031214 biomineral tissue development	15	0.986631	0.954	1	Biological Process	GO:0031214	biomineral tissue development	0.238557	0.986631	0	0	15	15
GO:0034331 cell junction maintenance	15	0.986631	0.954	1	Biological Process	GO:0034331	cell junction maintenance	0.238557	0.986631	0	0	15	15
GO:0034968 histone lysine methylation	15	0.986631	0.954	1	Biological Process	GO:0034968	histone lysine methylation	0.238557	0.986631	0	0	15	15
GO:0042113 B cell activation	15	0.986631	0.954	1	Biological Process	GO:0042113	B cell activation	0.238557	0.986631	0	0	15	15
GO:0043954 cellular component maintenance	15	0.986631	0.954	1	Biological Process	GO:0043954	cellular component maintenance	0.238557	0.986631	0	0	15	15
GO:0045216 cell-cell junction organization	15	0.986631	0.954	1	Biological Process	GO:0045216	cell-cell junction organization	0.238557	0.986631	0	0	15	15
GO:0045217 cell-cell junction maintenance	15	0.986631	0.954	1	Biological Process	GO:0045217	cell-cell junction maintenance	0.238557	0.986631	0	0	15	15
GO:0050864 regulation of B cell activation	15	0.986631	0.954	1	Biological Process	GO:0050864	regulation of B cell activation	0.238557	0.986631	0	0	15	15
GO:0051168 nuclear export	15	0.986631	0.954	1	Biological Process	GO:0051168	nuclear export	0.238557	0.986631	0	0	15	15
GO:0030234 enzyme regulator activity	27	1	1.908	0.964	Molecular Function	GO:0030234	enzyme regulator activity	0.239717	1	0	0	27	28
GO:0005794 Golgi apparatus	13	0.721845	0.836	1	Cellular Component	GO:0005794	Golgi apparatus	0.248703	0.721845	0	0	13	13
GO:0044441 ciliary part	13	0.721845	0.836	1	Cellular Component	GO:0044441	ciliary part	0.248703	0.721845	0	0	13	13
GO:0044087 regulation of cellular component biogenesis	40	0.986631	2.543	0.952	Biological Process	GO:0044087	regulation of cellular component biogenesis	0.249777	0.986631	0	0	40	42
GO:0071310 cellular response to organic substance	40	0.986631	2.543	0.952	Biological Process	GO:0071310	cellular response to organic substance	0.249777	0.986631	0	0	40	42
GO:0044703 multi-organism reproductive process	75	0.986631	4.768	0.938	Biological Process	GO:0044703	multi-organism reproductive process	0.249789	0.986631	0	0	75	80
GO:0016746 transferase activity, transferring acyl groups	26	1	1.837	0.963	Molecular Function	GO:0016746	transferase activity, transferring acyl groups	0.258042	1	0	0	26	27
GO:0016747 transferase activity, transferring acyl groups other than amino-acyl groups	26	1	1.837	0.963	Molecular Function	GO:0016747	transferase activity, transferring acyl groups other than amino-acyl groups	0.258042	1	0	0	26	27
GO:0005975 carbohydrate metabolic process	27	0.986631	1.716	0.964	Biological Process	GO:0005975	carbohydrate metabolic process	0.261974	0.986631	0	0	27	28
GO:0006511 ubiquitin-dependent protein catabolic process	27	0.986631	1.716	0.964	Biological Process	GO:0006511	ubiquitin-dependent protein catabolic process	0.261974	0.986631	0	0	27	28
GO:0044723 single-organism carbohydrate metabolic process	27	0.986631	1.716	0.964	Biological Process	GO:0044723	single-organism carbohydrate metabolic process	0.261974	0.986631	0	0	27	28
GO:0050776 regulation of immune response	27	0.986631	1.716	0.964	Biological Process	GO:0050776	regulation of immune response	0.261974	0.986631	0	0	27	28
GO:0006835 dicarboxylic acid transport	14	0.986631	0.89	1	Biological Process	GO:0006835	dicarboxylic acid transport	0.262581	0.986631	0	0	14	14
GO:0007009 plasma membrane organization	14	0.986631	0.89	1	Biological Process	GO:0007009	plasma membrane organization	0.262581	0.986631	0	0	14	14
GO:0008284 positive regulation of cell proliferation	14	0.986631	0.89	1	Biological Process	GO:0008284	positive regulation of cell proliferation	0.262581	0.986631	0	0	14	14
GO:0009411 response to UV	14	0.986631	0.89	1	Biological Process	GO:0009411	response to UV	0.262581	0.986631	0	0	14	14
GO:0010256 endomembrane system organization	14	0.986631	0.89	1	Biological Process	GO:0010256	endomembrane system organization	0.262581	0.986631	0	0	14	14
GO:0021700 developmental maturation	14	0.986631	0.89	1	Biological Process	GO:0021700	developmental maturation	0.262581	0.986631	0	0	14	14
GO:0030324 lung development	14	0.986631	0.89	1	Biological Process	GO:0030324	lung development	0.262581	0.986631	0	0	14	14
GO:0031109 microtubule polymerization or depolymerization	14	0.986631	0.89	1	Biological Process	GO:0031109	microtubule polymerization or depolymerization	0.262581	0.986631	0	0	14	14
GO:0032844 regulation of homeostatic process	14	0.986631	0.89	1	Biological Process	GO:0032844	regulation of homeostatic process	0.262581	0.986631	0	0	14	14
GO:0035239 tube morphogenesis	14	0.986631	0.89	1	Biological Process	GO:0035239	tube morphogenesis	0.262581	0.986631	0	0	14	14
GO:0043062 extracellular structure organization	14	0.986631	0.89	1	Biological Process	GO:0043062	extracellular structure organization	0.262581	0.986631	0	0	14	14
GO:0045786 negative regulation of cell cycle	14	0.986631	0.89	1	Biological Process	GO:0045786	negative regulation of cell cycle	0.262581	0.986631	0	0	14	14
GO:0045926 negative regulation of growth	14	0.986631	0.89	1	Biological Process	GO:0045926	negative regulation of growth	0.262581	0.986631	0	0	14	14
GO:0060541 respiratory system development	14	0.986631	0.89	1	Biological Process	GO:0060541	respiratory system development	0.262581	0.986631	0	0	14	14
GO:2001020 regulation of response to DNA damage stimulus	14	0.986631	0.89	1	Biological Process	GO:2001020	regulation of response to DNA damage stimulus	0.262581	0.986631	0	0	14	14
GO:0031982 vesicle	266	0.74501	17.106	0.911	Cellular Component	GO:0031982	vesicle	0.262586	0.74501	0	0	266	292
GO:0031461 cullin-RING ubiquitin ligase complex	24	0.74501	1.543	0.96	Cellular Component	GO:0031461	cullin-RING ubiquitin ligase complex	0.262945	0.74501	0	0	24	25
GO:0051704 multi-organism process	129	0.986631	8.201	0.928	Biological Process	GO:0051704	multi-organism process	0.264358	0.986631	0	0	129	139
GO:0006396 RNA processing	39	0.986631	2.479	0.951	Biological Process	GO:0006396	RNA processing	0.264887	0.986631	0	0	39	41
GO:0005230 extracellular ligand-gated ion channel activity	13	1	0.919	1	Molecular Function	GO:0005230	extracellular ligand-gated ion channel activity	0.272953	1	0	0	13	13
GO:0005237 inhibitory extracellular ligand-gated ion channel activity	13	1	0.919	1	Molecular Function	GO:0005237	inhibitory extracellular ligand-gated ion channel activity	0.272953	1	0	0	13	13
GO:0015101 organic cation transmembrane transporter activity	13	1	0.919	1	Molecular Function	GO:0015101	organic cation transmembrane transporter activity	0.272953	1	0	0	13	13
GO:0015276 ligand-gated ion channel activity	13	1	0.919	1	Molecular Function	GO:0015276	ligand-gated ion channel activity	0.272953	1	0	0	13	13
GO:0015651 quaternary ammonium group transmembrane transporter activity	13	1	0.919	1	Molecular Function	GO:0015651	quaternary ammonium group transmembrane transporter activity	0.272953	1	0	0	13	13
GO:0022834 ligand-gated channel activity	13	1	0.919	1	Molecular Function	GO:0022834	ligand-gated channel activity	0.272953	1	0	0	13	13
GO:0034061 DNA polymerase activity	13	1	0.919	1	Molecular Function	GO:0034061	DNA polymerase activity	0.272953	1	0	0	13	13
GO:0035091 phosphatidylinositol binding	13	1	0.919	1	Molecular Function	GO:0035091	phosphatidylinositol binding	0.272953	1	0	0	13	13
GO:1901981 phosphatidylinositol phosphate binding	13	1	0.919	1	Molecular Function	GO:1901981	phosphatidylinositol phosphate binding	0.272953	1	0	0	13	13
GO:0044431 Golgi apparatus part	12	0.766331	0.772	1	Cellular Component	GO:0044431	Golgi apparatus part	0.27691	0.766331	0	0	12	12
GO:0061695 transferase complex, transferring phosphorus-containing groups	12	0.766331	0.772	1	Cellular Component	GO:0061695	transferase complex, transferring phosphorus-containing groups	0.27691	0.766331	0	0	12	12
GO:0009790 embryo development	38	0.986631	2.416	0.95	Biological Process	GO:0009790	embryo development	0.280702	0.986631	0	0	38	40
GO:0009890 negative regulation of biosynthetic process	38	0.986631	2.416	0.95	Biological Process	GO:0009890	negative regulation of biosynthetic process	0.280702	0.986631	0	0	38	40
GO:0010558 negative regulation of macromolecule biosynthetic process	38	0.986631	2.416	0.95	Biological Process	GO:0010558	negative regulation of macromolecule biosynthetic process	0.280702	0.986631	0	0	38	40
GO:0031327 negative regulation of cellular biosynthetic process	38	0.986631	2.416	0.95	Biological Process	GO:0031327	negative regulation of cellular biosynthetic process	0.280702	0.986631	0	0	38	40
GO:2000113 negative regulation of cellular macromolecule biosynthetic process	38	0.986631	2.416	0.95	Biological Process	GO:2000113	negative regulation of cellular macromolecule biosynthetic process	0.280702	0.986631	0	0	38	40
GO:0001944 vasculature development	26	0.986631	1.653	0.963	Biological Process	GO:0001944	vasculature development	0.28082	0.986631	0	0	26	27
GO:0030155 regulation of cell adhesion	26	0.986631	1.653	0.963	Biological Process	GO:0030155	regulation of cell adhesion	0.28082	0.986631	0	0	26	27
GO:0045935 positive regulation of nucleobase-containing compound metabolic process	26	0.986631	1.653	0.963	Biological Process	GO:0045935	positive regulation of nucleobase-containing compound metabolic process	0.28082	0.986631	0	0	26	27
GO:0051173 positive regulation of nitrogen compound metabolic process	26	0.986631	1.653	0.963	Biological Process	GO:0051173	positive regulation of nitrogen compound metabolic process	0.28082	0.986631	0	0	26	27
GO:0006022 aminoglycan metabolic process	13	0.986631	0.826	1	Biological Process	GO:0006022	aminoglycan metabolic process	0.289008	0.986631	0	0	13	13
GO:0006023 aminoglycan biosynthetic process	13	0.986631	0.826	1	Biological Process	GO:0006023	aminoglycan biosynthetic process	0.289008	0.986631	0	0	13	13
GO:0006024 glycosaminoglycan biosynthetic process	13	0.986631	0.826	1	Biological Process	GO:0006024	glycosaminoglycan biosynthetic process	0.289008	0.986631	0	0	13	13
GO:0006733 oxidoreduction coenzyme metabolic process	13	0.986631	0.826	1	Biological Process	GO:0006733	oxidoreduction coenzyme metabolic process	0.289008	0.986631	0	0	13	13
GO:0006844 acyl carnitine transport	13	0.986631	0.826	1	Biological Process	GO:0006844	acyl carnitine transport	0.289008	0.986631	0	0	13	13
GO:0006997 nucleus organization	13	0.986631	0.826	1	Biological Process	GO:0006997	nucleus organization	0.289008	0.986631	0	0	13	13
GO:0007224 smoothened signaling pathway	13	0.986631	0.826	1	Biological Process	GO:0007224	smoothened signaling pathway	0.289008	0.986631	0	0	13	13
GO:0007272 ensheathment of neurons	13	0.986631	0.826	1	Biological Process	GO:0007272	ensheathment of neurons	0.289008	0.986631	0	0	13	13
GO:0007611 learning or memory	13	0.986631	0.826	1	Biological Process	GO:0007611	learning or memory	0.289008	0.986631	0	0	13	13
GO:0007613 memory	13	0.986631	0.826	1	Biological Process	GO:0007613	memory	0.289008	0.986631	0	0	13	13
GO:0007623 circadian rhythm	13	0.986631	0.826	1	Biological Process	GO:0007623	circadian rhythm	0.289008	0.986631	0	0	13	13
GO:0008366 axon ensheathment	13	0.986631	0.826	1	Biological Process	GO:0008366	axon ensheathment	0.289008	0.986631	0	0	13	13
GO:0008589 regulation of smoothened signaling pathway	13	0.986631	0.826	1	Biological Process	GO:0008589	regulation of smoothened signaling pathway	0.289008	0.986631	0	0	13	13
GO:0009165 nucleotide biosynthetic process	13	0.986631	0.826	1	Biological Process	GO:0009165	nucleotide biosynthetic process	0.289008	0.986631	0	0	13	13
GO:0010212 response to ionizing radiation	13	0.986631	0.826	1	Biological Process	GO:0010212	response to ionizing radiation	0.289008	0.986631	0	0	13	13
GO:0014070 response to organic cyclic compound	13	0.986631	0.826	1	Biological Process	GO:0014070	response to organic cyclic compound	0.289008	0.986631	0	0	13	13
GO:0015697 quaternary ammonium group transport	13	0.986631	0.826	1	Biological Process	GO:0015697	quaternary ammonium group transport	0.289008	0.986631	0	0	13	13
GO:0030203 glycosaminoglycan metabolic process	13	0.986631	0.826	1	Biological Process	GO:0030203	glycosaminoglycan metabolic process	0.289008	0.986631	0	0	13	13
GO:0031329 regulation of cellular catabolic process	13	0.986631	0.826	1	Biological Process	GO:0031329	regulation of cellular catabolic process	0.289008	0.986631	0	0	13	13
GO:0034762 regulation of transmembrane transport	13	0.986631	0.826	1	Biological Process	GO:0034762	regulation of transmembrane transport	0.289008	0.986631	0	0	13	13
GO:0034765 regulation of ion transmembrane transport	13	0.986631	0.826	1	Biological Process	GO:0034765	regulation of ion transmembrane transport	0.289008	0.986631	0	0	13	13
GO:0050768 negative regulation of neurogenesis	13	0.986631	0.826	1	Biological Process	GO:0050768	negative regulation of neurogenesis	0.289008	0.986631	0	0	13	13
GO:0050795 regulation of behavior	13	0.986631	0.826	1	Biological Process	GO:0050795	regulation of behavior	0.289008	0.986631	0	0	13	13
GO:0050890 cognition	13	0.986631	0.826	1	Biological Process	GO:0050890	cognition	0.289008	0.986631	0	0	13	13
GO:0051181 cofactor transport	13	0.986631	0.826	1	Biological Process	GO:0051181	cofactor transport	0.289008	0.986631	0	0	13	13
GO:0051961 negative regulation of nervous system development	13	0.986631	0.826	1	Biological Process	GO:0051961	negative regulation of nervous system development	0.289008	0.986631	0	0	13	13
GO:0060428 lung epithelium development	13	0.986631	0.826	1	Biological Process	GO:0060428	lung epithelium development	0.289008	0.986631	0	0	13	13
GO:0070085 glycosylation	13	0.986631	0.826	1	Biological Process	GO:0070085	glycosylation	0.289008	0.986631	0	0	13	13
GO:0098813 nuclear chromosome segregation	13	0.986631	0.826	1	Biological Process	GO:0098813	nuclear chromosome segregation	0.289008	0.986631	0	0	13	13
GO:1901293 nucleoside phosphate biosynthetic process	13	0.986631	0.826	1	Biological Process	GO:1901293	nucleoside phosphate biosynthetic process	0.289008	0.986631	0	0	13	13
GO:1902275 regulation of chromatin organization	13	0.986631	0.826	1	Biological Process	GO:1902275	regulation of chromatin organization	0.289008	0.986631	0	0	13	13
GO:1903308 regulation of chromatin modification	13	0.986631	0.826	1	Biological Process	GO:1903308	regulation of chromatin modification	0.289008	0.986631	0	0	13	13
GO:0000278 mitotic cell cycle	37	0.986631	2.352	0.949	Biological Process	GO:0000278	mitotic cell cycle	0.297233	0.986631	0	0	37	39
GO:0016567 protein ubiquitination	37	0.986631	2.352	0.949	Biological Process	GO:0016567	protein ubiquitination	0.297233	0.986631	0	0	37	39
GO:0032880 regulation of protein localization	37	0.986631	2.352	0.949	Biological Process	GO:0032880	regulation of protein localization	0.297233	0.986631	0	0	37	39
GO:0000975 regulatory region DNA binding	24	1	1.696	0.96	Molecular Function	GO:0000975	regulatory region DNA binding	0.298261	1	0	0	24	25
GO:0001067 regulatory region nucleic acid binding	24	1	1.696	0.96	Molecular Function	GO:0001067	regulatory region nucleic acid binding	0.298261	1	0	0	24	25
GO:0045785 positive regulation of cell adhesion	25	0.986631	1.589	0.962	Biological Process	GO:0045785	positive regulation of cell adhesion	0.300786	0.986631	0	0	25	26
GO:1901700 response to oxygen-containing compound	25	0.986631	1.589	0.962	Biological Process	GO:1901700	response to oxygen-containing compound	0.300786	0.986631	0	0	25	26
GO:0019838 growth factor binding	12	1	0.848	1	Molecular Function	GO:0019838	growth factor binding	0.301746	1	0	0	12	12
GO:0000323 lytic vacuole	22	0.78897	1.415	0.957	Cellular Component	GO:0000323	lytic vacuole	0.306832	0.78897	0	0	22	23
GO:0030117 membrane coat	22	0.78897	1.415	0.957	Cellular Component	GO:0030117	membrane coat	0.306832	0.78897	0	0	22	23
GO:0048475 coated membrane	22	0.78897	1.415	0.957	Cellular Component	GO:0048475	coated membrane	0.306832	0.78897	0	0	22	23
GO:0000792 heterochromatin	11	0.78897	0.707	1	Cellular Component	GO:0000792	heterochromatin	0.308295	0.78897	0	0	11	11
GO:0097386 glial cell projection	11	0.78897	0.707	1	Cellular Component	GO:0097386	glial cell projection	0.308295	0.78897	0	0	11	11
GO:0097449 astrocyte projection	11	0.78897	0.707	1	Cellular Component	GO:0097449	astrocyte projection	0.308295	0.78897	0	0	11	11
GO:0097450 astrocyte end-foot	11	0.78897	0.707	1	Cellular Component	GO:0097450	astrocyte end-foot	0.308295	0.78897	0	0	11	11
GO:0002009 morphogenesis of an epithelium	12	0.986631	0.763	1	Biological Process	GO:0002009	morphogenesis of an epithelium	0.318075	0.986631	0	0	12	12
GO:0006469 negative regulation of protein kinase activity	12	0.986631	0.763	1	Biological Process	GO:0006469	negative regulation of protein kinase activity	0.318075	0.986631	0	0	12	12
GO:0006650 glycerophospholipid metabolic process	12	0.986631	0.763	1	Biological Process	GO:0006650	glycerophospholipid metabolic process	0.318075	0.986631	0	0	12	12
GO:0006814 sodium ion transport	12	0.986631	0.763	1	Biological Process	GO:0006814	sodium ion transport	0.318075	0.986631	0	0	12	12
GO:0006887 exocytosis	12	0.986631	0.763	1	Biological Process	GO:0006887	exocytosis	0.318075	0.986631	0	0	12	12
GO:0009108 coenzyme biosynthetic process	12	0.986631	0.763	1	Biological Process	GO:0009108	coenzyme biosynthetic process	0.318075	0.986631	0	0	12	12
GO:0010001 glial cell differentiation	12	0.986631	0.763	1	Biological Process	GO:0010001	glial cell differentiation	0.318075	0.986631	0	0	12	12
GO:0010038 response to metal ion	12	0.986631	0.763	1	Biological Process	GO:0010038	response to metal ion	0.318075	0.986631	0	0	12	12
GO:0019362 pyridine nucleotide metabolic process	12	0.986631	0.763	1	Biological Process	GO:0019362	pyridine nucleotide metabolic process	0.318075	0.986631	0	0	12	12
GO:0021782 glial cell development	12	0.986631	0.763	1	Biological Process	GO:0021782	glial cell development	0.318075	0.986631	0	0	12	12
GO:0033673 negative regulation of kinase activity	12	0.986631	0.763	1	Biological Process	GO:0033673	negative regulation of kinase activity	0.318075	0.986631	0	0	12	12
GO:0042063 gliogenesis	12	0.986631	0.763	1	Biological Process	GO:0042063	gliogenesis	0.318075	0.986631	0	0	12	12
GO:0042180 cellular ketone metabolic process	12	0.986631	0.763	1	Biological Process	GO:0042180	cellular ketone metabolic process	0.318075	0.986631	0	0	12	12
GO:0043583 ear development	12	0.986631	0.763	1	Biological Process	GO:0043583	ear development	0.318075	0.986631	0	0	12	12
GO:0043903 regulation of symbiosis, encompassing mutualism through parasitism	12	0.986631	0.763	1	Biological Process	GO:0043903	regulation of symbiosis, encompassing mutualism through parasitism	0.318075	0.986631	0	0	12	12
GO:0045103 intermediate filament-based process	12	0.986631	0.763	1	Biological Process	GO:0045103	intermediate filament-based process	0.318075	0.986631	0	0	12	12
GO:0045104 intermediate filament cytoskeleton organization	12	0.986631	0.763	1	Biological Process	GO:0045104	intermediate filament cytoskeleton organization	0.318075	0.986631	0	0	12	12
GO:0046486 glycerolipid metabolic process	12	0.986631	0.763	1	Biological Process	GO:0046486	glycerolipid metabolic process	0.318075	0.986631	0	0	12	12
GO:0046496 nicotinamide nucleotide metabolic process	12	0.986631	0.763	1	Biological Process	GO:0046496	nicotinamide nucleotide metabolic process	0.318075	0.986631	0	0	12	12
GO:0051056 regulation of small GTPase mediated signal transduction	12	0.986631	0.763	1	Biological Process	GO:0051056	regulation of small GTPase mediated signal transduction	0.318075	0.986631	0	0	12	12
GO:0060562 epithelial tube morphogenesis	12	0.986631	0.763	1	Biological Process	GO:0060562	epithelial tube morphogenesis	0.318075	0.986631	0	0	12	12
GO:0065004 protein-DNA complex assembly	12	0.986631	0.763	1	Biological Process	GO:0065004	protein-DNA complex assembly	0.318075	0.986631	0	0	12	12
GO:0072524 pyridine-containing compound metabolic process	12	0.986631	0.763	1	Biological Process	GO:0072524	pyridine-containing compound metabolic process	0.318075	0.986631	0	0	12	12
GO:0004386 helicase activity	23	1	1.625	0.958	Molecular Function	GO:0004386	helicase activity	0.320237	1	0	0	23	24
GO:0001816 cytokine production	24	0.986631	1.526	0.96	Biological Process	GO:0001816	cytokine production	0.321904	0.986631	0	0	24	25
GO:0048511 rhythmic process	24	0.986631	1.526	0.96	Biological Process	GO:0048511	rhythmic process	0.321904	0.986631	0	0	24	25
GO:0015031 protein transport	122	0.986631	7.756	0.924	Biological Process	GO:0015031	protein transport	0.33117	0.986631	0	0	122	132
GO:0034613 cellular protein localization	122	0.986631	7.756	0.924	Biological Process	GO:0034613	cellular protein localization	0.33117	0.986631	0	0	122	132
GO:0070727 cellular macromolecule localization	122	0.986631	7.756	0.924	Biological Process	GO:0070727	cellular macromolecule localization	0.33117	0.986631	0	0	122	132
GO:0010720 positive regulation of cell development	35	0.986631	2.225	0.946	Biological Process	GO:0010720	positive regulation of cell development	0.33247	0.986631	0	0	35	37
GO:0004714 transmembrane receptor protein tyrosine kinase activity	11	1	0.777	1	Molecular Function	GO:0004714	transmembrane receptor protein tyrosine kinase activity	0.333554	1	0	0	11	11
GO:0008094 DNA-dependent ATPase activity	11	1	0.777	1	Molecular Function	GO:0008094	DNA-dependent ATPase activity	0.333554	1	0	0	11	11
GO:0008483 transaminase activity	11	1	0.777	1	Molecular Function	GO:0008483	transaminase activity	0.333554	1	0	0	11	11
GO:0008509 anion transmembrane transporter activity	11	1	0.777	1	Molecular Function	GO:0008509	anion transmembrane transporter activity	0.333554	1	0	0	11	11
GO:0015079 potassium ion transmembrane transporter activity	11	1	0.777	1	Molecular Function	GO:0015079	potassium ion transmembrane transporter activity	0.333554	1	0	0	11	11
GO:0016769 transferase activity, transferring nitrogenous groups	11	1	0.777	1	Molecular Function	GO:0016769	transferase activity, transferring nitrogenous groups	0.333554	1	0	0	11	11
GO:0016879 ligase activity, forming carbon-nitrogen bonds	11	1	0.777	1	Molecular Function	GO:0016879	ligase activity, forming carbon-nitrogen bonds	0.333554	1	0	0	11	11
GO:0019199 transmembrane receptor protein kinase activity	11	1	0.777	1	Molecular Function	GO:0019199	transmembrane receptor protein kinase activity	0.333554	1	0	0	11	11
GO:0022804 active transmembrane transporter activity	11	1	0.777	1	Molecular Function	GO:0022804	active transmembrane transporter activity	0.333554	1	0	0	11	11
GO:0000139 Golgi membrane	10	0.808765	0.643	1	Cellular Component	GO:0000139	Golgi membrane	0.343215	0.808765	0	0	10	10
GO:0014069 postsynaptic density	10	0.808765	0.643	1	Cellular Component	GO:0014069	postsynaptic density	0.343215	0.808765	0	0	10	10
GO:0034702 ion channel complex	10	0.808765	0.643	1	Cellular Component	GO:0034702	ion channel complex	0.343215	0.808765	0	0	10	10
GO:0060076 excitatory synapse	10	0.808765	0.643	1	Cellular Component	GO:0060076	excitatory synapse	0.343215	0.808765	0	0	10	10
GO:0098794 postsynapse	10	0.808765	0.643	1	Cellular Component	GO:0098794	postsynapse	0.343215	0.808765	0	0	10	10
GO:0099572 postsynaptic specialization	10	0.808765	0.643	1	Cellular Component	GO:0099572	postsynaptic specialization	0.343215	0.808765	0	0	10	10
GO:1902495 transmembrane transporter complex	10	0.808765	0.643	1	Cellular Component	GO:1902495	transmembrane transporter complex	0.343215	0.808765	0	0	10	10
GO:1990351 transporter complex	10	0.808765	0.643	1	Cellular Component	GO:1990351	transporter complex	0.343215	0.808765	0	0	10	10
GO:0003678 DNA helicase activity	22	1	1.555	0.957	Molecular Function	GO:0003678	DNA helicase activity	0.343504	1	0	0	22	23
GO:0006397 mRNA processing	23	0.986631	1.462	0.958	Biological Process	GO:0006397	mRNA processing	0.344205	0.986631	0	0	23	24
GO:0042770 signal transduction in response to DNA damage	23	0.986631	1.462	0.958	Biological Process	GO:0042770	signal transduction in response to DNA damage	0.344205	0.986631	0	0	23	24
GO:0051259 protein oligomerization	23	0.986631	1.462	0.958	Biological Process	GO:0051259	protein oligomerization	0.344205	0.986631	0	0	23	24
GO:0071495 cellular response to endogenous stimulus	23	0.986631	1.462	0.958	Biological Process	GO:0071495	cellular response to endogenous stimulus	0.344205	0.986631	0	0	23	24
GO:1901137 carbohydrate derivative biosynthetic process	23	0.986631	1.462	0.958	Biological Process	GO:1901137	carbohydrate derivative biosynthetic process	0.344205	0.986631	0	0	23	24
GO:0007276 gamete generation	67	0.986631	4.259	0.931	Biological Process	GO:0007276	gamete generation	0.348897	0.986631	0	0	67	72
GO:0019953 sexual reproduction	67	0.986631	4.259	0.931	Biological Process	GO:0019953	sexual reproduction	0.348897	0.986631	0	0	67	72
GO:0032504 multicellular organism reproduction	67	0.986631	4.259	0.931	Biological Process	GO:0032504	multicellular organism reproduction	0.348897	0.986631	0	0	67	72
GO:0048609 multicellular organismal reproductive process	67	0.986631	4.259	0.931	Biological Process	GO:0048609	multicellular organismal reproductive process	0.348897	0.986631	0	0	67	72
GO:0000723 telomere maintenance	11	0.986631	0.699	1	Biological Process	GO:0000723	telomere maintenance	0.350046	0.986631	0	0	11	11
GO:0001764 neuron migration	11	0.986631	0.699	1	Biological Process	GO:0001764	neuron migration	0.350046	0.986631	0	0	11	11
GO:0002699 positive regulation of immune effector process	11	0.986631	0.699	1	Biological Process	GO:0002699	positive regulation of immune effector process	0.350046	0.986631	0	0	11	11
GO:0002705 positive regulation of leukocyte mediated immunity	11	0.986631	0.699	1	Biological Process	GO:0002705	positive regulation of leukocyte mediated immunity	0.350046	0.986631	0	0	11	11
GO:0003205 cardiac chamber development	11	0.986631	0.699	1	Biological Process	GO:0003205	cardiac chamber development	0.350046	0.986631	0	0	11	11
GO:0003206 cardiac chamber morphogenesis	11	0.986631	0.699	1	Biological Process	GO:0003206	cardiac chamber morphogenesis	0.350046	0.986631	0	0	11	11
GO:0006261 DNA-dependent DNA replication	11	0.986631	0.699	1	Biological Process	GO:0006261	DNA-dependent DNA replication	0.350046	0.986631	0	0	11	11
GO:0006323 DNA packaging	11	0.986631	0.699	1	Biological Process	GO:0006323	DNA packaging	0.350046	0.986631	0	0	11	11
GO:0006333 chromatin assembly or disassembly	11	0.986631	0.699	1	Biological Process	GO:0006333	chromatin assembly or disassembly	0.350046	0.986631	0	0	11	11
GO:0006334 nucleosome assembly	11	0.986631	0.699	1	Biological Process	GO:0006334	nucleosome assembly	0.350046	0.986631	0	0	11	11
GO:0006813 potassium ion transport	11	0.986631	0.699	1	Biological Process	GO:0006813	potassium ion transport	0.350046	0.986631	0	0	11	11
GO:0006869 lipid transport	11	0.986631	0.699	1	Biological Process	GO:0006869	lipid transport	0.350046	0.986631	0	0	11	11
GO:0007259 JAK-STAT cascade	11	0.986631	0.699	1	Biological Process	GO:0007259	JAK-STAT cascade	0.350046	0.986631	0	0	11	11
GO:0007260 tyrosine phosphorylation of STAT protein	11	0.986631	0.699	1	Biological Process	GO:0007260	tyrosine phosphorylation of STAT protein	0.350046	0.986631	0	0	11	11
GO:0007266 Rho protein signal transduction	11	0.986631	0.699	1	Biological Process	GO:0007266	Rho protein signal transduction	0.350046	0.986631	0	0	11	11
GO:0007632 visual behavior	11	0.986631	0.699	1	Biological Process	GO:0007632	visual behavior	0.350046	0.986631	0	0	11	11
GO:0008543 fibroblast growth factor receptor signaling pathway	11	0.986631	0.699	1	Biological Process	GO:0008543	fibroblast growth factor receptor signaling pathway	0.350046	0.986631	0	0	11	11
GO:0008610 lipid biosynthetic process	11	0.986631	0.699	1	Biological Process	GO:0008610	lipid biosynthetic process	0.350046	0.986631	0	0	11	11
GO:0009725 response to hormone	11	0.986631	0.699	1	Biological Process	GO:0009725	response to hormone	0.350046	0.986631	0	0	11	11
GO:0010876 lipid localization	11	0.986631	0.699	1	Biological Process	GO:0010876	lipid localization	0.350046	0.986631	0	0	11	11
GO:0014013 regulation of gliogenesis	11	0.986631	0.699	1	Biological Process	GO:0014013	regulation of gliogenesis	0.350046	0.986631	0	0	11	11
GO:0014014 negative regulation of gliogenesis	11	0.986631	0.699	1	Biological Process	GO:0014014	negative regulation of gliogenesis	0.350046	0.986631	0	0	11	11
GO:0014706 striated muscle tissue development	11	0.986631	0.699	1	Biological Process	GO:0014706	striated muscle tissue development	0.350046	0.986631	0	0	11	11
GO:0018108 peptidyl-tyrosine phosphorylation	11	0.986631	0.699	1	Biological Process	GO:0018108	peptidyl-tyrosine phosphorylation	0.350046	0.986631	0	0	11	11
GO:0018212 peptidyl-tyrosine modification	11	0.986631	0.699	1	Biological Process	GO:0018212	peptidyl-tyrosine modification	0.350046	0.986631	0	0	11	11
GO:0019216 regulation of lipid metabolic process	11	0.986631	0.699	1	Biological Process	GO:0019216	regulation of lipid metabolic process	0.350046	0.986631	0	0	11	11
GO:0021799 cerebral cortex radially oriented cell migration	11	0.986631	0.699	1	Biological Process	GO:0021799	cerebral cortex radially oriented cell migration	0.350046	0.986631	0	0	11	11
GO:0031497 chromatin assembly	11	0.986631	0.699	1	Biological Process	GO:0031497	chromatin assembly	0.350046	0.986631	0	0	11	11
GO:0032200 telomere organization	11	0.986631	0.699	1	Biological Process	GO:0032200	telomere organization	0.350046	0.986631	0	0	11	11
GO:0032204 regulation of telomere maintenance	11	0.986631	0.699	1	Biological Process	GO:0032204	regulation of telomere maintenance	0.350046	0.986631	0	0	11	11
GO:0032291 axon ensheathment in central nervous system	11	0.986631	0.699	1	Biological Process	GO:0032291	axon ensheathment in central nervous system	0.350046	0.986631	0	0	11	11
GO:0033260 nuclear DNA replication	11	0.986631	0.699	1	Biological Process	GO:0033260	nuclear DNA replication	0.350046	0.986631	0	0	11	11
GO:0033262 regulation of nuclear cell cycle DNA replication	11	0.986631	0.699	1	Biological Process	GO:0033262	regulation of nuclear cell cycle DNA replication	0.350046	0.986631	0	0	11	11
GO:0034394 protein localization to cell surface	11	0.986631	0.699	1	Biological Process	GO:0034394	protein localization to cell surface	0.350046	0.986631	0	0	11	11
GO:0035023 regulation of Rho protein signal transduction	11	0.986631	0.699	1	Biological Process	GO:0035023	regulation of Rho protein signal transduction	0.350046	0.986631	0	0	11	11
GO:0035265 organ growth	11	0.986631	0.699	1	Biological Process	GO:0035265	organ growth	0.350046	0.986631	0	0	11	11
GO:0036075 replacement ossification	11	0.986631	0.699	1	Biological Process	GO:0036075	replacement ossification	0.350046	0.986631	0	0	11	11
GO:0042490 mechanoreceptor differentiation	11	0.986631	0.699	1	Biological Process	GO:0042490	mechanoreceptor differentiation	0.350046	0.986631	0	0	11	11
GO:0042503 tyrosine phosphorylation of Stat3 protein	11	0.986631	0.699	1	Biological Process	GO:0042503	tyrosine phosphorylation of Stat3 protein	0.350046	0.986631	0	0	11	11
GO:0042508 tyrosine phosphorylation of Stat1 protein	11	0.986631	0.699	1	Biological Process	GO:0042508	tyrosine phosphorylation of Stat1 protein	0.350046	0.986631	0	0	11	11
GO:0042509 regulation of tyrosine phosphorylation of STAT protein	11	0.986631	0.699	1	Biological Process	GO:0042509	regulation of tyrosine phosphorylation of STAT protein	0.350046	0.986631	0	0	11	11
GO:0042510 regulation of tyrosine phosphorylation of Stat1 protein	11	0.986631	0.699	1	Biological Process	GO:0042510	regulation of tyrosine phosphorylation of Stat1 protein	0.350046	0.986631	0	0	11	11
GO:0042516 regulation of tyrosine phosphorylation of Stat3 protein	11	0.986631	0.699	1	Biological Process	GO:0042516	regulation of tyrosine phosphorylation of Stat3 protein	0.350046	0.986631	0	0	11	11
GO:0043266 regulation of potassium ion transport	11	0.986631	0.699	1	Biological Process	GO:0043266	regulation of potassium ion transport	0.350046	0.986631	0	0	11	11
GO:0043516 regulation of DNA damage response, signal transduction by p53 class mediator	11	0.986631	0.699	1	Biological Process	GO:0043516	regulation of DNA damage response, signal transduction by p53 class mediator	0.350046	0.986631	0	0	11	11
GO:0043550 regulation of lipid kinase activity	11	0.986631	0.699	1	Biological Process	GO:0043550	regulation of lipid kinase activity	0.350046	0.986631	0	0	11	11
GO:0043551 regulation of phosphatidylinositol 3-kinase activity	11	0.986631	0.699	1	Biological Process	GO:0043551	regulation of phosphatidylinositol 3-kinase activity	0.350046	0.986631	0	0	11	11
GO:0044344 cellular response to fibroblast growth factor stimulus	11	0.986631	0.699	1	Biological Process	GO:0044344	cellular response to fibroblast growth factor stimulus	0.350046	0.986631	0	0	11	11
GO:0044786 cell cycle DNA replication	11	0.986631	0.699	1	Biological Process	GO:0044786	cell cycle DNA replication	0.350046	0.986631	0	0	11	11
GO:0045685 regulation of glial cell differentiation	11	0.986631	0.699	1	Biological Process	GO:0045685	regulation of glial cell differentiation	0.350046	0.986631	0	0	11	11
GO:0045686 negative regulation of glial cell differentiation	11	0.986631	0.699	1	Biological Process	GO:0045686	negative regulation of glial cell differentiation	0.350046	0.986631	0	0	11	11
GO:0046425 regulation of JAK-STAT cascade	11	0.986631	0.699	1	Biological Process	GO:0046425	regulation of JAK-STAT cascade	0.350046	0.986631	0	0	11	11
GO:0046578 regulation of Ras protein signal transduction	11	0.986631	0.699	1	Biological Process	GO:0046578	regulation of Ras protein signal transduction	0.350046	0.986631	0	0	11	11
GO:0048799 organ maturation	11	0.986631	0.699	1	Biological Process	GO:0048799	organ maturation	0.350046	0.986631	0	0	11	11
GO:0050708 regulation of protein secretion	11	0.986631	0.699	1	Biological Process	GO:0050708	regulation of protein secretion	0.350046	0.986631	0	0	11	11
GO:0050730 regulation of peptidyl-tyrosine phosphorylation	11	0.986631	0.699	1	Biological Process	GO:0050730	regulation of peptidyl-tyrosine phosphorylation	0.350046	0.986631	0	0	11	11
GO:0050808 synapse organization	11	0.986631	0.699	1	Biological Process	GO:0050808	synapse organization	0.350046	0.986631	0	0	11	11
GO:0050954 sensory perception of mechanical stimulus	11	0.986631	0.699	1	Biological Process	GO:0050954	sensory perception of mechanical stimulus	0.350046	0.986631	0	0	11	11
GO:0060537 muscle tissue development	11	0.986631	0.699	1	Biological Process	GO:0060537	muscle tissue development	0.350046	0.986631	0	0	11	11
GO:0071241 cellular response to inorganic substance	11	0.986631	0.699	1	Biological Process	GO:0071241	cellular response to inorganic substance	0.350046	0.986631	0	0	11	11
GO:0071695 anatomical structure maturation	11	0.986631	0.699	1	Biological Process	GO:0071695	anatomical structure maturation	0.350046	0.986631	0	0	11	11
GO:0071774 response to fibroblast growth factor	11	0.986631	0.699	1	Biological Process	GO:0071774	response to fibroblast growth factor	0.350046	0.986631	0	0	11	11
GO:0090329 regulation of DNA-dependent DNA replication	11	0.986631	0.699	1	Biological Process	GO:0090329	regulation of DNA-dependent DNA replication	0.350046	0.986631	0	0	11	11
GO:0097696 STAT cascade	11	0.986631	0.699	1	Biological Process	GO:0097696	STAT cascade	0.350046	0.986631	0	0	11	11
GO:1901796 regulation of signal transduction by p53 class mediator	11	0.986631	0.699	1	Biological Process	GO:1901796	regulation of signal transduction by p53 class mediator	0.350046	0.986631	0	0	11	11
GO:1903725 regulation of phospholipid metabolic process	11	0.986631	0.699	1	Biological Process	GO:1903725	regulation of phospholipid metabolic process	0.350046	0.986631	0	0	11	11
GO:1904892 regulation of STAT cascade	11	0.986631	0.699	1	Biological Process	GO:1904892	regulation of STAT cascade	0.350046	0.986631	0	0	11	11
GO:1903649 regulation of cytoplasmic transport	34	0.986631	2.161	0.944	Biological Process	GO:1903649	regulation of cytoplasmic transport	0.351183	0.986631	0	0	34	36
GO:0006082 organic acid metabolic process	45	0.986631	2.861	0.938	Biological Process	GO:0006082	organic acid metabolic process	0.352437	0.986631	0	0	45	48
GO:0043436 oxoacid metabolic process	45	0.986631	2.861	0.938	Biological Process	GO:0043436	oxoacid metabolic process	0.352437	0.986631	0	0	45	48
GO:0000375 RNA splicing, via transesterification reactions	22	0.986631	1.399	0.957	Biological Process	GO:0000375	RNA splicing, via transesterification reactions	0.367713	0.986631	0	0	22	23
GO:0000377 RNA splicing, via transesterification reactions with bulged adenosine as nucleophile	22	0.986631	1.399	0.957	Biological Process	GO:0000377	RNA splicing, via transesterification reactions with bulged adenosine as nucleophile	0.367713	0.986631	0	0	22	23
GO:0008380 RNA splicing	22	0.986631	1.399	0.957	Biological Process	GO:0008380	RNA splicing	0.367713	0.986631	0	0	22	23
GO:0009607 response to biotic stimulus	22	0.986631	1.399	0.957	Biological Process	GO:0009607	response to biotic stimulus	0.367713	0.986631	0	0	22	23
GO:0032392 DNA geometric change	22	0.986631	1.399	0.957	Biological Process	GO:0032392	DNA geometric change	0.367713	0.986631	0	0	22	23
GO:0043207 response to external biotic stimulus	22	0.986631	1.399	0.957	Biological Process	GO:0043207	response to external biotic stimulus	0.367713	0.986631	0	0	22	23
GO:0051707 response to other organism	22	0.986631	1.399	0.957	Biological Process	GO:0051707	response to other organism	0.367713	0.986631	0	0	22	23
GO:1903320 regulation of protein modification by small protein conjugation or removal	22	0.986631	1.399	0.957	Biological Process	GO:1903320	regulation of protein modification by small protein conjugation or removal	0.367713	0.986631	0	0	22	23
GO:0003690 double-stranded DNA binding	21	1	1.484	0.955	Molecular Function	GO:0003690	double-stranded DNA binding	0.368091	1	0	0	21	22
GO:0043565 sequence-specific DNA binding	21	1	1.484	0.955	Molecular Function	GO:0043565	sequence-specific DNA binding	0.368091	1	0	0	21	22
GO:0004553 hydrolase activity, hydrolyzing O-glycosyl compounds	10	1	0.707	1	Molecular Function	GO:0004553	hydrolase activity, hydrolyzing O-glycosyl compounds	0.36869	1	0	0	10	10
GO:0008168 methyltransferase activity	10	1	0.707	1	Molecular Function	GO:0008168	methyltransferase activity	0.36869	1	0	0	10	10
GO:0008276 protein methyltransferase activity	10	1	0.707	1	Molecular Function	GO:0008276	protein methyltransferase activity	0.36869	1	0	0	10	10
GO:0016741 transferase activity, transferring one-carbon groups	10	1	0.707	1	Molecular Function	GO:0016741	transferase activity, transferring one-carbon groups	0.36869	1	0	0	10	10
GO:0016798 hydrolase activity, acting on glycosyl bonds	10	1	0.707	1	Molecular Function	GO:0016798	hydrolase activity, acting on glycosyl bonds	0.36869	1	0	0	10	10
GO:0019901 protein kinase binding	10	1	0.707	1	Molecular Function	GO:0019901	protein kinase binding	0.36869	1	0	0	10	10
GO:0036137 kynurenine aminotransferase activity	10	1	0.707	1	Molecular Function	GO:0036137	kynurenine aminotransferase activity	0.36869	1	0	0	10	10
GO:0070546 L-phenylalanine aminotransferase activity	10	1	0.707	1	Molecular Function	GO:0070546	L-phenylalanine aminotransferase activity	0.36869	1	0	0	10	10
GO:0070548 L-glutamine aminotransferase activity	10	1	0.707	1	Molecular Function	GO:0070548	L-glutamine aminotransferase activity	0.36869	1	0	0	10	10
GO:0006629 lipid metabolic process	44	0.986631	2.797	0.936	Biological Process	GO:0006629	lipid metabolic process	0.369373	0.986631	0	0	44	47
GO:0046822 regulation of nucleocytoplasmic transport	33	0.986631	2.098	0.943	Biological Process	GO:0046822	regulation of nucleocytoplasmic transport	0.370624	0.986631	0	0	33	35
GO:0016787 hydrolase activity	172	1	12.155	0.915	Molecular Function	GO:0016787	hydrolase activity	0.374088	1	0	0	172	188
GO:0019897 extrinsic component of plasma membrane	9	0.848687	0.579	1	Cellular Component	GO:0019897	extrinsic component of plasma membrane	0.382066	0.848687	0	0	9	9
GO:0031253 cell projection membrane	9	0.848687	0.579	1	Cellular Component	GO:0031253	cell projection membrane	0.382066	0.848687	0	0	9	9
GO:0034703 cation channel complex	9	0.848687	0.579	1	Cellular Component	GO:0034703	cation channel complex	0.382066	0.848687	0	0	9	9
GO:0034705 potassium channel complex	9	0.848687	0.579	1	Cellular Component	GO:0034705	potassium channel complex	0.382066	0.848687	0	0	9	9
GO:0030118 clathrin coat	19	0.848687	1.222	0.95	Cellular Component	GO:0030118	clathrin coat	0.38368	0.848687	0	0	19	20
GO:0044309 neuron spine	19	0.848687	1.222	0.95	Cellular Component	GO:0044309	neuron spine	0.38368	0.848687	0	0	19	20
GO:0015630 microtubule cytoskeleton	159	0.848687	10.225	0.909	Cellular Component	GO:0015630	microtubule cytoskeleton	0.385119	0.848687	0	0	159	175
GO:0001501 skeletal system development	10	0.986631	0.636	1	Biological Process	GO:0001501	skeletal system development	0.385207	0.986631	0	0	10	10
GO:0006029 proteoglycan metabolic process	10	0.986631	0.636	1	Biological Process	GO:0006029	proteoglycan metabolic process	0.385207	0.986631	0	0	10	10
GO:0006575 cellular modified amino acid metabolic process	10	0.986631	0.636	1	Biological Process	GO:0006575	cellular modified amino acid metabolic process	0.385207	0.986631	0	0	10	10
GO:0009799 specification of symmetry	10	0.986631	0.636	1	Biological Process	GO:0009799	specification of symmetry	0.385207	0.986631	0	0	10	10
GO:0009855 determination of bilateral symmetry	10	0.986631	0.636	1	Biological Process	GO:0009855	determination of bilateral symmetry	0.385207	0.986631	0	0	10	10
GO:0014812 muscle cell migration	10	0.986631	0.636	1	Biological Process	GO:0014812	muscle cell migration	0.385207	0.986631	0	0	10	10
GO:0014909 smooth muscle cell migration	10	0.986631	0.636	1	Biological Process	GO:0014909	smooth muscle cell migration	0.385207	0.986631	0	0	10	10
GO:0014910 regulation of smooth muscle cell migration	10	0.986631	0.636	1	Biological Process	GO:0014910	regulation of smooth muscle cell migration	0.385207	0.986631	0	0	10	10
GO:0016358 dendrite development	10	0.986631	0.636	1	Biological Process	GO:0016358	dendrite development	0.385207	0.986631	0	0	10	10
GO:0019321 pentose metabolic process	10	0.986631	0.636	1	Biological Process	GO:0019321	pentose metabolic process	0.385207	0.986631	0	0	10	10
GO:0019725 cellular homeostasis	10	0.986631	0.636	1	Biological Process	GO:0019725	cellular homeostasis	0.385207	0.986631	0	0	10	10
GO:0022898 regulation of transmembrane transporter activity	10	0.986631	0.636	1	Biological Process	GO:0022898	regulation of transmembrane transporter activity	0.385207	0.986631	0	0	10	10
GO:0030166 proteoglycan biosynthetic process	10	0.986631	0.636	1	Biological Process	GO:0030166	proteoglycan biosynthetic process	0.385207	0.986631	0	0	10	10
GO:0031056 regulation of histone modification	10	0.986631	0.636	1	Biological Process	GO:0031056	regulation of histone modification	0.385207	0.986631	0	0	10	10
GO:0031110 regulation of microtubule polymerization or depolymerization	10	0.986631	0.636	1	Biological Process	GO:0031110	regulation of microtubule polymerization or depolymerization	0.385207	0.986631	0	0	10	10
GO:0031111 negative regulation of microtubule polymerization or depolymerization	10	0.986631	0.636	1	Biological Process	GO:0031111	negative regulation of microtubule polymerization or depolymerization	0.385207	0.986631	0	0	10	10
GO:0032409 regulation of transporter activity	10	0.986631	0.636	1	Biological Process	GO:0032409	regulation of transporter activity	0.385207	0.986631	0	0	10	10
GO:0032412 regulation of ion transmembrane transporter activity	10	0.986631	0.636	1	Biological Process	GO:0032412	regulation of ion transmembrane transporter activity	0.385207	0.986631	0	0	10	10
GO:0042176 regulation of protein catabolic process	10	0.986631	0.636	1	Biological Process	GO:0042176	regulation of protein catabolic process	0.385207	0.986631	0	0	10	10
GO:0042537 benzene-containing compound metabolic process	10	0.986631	0.636	1	Biological Process	GO:0042537	benzene-containing compound metabolic process	0.385207	0.986631	0	0	10	10
GO:0048813 dendrite morphogenesis	10	0.986631	0.636	1	Biological Process	GO:0048813	dendrite morphogenesis	0.385207	0.986631	0	0	10	10
GO:0048814 regulation of dendrite morphogenesis	10	0.986631	0.636	1	Biological Process	GO:0048814	regulation of dendrite morphogenesis	0.385207	0.986631	0	0	10	10
GO:0050773 regulation of dendrite development	10	0.986631	0.636	1	Biological Process	GO:0050773	regulation of dendrite development	0.385207	0.986631	0	0	10	10
GO:0050801 ion homeostasis	10	0.986631	0.636	1	Biological Process	GO:0050801	ion homeostasis	0.385207	0.986631	0	0	10	10
GO:0051098 regulation of binding	10	0.986631	0.636	1	Biological Process	GO:0051098	regulation of binding	0.385207	0.986631	0	0	10	10
GO:0051494 negative regulation of cytoskeleton organization	10	0.986631	0.636	1	Biological Process	GO:0051494	negative regulation of cytoskeleton organization	0.385207	0.986631	0	0	10	10
GO:0051648 vesicle localization	10	0.986631	0.636	1	Biological Process	GO:0051648	vesicle localization	0.385207	0.986631	0	0	10	10
GO:0051650 establishment of vesicle localization	10	0.986631	0.636	1	Biological Process	GO:0051650	establishment of vesicle localization	0.385207	0.986631	0	0	10	10
GO:0061136 regulation of proteasomal protein catabolic process	10	0.986631	0.636	1	Biological Process	GO:0061136	regulation of proteasomal protein catabolic process	0.385207	0.986631	0	0	10	10
GO:0070189 kynurenine metabolic process	10	0.986631	0.636	1	Biological Process	GO:0070189	kynurenine metabolic process	0.385207	0.986631	0	0	10	10
GO:0070507 regulation of microtubule cytoskeleton organization	10	0.986631	0.636	1	Biological Process	GO:0070507	regulation of microtubule cytoskeleton organization	0.385207	0.986631	0	0	10	10
GO:0097485 neuron projection guidance	10	0.986631	0.636	1	Biological Process	GO:0097485	neuron projection guidance	0.385207	0.986631	0	0	10	10
GO:0098542 defense response to other organism	10	0.986631	0.636	1	Biological Process	GO:0098542	defense response to other organism	0.385207	0.986631	0	0	10	10
GO:1903050 regulation of proteolysis involved in cellular protein catabolic process	10	0.986631	0.636	1	Biological Process	GO:1903050	regulation of proteolysis involved in cellular protein catabolic process	0.385207	0.986631	0	0	10	10
GO:1903362 regulation of cellular protein catabolic process	10	0.986631	0.636	1	Biological Process	GO:1903362	regulation of cellular protein catabolic process	0.385207	0.986631	0	0	10	10
GO:0045184 establishment of protein localization	127	0.986631	8.074	0.92	Biological Process	GO:0045184	establishment of protein localization	0.388449	0.986631	0	0	127	138
GO:0009605 response to external stimulus	32	0.986631	2.034	0.941	Biological Process	GO:0009605	response to external stimulus	0.390786	0.986631	0	0	32	34
GO:0044093 positive regulation of molecular function	64	0.986631	4.069	0.928	Biological Process	GO:0044093	positive regulation of molecular function	0.391517	0.986631	0	0	64	69
GO:0006732 coenzyme metabolic process	21	0.986631	1.335	0.955	Biological Process	GO:0006732	coenzyme metabolic process	0.392444	0.986631	0	0	21	22
GO:0006790 sulfur compound metabolic process	21	0.986631	1.335	0.955	Biological Process	GO:0006790	sulfur compound metabolic process	0.392444	0.986631	0	0	21	22
GO:0031396 regulation of protein ubiquitination	21	0.986631	1.335	0.955	Biological Process	GO:0031396	regulation of protein ubiquitination	0.392444	0.986631	0	0	21	22
GO:0050794 regulation of cellular process	753	0.986631	47.87	0.912	Biological Process	GO:0050794	regulation of cellular process	0.403737	0.986631	0	0	753	826
GO:0044092 negative regulation of molecular function	42	0.986631	2.67	0.933	Biological Process	GO:0044092	negative regulation of molecular function	0.404746	0.986631	0	0	42	45
GO:0004032 alditol:NADP+ 1-oxidoreductase activity	9	1	0.636	1	Molecular Function	GO:0004032	alditol:NADP+ 1-oxidoreductase activity	0.407499	1	0	0	9	9
GO:0004033 aldo-keto reductase (NADP) activity	9	1	0.636	1	Molecular Function	GO:0004033	aldo-keto reductase (NADP) activity	0.407499	1	0	0	9	9
GO:0005267 potassium channel activity	9	1	0.636	1	Molecular Function	GO:0005267	potassium channel activity	0.407499	1	0	0	9	9
GO:0008106 alcohol dehydrogenase (NADP+) activity	9	1	0.636	1	Molecular Function	GO:0008106	alcohol dehydrogenase (NADP+) activity	0.407499	1	0	0	9	9
GO:0008170 N-methyltransferase activity	9	1	0.636	1	Molecular Function	GO:0008170	N-methyltransferase activity	0.407499	1	0	0	9	9
GO:0008514 organic anion transmembrane transporter activity	9	1	0.636	1	Molecular Function	GO:0008514	organic anion transmembrane transporter activity	0.407499	1	0	0	9	9
GO:0008757 S-adenosylmethionine-dependent methyltransferase activity	9	1	0.636	1	Molecular Function	GO:0008757	S-adenosylmethionine-dependent methyltransferase activity	0.407499	1	0	0	9	9
GO:0016229 steroid dehydrogenase activity	9	1	0.636	1	Molecular Function	GO:0016229	steroid dehydrogenase activity	0.407499	1	0	0	9	9
GO:0016278 lysine N-methyltransferase activity	9	1	0.636	1	Molecular Function	GO:0016278	lysine N-methyltransferase activity	0.407499	1	0	0	9	9
GO:0016279 protein-lysine N-methyltransferase activity	9	1	0.636	1	Molecular Function	GO:0016279	protein-lysine N-methyltransferase activity	0.407499	1	0	0	9	9
GO:0016830 carbon-carbon lyase activity	9	1	0.636	1	Molecular Function	GO:0016830	carbon-carbon lyase activity	0.407499	1	0	0	9	9
GO:0033218 amide binding	9	1	0.636	1	Molecular Function	GO:0033218	amide binding	0.407499	1	0	0	9	9
GO:0033764 steroid dehydrogenase activity, acting on the CH-OH group of donors, NAD or NADP as acceptor	9	1	0.636	1	Molecular Function	GO:0033764	steroid dehydrogenase activity, acting on the CH-OH group of donors, NAD or NADP as acceptor	0.407499	1	0	0	9	9
GO:1902936 phosphatidylinositol bisphosphate binding	9	1	0.636	1	Molecular Function	GO:1902936	phosphatidylinositol bisphosphate binding	0.407499	1	0	0	9	9
GO:0002252 immune effector process	31	0.986631	1.971	0.939	Biological Process	GO:0002252	immune effector process	0.411657	0.986631	0	0	31	33
GO:0006952 defense response	31	0.986631	1.971	0.939	Biological Process	GO:0006952	defense response	0.411657	0.986631	0	0	31	33
GO:0032269 negative regulation of cellular protein metabolic process	31	0.986631	1.971	0.939	Biological Process	GO:0032269	negative regulation of cellular protein metabolic process	0.411657	0.986631	0	0	31	33
GO:0043085 positive regulation of catalytic activity	52	0.986631	3.306	0.929	Biological Process	GO:0043085	positive regulation of catalytic activity	0.41433	0.986631	0	0	52	56
GO:0000398 mRNA splicing, via spliceosome	20	0.986631	1.271	0.952	Biological Process	GO:0000398	mRNA splicing, via spliceosome	0.418408	0.986631	0	0	20	21
GO:0009100 glycoprotein metabolic process	20	0.986631	1.271	0.952	Biological Process	GO:0009100	glycoprotein metabolic process	0.418408	0.986631	0	0	20	21
GO:0009101 glycoprotein biosynthetic process	20	0.986631	1.271	0.952	Biological Process	GO:0009101	glycoprotein biosynthetic process	0.418408	0.986631	0	0	20	21
GO:0009891 positive regulation of biosynthetic process	20	0.986631	1.271	0.952	Biological Process	GO:0009891	positive regulation of biosynthetic process	0.418408	0.986631	0	0	20	21
GO:0010498 proteasomal protein catabolic process	20	0.986631	1.271	0.952	Biological Process	GO:0010498	proteasomal protein catabolic process	0.418408	0.986631	0	0	20	21
GO:0016055 Wnt signaling pathway	20	0.986631	1.271	0.952	Biological Process	GO:0016055	Wnt signaling pathway	0.418408	0.986631	0	0	20	21
GO:0031328 positive regulation of cellular biosynthetic process	20	0.986631	1.271	0.952	Biological Process	GO:0031328	positive regulation of cellular biosynthetic process	0.418408	0.986631	0	0	20	21
GO:0000075 cell cycle checkpoint	9	0.986631	0.572	1	Biological Process	GO:0000075	cell cycle checkpoint	0.423876	0.986631	0	0	9	9
GO:0000077 DNA damage checkpoint	9	0.986631	0.572	1	Biological Process	GO:0000077	DNA damage checkpoint	0.423876	0.986631	0	0	9	9
GO:0000910 cytokinesis	9	0.986631	0.572	1	Biological Process	GO:0000910	cytokinesis	0.423876	0.986631	0	0	9	9
GO:0002320 lymphoid progenitor cell differentiation	9	0.986631	0.572	1	Biological Process	GO:0002320	lymphoid progenitor cell differentiation	0.423876	0.986631	0	0	9	9
GO:0003143 embryonic heart tube morphogenesis	9	0.986631	0.572	1	Biological Process	GO:0003143	embryonic heart tube morphogenesis	0.423876	0.986631	0	0	9	9
GO:0003279 cardiac septum development	9	0.986631	0.572	1	Biological Process	GO:0003279	cardiac septum development	0.423876	0.986631	0	0	9	9
GO:0006266 DNA ligation	9	0.986631	0.572	1	Biological Process	GO:0006266	DNA ligation	0.423876	0.986631	0	0	9	9
GO:0006486 protein glycosylation	9	0.986631	0.572	1	Biological Process	GO:0006486	protein glycosylation	0.423876	0.986631	0	0	9	9
GO:0006766 vitamin metabolic process	9	0.986631	0.572	1	Biological Process	GO:0006766	vitamin metabolic process	0.423876	0.986631	0	0	9	9
GO:0007034 vacuolar transport	9	0.986631	0.572	1	Biological Process	GO:0007034	vacuolar transport	0.423876	0.986631	0	0	9	9
GO:0007093 mitotic cell cycle checkpoint	9	0.986631	0.572	1	Biological Process	GO:0007093	mitotic cell cycle checkpoint	0.423876	0.986631	0	0	9	9
GO:0014855 striated muscle cell proliferation	9	0.986631	0.572	1	Biological Process	GO:0014855	striated muscle cell proliferation	0.423876	0.986631	0	0	9	9
GO:0015807 L-amino acid transport	9	0.986631	0.572	1	Biological Process	GO:0015807	L-amino acid transport	0.423876	0.986631	0	0	9	9
GO:0019359 nicotinamide nucleotide biosynthetic process	9	0.986631	0.572	1	Biological Process	GO:0019359	nicotinamide nucleotide biosynthetic process	0.423876	0.986631	0	0	9	9
GO:0019363 pyridine nucleotide biosynthetic process	9	0.986631	0.572	1	Biological Process	GO:0019363	pyridine nucleotide biosynthetic process	0.423876	0.986631	0	0	9	9
GO:0019566 arabinose metabolic process	9	0.986631	0.572	1	Biological Process	GO:0019566	arabinose metabolic process	0.423876	0.986631	0	0	9	9
GO:0031570 DNA integrity checkpoint	9	0.986631	0.572	1	Biological Process	GO:0031570	DNA integrity checkpoint	0.423876	0.986631	0	0	9	9
GO:0032943 mononuclear cell proliferation	9	0.986631	0.572	1	Biological Process	GO:0032943	mononuclear cell proliferation	0.423876	0.986631	0	0	9	9
GO:0032944 regulation of mononuclear cell proliferation	9	0.986631	0.572	1	Biological Process	GO:0032944	regulation of mononuclear cell proliferation	0.423876	0.986631	0	0	9	9
GO:0033002 muscle cell proliferation	9	0.986631	0.572	1	Biological Process	GO:0033002	muscle cell proliferation	0.423876	0.986631	0	0	9	9
GO:0035050 embryonic heart tube development	9	0.986631	0.572	1	Biological Process	GO:0035050	embryonic heart tube development	0.423876	0.986631	0	0	9	9
GO:0043393 regulation of protein binding	9	0.986631	0.572	1	Biological Process	GO:0043393	regulation of protein binding	0.423876	0.986631	0	0	9	9
GO:0043413 macromolecule glycosylation	9	0.986631	0.572	1	Biological Process	GO:0043413	macromolecule glycosylation	0.423876	0.986631	0	0	9	9
GO:0043487 regulation of RNA stability	9	0.986631	0.572	1	Biological Process	GO:0043487	regulation of RNA stability	0.423876	0.986631	0	0	9	9
GO:0043488 regulation of mRNA stability	9	0.986631	0.572	1	Biological Process	GO:0043488	regulation of mRNA stability	0.423876	0.986631	0	0	9	9
GO:0044773 mitotic DNA damage checkpoint	9	0.986631	0.572	1	Biological Process	GO:0044773	mitotic DNA damage checkpoint	0.423876	0.986631	0	0	9	9
GO:0044774 mitotic DNA integrity checkpoint	9	0.986631	0.572	1	Biological Process	GO:0044774	mitotic DNA integrity checkpoint	0.423876	0.986631	0	0	9	9
GO:0045930 negative regulation of mitotic cell cycle	9	0.986631	0.572	1	Biological Process	GO:0045930	negative regulation of mitotic cell cycle	0.423876	0.986631	0	0	9	9
GO:0048545 response to steroid hormone	9	0.986631	0.572	1	Biological Process	GO:0048545	response to steroid hormone	0.423876	0.986631	0	0	9	9
GO:0060411 cardiac septum morphogenesis	9	0.986631	0.572	1	Biological Process	GO:0060411	cardiac septum morphogenesis	0.423876	0.986631	0	0	9	9
GO:0070661 leukocyte proliferation	9	0.986631	0.572	1	Biological Process	GO:0070661	leukocyte proliferation	0.423876	0.986631	0	0	9	9
GO:0070663 regulation of leukocyte proliferation	9	0.986631	0.572	1	Biological Process	GO:0070663	regulation of leukocyte proliferation	0.423876	0.986631	0	0	9	9
GO:0072525 pyridine-containing compound biosynthetic process	9	0.986631	0.572	1	Biological Process	GO:0072525	pyridine-containing compound biosynthetic process	0.423876	0.986631	0	0	9	9
GO:0097285 cell-type specific apoptotic process	9	0.986631	0.572	1	Biological Process	GO:0097285	cell-type specific apoptotic process	0.423876	0.986631	0	0	9	9
GO:0000109 nucleotide-excision repair complex	8	0.903139	0.514	1	Cellular Component	GO:0000109	nucleotide-excision repair complex	0.425286	0.903139	0	0	8	8
GO:0031248 protein acetyltransferase complex	8	0.903139	0.514	1	Cellular Component	GO:0031248	protein acetyltransferase complex	0.425286	0.903139	0	0	8	8
GO:1902493 acetyltransferase complex	8	0.903139	0.514	1	Cellular Component	GO:1902493	acetyltransferase complex	0.425286	0.903139	0	0	8	8
GO:1990391 DNA repair complex	8	0.903139	0.514	1	Cellular Component	GO:1990391	DNA repair complex	0.425286	0.903139	0	0	8	8
GO:0051223 regulation of protein transport	30	0.986631	1.907	0.938	Biological Process	GO:0051223	regulation of protein transport	0.43322	0.986631	0	0	30	32
GO:0070201 regulation of establishment of protein localization	30	0.986631	1.907	0.938	Biological Process	GO:0070201	regulation of establishment of protein localization	0.43322	0.986631	0	0	30	32
GO:0080134 regulation of response to stress	40	0.986631	2.543	0.93	Biological Process	GO:0080134	regulation of response to stress	0.44202	0.986631	0	0	40	43
GO:0016021 integral component of membrane	63	0.903139	4.051	0.913	Cellular Component	GO:0016021	integral component of membrane	0.442045	0.903139	0	0	63	69
GO:0000726 non-recombinational repair	19	0.986631	1.208	0.95	Biological Process	GO:0000726	non-recombinational repair	0.445601	0.986631	0	0	19	20
GO:0002244 hematopoietic progenitor cell differentiation	19	0.986631	1.208	0.95	Biological Process	GO:0002244	hematopoietic progenitor cell differentiation	0.445601	0.986631	0	0	19	20
GO:0002764 immune response-regulating signaling pathway	19	0.986631	1.208	0.95	Biological Process	GO:0002764	immune response-regulating signaling pathway	0.445601	0.986631	0	0	19	20
GO:0030111 regulation of Wnt signaling pathway	19	0.986631	1.208	0.95	Biological Process	GO:0030111	regulation of Wnt signaling pathway	0.445601	0.986631	0	0	19	20
GO:0034097 response to cytokine	19	0.986631	1.208	0.95	Biological Process	GO:0034097	response to cytokine	0.445601	0.986631	0	0	19	20
GO:0043405 regulation of MAP kinase activity	19	0.986631	1.208	0.95	Biological Process	GO:0043405	regulation of MAP kinase activity	0.445601	0.986631	0	0	19	20
GO:0071900 regulation of protein serine/threonine kinase activity	19	0.986631	1.208	0.95	Biological Process	GO:0071900	regulation of protein serine/threonine kinase activity	0.445601	0.986631	0	0	19	20
GO:0001076 transcription factor activity, RNA polymerase II transcription factor binding	8	1	0.565	1	Molecular Function	GO:0001076	transcription factor activity, RNA polymerase II transcription factor binding	0.450364	1	0	0	8	8
GO:0008080 N-acetyltransferase activity	8	1	0.565	1	Molecular Function	GO:0008080	N-acetyltransferase activity	0.450364	1	0	0	8	8
GO:0016407 acetyltransferase activity	8	1	0.565	1	Molecular Function	GO:0016407	acetyltransferase activity	0.450364	1	0	0	8	8
GO:0016410 N-acyltransferase activity	8	1	0.565	1	Molecular Function	GO:0016410	N-acyltransferase activity	0.450364	1	0	0	8	8
GO:0034212 peptide N-acetyltransferase activity	8	1	0.565	1	Molecular Function	GO:0034212	peptide N-acetyltransferase activity	0.450364	1	0	0	8	8
GO:0031988 membrane-bounded vesicle	242	0.903139	15.563	0.903	Cellular Component	GO:0031988	membrane-bounded vesicle	0.454504	0.903139	0	0	242	268
GO:0006897 endocytosis	29	0.986631	1.844	0.935	Biological Process	GO:0006897	endocytosis	0.455451	0.986631	0	0	29	31
GO:0009892 negative regulation of metabolic process	80	0.986631	5.086	0.92	Biological Process	GO:0009892	negative regulation of metabolic process	0.458518	0.986631	0	0	80	87
GO:0019899 enzyme binding	115	1	8.127	0.913	Molecular Function	GO:0019899	enzyme binding	0.459886	1	0	0	115	126
GO:0000018 regulation of DNA recombination	8	0.986631	0.509	1	Biological Process	GO:0000018	regulation of DNA recombination	0.466399	0.986631	0	0	8	8
GO:0000186 activation of MAPKK activity	8	0.986631	0.509	1	Biological Process	GO:0000186	activation of MAPKK activity	0.466399	0.986631	0	0	8	8
GO:0000725 recombinational repair	8	0.986631	0.509	1	Biological Process	GO:0000725	recombinational repair	0.466399	0.986631	0	0	8	8
GO:0001505 regulation of neurotransmitter levels	8	0.986631	0.509	1	Biological Process	GO:0001505	regulation of neurotransmitter levels	0.466399	0.986631	0	0	8	8
GO:0001773 myeloid dendritic cell activation	8	0.986631	0.509	1	Biological Process	GO:0001773	myeloid dendritic cell activation	0.466399	0.986631	0	0	8	8
GO:0002028 regulation of sodium ion transport	8	0.986631	0.509	1	Biological Process	GO:0002028	regulation of sodium ion transport	0.466399	0.986631	0	0	8	8
GO:0002274 myeloid leukocyte activation	8	0.986631	0.509	1	Biological Process	GO:0002274	myeloid leukocyte activation	0.466399	0.986631	0	0	8	8
GO:0002637 regulation of immunoglobulin production	8	0.986631	0.509	1	Biological Process	GO:0002637	regulation of immunoglobulin production	0.466399	0.986631	0	0	8	8
GO:0002700 regulation of production of molecular mediator of immune response	8	0.986631	0.509	1	Biological Process	GO:0002700	regulation of production of molecular mediator of immune response	0.466399	0.986631	0	0	8	8
GO:0002706 regulation of lymphocyte mediated immunity	8	0.986631	0.509	1	Biological Process	GO:0002706	regulation of lymphocyte mediated immunity	0.466399	0.986631	0	0	8	8
GO:0002708 positive regulation of lymphocyte mediated immunity	8	0.986631	0.509	1	Biological Process	GO:0002708	positive regulation of lymphocyte mediated immunity	0.466399	0.986631	0	0	8	8
GO:0002819 regulation of adaptive immune response	8	0.986631	0.509	1	Biological Process	GO:0002819	regulation of adaptive immune response	0.466399	0.986631	0	0	8	8
GO:0002821 positive regulation of adaptive immune response	8	0.986631	0.509	1	Biological Process	GO:0002821	positive regulation of adaptive immune response	0.466399	0.986631	0	0	8	8
GO:0002822 regulation of adaptive immune response based on somatic recombination of immune receptors built from immunoglobulin superfamily domains	8	0.986631	0.509	1	Biological Process	GO:0002822	regulation of adaptive immune response based on somatic recombination of immune receptors built from immunoglobulin superfamily domains	0.466399	0.986631	0	0	8	8
GO:0002824 positive regulation of adaptive immune response based on somatic recombination of immune receptors built from immunoglobulin superfamily domains	8	0.986631	0.509	1	Biological Process	GO:0002824	positive regulation of adaptive immune response based on somatic recombination of immune receptors built from immunoglobulin superfamily domains	0.466399	0.986631	0	0	8	8
GO:0006873 cellular ion homeostasis	8	0.986631	0.509	1	Biological Process	GO:0006873	cellular ion homeostasis	0.466399	0.986631	0	0	8	8
GO:0008654 phospholipid biosynthetic process	8	0.986631	0.509	1	Biological Process	GO:0008654	phospholipid biosynthetic process	0.466399	0.986631	0	0	8	8
GO:0030003 cellular cation homeostasis	8	0.986631	0.509	1	Biological Process	GO:0030003	cellular cation homeostasis	0.466399	0.986631	0	0	8	8
GO:0030888 regulation of B cell proliferation	8	0.986631	0.509	1	Biological Process	GO:0030888	regulation of B cell proliferation	0.466399	0.986631	0	0	8	8
GO:0034982 mitochondrial protein processing	8	0.986631	0.509	1	Biological Process	GO:0034982	mitochondrial protein processing	0.466399	0.986631	0	0	8	8
GO:0042100 B cell proliferation	8	0.986631	0.509	1	Biological Process	GO:0042100	B cell proliferation	0.466399	0.986631	0	0	8	8
GO:0043009 chordate embryonic development	8	0.986631	0.509	1	Biological Process	GO:0043009	chordate embryonic development	0.466399	0.986631	0	0	8	8
GO:0045017 glycerolipid biosynthetic process	8	0.986631	0.509	1	Biological Process	GO:0045017	glycerolipid biosynthetic process	0.466399	0.986631	0	0	8	8
GO:0046474 glycerophospholipid biosynthetic process	8	0.986631	0.509	1	Biological Process	GO:0046474	glycerophospholipid biosynthetic process	0.466399	0.986631	0	0	8	8
GO:0046651 lymphocyte proliferation	8	0.986631	0.509	1	Biological Process	GO:0046651	lymphocyte proliferation	0.466399	0.986631	0	0	8	8
GO:0050670 regulation of lymphocyte proliferation	8	0.986631	0.509	1	Biological Process	GO:0050670	regulation of lymphocyte proliferation	0.466399	0.986631	0	0	8	8
GO:0051303 establishment of chromosome localization	8	0.986631	0.509	1	Biological Process	GO:0051303	establishment of chromosome localization	0.466399	0.986631	0	0	8	8
GO:0055080 cation homeostasis	8	0.986631	0.509	1	Biological Process	GO:0055080	cation homeostasis	0.466399	0.986631	0	0	8	8
GO:0055082 cellular chemical homeostasis	8	0.986631	0.509	1	Biological Process	GO:0055082	cellular chemical homeostasis	0.466399	0.986631	0	0	8	8
GO:0060485 mesenchyme development	8	0.986631	0.509	1	Biological Process	GO:0060485	mesenchyme development	0.466399	0.986631	0	0	8	8
GO:0072577 endothelial cell apoptotic process	8	0.986631	0.509	1	Biological Process	GO:0072577	endothelial cell apoptotic process	0.466399	0.986631	0	0	8	8
GO:0098771 inorganic ion homeostasis	8	0.986631	0.509	1	Biological Process	GO:0098771	inorganic ion homeostasis	0.466399	0.986631	0	0	8	8
GO:1901987 regulation of cell cycle phase transition	8	0.986631	0.509	1	Biological Process	GO:1901987	regulation of cell cycle phase transition	0.466399	0.986631	0	0	8	8
GO:1901990 regulation of mitotic cell cycle phase transition	8	0.986631	0.509	1	Biological Process	GO:1901990	regulation of mitotic cell cycle phase transition	0.466399	0.986631	0	0	8	8
GO:1904019 epithelial cell apoptotic process	8	0.986631	0.509	1	Biological Process	GO:1904019	epithelial cell apoptotic process	0.466399	0.986631	0	0	8	8
GO:0000152 nuclear ubiquitin ligase complex	7	0.903139	0.45	1	Cellular Component	GO:0000152	nuclear ubiquitin ligase complex	0.473364	0.903139	0	0	7	7
GO:0000307 cyclin-dependent protein kinase holoenzyme complex	7	0.903139	0.45	1	Cellular Component	GO:0000307	cyclin-dependent protein kinase holoenzyme complex	0.473364	0.903139	0	0	7	7
GO:0005783 endoplasmic reticulum	7	0.903139	0.45	1	Cellular Component	GO:0005783	endoplasmic reticulum	0.473364	0.903139	0	0	7	7
GO:0030119 AP-type membrane coat adaptor complex	7	0.903139	0.45	1	Cellular Component	GO:0030119	AP-type membrane coat adaptor complex	0.473364	0.903139	0	0	7	7
GO:0035869 ciliary transition zone	7	0.903139	0.45	1	Cellular Component	GO:0035869	ciliary transition zone	0.473364	0.903139	0	0	7	7
GO:0038201 TOR complex	7	0.903139	0.45	1	Cellular Component	GO:0038201	TOR complex	0.473364	0.903139	0	0	7	7
GO:0043073 germ cell nucleus	7	0.903139	0.45	1	Cellular Component	GO:0043073	germ cell nucleus	0.473364	0.903139	0	0	7	7
GO:1902554 serine/threonine protein kinase complex	7	0.903139	0.45	1	Cellular Component	GO:1902554	serine/threonine protein kinase complex	0.473364	0.903139	0	0	7	7
GO:1902911 protein kinase complex	7	0.903139	0.45	1	Cellular Component	GO:1902911	protein kinase complex	0.473364	0.903139	0	0	7	7
GO:0006898 receptor-mediated endocytosis	18	0.986631	1.144	0.947	Biological Process	GO:0006898	receptor-mediated endocytosis	0.474009	0.986631	0	0	18	19
GO:0009611 response to wounding	18	0.986631	1.144	0.947	Biological Process	GO:0009611	response to wounding	0.474009	0.986631	0	0	18	19
GO:0010628 positive regulation of gene expression	18	0.986631	1.144	0.947	Biological Process	GO:0010628	positive regulation of gene expression	0.474009	0.986631	0	0	18	19
GO:0015931 nucleobase-containing compound transport	18	0.986631	1.144	0.947	Biological Process	GO:0015931	nucleobase-containing compound transport	0.474009	0.986631	0	0	18	19
GO:0032147 activation of protein kinase activity	18	0.986631	1.144	0.947	Biological Process	GO:0032147	activation of protein kinase activity	0.474009	0.986631	0	0	18	19
GO:0035770 ribonucleoprotein granule	16	0.903139	1.029	0.941	Cellular Component	GO:0035770	ribonucleoprotein granule	0.474338	0.903139	0	0	16	17
GO:0036464 cytoplasmic ribonucleoprotein granule	16	0.903139	1.029	0.941	Cellular Component	GO:0036464	cytoplasmic ribonucleoprotein granule	0.474338	0.903139	0	0	16	17
GO:0042578 phosphoric ester hydrolase activity	17	1	1.201	0.944	Molecular Function	GO:0042578	phosphoric ester hydrolase activity	0.47985	1	0	0	17	18
GO:0043169 cation binding	371	1	26.219	0.907	Molecular Function	GO:0043169	cation binding	0.487191	1	0	0	371	409
GO:0019787 ubiquitin-like protein transferase activity	26	1	1.837	0.929	Molecular Function	GO:0019787	ubiquitin-like protein transferase activity	0.496275	1	0	0	26	28
GO:0004402 histone acetyltransferase activity	7	1	0.495	1	Molecular Function	GO:0004402	histone acetyltransferase activity	0.497703	1	0	0	7	7
GO:0005342 organic acid transmembrane transporter activity	7	1	0.495	1	Molecular Function	GO:0005342	organic acid transmembrane transporter activity	0.497703	1	0	0	7	7
GO:0010485 H4 histone acetyltransferase activity	7	1	0.495	1	Molecular Function	GO:0010485	H4 histone acetyltransferase activity	0.497703	1	0	0	7	7
GO:0015171 amino acid transmembrane transporter activity	7	1	0.495	1	Molecular Function	GO:0015171	amino acid transmembrane transporter activity	0.497703	1	0	0	7	7
GO:0015291 secondary active transmembrane transporter activity	7	1	0.495	1	Molecular Function	GO:0015291	secondary active transmembrane transporter activity	0.497703	1	0	0	7	7
GO:0046943 carboxylic acid transmembrane transporter activity	7	1	0.495	1	Molecular Function	GO:0046943	carboxylic acid transmembrane transporter activity	0.497703	1	0	0	7	7
GO:0061733 peptide-lysine-N-acetyltransferase activity	7	1	0.495	1	Molecular Function	GO:0061733	peptide-lysine-N-acetyltransferase activity	0.497703	1	0	0	7	7
GO:0070566 adenylyltransferase activity	7	1	0.495	1	Molecular Function	GO:0070566	adenylyltransferase activity	0.497703	1	0	0	7	7
GO:0006281 DNA repair	37	0.986631	2.352	0.925	Biological Process	GO:0006281	DNA repair	0.501112	0.986631	0	0	37	40
GO:0051052 regulation of DNA metabolic process	37	0.986631	2.352	0.925	Biological Process	GO:0051052	regulation of DNA metabolic process	0.501112	0.986631	0	0	37	40
GO:0006520 cellular amino acid metabolic process	27	0.986631	1.716	0.931	Biological Process	GO:0006520	cellular amino acid metabolic process	0.501793	0.986631	0	0	27	29
GO:0010517 regulation of phospholipase activity	17	0.986631	1.081	0.944	Biological Process	GO:0010517	regulation of phospholipase activity	0.503604	0.986631	0	0	17	18
GO:0010557 positive regulation of macromolecule biosynthetic process	17	0.986631	1.081	0.944	Biological Process	GO:0010557	positive regulation of macromolecule biosynthetic process	0.503604	0.986631	0	0	17	18
GO:0010770 positive regulation of cell morphogenesis involved in differentiation	17	0.986631	1.081	0.944	Biological Process	GO:0010770	positive regulation of cell morphogenesis involved in differentiation	0.503604	0.986631	0	0	17	18
GO:0019221 cytokine-mediated signaling pathway	17	0.986631	1.081	0.944	Biological Process	GO:0019221	cytokine-mediated signaling pathway	0.503604	0.986631	0	0	17	18
GO:0045893 positive regulation of transcription, DNA-templated	17	0.986631	1.081	0.944	Biological Process	GO:0045893	positive regulation of transcription, DNA-templated	0.503604	0.986631	0	0	17	18
GO:0051254 positive regulation of RNA metabolic process	17	0.986631	1.081	0.944	Biological Process	GO:0051254	positive regulation of RNA metabolic process	0.503604	0.986631	0	0	17	18
GO:0060191 regulation of lipase activity	17	0.986631	1.081	0.944	Biological Process	GO:0060191	regulation of lipase activity	0.503604	0.986631	0	0	17	18
GO:0071345 cellular response to cytokine stimulus	17	0.986631	1.081	0.944	Biological Process	GO:0071345	cellular response to cytokine stimulus	0.503604	0.986631	0	0	17	18
GO:1902680 positive regulation of RNA biosynthetic process	17	0.986631	1.081	0.944	Biological Process	GO:1902680	positive regulation of RNA biosynthetic process	0.503604	0.986631	0	0	17	18
GO:1903508 positive regulation of nucleic acid-templated transcription	17	0.986631	1.081	0.944	Biological Process	GO:1903508	positive regulation of nucleic acid-templated transcription	0.503604	0.986631	0	0	17	18
GO:0043292 contractile fiber	15	0.949913	0.965	0.938	Cellular Component	GO:0043292	contractile fiber	0.507582	0.949913	0	0	15	16
GO:0044449 contractile fiber part	15	0.949913	0.965	0.938	Cellular Component	GO:0044449	contractile fiber part	0.507582	0.949913	0	0	15	16
GO:0004674 protein serine/threonine kinase activity	16	1	1.131	0.941	Molecular Function	GO:0004674	protein serine/threonine kinase activity	0.51108	1	0	0	16	17
GO:0000209 protein polyubiquitination	7	0.986631	0.445	1	Biological Process	GO:0000209	protein polyubiquitination	0.513158	0.986631	0	0	7	7
GO:0001894 tissue homeostasis	7	0.986631	0.445	1	Biological Process	GO:0001894	tissue homeostasis	0.513158	0.986631	0	0	7	7
GO:0002263 cell activation involved in immune response	7	0.986631	0.445	1	Biological Process	GO:0002263	cell activation involved in immune response	0.513158	0.986631	0	0	7	7
GO:0002285 lymphocyte activation involved in immune response	7	0.986631	0.445	1	Biological Process	GO:0002285	lymphocyte activation involved in immune response	0.513158	0.986631	0	0	7	7
GO:0002312 B cell activation involved in immune response	7	0.986631	0.445	1	Biological Process	GO:0002312	B cell activation involved in immune response	0.513158	0.986631	0	0	7	7
GO:0002366 leukocyte activation involved in immune response	7	0.986631	0.445	1	Biological Process	GO:0002366	leukocyte activation involved in immune response	0.513158	0.986631	0	0	7	7
GO:0002639 positive regulation of immunoglobulin production	7	0.986631	0.445	1	Biological Process	GO:0002639	positive regulation of immunoglobulin production	0.513158	0.986631	0	0	7	7
GO:0002702 positive regulation of production of molecular mediator of immune response	7	0.986631	0.445	1	Biological Process	GO:0002702	positive regulation of production of molecular mediator of immune response	0.513158	0.986631	0	0	7	7
GO:0002712 regulation of B cell mediated immunity	7	0.986631	0.445	1	Biological Process	GO:0002712	regulation of B cell mediated immunity	0.513158	0.986631	0	0	7	7
GO:0002714 positive regulation of B cell mediated immunity	7	0.986631	0.445	1	Biological Process	GO:0002714	positive regulation of B cell mediated immunity	0.513158	0.986631	0	0	7	7
GO:0002889 regulation of immunoglobulin mediated immune response	7	0.986631	0.445	1	Biological Process	GO:0002889	regulation of immunoglobulin mediated immune response	0.513158	0.986631	0	0	7	7
GO:0002891 positive regulation of immunoglobulin mediated immune response	7	0.986631	0.445	1	Biological Process	GO:0002891	positive regulation of immunoglobulin mediated immune response	0.513158	0.986631	0	0	7	7
GO:0003209 cardiac atrium morphogenesis	7	0.986631	0.445	1	Biological Process	GO:0003209	cardiac atrium morphogenesis	0.513158	0.986631	0	0	7	7
GO:0003230 cardiac atrium development	7	0.986631	0.445	1	Biological Process	GO:0003230	cardiac atrium development	0.513158	0.986631	0	0	7	7
GO:0003283 atrial septum development	7	0.986631	0.445	1	Biological Process	GO:0003283	atrial septum development	0.513158	0.986631	0	0	7	7
GO:0006163 purine nucleotide metabolic process	7	0.986631	0.445	1	Biological Process	GO:0006163	purine nucleotide metabolic process	0.513158	0.986631	0	0	7	7
GO:0006302 double-strand break repair	7	0.986631	0.445	1	Biological Process	GO:0006302	double-strand break repair	0.513158	0.986631	0	0	7	7
GO:0006303 double-strand break repair via nonhomologous end joining	7	0.986631	0.445	1	Biological Process	GO:0006303	double-strand break repair via nonhomologous end joining	0.513158	0.986631	0	0	7	7
GO:0006655 phosphatidylglycerol biosynthetic process	7	0.986631	0.445	1	Biological Process	GO:0006655	phosphatidylglycerol biosynthetic process	0.513158	0.986631	0	0	7	7
GO:0006836 neurotransmitter transport	7	0.986631	0.445	1	Biological Process	GO:0006836	neurotransmitter transport	0.513158	0.986631	0	0	7	7
GO:0007269 neurotransmitter secretion	7	0.986631	0.445	1	Biological Process	GO:0007269	neurotransmitter secretion	0.513158	0.986631	0	0	7	7
GO:0007368 determination of left/right symmetry	7	0.986631	0.445	1	Biological Process	GO:0007368	determination of left/right symmetry	0.513158	0.986631	0	0	7	7
GO:0007622 rhythmic behavior	7	0.986631	0.445	1	Biological Process	GO:0007622	rhythmic behavior	0.513158	0.986631	0	0	7	7
GO:0009150 purine ribonucleotide metabolic process	7	0.986631	0.445	1	Biological Process	GO:0009150	purine ribonucleotide metabolic process	0.513158	0.986631	0	0	7	7
GO:0009259 ribonucleotide metabolic process	7	0.986631	0.445	1	Biological Process	GO:0009259	ribonucleotide metabolic process	0.513158	0.986631	0	0	7	7
GO:0009755 hormone-mediated signaling pathway	7	0.986631	0.445	1	Biological Process	GO:0009755	hormone-mediated signaling pathway	0.513158	0.986631	0	0	7	7
GO:0009895 negative regulation of catabolic process	7	0.986631	0.445	1	Biological Process	GO:0009895	negative regulation of catabolic process	0.513158	0.986631	0	0	7	7
GO:0009952 anterior/posterior pattern specification	7	0.986631	0.445	1	Biological Process	GO:0009952	anterior/posterior pattern specification	0.513158	0.986631	0	0	7	7
GO:0010761 fibroblast migration	7	0.986631	0.445	1	Biological Process	GO:0010761	fibroblast migration	0.513158	0.986631	0	0	7	7
GO:0010762 regulation of fibroblast migration	7	0.986631	0.445	1	Biological Process	GO:0010762	regulation of fibroblast migration	0.513158	0.986631	0	0	7	7
GO:0016079 synaptic vesicle exocytosis	7	0.986631	0.445	1	Biological Process	GO:0016079	synaptic vesicle exocytosis	0.513158	0.986631	0	0	7	7
GO:0017156 calcium ion regulated exocytosis	7	0.986631	0.445	1	Biological Process	GO:0017156	calcium ion regulated exocytosis	0.513158	0.986631	0	0	7	7
GO:0019693 ribose phosphate metabolic process	7	0.986631	0.445	1	Biological Process	GO:0019693	ribose phosphate metabolic process	0.513158	0.986631	0	0	7	7
GO:0019722 calcium-mediated signaling	7	0.986631	0.445	1	Biological Process	GO:0019722	calcium-mediated signaling	0.513158	0.986631	0	0	7	7
GO:0019932 second-messenger-mediated signaling	7	0.986631	0.445	1	Biological Process	GO:0019932	second-messenger-mediated signaling	0.513158	0.986631	0	0	7	7
GO:0023061 signal release	7	0.986631	0.445	1	Biological Process	GO:0023061	signal release	0.513158	0.986631	0	0	7	7
GO:0030518 intracellular steroid hormone receptor signaling pathway	7	0.986631	0.445	1	Biological Process	GO:0030518	intracellular steroid hormone receptor signaling pathway	0.513158	0.986631	0	0	7	7
GO:0031112 positive regulation of microtubule polymerization or depolymerization	7	0.986631	0.445	1	Biological Process	GO:0031112	positive regulation of microtubule polymerization or depolymerization	0.513158	0.986631	0	0	7	7
GO:0031330 negative regulation of cellular catabolic process	7	0.986631	0.445	1	Biological Process	GO:0031330	negative regulation of cellular catabolic process	0.513158	0.986631	0	0	7	7
GO:0032092 positive regulation of protein binding	7	0.986631	0.445	1	Biological Process	GO:0032092	positive regulation of protein binding	0.513158	0.986631	0	0	7	7
GO:0032602 chemokine production	7	0.986631	0.445	1	Biological Process	GO:0032602	chemokine production	0.513158	0.986631	0	0	7	7
GO:0032642 regulation of chemokine production	7	0.986631	0.445	1	Biological Process	GO:0032642	regulation of chemokine production	0.513158	0.986631	0	0	7	7
GO:0032870 cellular response to hormone stimulus	7	0.986631	0.445	1	Biological Process	GO:0032870	cellular response to hormone stimulus	0.513158	0.986631	0	0	7	7
GO:0035107 appendage morphogenesis	7	0.986631	0.445	1	Biological Process	GO:0035107	appendage morphogenesis	0.513158	0.986631	0	0	7	7
GO:0035108 limb morphogenesis	7	0.986631	0.445	1	Biological Process	GO:0035108	limb morphogenesis	0.513158	0.986631	0	0	7	7
GO:0035710 CD4-positive, alpha-beta T cell activation	7	0.986631	0.445	1	Biological Process	GO:0035710	CD4-positive, alpha-beta T cell activation	0.513158	0.986631	0	0	7	7
GO:0042745 circadian sleep/wake cycle	7	0.986631	0.445	1	Biological Process	GO:0042745	circadian sleep/wake cycle	0.513158	0.986631	0	0	7	7
GO:0042749 regulation of circadian sleep/wake cycle	7	0.986631	0.445	1	Biological Process	GO:0042749	regulation of circadian sleep/wake cycle	0.513158	0.986631	0	0	7	7
GO:0042752 regulation of circadian rhythm	7	0.986631	0.445	1	Biological Process	GO:0042752	regulation of circadian rhythm	0.513158	0.986631	0	0	7	7
GO:0043401 steroid hormone mediated signaling pathway	7	0.986631	0.445	1	Biological Process	GO:0043401	steroid hormone mediated signaling pathway	0.513158	0.986631	0	0	7	7
GO:0044283 small molecule biosynthetic process	7	0.986631	0.445	1	Biological Process	GO:0044283	small molecule biosynthetic process	0.513158	0.986631	0	0	7	7
GO:0045055 regulated exocytosis	7	0.986631	0.445	1	Biological Process	GO:0045055	regulated exocytosis	0.513158	0.986631	0	0	7	7
GO:0045058 T cell selection	7	0.986631	0.445	1	Biological Process	GO:0045058	T cell selection	0.513158	0.986631	0	0	7	7
GO:0045190 isotype switching	7	0.986631	0.445	1	Biological Process	GO:0045190	isotype switching	0.513158	0.986631	0	0	7	7
GO:0045191 regulation of isotype switching	7	0.986631	0.445	1	Biological Process	GO:0045191	regulation of isotype switching	0.513158	0.986631	0	0	7	7
GO:0045830 positive regulation of isotype switching	7	0.986631	0.445	1	Biological Process	GO:0045830	positive regulation of isotype switching	0.513158	0.986631	0	0	7	7
GO:0045911 positive regulation of DNA recombination	7	0.986631	0.445	1	Biological Process	GO:0045911	positive regulation of DNA recombination	0.513158	0.986631	0	0	7	7
GO:0046471 phosphatidylglycerol metabolic process	7	0.986631	0.445	1	Biological Process	GO:0046471	phosphatidylglycerol metabolic process	0.513158	0.986631	0	0	7	7
GO:0048167 regulation of synaptic plasticity	7	0.986631	0.445	1	Biological Process	GO:0048167	regulation of synaptic plasticity	0.513158	0.986631	0	0	7	7
GO:0048489 synaptic vesicle transport	7	0.986631	0.445	1	Biological Process	GO:0048489	synaptic vesicle transport	0.513158	0.986631	0	0	7	7
GO:0048512 circadian behavior	7	0.986631	0.445	1	Biological Process	GO:0048512	circadian behavior	0.513158	0.986631	0	0	7	7
GO:0048736 appendage development	7	0.986631	0.445	1	Biological Process	GO:0048736	appendage development	0.513158	0.986631	0	0	7	7
GO:0048871 multicellular organismal homeostasis	7	0.986631	0.445	1	Biological Process	GO:0048871	multicellular organismal homeostasis	0.513158	0.986631	0	0	7	7
GO:0050803 regulation of synapse structure or activity	7	0.986631	0.445	1	Biological Process	GO:0050803	regulation of synapse structure or activity	0.513158	0.986631	0	0	7	7
GO:0050871 positive regulation of B cell activation	7	0.986631	0.445	1	Biological Process	GO:0050871	positive regulation of B cell activation	0.513158	0.986631	0	0	7	7
GO:0050900 leukocyte migration	7	0.986631	0.445	1	Biological Process	GO:0050900	leukocyte migration	0.513158	0.986631	0	0	7	7
GO:0051054 positive regulation of DNA metabolic process	7	0.986631	0.445	1	Biological Process	GO:0051054	positive regulation of DNA metabolic process	0.513158	0.986631	0	0	7	7
GO:0051099 positive regulation of binding	7	0.986631	0.445	1	Biological Process	GO:0051099	positive regulation of binding	0.513158	0.986631	0	0	7	7
GO:0051305 chromosome movement towards spindle pole	7	0.986631	0.445	1	Biological Process	GO:0051305	chromosome movement towards spindle pole	0.513158	0.986631	0	0	7	7
GO:0051592 response to calcium ion	7	0.986631	0.445	1	Biological Process	GO:0051592	response to calcium ion	0.513158	0.986631	0	0	7	7
GO:0060173 limb development	7	0.986631	0.445	1	Biological Process	GO:0060173	limb development	0.513158	0.986631	0	0	7	7
GO:0060413 atrial septum morphogenesis	7	0.986631	0.445	1	Biological Process	GO:0060413	atrial septum morphogenesis	0.513158	0.986631	0	0	7	7
GO:0070838 divalent metal ion transport	7	0.986631	0.445	1	Biological Process	GO:0070838	divalent metal ion transport	0.513158	0.986631	0	0	7	7
GO:0071383 cellular response to steroid hormone stimulus	7	0.986631	0.445	1	Biological Process	GO:0071383	cellular response to steroid hormone stimulus	0.513158	0.986631	0	0	7	7
GO:0071396 cellular response to lipid	7	0.986631	0.445	1	Biological Process	GO:0071396	cellular response to lipid	0.513158	0.986631	0	0	7	7
GO:0071407 cellular response to organic cyclic compound	7	0.986631	0.445	1	Biological Process	GO:0071407	cellular response to organic cyclic compound	0.513158	0.986631	0	0	7	7
GO:0072348 sulfur compound transport	7	0.986631	0.445	1	Biological Process	GO:0072348	sulfur compound transport	0.513158	0.986631	0	0	7	7
GO:0072511 divalent inorganic cation transport	7	0.986631	0.445	1	Biological Process	GO:0072511	divalent inorganic cation transport	0.513158	0.986631	0	0	7	7
GO:0097479 synaptic vesicle localization	7	0.986631	0.445	1	Biological Process	GO:0097479	synaptic vesicle localization	0.513158	0.986631	0	0	7	7
GO:0097480 establishment of synaptic vesicle localization	7	0.986631	0.445	1	Biological Process	GO:0097480	establishment of synaptic vesicle localization	0.513158	0.986631	0	0	7	7
GO:0097529 myeloid leukocyte migration	7	0.986631	0.445	1	Biological Process	GO:0097529	myeloid leukocyte migration	0.513158	0.986631	0	0	7	7
GO:0097530 granulocyte migration	7	0.986631	0.445	1	Biological Process	GO:0097530	granulocyte migration	0.513158	0.986631	0	0	7	7
GO:0099504 synaptic vesicle cycle	7	0.986631	0.445	1	Biological Process	GO:0099504	synaptic vesicle cycle	0.513158	0.986631	0	0	7	7
GO:0099531 presynaptic process involved in synaptic transmission	7	0.986631	0.445	1	Biological Process	GO:0099531	presynaptic process involved in synaptic transmission	0.513158	0.986631	0	0	7	7
GO:1901615 organic hydroxy compound metabolic process	7	0.986631	0.445	1	Biological Process	GO:1901615	organic hydroxy compound metabolic process	0.513158	0.986631	0	0	7	7
GO:1903309 negative regulation of chromatin modification	7	0.986631	0.445	1	Biological Process	GO:1903309	negative regulation of chromatin modification	0.513158	0.986631	0	0	7	7
GO:2001251 negative regulation of chromosome organization	7	0.986631	0.445	1	Biological Process	GO:2001251	negative regulation of chromosome organization	0.513158	0.986631	0	0	7	7
GO:2001252 positive regulation of chromosome organization	7	0.986631	0.445	1	Biological Process	GO:2001252	positive regulation of chromosome organization	0.513158	0.986631	0	0	7	7
GO:0008023 transcription elongation factor complex	6	0.949913	0.386	1	Cellular Component	GO:0008023	transcription elongation factor complex	0.526843	0.949913	0	0	6	6
GO:0030135 coated vesicle	6	0.949913	0.386	1	Cellular Component	GO:0030135	coated vesicle	0.526843	0.949913	0	0	6	6
GO:0030990 intraciliary transport particle	6	0.949913	0.386	1	Cellular Component	GO:0030990	intraciliary transport particle	0.526843	0.949913	0	0	6	6
GO:0043205 fibril	6	0.949913	0.386	1	Cellular Component	GO:0043205	fibril	0.526843	0.949913	0	0	6	6
GO:0048770 pigment granule	6	0.949913	0.386	1	Cellular Component	GO:0048770	pigment granule	0.526843	0.949913	0	0	6	6
GO:0098609 cell-cell adhesion	65	0.986631	4.132	0.915	Biological Process	GO:0098609	cell-cell adhesion	0.530942	0.986631	0	0	65	71
GO:0007420 brain development	16	0.986631	1.017	0.941	Biological Process	GO:0007420	brain development	0.534337	0.986631	0	0	16	17
GO:0050778 positive regulation of immune response	16	0.986631	1.017	0.941	Biological Process	GO:0050778	positive regulation of immune response	0.534337	0.986631	0	0	16	17
GO:0051046 regulation of secretion	16	0.986631	1.017	0.941	Biological Process	GO:0051046	regulation of secretion	0.534337	0.986631	0	0	16	17
GO:0060322 head development	16	0.986631	1.017	0.941	Biological Process	GO:0060322	head development	0.534337	0.986631	0	0	16	17
GO:0070848 response to growth factor	16	0.986631	1.017	0.941	Biological Process	GO:0070848	response to growth factor	0.534337	0.986631	0	0	16	17
GO:0071363 cellular response to growth factor stimulus	16	0.986631	1.017	0.941	Biological Process	GO:0071363	cellular response to growth factor stimulus	0.534337	0.986631	0	0	16	17
GO:1903530 regulation of secretion by cell	16	0.986631	1.017	0.941	Biological Process	GO:1903530	regulation of secretion by cell	0.534337	0.986631	0	0	16	17
GO:0030016 myofibril	14	0.955961	0.9	0.933	Cellular Component	GO:0030016	myofibril	0.542247	0.955961	0	0	14	15
GO:0030017 sarcomere	14	0.955961	0.9	0.933	Cellular Component	GO:0030017	sarcomere	0.542247	0.955961	0	0	14	15
GO:0031674 I band	14	0.955961	0.9	0.933	Cellular Component	GO:0031674	I band	0.542247	0.955961	0	0	14	15
GO:0007167 enzyme linked receptor protein signaling pathway	35	0.986631	2.225	0.921	Biological Process	GO:0007167	enzyme linked receptor protein signaling pathway	0.542272	0.986631	0	0	35	38
GO:0009968 negative regulation of signal transduction	35	0.986631	2.225	0.921	Biological Process	GO:0009968	negative regulation of signal transduction	0.542272	0.986631	0	0	35	38
GO:0010648 negative regulation of cell communication	35	0.986631	2.225	0.921	Biological Process	GO:0010648	negative regulation of cell communication	0.542272	0.986631	0	0	35	38
GO:0023057 negative regulation of signaling	35	0.986631	2.225	0.921	Biological Process	GO:0023057	negative regulation of signaling	0.542272	0.986631	0	0	35	38
GO:0010605 negative regulation of macromolecule metabolic process	74	0.986631	4.704	0.914	Biological Process	GO:0010605	negative regulation of macromolecule metabolic process	0.54321	0.986631	0	0	74	81
GO:0005539 glycosaminoglycan binding	6	1	0.424	1	Molecular Function	GO:0005539	glycosaminoglycan binding	0.549981	1	0	0	6	6
GO:0008200 ion channel inhibitor activity	6	1	0.424	1	Molecular Function	GO:0008200	ion channel inhibitor activity	0.549981	1	0	0	6	6
GO:0016248 channel inhibitor activity	6	1	0.424	1	Molecular Function	GO:0016248	channel inhibitor activity	0.549981	1	0	0	6	6
GO:0016763 transferase activity, transferring pentosyl groups	6	1	0.424	1	Molecular Function	GO:0016763	transferase activity, transferring pentosyl groups	0.549981	1	0	0	6	6
GO:0016881 acid-amino acid ligase activity	6	1	0.424	1	Molecular Function	GO:0016881	acid-amino acid ligase activity	0.549981	1	0	0	6	6
GO:0035254 glutamate receptor binding	6	1	0.424	1	Molecular Function	GO:0035254	glutamate receptor binding	0.549981	1	0	0	6	6
GO:0035325 Toll-like receptor binding	6	1	0.424	1	Molecular Function	GO:0035325	Toll-like receptor binding	0.549981	1	0	0	6	6
GO:0045309 protein phosphorylated amino acid binding	6	1	0.424	1	Molecular Function	GO:0045309	protein phosphorylated amino acid binding	0.549981	1	0	0	6	6
GO:0047617 acyl-CoA hydrolase activity	6	1	0.424	1	Molecular Function	GO:0047617	acyl-CoA hydrolase activity	0.549981	1	0	0	6	6
GO:0051219 phosphoprotein binding	6	1	0.424	1	Molecular Function	GO:0051219	phosphoprotein binding	0.549981	1	0	0	6	6
GO:0070735 protein-glycine ligase activity	6	1	0.424	1	Molecular Function	GO:0070735	protein-glycine ligase activity	0.549981	1	0	0	6	6
GO:0070739 protein-glutamic acid ligase activity	6	1	0.424	1	Molecular Function	GO:0070739	protein-glutamic acid ligase activity	0.549981	1	0	0	6	6
GO:0072594 establishment of protein localization to organelle	25	0.986631	1.589	0.926	Biological Process	GO:0072594	establishment of protein localization to organelle	0.550353	0.986631	0	0	25	27
GO:0005681 spliceosomal complex	22	0.972965	1.415	0.917	Cellular Component	GO:0005681	spliceosomal complex	0.55598	0.972965	0	0	22	24
GO:0000070 mitotic sister chromatid segregation	6	0.986631	0.381	1	Biological Process	GO:0000070	mitotic sister chromatid segregation	0.564572	0.986631	0	0	6	6
GO:0000819 sister chromatid segregation	6	0.986631	0.381	1	Biological Process	GO:0000819	sister chromatid segregation	0.564572	0.986631	0	0	6	6
GO:0001101 response to acid chemical	6	0.986631	0.381	1	Biological Process	GO:0001101	response to acid chemical	0.564572	0.986631	0	0	6	6
GO:0002685 regulation of leukocyte migration	6	0.986631	0.381	1	Biological Process	GO:0002685	regulation of leukocyte migration	0.564572	0.986631	0	0	6	6
GO:0002687 positive regulation of leukocyte migration	6	0.986631	0.381	1	Biological Process	GO:0002687	positive regulation of leukocyte migration	0.564572	0.986631	0	0	6	6
GO:0002688 regulation of leukocyte chemotaxis	6	0.986631	0.381	1	Biological Process	GO:0002688	regulation of leukocyte chemotaxis	0.564572	0.986631	0	0	6	6
GO:0002690 positive regulation of leukocyte chemotaxis	6	0.986631	0.381	1	Biological Process	GO:0002690	positive regulation of leukocyte chemotaxis	0.564572	0.986631	0	0	6	6
GO:0006399 tRNA metabolic process	6	0.986631	0.381	1	Biological Process	GO:0006399	tRNA metabolic process	0.564572	0.986631	0	0	6	6
GO:0006623 protein targeting to vacuole	6	0.986631	0.381	1	Biological Process	GO:0006623	protein targeting to vacuole	0.564572	0.986631	0	0	6	6
GO:0007005 mitochondrion organization	6	0.986631	0.381	1	Biological Process	GO:0007005	mitochondrion organization	0.564572	0.986631	0	0	6	6
GO:0007051 spindle organization	6	0.986631	0.381	1	Biological Process	GO:0007051	spindle organization	0.564572	0.986631	0	0	6	6
GO:0009896 positive regulation of catabolic process	6	0.986631	0.381	1	Biological Process	GO:0009896	positive regulation of catabolic process	0.564572	0.986631	0	0	6	6
GO:0010771 negative regulation of cell morphogenesis involved in differentiation	6	0.986631	0.381	1	Biological Process	GO:0010771	negative regulation of cell morphogenesis involved in differentiation	0.564572	0.986631	0	0	6	6
GO:0010908 regulation of heparan sulfate proteoglycan biosynthetic process	6	0.986631	0.381	1	Biological Process	GO:0010908	regulation of heparan sulfate proteoglycan biosynthetic process	0.564572	0.986631	0	0	6	6
GO:0014065 phosphatidylinositol 3-kinase signaling	6	0.986631	0.381	1	Biological Process	GO:0014065	phosphatidylinositol 3-kinase signaling	0.564572	0.986631	0	0	6	6
GO:0014066 regulation of phosphatidylinositol 3-kinase signaling	6	0.986631	0.381	1	Biological Process	GO:0014066	regulation of phosphatidylinositol 3-kinase signaling	0.564572	0.986631	0	0	6	6
GO:0015012 heparan sulfate proteoglycan biosynthetic process	6	0.986631	0.381	1	Biological Process	GO:0015012	heparan sulfate proteoglycan biosynthetic process	0.564572	0.986631	0	0	6	6
GO:0015718 monocarboxylic acid transport	6	0.986631	0.381	1	Biological Process	GO:0015718	monocarboxylic acid transport	0.564572	0.986631	0	0	6	6
GO:0015800 acidic amino acid transport	6	0.986631	0.381	1	Biological Process	GO:0015800	acidic amino acid transport	0.564572	0.986631	0	0	6	6
GO:0015813 L-glutamate transport	6	0.986631	0.381	1	Biological Process	GO:0015813	L-glutamate transport	0.564572	0.986631	0	0	6	6
GO:0016053 organic acid biosynthetic process	6	0.986631	0.381	1	Biological Process	GO:0016053	organic acid biosynthetic process	0.564572	0.986631	0	0	6	6
GO:0019079 viral genome replication	6	0.986631	0.381	1	Biological Process	GO:0019079	viral genome replication	0.564572	0.986631	0	0	6	6
GO:0030201 heparan sulfate proteoglycan metabolic process	6	0.986631	0.381	1	Biological Process	GO:0030201	heparan sulfate proteoglycan metabolic process	0.564572	0.986631	0	0	6	6
GO:0030335 positive regulation of cell migration	6	0.986631	0.381	1	Biological Process	GO:0030335	positive regulation of cell migration	0.564572	0.986631	0	0	6	6
GO:0030595 leukocyte chemotaxis	6	0.986631	0.381	1	Biological Process	GO:0030595	leukocyte chemotaxis	0.564572	0.986631	0	0	6	6
GO:0031060 regulation of histone methylation	6	0.986631	0.381	1	Biological Process	GO:0031060	regulation of histone methylation	0.564572	0.986631	0	0	6	6
GO:0031346 positive regulation of cell projection organization	6	0.986631	0.381	1	Biological Process	GO:0031346	positive regulation of cell projection organization	0.564572	0.986631	0	0	6	6
GO:0031958 corticosteroid receptor signaling pathway	6	0.986631	0.381	1	Biological Process	GO:0031958	corticosteroid receptor signaling pathway	0.564572	0.986631	0	0	6	6
GO:0032103 positive regulation of response to external stimulus	6	0.986631	0.381	1	Biological Process	GO:0032103	positive regulation of response to external stimulus	0.564572	0.986631	0	0	6	6
GO:0032479 regulation of type I interferon production	6	0.986631	0.381	1	Biological Process	GO:0032479	regulation of type I interferon production	0.564572	0.986631	0	0	6	6
GO:0032493 response to bacterial lipoprotein	6	0.986631	0.381	1	Biological Process	GO:0032493	response to bacterial lipoprotein	0.564572	0.986631	0	0	6	6
GO:0032496 response to lipopolysaccharide	6	0.986631	0.381	1	Biological Process	GO:0032496	response to lipopolysaccharide	0.564572	0.986631	0	0	6	6
GO:0032606 type I interferon production	6	0.986631	0.381	1	Biological Process	GO:0032606	type I interferon production	0.564572	0.986631	0	0	6	6
GO:0032635 interleukin-6 production	6	0.986631	0.381	1	Biological Process	GO:0032635	interleukin-6 production	0.564572	0.986631	0	0	6	6
GO:0032640 tumor necrosis factor production	6	0.986631	0.381	1	Biological Process	GO:0032640	tumor necrosis factor production	0.564572	0.986631	0	0	6	6
GO:0032675 regulation of interleukin-6 production	6	0.986631	0.381	1	Biological Process	GO:0032675	regulation of interleukin-6 production	0.564572	0.986631	0	0	6	6
GO:0032680 regulation of tumor necrosis factor production	6	0.986631	0.381	1	Biological Process	GO:0032680	regulation of tumor necrosis factor production	0.564572	0.986631	0	0	6	6
GO:0032722 positive regulation of chemokine production	6	0.986631	0.381	1	Biological Process	GO:0032722	positive regulation of chemokine production	0.564572	0.986631	0	0	6	6
GO:0032755 positive regulation of interleukin-6 production	6	0.986631	0.381	1	Biological Process	GO:0032755	positive regulation of interleukin-6 production	0.564572	0.986631	0	0	6	6
GO:0034121 regulation of toll-like receptor signaling pathway	6	0.986631	0.381	1	Biological Process	GO:0034121	regulation of toll-like receptor signaling pathway	0.564572	0.986631	0	0	6	6
GO:0034123 positive regulation of toll-like receptor signaling pathway	6	0.986631	0.381	1	Biological Process	GO:0034123	positive regulation of toll-like receptor signaling pathway	0.564572	0.986631	0	0	6	6
GO:0034142 toll-like receptor 4 signaling pathway	6	0.986631	0.381	1	Biological Process	GO:0034142	toll-like receptor 4 signaling pathway	0.564572	0.986631	0	0	6	6
GO:0040017 positive regulation of locomotion	6	0.986631	0.381	1	Biological Process	GO:0040017	positive regulation of locomotion	0.564572	0.986631	0	0	6	6
GO:0042742 defense response to bacterium	6	0.986631	0.381	1	Biological Process	GO:0042742	defense response to bacterium	0.564572	0.986631	0	0	6	6
GO:0042762 regulation of sulfur metabolic process	6	0.986631	0.381	1	Biological Process	GO:0042762	regulation of sulfur metabolic process	0.564572	0.986631	0	0	6	6
GO:0043489 RNA stabilization	6	0.986631	0.381	1	Biological Process	GO:0043489	RNA stabilization	0.564572	0.986631	0	0	6	6
GO:0044110 growth involved in symbiotic interaction	6	0.986631	0.381	1	Biological Process	GO:0044110	growth involved in symbiotic interaction	0.564572	0.986631	0	0	6	6
GO:0044116 growth of symbiont involved in interaction with host	6	0.986631	0.381	1	Biological Process	GO:0044116	growth of symbiont involved in interaction with host	0.564572	0.986631	0	0	6	6
GO:0044117 growth of symbiont in host	6	0.986631	0.381	1	Biological Process	GO:0044117	growth of symbiont in host	0.564572	0.986631	0	0	6	6
GO:0044126 regulation of growth of symbiont in host	6	0.986631	0.381	1	Biological Process	GO:0044126	regulation of growth of symbiont in host	0.564572	0.986631	0	0	6	6
GO:0044272 sulfur compound biosynthetic process	6	0.986631	0.381	1	Biological Process	GO:0044272	sulfur compound biosynthetic process	0.564572	0.986631	0	0	6	6
GO:0045069 regulation of viral genome replication	6	0.986631	0.381	1	Biological Process	GO:0045069	regulation of viral genome replication	0.564572	0.986631	0	0	6	6
GO:0046394 carboxylic acid biosynthetic process	6	0.986631	0.381	1	Biological Process	GO:0046394	carboxylic acid biosynthetic process	0.564572	0.986631	0	0	6	6
GO:0048015 phosphatidylinositol-mediated signaling	6	0.986631	0.381	1	Biological Process	GO:0048015	phosphatidylinositol-mediated signaling	0.564572	0.986631	0	0	6	6
GO:0048193 Golgi vesicle transport	6	0.986631	0.381	1	Biological Process	GO:0048193	Golgi vesicle transport	0.564572	0.986631	0	0	6	6
GO:0048255 mRNA stabilization	6	0.986631	0.381	1	Biological Process	GO:0048255	mRNA stabilization	0.564572	0.986631	0	0	6	6
GO:0048520 positive regulation of behavior	6	0.986631	0.381	1	Biological Process	GO:0048520	positive regulation of behavior	0.564572	0.986631	0	0	6	6
GO:0048588 developmental cell growth	6	0.986631	0.381	1	Biological Process	GO:0048588	developmental cell growth	0.564572	0.986631	0	0	6	6
GO:0050792 regulation of viral process	6	0.986631	0.381	1	Biological Process	GO:0050792	regulation of viral process	0.564572	0.986631	0	0	6	6
GO:0050920 regulation of chemotaxis	6	0.986631	0.381	1	Biological Process	GO:0050920	regulation of chemotaxis	0.564572	0.986631	0	0	6	6
GO:0050921 positive regulation of chemotaxis	6	0.986631	0.381	1	Biological Process	GO:0050921	positive regulation of chemotaxis	0.564572	0.986631	0	0	6	6
GO:0051235 maintenance of location	6	0.986631	0.381	1	Biological Process	GO:0051235	maintenance of location	0.564572	0.986631	0	0	6	6
GO:0051272 positive regulation of cellular component movement	6	0.986631	0.381	1	Biological Process	GO:0051272	positive regulation of cellular component movement	0.564572	0.986631	0	0	6	6
GO:0060326 cell chemotaxis	6	0.986631	0.381	1	Biological Process	GO:0060326	cell chemotaxis	0.564572	0.986631	0	0	6	6
GO:0060560 developmental growth involved in morphogenesis	6	0.986631	0.381	1	Biological Process	GO:0060560	developmental growth involved in morphogenesis	0.564572	0.986631	0	0	6	6
GO:0061640 cytoskeleton-dependent cytokinesis	6	0.986631	0.381	1	Biological Process	GO:0061640	cytoskeleton-dependent cytokinesis	0.564572	0.986631	0	0	6	6
GO:0070339 response to bacterial lipopeptide	6	0.986631	0.381	1	Biological Process	GO:0070339	response to bacterial lipopeptide	0.564572	0.986631	0	0	6	6
GO:0070391 response to lipoteichoic acid	6	0.986631	0.381	1	Biological Process	GO:0070391	response to lipoteichoic acid	0.564572	0.986631	0	0	6	6
GO:0071621 granulocyte chemotaxis	6	0.986631	0.381	1	Biological Process	GO:0071621	granulocyte chemotaxis	0.564572	0.986631	0	0	6	6
GO:0071622 regulation of granulocyte chemotaxis	6	0.986631	0.381	1	Biological Process	GO:0071622	regulation of granulocyte chemotaxis	0.564572	0.986631	0	0	6	6
GO:0071624 positive regulation of granulocyte chemotaxis	6	0.986631	0.381	1	Biological Process	GO:0071624	positive regulation of granulocyte chemotaxis	0.564572	0.986631	0	0	6	6
GO:0071706 tumor necrosis factor superfamily cytokine production	6	0.986631	0.381	1	Biological Process	GO:0071706	tumor necrosis factor superfamily cytokine production	0.564572	0.986631	0	0	6	6
GO:0072665 protein localization to vacuole	6	0.986631	0.381	1	Biological Process	GO:0072665	protein localization to vacuole	0.564572	0.986631	0	0	6	6
GO:0072666 establishment of protein localization to vacuole	6	0.986631	0.381	1	Biological Process	GO:0072666	establishment of protein localization to vacuole	0.564572	0.986631	0	0	6	6
GO:1901698 response to nitrogen compound	6	0.986631	0.381	1	Biological Process	GO:1901698	response to nitrogen compound	0.564572	0.986631	0	0	6	6
GO:1903555 regulation of tumor necrosis factor superfamily cytokine production	6	0.986631	0.381	1	Biological Process	GO:1903555	regulation of tumor necrosis factor superfamily cytokine production	0.564572	0.986631	0	0	6	6
GO:1903900 regulation of viral life cycle	6	0.986631	0.381	1	Biological Process	GO:1903900	regulation of viral life cycle	0.564572	0.986631	0	0	6	6
GO:1990138 neuron projection extension	6	0.986631	0.381	1	Biological Process	GO:1990138	neuron projection extension	0.564572	0.986631	0	0	6	6
GO:2000147 positive regulation of cell motility	6	0.986631	0.381	1	Biological Process	GO:2000147	positive regulation of cell motility	0.564572	0.986631	0	0	6	6
GO:0006403 RNA localization	15	0.986631	0.954	0.938	Biological Process	GO:0006403	RNA localization	0.566139	0.986631	0	0	15	16
GO:0043433 negative regulation of sequence-specific DNA binding transcription factor activity	15	0.986631	0.954	0.938	Biological Process	GO:0043433	negative regulation of sequence-specific DNA binding transcription factor activity	0.566139	0.986631	0	0	15	16
GO:0050657 nucleic acid transport	15	0.986631	0.954	0.938	Biological Process	GO:0050657	nucleic acid transport	0.566139	0.986631	0	0	15	16
GO:0050658 RNA transport	15	0.986631	0.954	0.938	Biological Process	GO:0050658	RNA transport	0.566139	0.986631	0	0	15	16
GO:0050673 epithelial cell proliferation	15	0.986631	0.954	0.938	Biological Process	GO:0050673	epithelial cell proliferation	0.566139	0.986631	0	0	15	16
GO:0050678 regulation of epithelial cell proliferation	15	0.986631	0.954	0.938	Biological Process	GO:0050678	regulation of epithelial cell proliferation	0.566139	0.986631	0	0	15	16
GO:0051236 establishment of RNA localization	15	0.986631	0.954	0.938	Biological Process	GO:0051236	establishment of RNA localization	0.566139	0.986631	0	0	15	16
GO:0060627 regulation of vesicle-mediated transport	15	0.986631	0.954	0.938	Biological Process	GO:0060627	regulation of vesicle-mediated transport	0.566139	0.986631	0	0	15	16
GO:0031324 negative regulation of cellular metabolic process	72	0.986631	4.577	0.911	Biological Process	GO:0031324	negative regulation of cellular metabolic process	0.572111	0.986631	0	0	72	79
GO:0016409 palmitoyltransferase activity	14	1	0.989	0.933	Molecular Function	GO:0016409	palmitoyltransferase activity	0.577139	1	0	0	14	15
GO:0016829 lyase activity	14	1	0.989	0.933	Molecular Function	GO:0016829	lyase activity	0.577139	1	0	0	14	15
GO:0046930 pore complex	13	0.97879	0.836	0.929	Cellular Component	GO:0046930	pore complex	0.578231	0.97879	0	0	13	14
GO:0007417 central nervous system development	33	0.986631	2.098	0.917	Biological Process	GO:0007417	central nervous system development	0.584474	0.986631	0	0	33	36
GO:0008287 protein serine/threonine phosphatase complex	5	0.97879	0.322	1	Cellular Component	GO:0008287	protein serine/threonine phosphatase complex	0.586325	0.97879	0	0	5	5
GO:0042575 DNA polymerase complex	5	0.97879	0.322	1	Cellular Component	GO:0042575	DNA polymerase complex	0.586325	0.97879	0	0	5	5
GO:0099512 supramolecular fiber	5	0.97879	0.322	1	Cellular Component	GO:0099512	supramolecular fiber	0.586325	0.97879	0	0	5	5
GO:0099513 polymeric cytoskeletal fiber	5	0.97879	0.322	1	Cellular Component	GO:0099513	polymeric cytoskeletal fiber	0.586325	0.97879	0	0	5	5
GO:1903293 phosphatase complex	5	0.97879	0.322	1	Cellular Component	GO:1903293	phosphatase complex	0.586325	0.97879	0	0	5	5
GO:0006497 protein lipidation	14	0.986631	0.89	0.933	Biological Process	GO:0006497	protein lipidation	0.598918	0.986631	0	0	14	15
GO:0021537 telencephalon development	14	0.986631	0.89	0.933	Biological Process	GO:0021537	telencephalon development	0.598918	0.986631	0	0	14	15
GO:0021543 pallium development	14	0.986631	0.89	0.933	Biological Process	GO:0021543	pallium development	0.598918	0.986631	0	0	14	15
GO:0030177 positive regulation of Wnt signaling pathway	14	0.986631	0.89	0.933	Biological Process	GO:0030177	positive regulation of Wnt signaling pathway	0.598918	0.986631	0	0	14	15
GO:0030900 forebrain development	14	0.986631	0.89	0.933	Biological Process	GO:0030900	forebrain development	0.598918	0.986631	0	0	14	15
GO:0031347 regulation of defense response	14	0.986631	0.89	0.933	Biological Process	GO:0031347	regulation of defense response	0.598918	0.986631	0	0	14	15
GO:0032872 regulation of stress-activated MAPK cascade	14	0.986631	0.89	0.933	Biological Process	GO:0032872	regulation of stress-activated MAPK cascade	0.598918	0.986631	0	0	14	15
GO:0042157 lipoprotein metabolic process	14	0.986631	0.89	0.933	Biological Process	GO:0042157	lipoprotein metabolic process	0.598918	0.986631	0	0	14	15
GO:0042158 lipoprotein biosynthetic process	14	0.986631	0.89	0.933	Biological Process	GO:0042158	lipoprotein biosynthetic process	0.598918	0.986631	0	0	14	15
GO:0043161 proteasome-mediated ubiquitin-dependent protein catabolic process	14	0.986631	0.89	0.933	Biological Process	GO:0043161	proteasome-mediated ubiquitin-dependent protein catabolic process	0.598918	0.986631	0	0	14	15
GO:0070302 regulation of stress-activated protein kinase signaling cascade	14	0.986631	0.89	0.933	Biological Process	GO:0070302	regulation of stress-activated protein kinase signaling cascade	0.598918	0.986631	0	0	14	15
GO:0010942 positive regulation of cell death	23	0.986631	1.462	0.92	Biological Process	GO:0010942	positive regulation of cell death	0.600668	0.986631	0	0	23	25
GO:0043065 positive regulation of apoptotic process	23	0.986631	1.462	0.92	Biological Process	GO:0043065	positive regulation of apoptotic process	0.600668	0.986631	0	0	23	25
GO:0043068 positive regulation of programmed cell death	23	0.986631	1.462	0.92	Biological Process	GO:0043068	positive regulation of programmed cell death	0.600668	0.986631	0	0	23	25
GO:0043086 negative regulation of catalytic activity	23	0.986631	1.462	0.92	Biological Process	GO:0043086	negative regulation of catalytic activity	0.600668	0.986631	0	0	23	25
GO:0051090 regulation of sequence-specific DNA binding transcription factor activity	23	0.986631	1.462	0.92	Biological Process	GO:0051090	regulation of sequence-specific DNA binding transcription factor activity	0.600668	0.986631	0	0	23	25
GO:0051248 negative regulation of protein metabolic process	32	0.986631	2.034	0.914	Biological Process	GO:0051248	negative regulation of protein metabolic process	0.605845	0.986631	0	0	32	35
GO:0000981 RNA polymerase II transcription factor activity, sequence-specific DNA binding	5	1	0.353	1	Molecular Function	GO:0000981	RNA polymerase II transcription factor activity, sequence-specific DNA binding	0.60771	1	0	0	5	5
GO:0000982 transcription factor activity, RNA polymerase II core promoter proximal region sequence-specific binding	5	1	0.353	1	Molecular Function	GO:0000982	transcription factor activity, RNA polymerase II core promoter proximal region sequence-specific binding	0.60771	1	0	0	5	5
GO:0001104 RNA polymerase II transcription cofactor activity	5	1	0.353	1	Molecular Function	GO:0001104	RNA polymerase II transcription cofactor activity	0.60771	1	0	0	5	5
GO:0003774 motor activity	5	1	0.353	1	Molecular Function	GO:0003774	motor activity	0.60771	1	0	0	5	5
GO:0005319 lipid transporter activity	5	1	0.353	1	Molecular Function	GO:0005319	lipid transporter activity	0.60771	1	0	0	5	5
GO:0005506 iron ion binding	5	1	0.353	1	Molecular Function	GO:0005506	iron ion binding	0.60771	1	0	0	5	5
GO:0016701 oxidoreductase activity, acting on single donors with incorporation of molecular oxygen	5	1	0.353	1	Molecular Function	GO:0016701	oxidoreductase activity, acting on single donors with incorporation of molecular oxygen	0.60771	1	0	0	5	5
GO:0016702 oxidoreductase activity, acting on single donors with incorporation of molecular oxygen, incorporation of two atoms of oxygen	5	1	0.353	1	Molecular Function	GO:0016702	oxidoreductase activity, acting on single donors with incorporation of molecular oxygen, incorporation of two atoms of oxygen	0.60771	1	0	0	5	5
GO:0016776 phosphotransferase activity, phosphate group as acceptor	5	1	0.353	1	Molecular Function	GO:0016776	phosphotransferase activity, phosphate group as acceptor	0.60771	1	0	0	5	5
GO:0051213 dioxygenase activity	5	1	0.353	1	Molecular Function	GO:0051213	dioxygenase activity	0.60771	1	0	0	5	5
GO:0031090 organelle membrane	147	0.97879	9.453	0.896	Cellular Component	GO:0031090	organelle membrane	0.60842	0.97879	0	0	147	164
GO:0001664 G-protein coupled receptor binding	13	1	0.919	0.929	Molecular Function	GO:0001664	G-protein coupled receptor binding	0.611766	1	0	0	13	14
GO:0016788 hydrolase activity, acting on ester bonds	39	1	2.756	0.907	Molecular Function	GO:0016788	hydrolase activity, acting on ester bonds	0.614362	1	0	0	39	43
GO:0000228 nuclear chromosome	12	0.97879	0.772	0.923	Cellular Component	GO:0000228	nuclear chromosome	0.615391	0.97879	0	0	12	13
GO:0019898 extrinsic component of membrane	12	0.97879	0.772	0.923	Cellular Component	GO:0019898	extrinsic component of membrane	0.615391	0.97879	0	0	12	13
GO:0044454 nuclear chromosome part	12	0.97879	0.772	0.923	Cellular Component	GO:0044454	nuclear chromosome part	0.615391	0.97879	0	0	12	13
GO:0003723 RNA binding	148	1	10.459	0.902	Molecular Function	GO:0003723	RNA binding	0.618439	1	0	0	148	164
GO:0001704 formation of primary germ layer	5	0.986631	0.318	1	Biological Process	GO:0001704	formation of primary germ layer	0.621101	0.986631	0	0	5	5
GO:0006720 isoprenoid metabolic process	5	0.986631	0.318	1	Biological Process	GO:0006720	isoprenoid metabolic process	0.621101	0.986631	0	0	5	5
GO:0006875 cellular metal ion homeostasis	5	0.986631	0.318	1	Biological Process	GO:0006875	cellular metal ion homeostasis	0.621101	0.986631	0	0	5	5
GO:0007369 gastrulation	5	0.986631	0.318	1	Biological Process	GO:0007369	gastrulation	0.621101	0.986631	0	0	5	5
GO:0007626 locomotory behavior	5	0.986631	0.318	1	Biological Process	GO:0007626	locomotory behavior	0.621101	0.986631	0	0	5	5
GO:0008037 cell recognition	5	0.986631	0.318	1	Biological Process	GO:0008037	cell recognition	0.621101	0.986631	0	0	5	5
GO:0008038 neuron recognition	5	0.986631	0.318	1	Biological Process	GO:0008038	neuron recognition	0.621101	0.986631	0	0	5	5
GO:0008361 regulation of cell size	5	0.986631	0.318	1	Biological Process	GO:0008361	regulation of cell size	0.621101	0.986631	0	0	5	5
GO:0009187 cyclic nucleotide metabolic process	5	0.986631	0.318	1	Biological Process	GO:0009187	cyclic nucleotide metabolic process	0.621101	0.986631	0	0	5	5
GO:0010243 response to organonitrogen compound	5	0.986631	0.318	1	Biological Process	GO:0010243	response to organonitrogen compound	0.621101	0.986631	0	0	5	5
GO:0010469 regulation of receptor activity	5	0.986631	0.318	1	Biological Process	GO:0010469	regulation of receptor activity	0.621101	0.986631	0	0	5	5
GO:0010948 negative regulation of cell cycle process	5	0.986631	0.318	1	Biological Process	GO:0010948	negative regulation of cell cycle process	0.621101	0.986631	0	0	5	5
GO:0010976 positive regulation of neuron projection development	5	0.986631	0.318	1	Biological Process	GO:0010976	positive regulation of neuron projection development	0.621101	0.986631	0	0	5	5
GO:0015812 gamma-aminobutyric acid transport	5	0.986631	0.318	1	Biological Process	GO:0015812	gamma-aminobutyric acid transport	0.621101	0.986631	0	0	5	5
GO:0030307 positive regulation of cell growth	5	0.986631	0.318	1	Biological Process	GO:0030307	positive regulation of cell growth	0.621101	0.986631	0	0	5	5
GO:0030516 regulation of axon extension	5	0.986631	0.318	1	Biological Process	GO:0030516	regulation of axon extension	0.621101	0.986631	0	0	5	5
GO:0032368 regulation of lipid transport	5	0.986631	0.318	1	Biological Process	GO:0032368	regulation of lipid transport	0.621101	0.986631	0	0	5	5
GO:0042990 regulation of transcription factor import into nucleus	5	0.986631	0.318	1	Biological Process	GO:0042990	regulation of transcription factor import into nucleus	0.621101	0.986631	0	0	5	5
GO:0042991 transcription factor import into nucleus	5	0.986631	0.318	1	Biological Process	GO:0042991	transcription factor import into nucleus	0.621101	0.986631	0	0	5	5
GO:0043010 camera-type eye development	5	0.986631	0.318	1	Biological Process	GO:0043010	camera-type eye development	0.621101	0.986631	0	0	5	5
GO:0043270 positive regulation of ion transport	5	0.986631	0.318	1	Biological Process	GO:0043270	positive regulation of ion transport	0.621101	0.986631	0	0	5	5
GO:0043462 regulation of ATPase activity	5	0.986631	0.318	1	Biological Process	GO:0043462	regulation of ATPase activity	0.621101	0.986631	0	0	5	5
GO:0045666 positive regulation of neuron differentiation	5	0.986631	0.318	1	Biological Process	GO:0045666	positive regulation of neuron differentiation	0.621101	0.986631	0	0	5	5
GO:0045927 positive regulation of growth	5	0.986631	0.318	1	Biological Process	GO:0045927	positive regulation of growth	0.621101	0.986631	0	0	5	5
GO:0046488 phosphatidylinositol metabolic process	5	0.986631	0.318	1	Biological Process	GO:0046488	phosphatidylinositol metabolic process	0.621101	0.986631	0	0	5	5
GO:0048639 positive regulation of developmental growth	5	0.986631	0.318	1	Biological Process	GO:0048639	positive regulation of developmental growth	0.621101	0.986631	0	0	5	5
GO:0048675 axon extension	5	0.986631	0.318	1	Biological Process	GO:0048675	axon extension	0.621101	0.986631	0	0	5	5
GO:0050769 positive regulation of neurogenesis	5	0.986631	0.318	1	Biological Process	GO:0050769	positive regulation of neurogenesis	0.621101	0.986631	0	0	5	5
GO:0050770 regulation of axonogenesis	5	0.986631	0.318	1	Biological Process	GO:0050770	regulation of axonogenesis	0.621101	0.986631	0	0	5	5
GO:0050772 positive regulation of axonogenesis	5	0.986631	0.318	1	Biological Process	GO:0050772	positive regulation of axonogenesis	0.621101	0.986631	0	0	5	5
GO:0051962 positive regulation of nervous system development	5	0.986631	0.318	1	Biological Process	GO:0051962	positive regulation of nervous system development	0.621101	0.986631	0	0	5	5
GO:0055065 metal ion homeostasis	5	0.986631	0.318	1	Biological Process	GO:0055065	metal ion homeostasis	0.621101	0.986631	0	0	5	5
GO:0060795 cell fate commitment involved in formation of primary germ layer	5	0.986631	0.318	1	Biological Process	GO:0060795	cell fate commitment involved in formation of primary germ layer	0.621101	0.986631	0	0	5	5
GO:0061387 regulation of extent of cell growth	5	0.986631	0.318	1	Biological Process	GO:0061387	regulation of extent of cell growth	0.621101	0.986631	0	0	5	5
GO:0010608 posttranscriptional regulation of gene expression	22	0.986631	1.399	0.917	Biological Process	GO:0010608	posttranscriptional regulation of gene expression	0.626297	0.986631	0	0	22	24
GO:1901605 alpha-amino acid metabolic process	22	0.986631	1.399	0.917	Biological Process	GO:1901605	alpha-amino acid metabolic process	0.626297	0.986631	0	0	22	24
GO:0005215 transporter activity	74	1	5.23	0.902	Molecular Function	GO:0005215	transporter activity	0.628507	1	0	0	74	82
GO:0002768 immune response-regulating cell surface receptor signaling pathway	13	0.986631	0.826	0.929	Biological Process	GO:0002768	immune response-regulating cell surface receptor signaling pathway	0.632552	0.986631	0	0	13	14
GO:0010921 regulation of phosphatase activity	13	0.986631	0.826	0.929	Biological Process	GO:0010921	regulation of phosphatase activity	0.632552	0.986631	0	0	13	14
GO:0032101 regulation of response to external stimulus	13	0.986631	0.826	0.929	Biological Process	GO:0032101	regulation of response to external stimulus	0.632552	0.986631	0	0	13	14
GO:0032874 positive regulation of stress-activated MAPK cascade	13	0.986631	0.826	0.929	Biological Process	GO:0032874	positive regulation of stress-activated MAPK cascade	0.632552	0.986631	0	0	13	14
GO:0035303 regulation of dephosphorylation	13	0.986631	0.826	0.929	Biological Process	GO:0035303	regulation of dephosphorylation	0.632552	0.986631	0	0	13	14
GO:0035304 regulation of protein dephosphorylation	13	0.986631	0.826	0.929	Biological Process	GO:0035304	regulation of protein dephosphorylation	0.632552	0.986631	0	0	13	14
GO:0070304 positive regulation of stress-activated protein kinase signaling cascade	13	0.986631	0.826	0.929	Biological Process	GO:0070304	positive regulation of stress-activated protein kinase signaling cascade	0.632552	0.986631	0	0	13	14
GO:0019752 carboxylic acid metabolic process	30	0.986631	1.907	0.909	Biological Process	GO:0019752	carboxylic acid metabolic process	0.648847	0.986631	0	0	30	33
GO:0044403 symbiosis, encompassing mutualism through parasitism	39	0.986631	2.479	0.907	Biological Process	GO:0044403	symbiosis, encompassing mutualism through parasitism	0.649491	0.986631	0	0	39	43
GO:0044419 interspecies interaction between organisms	39	0.986631	2.479	0.907	Biological Process	GO:0044419	interspecies interaction between organisms	0.649491	0.986631	0	0	39	43
GO:0002443 leukocyte mediated immunity	21	0.986631	1.335	0.913	Biological Process	GO:0002443	leukocyte mediated immunity	0.652123	0.986631	0	0	21	23
GO:0006470 protein dephosphorylation	21	0.986631	1.335	0.913	Biological Process	GO:0006470	protein dephosphorylation	0.652123	0.986631	0	0	21	23
GO:0016311 dephosphorylation	21	0.986631	1.335	0.913	Biological Process	GO:0016311	dephosphorylation	0.652123	0.986631	0	0	21	23
GO:1903651 positive regulation of cytoplasmic transport	21	0.986631	1.335	0.913	Biological Process	GO:1903651	positive regulation of cytoplasmic transport	0.652123	0.986631	0	0	21	23
GO:0000118 histone deacetylase complex	4	0.97879	0.257	1	Cellular Component	GO:0000118	histone deacetylase complex	0.65248	0.97879	0	0	4	4
GO:0000790 nuclear chromatin	4	0.97879	0.257	1	Cellular Component	GO:0000790	nuclear chromatin	0.65248	0.97879	0	0	4	4
GO:0000803 sex chromosome	4	0.97879	0.257	1	Cellular Component	GO:0000803	sex chromosome	0.65248	0.97879	0	0	4	4
GO:0005604 basement membrane	4	0.97879	0.257	1	Cellular Component	GO:0005604	basement membrane	0.65248	0.97879	0	0	4	4
GO:0005770 late endosome	4	0.97879	0.257	1	Cellular Component	GO:0005770	late endosome	0.65248	0.97879	0	0	4	4
GO:0005874 microtubule	4	0.97879	0.257	1	Cellular Component	GO:0005874	microtubule	0.65248	0.97879	0	0	4	4
GO:0030131 clathrin adaptor complex	4	0.97879	0.257	1	Cellular Component	GO:0030131	clathrin adaptor complex	0.65248	0.97879	0	0	4	4
GO:0032153 cell division site	4	0.97879	0.257	1	Cellular Component	GO:0032153	cell division site	0.65248	0.97879	0	0	4	4
GO:0032155 cell division site part	4	0.97879	0.257	1	Cellular Component	GO:0032155	cell division site part	0.65248	0.97879	0	0	4	4
GO:0033061 DNA recombinase mediator complex	4	0.97879	0.257	1	Cellular Component	GO:0033061	DNA recombinase mediator complex	0.65248	0.97879	0	0	4	4
GO:0070822 Sin3-type complex	4	0.97879	0.257	1	Cellular Component	GO:0070822	Sin3-type complex	0.65248	0.97879	0	0	4	4
GO:0022613 ribonucleoprotein complex biogenesis	57	0.986631	3.624	0.905	Biological Process	GO:0022613	ribonucleoprotein complex biogenesis	0.655106	0.986631	0	0	57	63
GO:0001817 regulation of cytokine production	12	0.986631	0.763	0.923	Biological Process	GO:0001817	regulation of cytokine production	0.666884	0.986631	0	0	12	13
GO:0001935 endothelial cell proliferation	12	0.986631	0.763	0.923	Biological Process	GO:0001935	endothelial cell proliferation	0.666884	0.986631	0	0	12	13
GO:0001936 regulation of endothelial cell proliferation	12	0.986631	0.763	0.923	Biological Process	GO:0001936	regulation of endothelial cell proliferation	0.666884	0.986631	0	0	12	13
GO:0003013 circulatory system process	12	0.986631	0.763	0.923	Biological Process	GO:0003013	circulatory system process	0.666884	0.986631	0	0	12	13
GO:0005996 monosaccharide metabolic process	12	0.986631	0.763	0.923	Biological Process	GO:0005996	monosaccharide metabolic process	0.666884	0.986631	0	0	12	13
GO:0007249 I-kappaB kinase/NF-kappaB signaling	12	0.986631	0.763	0.923	Biological Process	GO:0007249	I-kappaB kinase/NF-kappaB signaling	0.666884	0.986631	0	0	12	13
GO:0008015 blood circulation	12	0.986631	0.763	0.923	Biological Process	GO:0008015	blood circulation	0.666884	0.986631	0	0	12	13
GO:0021795 cerebral cortex cell migration	12	0.986631	0.763	0.923	Biological Process	GO:0021795	cerebral cortex cell migration	0.666884	0.986631	0	0	12	13
GO:0021885 forebrain cell migration	12	0.986631	0.763	0.923	Biological Process	GO:0021885	forebrain cell migration	0.666884	0.986631	0	0	12	13
GO:0021987 cerebral cortex development	12	0.986631	0.763	0.923	Biological Process	GO:0021987	cerebral cortex development	0.666884	0.986631	0	0	12	13
GO:0022029 telencephalon cell migration	12	0.986631	0.763	0.923	Biological Process	GO:0022029	telencephalon cell migration	0.666884	0.986631	0	0	12	13
GO:0030330 DNA damage response, signal transduction by p53 class mediator	12	0.986631	0.763	0.923	Biological Process	GO:0030330	DNA damage response, signal transduction by p53 class mediator	0.666884	0.986631	0	0	12	13
GO:0043122 regulation of I-kappaB kinase/NF-kappaB signaling	12	0.986631	0.763	0.923	Biological Process	GO:0043122	regulation of I-kappaB kinase/NF-kappaB signaling	0.666884	0.986631	0	0	12	13
GO:0044770 cell cycle phase transition	12	0.986631	0.763	0.923	Biological Process	GO:0044770	cell cycle phase transition	0.666884	0.986631	0	0	12	13
GO:0044772 mitotic cell cycle phase transition	12	0.986631	0.763	0.923	Biological Process	GO:0044772	mitotic cell cycle phase transition	0.666884	0.986631	0	0	12	13
GO:0044801 single-organism membrane fusion	12	0.986631	0.763	0.923	Biological Process	GO:0044801	single-organism membrane fusion	0.666884	0.986631	0	0	12	13
GO:0048284 organelle fusion	12	0.986631	0.763	0.923	Biological Process	GO:0048284	organelle fusion	0.666884	0.986631	0	0	12	13
GO:0061025 membrane fusion	12	0.986631	0.763	0.923	Biological Process	GO:0061025	membrane fusion	0.666884	0.986631	0	0	12	13
GO:0072331 signal transduction by p53 class mediator	12	0.986631	0.763	0.923	Biological Process	GO:0072331	signal transduction by p53 class mediator	0.666884	0.986631	0	0	12	13
GO:0006886 intracellular protein transport	84	0.986631	5.34	0.903	Biological Process	GO:0006886	intracellular protein transport	0.666889	0.986631	0	0	84	93
GO:0048585 negative regulation of response to stimulus	38	0.986631	2.416	0.905	Biological Process	GO:0048585	negative regulation of response to stimulus	0.668246	0.986631	0	0	38	42
GO:1901566 organonitrogen compound biosynthetic process	38	0.986631	2.416	0.905	Biological Process	GO:1901566	organonitrogen compound biosynthetic process	0.668246	0.986631	0	0	38	42
GO:0000099 sulfur amino acid transmembrane transporter activity	4	1	0.283	1	Molecular Function	GO:0000099	sulfur amino acid transmembrane transporter activity	0.671452	1	0	0	4	4
GO:0000217 DNA secondary structure binding	4	1	0.283	1	Molecular Function	GO:0000217	DNA secondary structure binding	0.671452	1	0	0	4	4
GO:0001221 transcription cofactor binding	4	1	0.283	1	Molecular Function	GO:0001221	transcription cofactor binding	0.671452	1	0	0	4	4
GO:0003747 translation release factor activity	4	1	0.283	1	Molecular Function	GO:0003747	translation release factor activity	0.671452	1	0	0	4	4
GO:0004620 phospholipase activity	4	1	0.283	1	Molecular Function	GO:0004620	phospholipase activity	0.671452	1	0	0	4	4
GO:0004812 aminoacyl-tRNA ligase activity	4	1	0.283	1	Molecular Function	GO:0004812	aminoacyl-tRNA ligase activity	0.671452	1	0	0	4	4
GO:0004842 ubiquitin-protein transferase activity	4	1	0.283	1	Molecular Function	GO:0004842	ubiquitin-protein transferase activity	0.671452	1	0	0	4	4
GO:0008079 translation termination factor activity	4	1	0.283	1	Molecular Function	GO:0008079	translation termination factor activity	0.671452	1	0	0	4	4
GO:0008187 poly-pyrimidine tract binding	4	1	0.283	1	Molecular Function	GO:0008187	poly-pyrimidine tract binding	0.671452	1	0	0	4	4
GO:0008194 UDP-glycosyltransferase activity	4	1	0.283	1	Molecular Function	GO:0008194	UDP-glycosyltransferase activity	0.671452	1	0	0	4	4
GO:0008374 O-acyltransferase activity	4	1	0.283	1	Molecular Function	GO:0008374	O-acyltransferase activity	0.671452	1	0	0	4	4
GO:0015293 symporter activity	4	1	0.283	1	Molecular Function	GO:0015293	symporter activity	0.671452	1	0	0	4	4
GO:0015294 solute:cation symporter activity	4	1	0.283	1	Molecular Function	GO:0015294	solute:cation symporter activity	0.671452	1	0	0	4	4
GO:0015399 primary active transmembrane transporter activity	4	1	0.283	1	Molecular Function	GO:0015399	primary active transmembrane transporter activity	0.671452	1	0	0	4	4
GO:0015405 P-P-bond-hydrolysis-driven transmembrane transporter activity	4	1	0.283	1	Molecular Function	GO:0015405	P-P-bond-hydrolysis-driven transmembrane transporter activity	0.671452	1	0	0	4	4
GO:0016298 lipase activity	4	1	0.283	1	Molecular Function	GO:0016298	lipase activity	0.671452	1	0	0	4	4
GO:0016758 transferase activity, transferring hexosyl groups	4	1	0.283	1	Molecular Function	GO:0016758	transferase activity, transferring hexosyl groups	0.671452	1	0	0	4	4
GO:0016782 transferase activity, transferring sulfur-containing groups	4	1	0.283	1	Molecular Function	GO:0016782	transferase activity, transferring sulfur-containing groups	0.671452	1	0	0	4	4
GO:0016820 hydrolase activity, acting on acid anhydrides, catalyzing transmembrane movement of substances	4	1	0.283	1	Molecular Function	GO:0016820	hydrolase activity, acting on acid anhydrides, catalyzing transmembrane movement of substances	0.671452	1	0	0	4	4
GO:0016875 ligase activity, forming carbon-oxygen bonds	4	1	0.283	1	Molecular Function	GO:0016875	ligase activity, forming carbon-oxygen bonds	0.671452	1	0	0	4	4
GO:0016876 ligase activity, forming aminoacyl-tRNA and related compounds	4	1	0.283	1	Molecular Function	GO:0016876	ligase activity, forming aminoacyl-tRNA and related compounds	0.671452	1	0	0	4	4
GO:0019208 phosphatase regulator activity	4	1	0.283	1	Molecular Function	GO:0019208	phosphatase regulator activity	0.671452	1	0	0	4	4
GO:0019212 phosphatase inhibitor activity	4	1	0.283	1	Molecular Function	GO:0019212	phosphatase inhibitor activity	0.671452	1	0	0	4	4
GO:0019829 cation-transporting ATPase activity	4	1	0.283	1	Molecular Function	GO:0019829	cation-transporting ATPase activity	0.671452	1	0	0	4	4
GO:0019888 protein phosphatase regulator activity	4	1	0.283	1	Molecular Function	GO:0019888	protein phosphatase regulator activity	0.671452	1	0	0	4	4
GO:0019903 protein phosphatase binding	4	1	0.283	1	Molecular Function	GO:0019903	protein phosphatase binding	0.671452	1	0	0	4	4
GO:0035252 UDP-xylosyltransferase activity	4	1	0.283	1	Molecular Function	GO:0035252	UDP-xylosyltransferase activity	0.671452	1	0	0	4	4
GO:0042285 xylosyltransferase activity	4	1	0.283	1	Molecular Function	GO:0042285	xylosyltransferase activity	0.671452	1	0	0	4	4
GO:0042625 ATPase coupled ion transmembrane transporter activity	4	1	0.283	1	Molecular Function	GO:0042625	ATPase coupled ion transmembrane transporter activity	0.671452	1	0	0	4	4
GO:0042626 ATPase activity, coupled to transmembrane movement of substances	4	1	0.283	1	Molecular Function	GO:0042626	ATPase activity, coupled to transmembrane movement of substances	0.671452	1	0	0	4	4
GO:0043492 ATPase activity, coupled to movement of substances	4	1	0.283	1	Molecular Function	GO:0043492	ATPase activity, coupled to movement of substances	0.671452	1	0	0	4	4
GO:0046906 tetrapyrrole binding	4	1	0.283	1	Molecular Function	GO:0046906	tetrapyrrole binding	0.671452	1	0	0	4	4
GO:0051018 protein kinase A binding	4	1	0.283	1	Molecular Function	GO:0051018	protein kinase A binding	0.671452	1	0	0	4	4
GO:1901682 sulfur compound transmembrane transporter activity	4	1	0.283	1	Molecular Function	GO:1901682	sulfur compound transmembrane transporter activity	0.671452	1	0	0	4	4
GO:0046824 positive regulation of nucleocytoplasmic transport	20	0.986631	1.271	0.909	Biological Process	GO:0046824	positive regulation of nucleocytoplasmic transport	0.67804	0.986631	0	0	20	22
GO:0051241 negative regulation of multicellular organismal process	20	0.986631	1.271	0.909	Biological Process	GO:0051241	negative regulation of multicellular organismal process	0.67804	0.986631	0	0	20	22
GO:0000101 sulfur amino acid transport	4	0.986631	0.254	1	Biological Process	GO:0000101	sulfur amino acid transport	0.68325	0.986631	0	0	4	4
GO:0000212 meiotic spindle organization	4	0.986631	0.254	1	Biological Process	GO:0000212	meiotic spindle organization	0.68325	0.986631	0	0	4	4
GO:0001523 retinoid metabolic process	4	0.986631	0.254	1	Biological Process	GO:0001523	retinoid metabolic process	0.68325	0.986631	0	0	4	4
GO:0001578 microtubule bundle formation	4	0.986631	0.254	1	Biological Process	GO:0001578	microtubule bundle formation	0.68325	0.986631	0	0	4	4
GO:0001655 urogenital system development	4	0.986631	0.254	1	Biological Process	GO:0001655	urogenital system development	0.68325	0.986631	0	0	4	4
GO:0001822 kidney development	4	0.986631	0.254	1	Biological Process	GO:0001822	kidney development	0.68325	0.986631	0	0	4	4
GO:0002831 regulation of response to biotic stimulus	4	0.986631	0.254	1	Biological Process	GO:0002831	regulation of response to biotic stimulus	0.68325	0.986631	0	0	4	4
GO:0003341 cilium movement	4	0.986631	0.254	1	Biological Process	GO:0003341	cilium movement	0.68325	0.986631	0	0	4	4
GO:0003351 epithelial cilium movement	4	0.986631	0.254	1	Biological Process	GO:0003351	epithelial cilium movement	0.68325	0.986631	0	0	4	4
GO:0003352 regulation of cilium movement	4	0.986631	0.254	1	Biological Process	GO:0003352	regulation of cilium movement	0.68325	0.986631	0	0	4	4
GO:0003407 neural retina development	4	0.986631	0.254	1	Biological Process	GO:0003407	neural retina development	0.68325	0.986631	0	0	4	4
GO:0006354 DNA-templated transcription, elongation	4	0.986631	0.254	1	Biological Process	GO:0006354	DNA-templated transcription, elongation	0.68325	0.986631	0	0	4	4
GO:0006418 tRNA aminoacylation for protein translation	4	0.986631	0.254	1	Biological Process	GO:0006418	tRNA aminoacylation for protein translation	0.68325	0.986631	0	0	4	4
GO:0006576 cellular biogenic amine metabolic process	4	0.986631	0.254	1	Biological Process	GO:0006576	cellular biogenic amine metabolic process	0.68325	0.986631	0	0	4	4
GO:0006582 melanin metabolic process	4	0.986631	0.254	1	Biological Process	GO:0006582	melanin metabolic process	0.68325	0.986631	0	0	4	4
GO:0006643 membrane lipid metabolic process	4	0.986631	0.254	1	Biological Process	GO:0006643	membrane lipid metabolic process	0.68325	0.986631	0	0	4	4
GO:0006665 sphingolipid metabolic process	4	0.986631	0.254	1	Biological Process	GO:0006665	sphingolipid metabolic process	0.68325	0.986631	0	0	4	4
GO:0006721 terpenoid metabolic process	4	0.986631	0.254	1	Biological Process	GO:0006721	terpenoid metabolic process	0.68325	0.986631	0	0	4	4
GO:0006779 porphyrin-containing compound biosynthetic process	4	0.986631	0.254	1	Biological Process	GO:0006779	porphyrin-containing compound biosynthetic process	0.68325	0.986631	0	0	4	4
GO:0006816 calcium ion transport	4	0.986631	0.254	1	Biological Process	GO:0006816	calcium ion transport	0.68325	0.986631	0	0	4	4
GO:0006818 hydrogen transport	4	0.986631	0.254	1	Biological Process	GO:0006818	hydrogen transport	0.68325	0.986631	0	0	4	4
GO:0007056 spindle assembly involved in female meiosis	4	0.986631	0.254	1	Biological Process	GO:0007056	spindle assembly involved in female meiosis	0.68325	0.986631	0	0	4	4
GO:0007126 meiotic nuclear division	4	0.986631	0.254	1	Biological Process	GO:0007126	meiotic nuclear division	0.68325	0.986631	0	0	4	4
GO:0007143 female meiotic division	4	0.986631	0.254	1	Biological Process	GO:0007143	female meiotic division	0.68325	0.986631	0	0	4	4
GO:0007418 ventral midline development	4	0.986631	0.254	1	Biological Process	GO:0007418	ventral midline development	0.68325	0.986631	0	0	4	4
GO:0007517 muscle organ development	4	0.986631	0.254	1	Biological Process	GO:0007517	muscle organ development	0.68325	0.986631	0	0	4	4
GO:0007519 skeletal muscle tissue development	4	0.986631	0.254	1	Biological Process	GO:0007519	skeletal muscle tissue development	0.68325	0.986631	0	0	4	4
GO:0008344 adult locomotory behavior	4	0.986631	0.254	1	Biological Process	GO:0008344	adult locomotory behavior	0.68325	0.986631	0	0	4	4
GO:0008630 intrinsic apoptotic signaling pathway in response to DNA damage	4	0.986631	0.254	1	Biological Process	GO:0008630	intrinsic apoptotic signaling pathway in response to DNA damage	0.68325	0.986631	0	0	4	4
GO:0009266 response to temperature stimulus	4	0.986631	0.254	1	Biological Process	GO:0009266	response to temperature stimulus	0.68325	0.986631	0	0	4	4
GO:0009308 amine metabolic process	4	0.986631	0.254	1	Biological Process	GO:0009308	amine metabolic process	0.68325	0.986631	0	0	4	4
GO:0009408 response to heat	4	0.986631	0.254	1	Biological Process	GO:0009408	response to heat	0.68325	0.986631	0	0	4	4
GO:0009615 response to virus	4	0.986631	0.254	1	Biological Process	GO:0009615	response to virus	0.68325	0.986631	0	0	4	4
GO:0010631 epithelial cell migration	4	0.986631	0.254	1	Biological Process	GO:0010631	epithelial cell migration	0.68325	0.986631	0	0	4	4
GO:0010923 negative regulation of phosphatase activity	4	0.986631	0.254	1	Biological Process	GO:0010923	negative regulation of phosphatase activity	0.68325	0.986631	0	0	4	4
GO:0015833 peptide transport	4	0.986631	0.254	1	Biological Process	GO:0015833	peptide transport	0.68325	0.986631	0	0	4	4
GO:0016101 diterpenoid metabolic process	4	0.986631	0.254	1	Biological Process	GO:0016101	diterpenoid metabolic process	0.68325	0.986631	0	0	4	4
GO:0016458 gene silencing	4	0.986631	0.254	1	Biological Process	GO:0016458	gene silencing	0.68325	0.986631	0	0	4	4
GO:0018958 phenol-containing compound metabolic process	4	0.986631	0.254	1	Biological Process	GO:0018958	phenol-containing compound metabolic process	0.68325	0.986631	0	0	4	4
GO:0019748 secondary metabolic process	4	0.986631	0.254	1	Biological Process	GO:0019748	secondary metabolic process	0.68325	0.986631	0	0	4	4
GO:0030168 platelet activation	4	0.986631	0.254	1	Biological Process	GO:0030168	platelet activation	0.68325	0.986631	0	0	4	4
GO:0030278 regulation of ossification	4	0.986631	0.254	1	Biological Process	GO:0030278	regulation of ossification	0.68325	0.986631	0	0	4	4
GO:0030282 bone mineralization	4	0.986631	0.254	1	Biological Process	GO:0030282	bone mineralization	0.68325	0.986631	0	0	4	4
GO:0030500 regulation of bone mineralization	4	0.986631	0.254	1	Biological Process	GO:0030500	regulation of bone mineralization	0.68325	0.986631	0	0	4	4
GO:0030501 positive regulation of bone mineralization	4	0.986631	0.254	1	Biological Process	GO:0030501	positive regulation of bone mineralization	0.68325	0.986631	0	0	4	4
GO:0030534 adult behavior	4	0.986631	0.254	1	Biological Process	GO:0030534	adult behavior	0.68325	0.986631	0	0	4	4
GO:0031057 negative regulation of histone modification	4	0.986631	0.254	1	Biological Process	GO:0031057	negative regulation of histone modification	0.68325	0.986631	0	0	4	4
GO:0031058 positive regulation of histone modification	4	0.986631	0.254	1	Biological Process	GO:0031058	positive regulation of histone modification	0.68325	0.986631	0	0	4	4
GO:0031062 positive regulation of histone methylation	4	0.986631	0.254	1	Biological Process	GO:0031062	positive regulation of histone methylation	0.68325	0.986631	0	0	4	4
GO:0031145 anaphase-promoting complex-dependent proteasomal ubiquitin-dependent protein catabolic process	4	0.986631	0.254	1	Biological Process	GO:0031145	anaphase-promoting complex-dependent proteasomal ubiquitin-dependent protein catabolic process	0.68325	0.986631	0	0	4	4
GO:0031348 negative regulation of defense response	4	0.986631	0.254	1	Biological Process	GO:0031348	negative regulation of defense response	0.68325	0.986631	0	0	4	4
GO:0031397 negative regulation of protein ubiquitination	4	0.986631	0.254	1	Biological Process	GO:0031397	negative regulation of protein ubiquitination	0.68325	0.986631	0	0	4	4
GO:0031647 regulation of protein stability	4	0.986631	0.254	1	Biological Process	GO:0031647	regulation of protein stability	0.68325	0.986631	0	0	4	4
GO:0032365 intracellular lipid transport	4	0.986631	0.254	1	Biological Process	GO:0032365	intracellular lipid transport	0.68325	0.986631	0	0	4	4
GO:0032434 regulation of proteasomal ubiquitin-dependent protein catabolic process	4	0.986631	0.254	1	Biological Process	GO:0032434	regulation of proteasomal ubiquitin-dependent protein catabolic process	0.68325	0.986631	0	0	4	4
GO:0032435 negative regulation of proteasomal ubiquitin-dependent protein catabolic process	4	0.986631	0.254	1	Biological Process	GO:0032435	negative regulation of proteasomal ubiquitin-dependent protein catabolic process	0.68325	0.986631	0	0	4	4
GO:0032507 maintenance of protein location in cell	4	0.986631	0.254	1	Biological Process	GO:0032507	maintenance of protein location in cell	0.68325	0.986631	0	0	4	4
GO:0032515 negative regulation of phosphoprotein phosphatase activity	4	0.986631	0.254	1	Biological Process	GO:0032515	negative regulation of phosphoprotein phosphatase activity	0.68325	0.986631	0	0	4	4
GO:0032784 regulation of DNA-templated transcription, elongation	4	0.986631	0.254	1	Biological Process	GO:0032784	regulation of DNA-templated transcription, elongation	0.68325	0.986631	0	0	4	4
GO:0033014 tetrapyrrole biosynthetic process	4	0.986631	0.254	1	Biological Process	GO:0033014	tetrapyrrole biosynthetic process	0.68325	0.986631	0	0	4	4
GO:0034764 positive regulation of transmembrane transport	4	0.986631	0.254	1	Biological Process	GO:0034764	positive regulation of transmembrane transport	0.68325	0.986631	0	0	4	4
GO:0034767 positive regulation of ion transmembrane transport	4	0.986631	0.254	1	Biological Process	GO:0034767	positive regulation of ion transmembrane transport	0.68325	0.986631	0	0	4	4
GO:0035305 negative regulation of dephosphorylation	4	0.986631	0.254	1	Biological Process	GO:0035305	negative regulation of dephosphorylation	0.68325	0.986631	0	0	4	4
GO:0035308 negative regulation of protein dephosphorylation	4	0.986631	0.254	1	Biological Process	GO:0035308	negative regulation of protein dephosphorylation	0.68325	0.986631	0	0	4	4
GO:0042177 negative regulation of protein catabolic process	4	0.986631	0.254	1	Biological Process	GO:0042177	negative regulation of protein catabolic process	0.68325	0.986631	0	0	4	4
GO:0042440 pigment metabolic process	4	0.986631	0.254	1	Biological Process	GO:0042440	pigment metabolic process	0.68325	0.986631	0	0	4	4
GO:0042886 amide transport	4	0.986631	0.254	1	Biological Process	GO:0042886	amide transport	0.68325	0.986631	0	0	4	4
GO:0043038 amino acid activation	4	0.986631	0.254	1	Biological Process	GO:0043038	amino acid activation	0.68325	0.986631	0	0	4	4
GO:0043039 tRNA aminoacylation	4	0.986631	0.254	1	Biological Process	GO:0043039	tRNA aminoacylation	0.68325	0.986631	0	0	4	4
GO:0043473 pigmentation	4	0.986631	0.254	1	Biological Process	GO:0043473	pigmentation	0.68325	0.986631	0	0	4	4
GO:0043666 regulation of phosphoprotein phosphatase activity	4	0.986631	0.254	1	Biological Process	GO:0043666	regulation of phosphoprotein phosphatase activity	0.68325	0.986631	0	0	4	4
GO:0044106 cellular amine metabolic process	4	0.986631	0.254	1	Biological Process	GO:0044106	cellular amine metabolic process	0.68325	0.986631	0	0	4	4
GO:0045185 maintenance of protein location	4	0.986631	0.254	1	Biological Process	GO:0045185	maintenance of protein location	0.68325	0.986631	0	0	4	4
GO:0045778 positive regulation of ossification	4	0.986631	0.254	1	Biological Process	GO:0045778	positive regulation of ossification	0.68325	0.986631	0	0	4	4
GO:0045787 positive regulation of cell cycle	4	0.986631	0.254	1	Biological Process	GO:0045787	positive regulation of cell cycle	0.68325	0.986631	0	0	4	4
GO:0046530 photoreceptor cell differentiation	4	0.986631	0.254	1	Biological Process	GO:0046530	photoreceptor cell differentiation	0.68325	0.986631	0	0	4	4
GO:0048066 developmental pigmentation	4	0.986631	0.254	1	Biological Process	GO:0048066	developmental pigmentation	0.68325	0.986631	0	0	4	4
GO:0048732 gland development	4	0.986631	0.254	1	Biological Process	GO:0048732	gland development	0.68325	0.986631	0	0	4	4
GO:0048863 stem cell differentiation	4	0.986631	0.254	1	Biological Process	GO:0048863	stem cell differentiation	0.68325	0.986631	0	0	4	4
GO:0050684 regulation of mRNA processing	4	0.986631	0.254	1	Biological Process	GO:0050684	regulation of mRNA processing	0.68325	0.986631	0	0	4	4
GO:0050688 regulation of defense response to virus	4	0.986631	0.254	1	Biological Process	GO:0050688	regulation of defense response to virus	0.68325	0.986631	0	0	4	4
GO:0050953 sensory perception of light stimulus	4	0.986631	0.254	1	Biological Process	GO:0050953	sensory perception of light stimulus	0.68325	0.986631	0	0	4	4
GO:0051051 negative regulation of transport	4	0.986631	0.254	1	Biological Process	GO:0051051	negative regulation of transport	0.68325	0.986631	0	0	4	4
GO:0051180 vitamin transport	4	0.986631	0.254	1	Biological Process	GO:0051180	vitamin transport	0.68325	0.986631	0	0	4	4
GO:0051225 spindle assembly	4	0.986631	0.254	1	Biological Process	GO:0051225	spindle assembly	0.68325	0.986631	0	0	4	4
GO:0051260 protein homooligomerization	4	0.986631	0.254	1	Biological Process	GO:0051260	protein homooligomerization	0.68325	0.986631	0	0	4	4
GO:0051352 negative regulation of ligase activity	4	0.986631	0.254	1	Biological Process	GO:0051352	negative regulation of ligase activity	0.68325	0.986631	0	0	4	4
GO:0051436 negative regulation of ubiquitin-protein ligase activity involved in mitotic cell cycle	4	0.986631	0.254	1	Biological Process	GO:0051436	negative regulation of ubiquitin-protein ligase activity involved in mitotic cell cycle	0.68325	0.986631	0	0	4	4
GO:0051444 negative regulation of ubiquitin-protein transferase activity	4	0.986631	0.254	1	Biological Process	GO:0051444	negative regulation of ubiquitin-protein transferase activity	0.68325	0.986631	0	0	4	4
GO:0051607 defense response to virus	4	0.986631	0.254	1	Biological Process	GO:0051607	defense response to virus	0.68325	0.986631	0	0	4	4
GO:0051651 maintenance of location in cell	4	0.986631	0.254	1	Biological Process	GO:0051651	maintenance of location in cell	0.68325	0.986631	0	0	4	4
GO:0060041 retina development in camera-type eye	4	0.986631	0.254	1	Biological Process	GO:0060041	retina development in camera-type eye	0.68325	0.986631	0	0	4	4
GO:0060538 skeletal muscle organ development	4	0.986631	0.254	1	Biological Process	GO:0060538	skeletal muscle organ development	0.68325	0.986631	0	0	4	4
GO:0060564 negative regulation of APC-Cdc20 complex activity	4	0.986631	0.254	1	Biological Process	GO:0060564	negative regulation of APC-Cdc20 complex activity	0.68325	0.986631	0	0	4	4
GO:0060632 regulation of microtubule-based movement	4	0.986631	0.254	1	Biological Process	GO:0060632	regulation of microtubule-based movement	0.68325	0.986631	0	0	4	4
GO:0061085 regulation of histone H3-K27 methylation	4	0.986631	0.254	1	Biological Process	GO:0061085	regulation of histone H3-K27 methylation	0.68325	0.986631	0	0	4	4
GO:0061087 positive regulation of histone H3-K27 methylation	4	0.986631	0.254	1	Biological Process	GO:0061087	positive regulation of histone H3-K27 methylation	0.68325	0.986631	0	0	4	4
GO:0070167 regulation of biomineral tissue development	4	0.986631	0.254	1	Biological Process	GO:0070167	regulation of biomineral tissue development	0.68325	0.986631	0	0	4	4
GO:0070169 positive regulation of biomineral tissue development	4	0.986631	0.254	1	Biological Process	GO:0070169	positive regulation of biomineral tissue development	0.68325	0.986631	0	0	4	4
GO:0070734 histone H3-K27 methylation	4	0.986631	0.254	1	Biological Process	GO:0070734	histone H3-K27 methylation	0.68325	0.986631	0	0	4	4
GO:0072001 renal system development	4	0.986631	0.254	1	Biological Process	GO:0072001	renal system development	0.68325	0.986631	0	0	4	4
GO:0072595 maintenance of protein localization in organelle	4	0.986631	0.254	1	Biological Process	GO:0072595	maintenance of protein localization in organelle	0.68325	0.986631	0	0	4	4
GO:0090068 positive regulation of cell cycle process	4	0.986631	0.254	1	Biological Process	GO:0090068	positive regulation of cell cycle process	0.68325	0.986631	0	0	4	4
GO:0090087 regulation of peptide transport	4	0.986631	0.254	1	Biological Process	GO:0090087	regulation of peptide transport	0.68325	0.986631	0	0	4	4
GO:0090130 tissue migration	4	0.986631	0.254	1	Biological Process	GO:0090130	tissue migration	0.68325	0.986631	0	0	4	4
GO:0090132 epithelium migration	4	0.986631	0.254	1	Biological Process	GO:0090132	epithelium migration	0.68325	0.986631	0	0	4	4
GO:0090306 spindle assembly involved in meiosis	4	0.986631	0.254	1	Biological Process	GO:0090306	spindle assembly involved in meiosis	0.68325	0.986631	0	0	4	4
GO:1901799 negative regulation of proteasomal protein catabolic process	4	0.986631	0.254	1	Biological Process	GO:1901799	negative regulation of proteasomal protein catabolic process	0.68325	0.986631	0	0	4	4
GO:1903051 negative regulation of proteolysis involved in cellular protein catabolic process	4	0.986631	0.254	1	Biological Process	GO:1903051	negative regulation of proteolysis involved in cellular protein catabolic process	0.68325	0.986631	0	0	4	4
GO:1903310 positive regulation of chromatin modification	4	0.986631	0.254	1	Biological Process	GO:1903310	positive regulation of chromatin modification	0.68325	0.986631	0	0	4	4
GO:1903311 regulation of mRNA metabolic process	4	0.986631	0.254	1	Biological Process	GO:1903311	regulation of mRNA metabolic process	0.68325	0.986631	0	0	4	4
GO:1903321 negative regulation of protein modification by small protein conjugation or removal	4	0.986631	0.254	1	Biological Process	GO:1903321	negative regulation of protein modification by small protein conjugation or removal	0.68325	0.986631	0	0	4	4
GO:1903363 negative regulation of cellular protein catabolic process	4	0.986631	0.254	1	Biological Process	GO:1903363	negative regulation of cellular protein catabolic process	0.68325	0.986631	0	0	4	4
GO:2001242 regulation of intrinsic apoptotic signaling pathway	4	0.986631	0.254	1	Biological Process	GO:2001242	regulation of intrinsic apoptotic signaling pathway	0.68325	0.986631	0	0	4	4
GO:0016614 oxidoreductase activity, acting on CH-OH group of donors	11	1	0.777	0.917	Molecular Function	GO:0016614	oxidoreductase activity, acting on CH-OH group of donors	0.683442	1	0	0	11	12
GO:0016616 oxidoreductase activity, acting on the CH-OH group of donors, NAD or NADP as acceptor	11	1	0.777	0.917	Molecular Function	GO:0016616	oxidoreductase activity, acting on the CH-OH group of donors, NAD or NADP as acceptor	0.683442	1	0	0	11	12
GO:0031690 adrenergic receptor binding	11	1	0.777	0.917	Molecular Function	GO:0031690	adrenergic receptor binding	0.683442	1	0	0	11	12
GO:0045934 negative regulation of nucleobase-containing compound metabolic process	37	0.986631	2.352	0.902	Biological Process	GO:0045934	negative regulation of nucleobase-containing compound metabolic process	0.686895	0.986631	0	0	37	41
GO:0051172 negative regulation of nitrogen compound metabolic process	37	0.986631	2.352	0.902	Biological Process	GO:0051172	negative regulation of nitrogen compound metabolic process	0.686895	0.986631	0	0	37	41
GO:0051186 cofactor metabolic process	28	0.986631	1.78	0.903	Biological Process	GO:0051186	cofactor metabolic process	0.691775	0.986631	0	0	28	31
GO:0012506 vesicle membrane	10	0.97879	0.643	0.909	Cellular Component	GO:0012506	vesicle membrane	0.692417	0.97879	0	0	10	11
GO:0001819 positive regulation of cytokine production	11	0.986631	0.699	0.917	Biological Process	GO:0001819	positive regulation of cytokine production	0.701721	0.986631	0	0	11	12
GO:0006906 vesicle fusion	11	0.986631	0.699	0.917	Biological Process	GO:0006906	vesicle fusion	0.701721	0.986631	0	0	11	12
GO:0007178 transmembrane receptor protein serine/threonine kinase signaling pathway	11	0.986631	0.699	0.917	Biological Process	GO:0007178	transmembrane receptor protein serine/threonine kinase signaling pathway	0.701721	0.986631	0	0	11	12
GO:0019058 viral life cycle	11	0.986631	0.699	0.917	Biological Process	GO:0019058	viral life cycle	0.701721	0.986631	0	0	11	12
GO:0031338 regulation of vesicle fusion	11	0.986631	0.699	0.917	Biological Process	GO:0031338	regulation of vesicle fusion	0.701721	0.986631	0	0	11	12
GO:0038093 Fc receptor signaling pathway	11	0.986631	0.699	0.917	Biological Process	GO:0038093	Fc receptor signaling pathway	0.701721	0.986631	0	0	11	12
GO:0051017 actin filament bundle assembly	11	0.986631	0.699	0.917	Biological Process	GO:0051017	actin filament bundle assembly	0.701721	0.986631	0	0	11	12
GO:0051091 positive regulation of sequence-specific DNA binding transcription factor activity	11	0.986631	0.699	0.917	Biological Process	GO:0051091	positive regulation of sequence-specific DNA binding transcription factor activity	0.701721	0.986631	0	0	11	12
GO:0055114 oxidation-reduction process	11	0.986631	0.699	0.917	Biological Process	GO:0055114	oxidation-reduction process	0.701721	0.986631	0	0	11	12
GO:0061572 actin filament bundle organization	11	0.986631	0.699	0.917	Biological Process	GO:0061572	actin filament bundle organization	0.701721	0.986631	0	0	11	12
GO:0070925 organelle assembly	11	0.986631	0.699	0.917	Biological Process	GO:0070925	organelle assembly	0.701721	0.986631	0	0	11	12
GO:0090174 organelle membrane fusion	11	0.986631	0.699	0.917	Biological Process	GO:0090174	organelle membrane fusion	0.701721	0.986631	0	0	11	12
GO:0006606 protein import into nucleus	19	0.986631	1.208	0.905	Biological Process	GO:0006606	protein import into nucleus	0.703937	0.986631	0	0	19	21
GO:0017038 protein import	19	0.986631	1.208	0.905	Biological Process	GO:0017038	protein import	0.703937	0.986631	0	0	19	21
GO:0033157 regulation of intracellular protein transport	19	0.986631	1.208	0.905	Biological Process	GO:0033157	regulation of intracellular protein transport	0.703937	0.986631	0	0	19	21
GO:0034504 protein localization to nucleus	19	0.986631	1.208	0.905	Biological Process	GO:0034504	protein localization to nucleus	0.703937	0.986631	0	0	19	21
GO:0042306 regulation of protein import into nucleus	19	0.986631	1.208	0.905	Biological Process	GO:0042306	regulation of protein import into nucleus	0.703937	0.986631	0	0	19	21
GO:0044744 protein targeting to nucleus	19	0.986631	1.208	0.905	Biological Process	GO:0044744	protein targeting to nucleus	0.703937	0.986631	0	0	19	21
GO:0051170 nuclear import	19	0.986631	1.208	0.905	Biological Process	GO:0051170	nuclear import	0.703937	0.986631	0	0	19	21
GO:1900180 regulation of protein localization to nucleus	19	0.986631	1.208	0.905	Biological Process	GO:1900180	regulation of protein localization to nucleus	0.703937	0.986631	0	0	19	21
GO:1902593 single-organism nuclear import	19	0.986631	1.208	0.905	Biological Process	GO:1902593	single-organism nuclear import	0.703937	0.986631	0	0	19	21
GO:1903533 regulation of protein targeting	19	0.986631	1.208	0.905	Biological Process	GO:1903533	regulation of protein targeting	0.703937	0.986631	0	0	19	21
GO:1903827 regulation of cellular protein localization	19	0.986631	1.208	0.905	Biological Process	GO:1903827	regulation of cellular protein localization	0.703937	0.986631	0	0	19	21
GO:1904589 regulation of protein import	19	0.986631	1.208	0.905	Biological Process	GO:1904589	regulation of protein import	0.703937	0.986631	0	0	19	21
GO:0005657 replication fork	3	0.97879	0.193	1	Cellular Component	GO:0005657	replication fork	0.726053	0.97879	0	0	3	3
GO:0005740 mitochondrial envelope	3	0.97879	0.193	1	Cellular Component	GO:0005740	mitochondrial envelope	0.726053	0.97879	0	0	3	3
GO:0030136 clathrin-coated vesicle	3	0.97879	0.193	1	Cellular Component	GO:0030136	clathrin-coated vesicle	0.726053	0.97879	0	0	3	3
GO:0030286 dynein complex	3	0.97879	0.193	1	Cellular Component	GO:0030286	dynein complex	0.726053	0.97879	0	0	3	3
GO:0030662 coated vesicle membrane	3	0.97879	0.193	1	Cellular Component	GO:0030662	coated vesicle membrane	0.726053	0.97879	0	0	3	3
GO:0030665 clathrin-coated vesicle membrane	3	0.97879	0.193	1	Cellular Component	GO:0030665	clathrin-coated vesicle membrane	0.726053	0.97879	0	0	3	3
GO:0031966 mitochondrial membrane	3	0.97879	0.193	1	Cellular Component	GO:0031966	mitochondrial membrane	0.726053	0.97879	0	0	3	3
GO:0044432 endoplasmic reticulum part	3	0.97879	0.193	1	Cellular Component	GO:0044432	endoplasmic reticulum part	0.726053	0.97879	0	0	3	3
GO:0044455 mitochondrial membrane part	3	0.97879	0.193	1	Cellular Component	GO:0044455	mitochondrial membrane part	0.726053	0.97879	0	0	3	3
GO:0005886 plasma membrane	86	0.97879	5.531	0.887	Cellular Component	GO:0005886	plasma membrane	0.72966	0.97879	0	0	86	97
GO:0071944 cell periphery	86	0.97879	5.531	0.887	Cellular Component	GO:0071944	cell periphery	0.72966	0.97879	0	0	86	97
GO:0001568 blood vessel development	10	0.986631	0.636	0.909	Biological Process	GO:0001568	blood vessel development	0.736821	0.986631	0	0	10	11
GO:0003012 muscle system process	10	0.986631	0.636	0.909	Biological Process	GO:0003012	muscle system process	0.736821	0.986631	0	0	10	11
GO:0003015 heart process	10	0.986631	0.636	0.909	Biological Process	GO:0003015	heart process	0.736821	0.986631	0	0	10	11
GO:0008277 regulation of G-protein coupled receptor protein signaling pathway	10	0.986631	0.636	0.909	Biological Process	GO:0008277	regulation of G-protein coupled receptor protein signaling pathway	0.736821	0.986631	0	0	10	11
GO:0016049 cell growth	10	0.986631	0.636	0.909	Biological Process	GO:0016049	cell growth	0.736821	0.986631	0	0	10	11
GO:0032231 regulation of actin filament bundle assembly	10	0.986631	0.636	0.909	Biological Process	GO:0032231	regulation of actin filament bundle assembly	0.736821	0.986631	0	0	10	11
GO:0032233 positive regulation of actin filament bundle assembly	10	0.986631	0.636	0.909	Biological Process	GO:0032233	positive regulation of actin filament bundle assembly	0.736821	0.986631	0	0	10	11
GO:0044057 regulation of system process	10	0.986631	0.636	0.909	Biological Process	GO:0044057	regulation of system process	0.736821	0.986631	0	0	10	11
GO:1903522 regulation of blood circulation	10	0.986631	0.636	0.909	Biological Process	GO:1903522	regulation of blood circulation	0.736821	0.986631	0	0	10	11
GO:0000062 fatty-acyl-CoA binding	3	1	0.212	1	Molecular Function	GO:0000062	fatty-acyl-CoA binding	0.741831	1	0	0	3	3
GO:0001085 RNA polymerase II transcription factor binding	3	1	0.212	1	Molecular Function	GO:0001085	RNA polymerase II transcription factor binding	0.741831	1	0	0	3	3
GO:0001098 basal transcription machinery binding	3	1	0.212	1	Molecular Function	GO:0001098	basal transcription machinery binding	0.741831	1	0	0	3	3
GO:0001099 basal RNA polymerase II transcription machinery binding	3	1	0.212	1	Molecular Function	GO:0001099	basal RNA polymerase II transcription machinery binding	0.741831	1	0	0	3	3
GO:0004112 cyclic-nucleotide phosphodiesterase activity	3	1	0.212	1	Molecular Function	GO:0004112	cyclic-nucleotide phosphodiesterase activity	0.741831	1	0	0	3	3
GO:0004114 3',5'-cyclic-nucleotide phosphodiesterase activity	3	1	0.212	1	Molecular Function	GO:0004114	3',5'-cyclic-nucleotide phosphodiesterase activity	0.741831	1	0	0	3	3
GO:0005338 nucleotide-sugar transmembrane transporter activity	3	1	0.212	1	Molecular Function	GO:0005338	nucleotide-sugar transmembrane transporter activity	0.741831	1	0	0	3	3
GO:0005416 cation:amino acid symporter activity	3	1	0.212	1	Molecular Function	GO:0005416	cation:amino acid symporter activity	0.741831	1	0	0	3	3
GO:0008081 phosphoric diester hydrolase activity	3	1	0.212	1	Molecular Function	GO:0008081	phosphoric diester hydrolase activity	0.741831	1	0	0	3	3
GO:0015081 sodium ion transmembrane transporter activity	3	1	0.212	1	Molecular Function	GO:0015081	sodium ion transmembrane transporter activity	0.741831	1	0	0	3	3
GO:0015103 inorganic anion transmembrane transporter activity	3	1	0.212	1	Molecular Function	GO:0015103	inorganic anion transmembrane transporter activity	0.741831	1	0	0	3	3
GO:0015179 L-amino acid transmembrane transporter activity	3	1	0.212	1	Molecular Function	GO:0015179	L-amino acid transmembrane transporter activity	0.741831	1	0	0	3	3
GO:0015215 nucleotide transmembrane transporter activity	3	1	0.212	1	Molecular Function	GO:0015215	nucleotide transmembrane transporter activity	0.741831	1	0	0	3	3
GO:0015605 organophosphate ester transmembrane transporter activity	3	1	0.212	1	Molecular Function	GO:0015605	organophosphate ester transmembrane transporter activity	0.741831	1	0	0	3	3
GO:0015932 nucleobase-containing compound transmembrane transporter activity	3	1	0.212	1	Molecular Function	GO:0015932	nucleobase-containing compound transmembrane transporter activity	0.741831	1	0	0	3	3
GO:0016801 hydrolase activity, acting on ether bonds	3	1	0.212	1	Molecular Function	GO:0016801	hydrolase activity, acting on ether bonds	0.741831	1	0	0	3	3
GO:0016803 ether hydrolase activity	3	1	0.212	1	Molecular Function	GO:0016803	ether hydrolase activity	0.741831	1	0	0	3	3
GO:0017022 myosin binding	3	1	0.212	1	Molecular Function	GO:0017022	myosin binding	0.741831	1	0	0	3	3
GO:0019207 kinase regulator activity	3	1	0.212	1	Molecular Function	GO:0019207	kinase regulator activity	0.741831	1	0	0	3	3
GO:0019842 vitamin binding	3	1	0.212	1	Molecular Function	GO:0019842	vitamin binding	0.741831	1	0	0	3	3
GO:0019887 protein kinase regulator activity	3	1	0.212	1	Molecular Function	GO:0019887	protein kinase regulator activity	0.741831	1	0	0	3	3
GO:0032451 demethylase activity	3	1	0.212	1	Molecular Function	GO:0032451	demethylase activity	0.741831	1	0	0	3	3
GO:0032452 histone demethylase activity	3	1	0.212	1	Molecular Function	GO:0032452	histone demethylase activity	0.741831	1	0	0	3	3
GO:0033612 receptor serine/threonine kinase binding	3	1	0.212	1	Molecular Function	GO:0033612	receptor serine/threonine kinase binding	0.741831	1	0	0	3	3
GO:0043425 bHLH transcription factor binding	3	1	0.212	1	Molecular Function	GO:0043425	bHLH transcription factor binding	0.741831	1	0	0	3	3
GO:0070696 transmembrane receptor protein serine/threonine kinase binding	3	1	0.212	1	Molecular Function	GO:0070696	transmembrane receptor protein serine/threonine kinase binding	0.741831	1	0	0	3	3
GO:1901505 carbohydrate derivative transporter activity	3	1	0.212	1	Molecular Function	GO:1901505	carbohydrate derivative transporter activity	0.741831	1	0	0	3	3
GO:1901677 phosphate transmembrane transporter activity	3	1	0.212	1	Molecular Function	GO:1901677	phosphate transmembrane transporter activity	0.741831	1	0	0	3	3
GO:1901681 sulfur compound binding	3	1	0.212	1	Molecular Function	GO:1901681	sulfur compound binding	0.741831	1	0	0	3	3
GO:0000041 transition metal ion transport	3	0.986631	0.191	1	Biological Process	GO:0000041	transition metal ion transport	0.751576	0.986631	0	0	3	3
GO:0001649 osteoblast differentiation	3	0.986631	0.191	1	Biological Process	GO:0001649	osteoblast differentiation	0.751576	0.986631	0	0	3	3
GO:0001656 metanephros development	3	0.986631	0.191	1	Biological Process	GO:0001656	metanephros development	0.751576	0.986631	0	0	3	3
GO:0001676 long-chain fatty acid metabolic process	3	0.986631	0.191	1	Biological Process	GO:0001676	long-chain fatty acid metabolic process	0.751576	0.986631	0	0	3	3
GO:0001754 eye photoreceptor cell differentiation	3	0.986631	0.191	1	Biological Process	GO:0001754	eye photoreceptor cell differentiation	0.751576	0.986631	0	0	3	3
GO:0001906 cell killing	3	0.986631	0.191	1	Biological Process	GO:0001906	cell killing	0.751576	0.986631	0	0	3	3
GO:0001909 leukocyte mediated cytotoxicity	3	0.986631	0.191	1	Biological Process	GO:0001909	leukocyte mediated cytotoxicity	0.751576	0.986631	0	0	3	3
GO:0001910 regulation of leukocyte mediated cytotoxicity	3	0.986631	0.191	1	Biological Process	GO:0001910	regulation of leukocyte mediated cytotoxicity	0.751576	0.986631	0	0	3	3
GO:0001912 positive regulation of leukocyte mediated cytotoxicity	3	0.986631	0.191	1	Biological Process	GO:0001912	positive regulation of leukocyte mediated cytotoxicity	0.751576	0.986631	0	0	3	3
GO:0002090 regulation of receptor internalization	3	0.986631	0.191	1	Biological Process	GO:0002090	regulation of receptor internalization	0.751576	0.986631	0	0	3	3
GO:0002526 acute inflammatory response	3	0.986631	0.191	1	Biological Process	GO:0002526	acute inflammatory response	0.751576	0.986631	0	0	3	3
GO:0002566 somatic diversification of immune receptors via somatic mutation	3	0.986631	0.191	1	Biological Process	GO:0002566	somatic diversification of immune receptors via somatic mutation	0.751576	0.986631	0	0	3	3
GO:0002673 regulation of acute inflammatory response	3	0.986631	0.191	1	Biological Process	GO:0002673	regulation of acute inflammatory response	0.751576	0.986631	0	0	3	3
GO:0003333 amino acid transmembrane transport	3	0.986631	0.191	1	Biological Process	GO:0003333	amino acid transmembrane transport	0.751576	0.986631	0	0	3	3
GO:0006066 alcohol metabolic process	3	0.986631	0.191	1	Biological Process	GO:0006066	alcohol metabolic process	0.751576	0.986631	0	0	3	3
GO:0006338 chromatin remodeling	3	0.986631	0.191	1	Biological Process	GO:0006338	chromatin remodeling	0.751576	0.986631	0	0	3	3
GO:0006342 chromatin silencing	3	0.986631	0.191	1	Biological Process	GO:0006342	chromatin silencing	0.751576	0.986631	0	0	3	3
GO:0006476 protein deacetylation	3	0.986631	0.191	1	Biological Process	GO:0006476	protein deacetylation	0.751576	0.986631	0	0	3	3
GO:0006482 protein demethylation	3	0.986631	0.191	1	Biological Process	GO:0006482	protein demethylation	0.751576	0.986631	0	0	3	3
GO:0006487 protein N-linked glycosylation	3	0.986631	0.191	1	Biological Process	GO:0006487	protein N-linked glycosylation	0.751576	0.986631	0	0	3	3
GO:0006631 fatty acid metabolic process	3	0.986631	0.191	1	Biological Process	GO:0006631	fatty acid metabolic process	0.751576	0.986631	0	0	3	3
GO:0006633 fatty acid biosynthetic process	3	0.986631	0.191	1	Biological Process	GO:0006633	fatty acid biosynthetic process	0.751576	0.986631	0	0	3	3
GO:0006662 glycerol ether metabolic process	3	0.986631	0.191	1	Biological Process	GO:0006662	glycerol ether metabolic process	0.751576	0.986631	0	0	3	3
GO:0006739 NADP metabolic process	3	0.986631	0.191	1	Biological Process	GO:0006739	NADP metabolic process	0.751576	0.986631	0	0	3	3
GO:0006862 nucleotide transport	3	0.986631	0.191	1	Biological Process	GO:0006862	nucleotide transport	0.751576	0.986631	0	0	3	3
GO:0006885 regulation of pH	3	0.986631	0.191	1	Biological Process	GO:0006885	regulation of pH	0.751576	0.986631	0	0	3	3
GO:0006892 post-Golgi vesicle-mediated transport	3	0.986631	0.191	1	Biological Process	GO:0006892	post-Golgi vesicle-mediated transport	0.751576	0.986631	0	0	3	3
GO:0006896 Golgi to vacuole transport	3	0.986631	0.191	1	Biological Process	GO:0006896	Golgi to vacuole transport	0.751576	0.986631	0	0	3	3
GO:0006900 membrane budding	3	0.986631	0.191	1	Biological Process	GO:0006900	membrane budding	0.751576	0.986631	0	0	3	3
GO:0006901 vesicle coating	3	0.986631	0.191	1	Biological Process	GO:0006901	vesicle coating	0.751576	0.986631	0	0	3	3
GO:0006903 vesicle targeting	3	0.986631	0.191	1	Biological Process	GO:0006903	vesicle targeting	0.751576	0.986631	0	0	3	3
GO:0006954 inflammatory response	3	0.986631	0.191	1	Biological Process	GO:0006954	inflammatory response	0.751576	0.986631	0	0	3	3
GO:0007006 mitochondrial membrane organization	3	0.986631	0.191	1	Biological Process	GO:0007006	mitochondrial membrane organization	0.751576	0.986631	0	0	3	3
GO:0007007 inner mitochondrial membrane organization	3	0.986631	0.191	1	Biological Process	GO:0007007	inner mitochondrial membrane organization	0.751576	0.986631	0	0	3	3
GO:0007062 sister chromatid cohesion	3	0.986631	0.191	1	Biological Process	GO:0007062	sister chromatid cohesion	0.751576	0.986631	0	0	3	3
GO:0007063 regulation of sister chromatid cohesion	3	0.986631	0.191	1	Biological Process	GO:0007063	regulation of sister chromatid cohesion	0.751576	0.986631	0	0	3	3
GO:0007091 metaphase/anaphase transition of mitotic cell cycle	3	0.986631	0.191	1	Biological Process	GO:0007091	metaphase/anaphase transition of mitotic cell cycle	0.751576	0.986631	0	0	3	3
GO:0007413 axonal fasciculation	3	0.986631	0.191	1	Biological Process	GO:0007413	axonal fasciculation	0.751576	0.986631	0	0	3	3
GO:0007568 aging	3	0.986631	0.191	1	Biological Process	GO:0007568	aging	0.751576	0.986631	0	0	3	3
GO:0007569 cell aging	3	0.986631	0.191	1	Biological Process	GO:0007569	cell aging	0.751576	0.986631	0	0	3	3
GO:0008214 protein dealkylation	3	0.986631	0.191	1	Biological Process	GO:0008214	protein dealkylation	0.751576	0.986631	0	0	3	3
GO:0008217 regulation of blood pressure	3	0.986631	0.191	1	Biological Process	GO:0008217	regulation of blood pressure	0.751576	0.986631	0	0	3	3
GO:0008643 carbohydrate transport	3	0.986631	0.191	1	Biological Process	GO:0008643	carbohydrate transport	0.751576	0.986631	0	0	3	3
GO:0008645 hexose transport	3	0.986631	0.191	1	Biological Process	GO:0008645	hexose transport	0.751576	0.986631	0	0	3	3
GO:0009311 oligosaccharide metabolic process	3	0.986631	0.191	1	Biological Process	GO:0009311	oligosaccharide metabolic process	0.751576	0.986631	0	0	3	3
GO:0009648 photoperiodism	3	0.986631	0.191	1	Biological Process	GO:0009648	photoperiodism	0.751576	0.986631	0	0	3	3
GO:0010821 regulation of mitochondrion organization	3	0.986631	0.191	1	Biological Process	GO:0010821	regulation of mitochondrion organization	0.751576	0.986631	0	0	3	3
GO:0010822 positive regulation of mitochondrion organization	3	0.986631	0.191	1	Biological Process	GO:0010822	positive regulation of mitochondrion organization	0.751576	0.986631	0	0	3	3
GO:0010965 regulation of mitotic sister chromatid separation	3	0.986631	0.191	1	Biological Process	GO:0010965	regulation of mitotic sister chromatid separation	0.751576	0.986631	0	0	3	3
GO:0015748 organophosphate ester transport	3	0.986631	0.191	1	Biological Process	GO:0015748	organophosphate ester transport	0.751576	0.986631	0	0	3	3
GO:0015749 monosaccharide transport	3	0.986631	0.191	1	Biological Process	GO:0015749	monosaccharide transport	0.751576	0.986631	0	0	3	3
GO:0015758 glucose transport	3	0.986631	0.191	1	Biological Process	GO:0015758	glucose transport	0.751576	0.986631	0	0	3	3
GO:0015780 nucleotide-sugar transport	3	0.986631	0.191	1	Biological Process	GO:0015780	nucleotide-sugar transport	0.751576	0.986631	0	0	3	3
GO:0015781 pyrimidine nucleotide-sugar transport	3	0.986631	0.191	1	Biological Process	GO:0015781	pyrimidine nucleotide-sugar transport	0.751576	0.986631	0	0	3	3
GO:0015888 thiamine transport	3	0.986631	0.191	1	Biological Process	GO:0015888	thiamine transport	0.751576	0.986631	0	0	3	3
GO:0016197 endosomal transport	3	0.986631	0.191	1	Biological Process	GO:0016197	endosomal transport	0.751576	0.986631	0	0	3	3
GO:0016575 histone deacetylation	3	0.986631	0.191	1	Biological Process	GO:0016575	histone deacetylation	0.751576	0.986631	0	0	3	3
GO:0016577 histone demethylation	3	0.986631	0.191	1	Biological Process	GO:0016577	histone demethylation	0.751576	0.986631	0	0	3	3
GO:0017182 peptidyl-diphthamide metabolic process	3	0.986631	0.191	1	Biological Process	GO:0017182	peptidyl-diphthamide metabolic process	0.751576	0.986631	0	0	3	3
GO:0018202 peptidyl-histidine modification	3	0.986631	0.191	1	Biological Process	GO:0018202	peptidyl-histidine modification	0.751576	0.986631	0	0	3	3
GO:0018904 ether metabolic process	3	0.986631	0.191	1	Biological Process	GO:0018904	ether metabolic process	0.751576	0.986631	0	0	3	3
GO:0020027 hemoglobin metabolic process	3	0.986631	0.191	1	Biological Process	GO:0020027	hemoglobin metabolic process	0.751576	0.986631	0	0	3	3
GO:0021953 central nervous system neuron differentiation	3	0.986631	0.191	1	Biological Process	GO:0021953	central nervous system neuron differentiation	0.751576	0.986631	0	0	3	3
GO:0021954 central nervous system neuron development	3	0.986631	0.191	1	Biological Process	GO:0021954	central nervous system neuron development	0.751576	0.986631	0	0	3	3
GO:0030004 cellular monovalent inorganic cation homeostasis	3	0.986631	0.191	1	Biological Process	GO:0030004	cellular monovalent inorganic cation homeostasis	0.751576	0.986631	0	0	3	3
GO:0030071 regulation of mitotic metaphase/anaphase transition	3	0.986631	0.191	1	Biological Process	GO:0030071	regulation of mitotic metaphase/anaphase transition	0.751576	0.986631	0	0	3	3
GO:0030100 regulation of endocytosis	3	0.986631	0.191	1	Biological Process	GO:0030100	regulation of endocytosis	0.751576	0.986631	0	0	3	3
GO:0030101 natural killer cell activation	3	0.986631	0.191	1	Biological Process	GO:0030101	natural killer cell activation	0.751576	0.986631	0	0	3	3
GO:0030641 regulation of cellular pH	3	0.986631	0.191	1	Biological Process	GO:0030641	regulation of cellular pH	0.751576	0.986631	0	0	3	3
GO:0031123 RNA 3'-end processing	3	0.986631	0.191	1	Biological Process	GO:0031123	RNA 3'-end processing	0.751576	0.986631	0	0	3	3
GO:0031124 mRNA 3'-end processing	3	0.986631	0.191	1	Biological Process	GO:0031124	mRNA 3'-end processing	0.751576	0.986631	0	0	3	3
GO:0031341 regulation of cell killing	3	0.986631	0.191	1	Biological Process	GO:0031341	regulation of cell killing	0.751576	0.986631	0	0	3	3
GO:0031343 positive regulation of cell killing	3	0.986631	0.191	1	Biological Process	GO:0031343	positive regulation of cell killing	0.751576	0.986631	0	0	3	3
GO:0031440 regulation of mRNA 3'-end processing	3	0.986631	0.191	1	Biological Process	GO:0031440	regulation of mRNA 3'-end processing	0.751576	0.986631	0	0	3	3
GO:0031935 regulation of chromatin silencing	3	0.986631	0.191	1	Biological Process	GO:0031935	regulation of chromatin silencing	0.751576	0.986631	0	0	3	3
GO:0031936 negative regulation of chromatin silencing	3	0.986631	0.191	1	Biological Process	GO:0031936	negative regulation of chromatin silencing	0.751576	0.986631	0	0	3	3
GO:0032465 regulation of cytokinesis	3	0.986631	0.191	1	Biological Process	GO:0032465	regulation of cytokinesis	0.751576	0.986631	0	0	3	3
GO:0032611 interleukin-1 beta production	3	0.986631	0.191	1	Biological Process	GO:0032611	interleukin-1 beta production	0.751576	0.986631	0	0	3	3
GO:0032612 interleukin-1 production	3	0.986631	0.191	1	Biological Process	GO:0032612	interleukin-1 production	0.751576	0.986631	0	0	3	3
GO:0032651 regulation of interleukin-1 beta production	3	0.986631	0.191	1	Biological Process	GO:0032651	regulation of interleukin-1 beta production	0.751576	0.986631	0	0	3	3
GO:0032652 regulation of interleukin-1 production	3	0.986631	0.191	1	Biological Process	GO:0032652	regulation of interleukin-1 production	0.751576	0.986631	0	0	3	3
GO:0032691 negative regulation of interleukin-1 beta production	3	0.986631	0.191	1	Biological Process	GO:0032691	negative regulation of interleukin-1 beta production	0.751576	0.986631	0	0	3	3
GO:0032692 negative regulation of interleukin-1 production	3	0.986631	0.191	1	Biological Process	GO:0032692	negative regulation of interleukin-1 production	0.751576	0.986631	0	0	3	3
GO:0032731 positive regulation of interleukin-1 beta production	3	0.986631	0.191	1	Biological Process	GO:0032731	positive regulation of interleukin-1 beta production	0.751576	0.986631	0	0	3	3
GO:0032732 positive regulation of interleukin-1 production	3	0.986631	0.191	1	Biological Process	GO:0032732	positive regulation of interleukin-1 production	0.751576	0.986631	0	0	3	3
GO:0032786 positive regulation of DNA-templated transcription, elongation	3	0.986631	0.191	1	Biological Process	GO:0032786	positive regulation of DNA-templated transcription, elongation	0.751576	0.986631	0	0	3	3
GO:0032814 regulation of natural killer cell activation	3	0.986631	0.191	1	Biological Process	GO:0032814	regulation of natural killer cell activation	0.751576	0.986631	0	0	3	3
GO:0032816 positive regulation of natural killer cell activation	3	0.986631	0.191	1	Biological Process	GO:0032816	positive regulation of natural killer cell activation	0.751576	0.986631	0	0	3	3
GO:0032924 activin receptor signaling pathway	3	0.986631	0.191	1	Biological Process	GO:0032924	activin receptor signaling pathway	0.751576	0.986631	0	0	3	3
GO:0033045 regulation of sister chromatid segregation	3	0.986631	0.191	1	Biological Process	GO:0033045	regulation of sister chromatid segregation	0.751576	0.986631	0	0	3	3
GO:0033047 regulation of mitotic sister chromatid segregation	3	0.986631	0.191	1	Biological Process	GO:0033047	regulation of mitotic sister chromatid segregation	0.751576	0.986631	0	0	3	3
GO:0033059 cellular pigmentation	3	0.986631	0.191	1	Biological Process	GO:0033059	cellular pigmentation	0.751576	0.986631	0	0	3	3
GO:0034086 maintenance of sister chromatid cohesion	3	0.986631	0.191	1	Biological Process	GO:0034086	maintenance of sister chromatid cohesion	0.751576	0.986631	0	0	3	3
GO:0034091 regulation of maintenance of sister chromatid cohesion	3	0.986631	0.191	1	Biological Process	GO:0034091	regulation of maintenance of sister chromatid cohesion	0.751576	0.986631	0	0	3	3
GO:0034093 positive regulation of maintenance of sister chromatid cohesion	3	0.986631	0.191	1	Biological Process	GO:0034093	positive regulation of maintenance of sister chromatid cohesion	0.751576	0.986631	0	0	3	3
GO:0034976 response to endoplasmic reticulum stress	3	0.986631	0.191	1	Biological Process	GO:0034976	response to endoplasmic reticulum stress	0.751576	0.986631	0	0	3	3
GO:0035336 long-chain fatty-acyl-CoA metabolic process	3	0.986631	0.191	1	Biological Process	GO:0035336	long-chain fatty-acyl-CoA metabolic process	0.751576	0.986631	0	0	3	3
GO:0035337 fatty-acyl-CoA metabolic process	3	0.986631	0.191	1	Biological Process	GO:0035337	fatty-acyl-CoA metabolic process	0.751576	0.986631	0	0	3	3
GO:0035601 protein deacylation	3	0.986631	0.191	1	Biological Process	GO:0035601	protein deacylation	0.751576	0.986631	0	0	3	3
GO:0036112 medium-chain fatty-acyl-CoA metabolic process	3	0.986631	0.191	1	Biological Process	GO:0036112	medium-chain fatty-acyl-CoA metabolic process	0.751576	0.986631	0	0	3	3
GO:0040013 negative regulation of locomotion	3	0.986631	0.191	1	Biological Process	GO:0040013	negative regulation of locomotion	0.751576	0.986631	0	0	3	3
GO:0040029 regulation of gene expression, epigenetic	3	0.986631	0.191	1	Biological Process	GO:0040029	regulation of gene expression, epigenetic	0.751576	0.986631	0	0	3	3
GO:0042345 regulation of NF-kappaB import into nucleus	3	0.986631	0.191	1	Biological Process	GO:0042345	regulation of NF-kappaB import into nucleus	0.751576	0.986631	0	0	3	3
GO:0042348 NF-kappaB import into nucleus	3	0.986631	0.191	1	Biological Process	GO:0042348	NF-kappaB import into nucleus	0.751576	0.986631	0	0	3	3
GO:0042391 regulation of membrane potential	3	0.986631	0.191	1	Biological Process	GO:0042391	regulation of membrane potential	0.751576	0.986631	0	0	3	3
GO:0042461 photoreceptor cell development	3	0.986631	0.191	1	Biological Process	GO:0042461	photoreceptor cell development	0.751576	0.986631	0	0	3	3
GO:0042462 eye photoreceptor cell development	3	0.986631	0.191	1	Biological Process	GO:0042462	eye photoreceptor cell development	0.751576	0.986631	0	0	3	3
GO:0042541 hemoglobin biosynthetic process	3	0.986631	0.191	1	Biological Process	GO:0042541	hemoglobin biosynthetic process	0.751576	0.986631	0	0	3	3
GO:0042759 long-chain fatty acid biosynthetic process	3	0.986631	0.191	1	Biological Process	GO:0042759	long-chain fatty acid biosynthetic process	0.751576	0.986631	0	0	3	3
GO:0043200 response to amino acid	3	0.986631	0.191	1	Biological Process	GO:0043200	response to amino acid	0.751576	0.986631	0	0	3	3
GO:0043476 pigment accumulation	3	0.986631	0.191	1	Biological Process	GO:0043476	pigment accumulation	0.751576	0.986631	0	0	3	3
GO:0043482 cellular pigment accumulation	3	0.986631	0.191	1	Biological Process	GO:0043482	cellular pigment accumulation	0.751576	0.986631	0	0	3	3
GO:0043485 endosome to pigment granule transport	3	0.986631	0.191	1	Biological Process	GO:0043485	endosome to pigment granule transport	0.751576	0.986631	0	0	3	3
GO:0044784 metaphase/anaphase transition of cell cycle	3	0.986631	0.191	1	Biological Process	GO:0044784	metaphase/anaphase transition of cell cycle	0.751576	0.986631	0	0	3	3
GO:0045117 azole transport	3	0.986631	0.191	1	Biological Process	GO:0045117	azole transport	0.751576	0.986631	0	0	3	3
GO:0045773 positive regulation of axon extension	3	0.986631	0.191	1	Biological Process	GO:0045773	positive regulation of axon extension	0.751576	0.986631	0	0	3	3
GO:0045814 negative regulation of gene expression, epigenetic	3	0.986631	0.191	1	Biological Process	GO:0045814	negative regulation of gene expression, epigenetic	0.751576	0.986631	0	0	3	3
GO:0045815 positive regulation of gene expression, epigenetic	3	0.986631	0.191	1	Biological Process	GO:0045815	positive regulation of gene expression, epigenetic	0.751576	0.986631	0	0	3	3
GO:0045851 pH reduction	3	0.986631	0.191	1	Biological Process	GO:0045851	pH reduction	0.751576	0.986631	0	0	3	3
GO:0045876 positive regulation of sister chromatid cohesion	3	0.986631	0.191	1	Biological Process	GO:0045876	positive regulation of sister chromatid cohesion	0.751576	0.986631	0	0	3	3
GO:0046058 cAMP metabolic process	3	0.986631	0.191	1	Biological Process	GO:0046058	cAMP metabolic process	0.751576	0.986631	0	0	3	3
GO:0046984 regulation of hemoglobin biosynthetic process	3	0.986631	0.191	1	Biological Process	GO:0046984	regulation of hemoglobin biosynthetic process	0.751576	0.986631	0	0	3	3
GO:0048199 vesicle targeting, to, from or within Golgi	3	0.986631	0.191	1	Biological Process	GO:0048199	vesicle targeting, to, from or within Golgi	0.751576	0.986631	0	0	3	3
GO:0048259 regulation of receptor-mediated endocytosis	3	0.986631	0.191	1	Biological Process	GO:0048259	regulation of receptor-mediated endocytosis	0.751576	0.986631	0	0	3	3
GO:0048592 eye morphogenesis	3	0.986631	0.191	1	Biological Process	GO:0048592	eye morphogenesis	0.751576	0.986631	0	0	3	3
GO:0048753 pigment granule organization	3	0.986631	0.191	1	Biological Process	GO:0048753	pigment granule organization	0.751576	0.986631	0	0	3	3
GO:0048757 pigment granule maturation	3	0.986631	0.191	1	Biological Process	GO:0048757	pigment granule maturation	0.751576	0.986631	0	0	3	3
GO:0050663 cytokine secretion	3	0.986631	0.191	1	Biological Process	GO:0050663	cytokine secretion	0.751576	0.986631	0	0	3	3
GO:0050727 regulation of inflammatory response	3	0.986631	0.191	1	Biological Process	GO:0050727	regulation of inflammatory response	0.751576	0.986631	0	0	3	3
GO:0050905 neuromuscular process	3	0.986631	0.191	1	Biological Process	GO:0050905	neuromuscular process	0.751576	0.986631	0	0	3	3
GO:0050931 pigment cell differentiation	3	0.986631	0.191	1	Biological Process	GO:0050931	pigment cell differentiation	0.751576	0.986631	0	0	3	3
GO:0051125 regulation of actin nucleation	3	0.986631	0.191	1	Biological Process	GO:0051125	regulation of actin nucleation	0.751576	0.986631	0	0	3	3
GO:0051304 chromosome separation	3	0.986631	0.191	1	Biological Process	GO:0051304	chromosome separation	0.751576	0.986631	0	0	3	3
GO:0051306 mitotic sister chromatid separation	3	0.986631	0.191	1	Biological Process	GO:0051306	mitotic sister chromatid separation	0.751576	0.986631	0	0	3	3
GO:0051341 regulation of oxidoreductase activity	3	0.986631	0.191	1	Biological Process	GO:0051341	regulation of oxidoreductase activity	0.751576	0.986631	0	0	3	3
GO:0051452 intracellular pH reduction	3	0.986631	0.191	1	Biological Process	GO:0051452	intracellular pH reduction	0.751576	0.986631	0	0	3	3
GO:0051453 regulation of intracellular pH	3	0.986631	0.191	1	Biological Process	GO:0051453	regulation of intracellular pH	0.751576	0.986631	0	0	3	3
GO:0051899 membrane depolarization	3	0.986631	0.191	1	Biological Process	GO:0051899	membrane depolarization	0.751576	0.986631	0	0	3	3
GO:0051983 regulation of chromosome segregation	3	0.986631	0.191	1	Biological Process	GO:0051983	regulation of chromosome segregation	0.751576	0.986631	0	0	3	3
GO:0051984 positive regulation of chromosome segregation	3	0.986631	0.191	1	Biological Process	GO:0051984	positive regulation of chromosome segregation	0.751576	0.986631	0	0	3	3
GO:0055067 monovalent inorganic cation homeostasis	3	0.986631	0.191	1	Biological Process	GO:0055067	monovalent inorganic cation homeostasis	0.751576	0.986631	0	0	3	3
GO:0060968 regulation of gene silencing	3	0.986631	0.191	1	Biological Process	GO:0060968	regulation of gene silencing	0.751576	0.986631	0	0	3	3
GO:0060969 negative regulation of gene silencing	3	0.986631	0.191	1	Biological Process	GO:0060969	negative regulation of gene silencing	0.751576	0.986631	0	0	3	3
GO:0060972 left/right pattern formation	3	0.986631	0.191	1	Biological Process	GO:0060972	left/right pattern formation	0.751576	0.986631	0	0	3	3
GO:0061351 neural precursor cell proliferation	3	0.986631	0.191	1	Biological Process	GO:0061351	neural precursor cell proliferation	0.751576	0.986631	0	0	3	3
GO:0070059 intrinsic apoptotic signaling pathway in response to endoplasmic reticulum stress	3	0.986631	0.191	1	Biological Process	GO:0070059	intrinsic apoptotic signaling pathway in response to endoplasmic reticulum stress	0.751576	0.986631	0	0	3	3
GO:0070076 histone lysine demethylation	3	0.986631	0.191	1	Biological Process	GO:0070076	histone lysine demethylation	0.751576	0.986631	0	0	3	3
GO:0070988 demethylation	3	0.986631	0.191	1	Biological Process	GO:0070988	demethylation	0.751576	0.986631	0	0	3	3
GO:0072089 stem cell proliferation	3	0.986631	0.191	1	Biological Process	GO:0072089	stem cell proliferation	0.751576	0.986631	0	0	3	3
GO:0072330 monocarboxylic acid biosynthetic process	3	0.986631	0.191	1	Biological Process	GO:0072330	monocarboxylic acid biosynthetic process	0.751576	0.986631	0	0	3	3
GO:0090596 sensory organ morphogenesis	3	0.986631	0.191	1	Biological Process	GO:0090596	sensory organ morphogenesis	0.751576	0.986631	0	0	3	3
GO:0098655 cation transmembrane transport	3	0.986631	0.191	1	Biological Process	GO:0098655	cation transmembrane transport	0.751576	0.986631	0	0	3	3
GO:0098656 anion transmembrane transport	3	0.986631	0.191	1	Biological Process	GO:0098656	anion transmembrane transport	0.751576	0.986631	0	0	3	3
GO:0098660 inorganic ion transmembrane transport	3	0.986631	0.191	1	Biological Process	GO:0098660	inorganic ion transmembrane transport	0.751576	0.986631	0	0	3	3
GO:0098662 inorganic cation transmembrane transport	3	0.986631	0.191	1	Biological Process	GO:0098662	inorganic cation transmembrane transport	0.751576	0.986631	0	0	3	3
GO:0098732 macromolecule deacylation	3	0.986631	0.191	1	Biological Process	GO:0098732	macromolecule deacylation	0.751576	0.986631	0	0	3	3
GO:1901264 carbohydrate derivative transport	3	0.986631	0.191	1	Biological Process	GO:1901264	carbohydrate derivative transport	0.751576	0.986631	0	0	3	3
GO:1902099 regulation of metaphase/anaphase transition of cell cycle	3	0.986631	0.191	1	Biological Process	GO:1902099	regulation of metaphase/anaphase transition of cell cycle	0.751576	0.986631	0	0	3	3
GO:1902235 regulation of endoplasmic reticulum stress-induced intrinsic apoptotic signaling pathway	3	0.986631	0.191	1	Biological Process	GO:1902235	regulation of endoplasmic reticulum stress-induced intrinsic apoptotic signaling pathway	0.751576	0.986631	0	0	3	3
GO:1903825 organic acid transmembrane transport	3	0.986631	0.191	1	Biological Process	GO:1903825	organic acid transmembrane transport	0.751576	0.986631	0	0	3	3
GO:1904062 regulation of cation transmembrane transport	3	0.986631	0.191	1	Biological Process	GO:1904062	regulation of cation transmembrane transport	0.751576	0.986631	0	0	3	3
GO:2000021 regulation of ion homeostasis	3	0.986631	0.191	1	Biological Process	GO:2000021	regulation of ion homeostasis	0.751576	0.986631	0	0	3	3
GO:2000736 regulation of stem cell differentiation	3	0.986631	0.191	1	Biological Process	GO:2000736	regulation of stem cell differentiation	0.751576	0.986631	0	0	3	3
GO:0038127 ERBB signaling pathway	17	0.986631	1.081	0.895	Biological Process	GO:0038127	ERBB signaling pathway	0.755156	0.986631	0	0	17	19
GO:0000175 3'-5'-exoribonuclease activity	9	1	0.636	0.9	Molecular Function	GO:0000175	3'-5'-exoribonuclease activity	0.756784	1	0	0	9	10
GO:0004518 nuclease activity	9	1	0.636	0.9	Molecular Function	GO:0004518	nuclease activity	0.756784	1	0	0	9	10
GO:0004527 exonuclease activity	9	1	0.636	0.9	Molecular Function	GO:0004527	exonuclease activity	0.756784	1	0	0	9	10
GO:0004532 exoribonuclease activity	9	1	0.636	0.9	Molecular Function	GO:0004532	exoribonuclease activity	0.756784	1	0	0	9	10
GO:0004540 ribonuclease activity	9	1	0.636	0.9	Molecular Function	GO:0004540	ribonuclease activity	0.756784	1	0	0	9	10
GO:0008408 3'-5' exonuclease activity	9	1	0.636	0.9	Molecular Function	GO:0008408	3'-5' exonuclease activity	0.756784	1	0	0	9	10
GO:0016796 exonuclease activity, active with either ribo- or deoxyribonucleic acids and producing 5'-phosphomonoesters	9	1	0.636	0.9	Molecular Function	GO:0016796	exonuclease activity, active with either ribo- or deoxyribonucleic acids and producing 5'-phosphomonoesters	0.756784	1	0	0	9	10
GO:0016896 exoribonuclease activity, producing 5'-phosphomonoesters	9	1	0.636	0.9	Molecular Function	GO:0016896	exoribonuclease activity, producing 5'-phosphomonoesters	0.756784	1	0	0	9	10
GO:0003727 single-stranded RNA binding	16	1	1.131	0.889	Molecular Function	GO:0003727	single-stranded RNA binding	0.760922	1	0	0	16	18
GO:0070717 poly-purine tract binding	16	1	1.131	0.889	Molecular Function	GO:0070717	poly-purine tract binding	0.760922	1	0	0	16	18
GO:1901564 organonitrogen compound metabolic process	76	0.986631	4.832	0.894	Biological Process	GO:1901564	organonitrogen compound metabolic process	0.763276	0.986631	0	0	76	85
GO:0030425 dendrite	8	0.97879	0.514	0.889	Cellular Component	GO:0030425	dendrite	0.771047	0.97879	0	0	8	9
GO:0036477 somatodendritic compartment	8	0.97879	0.514	0.889	Cellular Component	GO:0036477	somatodendritic compartment	0.771047	0.97879	0	0	8	9
GO:0000279 M phase	9	0.986631	0.572	0.9	Biological Process	GO:0000279	M phase	0.771892	0.986631	0	0	9	10
GO:0001558 regulation of cell growth	9	0.986631	0.572	0.9	Biological Process	GO:0001558	regulation of cell growth	0.771892	0.986631	0	0	9	10
GO:0008016 regulation of heart contraction	9	0.986631	0.572	0.9	Biological Process	GO:0008016	regulation of heart contraction	0.771892	0.986631	0	0	9	10
GO:0022403 cell cycle phase	9	0.986631	0.572	0.9	Biological Process	GO:0022403	cell cycle phase	0.771892	0.986631	0	0	9	10
GO:0044848 biological phase	9	0.986631	0.572	0.9	Biological Process	GO:0044848	biological phase	0.771892	0.986631	0	0	9	10
GO:0060047 heart contraction	9	0.986631	0.572	0.9	Biological Process	GO:0060047	heart contraction	0.771892	0.986631	0	0	9	10
GO:0090305 nucleic acid phosphodiester bond hydrolysis	9	0.986631	0.572	0.9	Biological Process	GO:0090305	nucleic acid phosphodiester bond hydrolysis	0.771892	0.986631	0	0	9	10
GO:0090501 RNA phosphodiester bond hydrolysis	9	0.986631	0.572	0.9	Biological Process	GO:0090501	RNA phosphodiester bond hydrolysis	0.771892	0.986631	0	0	9	10
GO:0016289 CoA hydrolase activity	8	1	0.565	0.889	Molecular Function	GO:0016289	CoA hydrolase activity	0.793277	1	0	0	8	9
GO:0016790 thiolester hydrolase activity	8	1	0.565	0.889	Molecular Function	GO:0016790	thiolester hydrolase activity	0.793277	1	0	0	8	9
GO:0019902 phosphatase binding	8	1	0.565	0.889	Molecular Function	GO:0019902	phosphatase binding	0.793277	1	0	0	8	9
GO:0007169 transmembrane receptor protein tyrosine kinase signaling pathway	23	0.986631	1.462	0.885	Biological Process	GO:0007169	transmembrane receptor protein tyrosine kinase signaling pathway	0.794957	0.986631	0	0	23	26
GO:0044802 single-organism membrane organization	39	0.986631	2.479	0.886	Biological Process	GO:0044802	single-organism membrane organization	0.796257	0.986631	0	0	39	44
GO:0061024 membrane organization	39	0.986631	2.479	0.886	Biological Process	GO:0061024	membrane organization	0.796257	0.986631	0	0	39	44
GO:0022857 transmembrane transporter activity	61	1	4.311	0.884	Molecular Function	GO:0022857	transmembrane transporter activity	0.800939	1	0	0	61	69
GO:0002253 activation of immune response	8	0.986631	0.509	0.889	Biological Process	GO:0002253	activation of immune response	0.806583	0.986631	0	0	8	9
GO:0002757 immune response-activating signal transduction	8	0.986631	0.509	0.889	Biological Process	GO:0002757	immune response-activating signal transduction	0.806583	0.986631	0	0	8	9
GO:0006637 acyl-CoA metabolic process	8	0.986631	0.509	0.889	Biological Process	GO:0006637	acyl-CoA metabolic process	0.806583	0.986631	0	0	8	9
GO:0009792 embryo development ending in birth or egg hatching	8	0.986631	0.509	0.889	Biological Process	GO:0009792	embryo development ending in birth or egg hatching	0.806583	0.986631	0	0	8	9
GO:0031623 receptor internalization	8	0.986631	0.509	0.889	Biological Process	GO:0031623	receptor internalization	0.806583	0.986631	0	0	8	9
GO:0035383 thioester metabolic process	8	0.986631	0.509	0.889	Biological Process	GO:0035383	thioester metabolic process	0.806583	0.986631	0	0	8	9
GO:0043112 receptor metabolic process	8	0.986631	0.509	0.889	Biological Process	GO:0043112	receptor metabolic process	0.806583	0.986631	0	0	8	9
GO:0045744 negative regulation of G-protein coupled receptor protein signaling pathway	8	0.986631	0.509	0.889	Biological Process	GO:0045744	negative regulation of G-protein coupled receptor protein signaling pathway	0.806583	0.986631	0	0	8	9
GO:0050000 chromosome localization	8	0.986631	0.509	0.889	Biological Process	GO:0050000	chromosome localization	0.806583	0.986631	0	0	8	9
GO:0072521 purine-containing compound metabolic process	8	0.986631	0.509	0.889	Biological Process	GO:0072521	purine-containing compound metabolic process	0.806583	0.986631	0	0	8	9
GO:0097193 intrinsic apoptotic signaling pathway	8	0.986631	0.509	0.889	Biological Process	GO:0097193	intrinsic apoptotic signaling pathway	0.806583	0.986631	0	0	8	9
GO:0005798 Golgi-associated vesicle	2	0.97879	0.129	1	Cellular Component	GO:0005798	Golgi-associated vesicle	0.807868	0.97879	0	0	2	2
GO:0009295 nucleoid	2	0.97879	0.129	1	Cellular Component	GO:0009295	nucleoid	0.807868	0.97879	0	0	2	2
GO:0031300 intrinsic component of organelle membrane	2	0.97879	0.129	1	Cellular Component	GO:0031300	intrinsic component of organelle membrane	0.807868	0.97879	0	0	2	2
GO:0034708 methyltransferase complex	2	0.97879	0.129	1	Cellular Component	GO:0034708	methyltransferase complex	0.807868	0.97879	0	0	2	2
GO:0035097 histone methyltransferase complex	2	0.97879	0.129	1	Cellular Component	GO:0035097	histone methyltransferase complex	0.807868	0.97879	0	0	2	2
GO:0043235 receptor complex	2	0.97879	0.129	1	Cellular Component	GO:0043235	receptor complex	0.807868	0.97879	0	0	2	2
GO:0098858 actin-based cell projection	2	0.97879	0.129	1	Cellular Component	GO:0098858	actin-based cell projection	0.807868	0.97879	0	0	2	2
GO:0016050 vesicle organization	22	0.986631	1.399	0.88	Biological Process	GO:0016050	vesicle organization	0.814249	0.986631	0	0	22	25
GO:0000149 SNARE binding	2	1	0.141	1	Molecular Function	GO:0000149	SNARE binding	0.819532	1	0	0	2	2
GO:0001637 G-protein coupled chemoattractant receptor activity	2	1	0.141	1	Molecular Function	GO:0001637	G-protein coupled chemoattractant receptor activity	0.819532	1	0	0	2	2
GO:0001948 glycoprotein binding	2	1	0.141	1	Molecular Function	GO:0001948	glycoprotein binding	0.819532	1	0	0	2	2
GO:0003682 chromatin binding	2	1	0.141	1	Molecular Function	GO:0003682	chromatin binding	0.819532	1	0	0	2	2
GO:0004896 cytokine receptor activity	2	1	0.141	1	Molecular Function	GO:0004896	cytokine receptor activity	0.819532	1	0	0	2	2
GO:0004950 chemokine receptor activity	2	1	0.141	1	Molecular Function	GO:0004950	chemokine receptor activity	0.819532	1	0	0	2	2
GO:0005109 frizzled binding	2	1	0.141	1	Molecular Function	GO:0005109	frizzled binding	0.819532	1	0	0	2	2
GO:0005244 voltage-gated ion channel activity	2	1	0.141	1	Molecular Function	GO:0005244	voltage-gated ion channel activity	0.819532	1	0	0	2	2
GO:0005248 voltage-gated sodium channel activity	2	1	0.141	1	Molecular Function	GO:0005248	voltage-gated sodium channel activity	0.819532	1	0	0	2	2
GO:0005272 sodium channel activity	2	1	0.141	1	Molecular Function	GO:0005272	sodium channel activity	0.819532	1	0	0	2	2
GO:0008237 metallopeptidase activity	2	1	0.141	1	Molecular Function	GO:0008237	metallopeptidase activity	0.819532	1	0	0	2	2
GO:0008238 exopeptidase activity	2	1	0.141	1	Molecular Function	GO:0008238	exopeptidase activity	0.819532	1	0	0	2	2
GO:0008556 potassium-transporting ATPase activity	2	1	0.141	1	Molecular Function	GO:0008556	potassium-transporting ATPase activity	0.819532	1	0	0	2	2
GO:0015297 antiporter activity	2	1	0.141	1	Molecular Function	GO:0015297	antiporter activity	0.819532	1	0	0	2	2
GO:0015301 anion:anion antiporter activity	2	1	0.141	1	Molecular Function	GO:0015301	anion:anion antiporter activity	0.819532	1	0	0	2	2
GO:0015662 ATPase activity, coupled to transmembrane movement of ions, phosphorylative mechanism	2	1	0.141	1	Molecular Function	GO:0015662	ATPase activity, coupled to transmembrane movement of ions, phosphorylative mechanism	0.819532	1	0	0	2	2
GO:0016538 cyclin-dependent protein serine/threonine kinase regulator activity	2	1	0.141	1	Molecular Function	GO:0016538	cyclin-dependent protein serine/threonine kinase regulator activity	0.819532	1	0	0	2	2
GO:0016765 transferase activity, transferring alkyl or aryl (other than methyl) groups	2	1	0.141	1	Molecular Function	GO:0016765	transferase activity, transferring alkyl or aryl (other than methyl) groups	0.819532	1	0	0	2	2
GO:0018024 histone-lysine N-methyltransferase activity	2	1	0.141	1	Molecular Function	GO:0018024	histone-lysine N-methyltransferase activity	0.819532	1	0	0	2	2
GO:0018271 biotin-protein ligase activity	2	1	0.141	1	Molecular Function	GO:0018271	biotin-protein ligase activity	0.819532	1	0	0	2	2
GO:0019955 cytokine binding	2	1	0.141	1	Molecular Function	GO:0019955	cytokine binding	0.819532	1	0	0	2	2
GO:0019956 chemokine binding	2	1	0.141	1	Molecular Function	GO:0019956	chemokine binding	0.819532	1	0	0	2	2
GO:0022832 voltage-gated channel activity	2	1	0.141	1	Molecular Function	GO:0022832	voltage-gated channel activity	0.819532	1	0	0	2	2
GO:0022843 voltage-gated cation channel activity	2	1	0.141	1	Molecular Function	GO:0022843	voltage-gated cation channel activity	0.819532	1	0	0	2	2
GO:0032027 myosin light chain binding	2	1	0.141	1	Molecular Function	GO:0032027	myosin light chain binding	0.819532	1	0	0	2	2
GO:0042054 histone methyltransferase activity	2	1	0.141	1	Molecular Function	GO:0042054	histone methyltransferase activity	0.819532	1	0	0	2	2
GO:0070697 activin receptor binding	2	1	0.141	1	Molecular Function	GO:0070697	activin receptor binding	0.819532	1	0	0	2	2
GO:0070851 growth factor receptor binding	2	1	0.141	1	Molecular Function	GO:0070851	growth factor receptor binding	0.819532	1	0	0	2	2
GO:0099516 ion antiporter activity	2	1	0.141	1	Molecular Function	GO:0099516	ion antiporter activity	0.819532	1	0	0	2	2
GO:0012505 endomembrane system	55	0.97879	3.537	0.873	Cellular Component	GO:0012505	endomembrane system	0.820545	0.97879	0	0	55	63
GO:0000291 nuclear-transcribed mRNA catabolic process, exonucleolytic	2	0.986631	0.127	1	Biological Process	GO:0000291	nuclear-transcribed mRNA catabolic process, exonucleolytic	0.826685	0.986631	0	0	2	2
GO:0001508 action potential	2	0.986631	0.127	1	Biological Process	GO:0001508	action potential	0.826685	0.986631	0	0	2	2
GO:0001573 ganglioside metabolic process	2	0.986631	0.127	1	Biological Process	GO:0001573	ganglioside metabolic process	0.826685	0.986631	0	0	2	2
GO:0001707 mesoderm formation	2	0.986631	0.127	1	Biological Process	GO:0001707	mesoderm formation	0.826685	0.986631	0	0	2	2
GO:0001708 cell fate specification	2	0.986631	0.127	1	Biological Process	GO:0001708	cell fate specification	0.826685	0.986631	0	0	2	2
GO:0001710 mesodermal cell fate commitment	2	0.986631	0.127	1	Biological Process	GO:0001710	mesodermal cell fate commitment	0.826685	0.986631	0	0	2	2
GO:0002027 regulation of heart rate	2	0.986631	0.127	1	Biological Process	GO:0002027	regulation of heart rate	0.826685	0.986631	0	0	2	2
GO:0003018 vascular process in circulatory system	2	0.986631	0.127	1	Biological Process	GO:0003018	vascular process in circulatory system	0.826685	0.986631	0	0	2	2
GO:0003208 cardiac ventricle morphogenesis	2	0.986631	0.127	1	Biological Process	GO:0003208	cardiac ventricle morphogenesis	0.826685	0.986631	0	0	2	2
GO:0003231 cardiac ventricle development	2	0.986631	0.127	1	Biological Process	GO:0003231	cardiac ventricle development	0.826685	0.986631	0	0	2	2
GO:0003254 regulation of membrane depolarization	2	0.986631	0.127	1	Biological Process	GO:0003254	regulation of membrane depolarization	0.826685	0.986631	0	0	2	2
GO:0003300 cardiac muscle hypertrophy	2	0.986631	0.127	1	Biological Process	GO:0003300	cardiac muscle hypertrophy	0.826685	0.986631	0	0	2	2
GO:0003306 Wnt signaling pathway involved in heart development	2	0.986631	0.127	1	Biological Process	GO:0003306	Wnt signaling pathway involved in heart development	0.826685	0.986631	0	0	2	2
GO:0003401 axis elongation	2	0.986631	0.127	1	Biological Process	GO:0003401	axis elongation	0.826685	0.986631	0	0	2	2
GO:0006081 cellular aldehyde metabolic process	2	0.986631	0.127	1	Biological Process	GO:0006081	cellular aldehyde metabolic process	0.826685	0.986631	0	0	2	2
GO:0006140 regulation of nucleotide metabolic process	2	0.986631	0.127	1	Biological Process	GO:0006140	regulation of nucleotide metabolic process	0.826685	0.986631	0	0	2	2
GO:0006282 regulation of DNA repair	2	0.986631	0.127	1	Biological Process	GO:0006282	regulation of DNA repair	0.826685	0.986631	0	0	2	2
GO:0006304 DNA modification	2	0.986631	0.127	1	Biological Process	GO:0006304	DNA modification	0.826685	0.986631	0	0	2	2
GO:0006305 DNA alkylation	2	0.986631	0.127	1	Biological Process	GO:0006305	DNA alkylation	0.826685	0.986631	0	0	2	2
GO:0006306 DNA methylation	2	0.986631	0.127	1	Biological Process	GO:0006306	DNA methylation	0.826685	0.986631	0	0	2	2
GO:0006400 tRNA modification	2	0.986631	0.127	1	Biological Process	GO:0006400	tRNA modification	0.826685	0.986631	0	0	2	2
GO:0006457 protein folding	2	0.986631	0.127	1	Biological Process	GO:0006457	protein folding	0.826685	0.986631	0	0	2	2
GO:0006528 asparagine metabolic process	2	0.986631	0.127	1	Biological Process	GO:0006528	asparagine metabolic process	0.826685	0.986631	0	0	2	2
GO:0006568 tryptophan metabolic process	2	0.986631	0.127	1	Biological Process	GO:0006568	tryptophan metabolic process	0.826685	0.986631	0	0	2	2
GO:0006586 indolalkylamine metabolic process	2	0.986631	0.127	1	Biological Process	GO:0006586	indolalkylamine metabolic process	0.826685	0.986631	0	0	2	2
GO:0006664 glycolipid metabolic process	2	0.986631	0.127	1	Biological Process	GO:0006664	glycolipid metabolic process	0.826685	0.986631	0	0	2	2
GO:0006672 ceramide metabolic process	2	0.986631	0.127	1	Biological Process	GO:0006672	ceramide metabolic process	0.826685	0.986631	0	0	2	2
GO:0006684 sphingomyelin metabolic process	2	0.986631	0.127	1	Biological Process	GO:0006684	sphingomyelin metabolic process	0.826685	0.986631	0	0	2	2
GO:0006687 glycosphingolipid metabolic process	2	0.986631	0.127	1	Biological Process	GO:0006687	glycosphingolipid metabolic process	0.826685	0.986631	0	0	2	2
GO:0006825 copper ion transport	2	0.986631	0.127	1	Biological Process	GO:0006825	copper ion transport	0.826685	0.986631	0	0	2	2
GO:0006909 phagocytosis	2	0.986631	0.127	1	Biological Process	GO:0006909	phagocytosis	0.826685	0.986631	0	0	2	2
GO:0007498 mesoderm development	2	0.986631	0.127	1	Biological Process	GO:0007498	mesoderm development	0.826685	0.986631	0	0	2	2
GO:0008033 tRNA processing	2	0.986631	0.127	1	Biological Process	GO:0008033	tRNA processing	0.826685	0.986631	0	0	2	2
GO:0008544 epidermis development	2	0.986631	0.127	1	Biological Process	GO:0008544	epidermis development	0.826685	0.986631	0	0	2	2
GO:0009072 aromatic amino acid family metabolic process	2	0.986631	0.127	1	Biological Process	GO:0009072	aromatic amino acid family metabolic process	0.826685	0.986631	0	0	2	2
GO:0009190 cyclic nucleotide biosynthetic process	2	0.986631	0.127	1	Biological Process	GO:0009190	cyclic nucleotide biosynthetic process	0.826685	0.986631	0	0	2	2
GO:0009435 NAD biosynthetic process	2	0.986631	0.127	1	Biological Process	GO:0009435	NAD biosynthetic process	0.826685	0.986631	0	0	2	2
GO:0009451 RNA modification	2	0.986631	0.127	1	Biological Process	GO:0009451	RNA modification	0.826685	0.986631	0	0	2	2
GO:0009798 axis specification	2	0.986631	0.127	1	Biological Process	GO:0009798	axis specification	0.826685	0.986631	0	0	2	2
GO:0009913 epidermal cell differentiation	2	0.986631	0.127	1	Biological Process	GO:0009913	epidermal cell differentiation	0.826685	0.986631	0	0	2	2
GO:0009953 dorsal/ventral pattern formation	2	0.986631	0.127	1	Biological Process	GO:0009953	dorsal/ventral pattern formation	0.826685	0.986631	0	0	2	2
GO:0009996 negative regulation of cell fate specification	2	0.986631	0.127	1	Biological Process	GO:0009996	negative regulation of cell fate specification	0.826685	0.986631	0	0	2	2
GO:0009997 negative regulation of cardioblast cell fate specification	2	0.986631	0.127	1	Biological Process	GO:0009997	negative regulation of cardioblast cell fate specification	0.826685	0.986631	0	0	2	2
GO:0010002 cardioblast differentiation	2	0.986631	0.127	1	Biological Process	GO:0010002	cardioblast differentiation	0.826685	0.986631	0	0	2	2
GO:0010226 response to lithium ion	2	0.986631	0.127	1	Biological Process	GO:0010226	response to lithium ion	0.826685	0.986631	0	0	2	2
GO:0010453 regulation of cell fate commitment	2	0.986631	0.127	1	Biological Process	GO:0010453	regulation of cell fate commitment	0.826685	0.986631	0	0	2	2
GO:0010454 negative regulation of cell fate commitment	2	0.986631	0.127	1	Biological Process	GO:0010454	negative regulation of cell fate commitment	0.826685	0.986631	0	0	2	2
GO:0010455 positive regulation of cell fate commitment	2	0.986631	0.127	1	Biological Process	GO:0010455	positive regulation of cell fate commitment	0.826685	0.986631	0	0	2	2
GO:0010611 regulation of cardiac muscle hypertrophy	2	0.986631	0.127	1	Biological Process	GO:0010611	regulation of cardiac muscle hypertrophy	0.826685	0.986631	0	0	2	2
GO:0010614 negative regulation of cardiac muscle hypertrophy	2	0.986631	0.127	1	Biological Process	GO:0010614	negative regulation of cardiac muscle hypertrophy	0.826685	0.986631	0	0	2	2
GO:0010737 protein kinase A signaling	2	0.986631	0.127	1	Biological Process	GO:0010737	protein kinase A signaling	0.826685	0.986631	0	0	2	2
GO:0010765 positive regulation of sodium ion transport	2	0.986631	0.127	1	Biological Process	GO:0010765	positive regulation of sodium ion transport	0.826685	0.986631	0	0	2	2
GO:0010827 regulation of glucose transport	2	0.986631	0.127	1	Biological Process	GO:0010827	regulation of glucose transport	0.826685	0.986631	0	0	2	2
GO:0010829 negative regulation of glucose transport	2	0.986631	0.127	1	Biological Process	GO:0010829	negative regulation of glucose transport	0.826685	0.986631	0	0	2	2
GO:0010977 negative regulation of neuron projection development	2	0.986631	0.127	1	Biological Process	GO:0010977	negative regulation of neuron projection development	0.826685	0.986631	0	0	2	2
GO:0014031 mesenchymal cell development	2	0.986631	0.127	1	Biological Process	GO:0014031	mesenchymal cell development	0.826685	0.986631	0	0	2	2
GO:0014741 negative regulation of muscle hypertrophy	2	0.986631	0.127	1	Biological Process	GO:0014741	negative regulation of muscle hypertrophy	0.826685	0.986631	0	0	2	2
GO:0014743 regulation of muscle hypertrophy	2	0.986631	0.127	1	Biological Process	GO:0014743	regulation of muscle hypertrophy	0.826685	0.986631	0	0	2	2
GO:0014896 muscle hypertrophy	2	0.986631	0.127	1	Biological Process	GO:0014896	muscle hypertrophy	0.826685	0.986631	0	0	2	2
GO:0014897 striated muscle hypertrophy	2	0.986631	0.127	1	Biological Process	GO:0014897	striated muscle hypertrophy	0.826685	0.986631	0	0	2	2
GO:0017145 stem cell division	2	0.986631	0.127	1	Biological Process	GO:0017145	stem cell division	0.826685	0.986631	0	0	2	2
GO:0018198 peptidyl-cysteine modification	2	0.986631	0.127	1	Biological Process	GO:0018198	peptidyl-cysteine modification	0.826685	0.986631	0	0	2	2
GO:0018200 peptidyl-glutamic acid modification	2	0.986631	0.127	1	Biological Process	GO:0018200	peptidyl-glutamic acid modification	0.826685	0.986631	0	0	2	2
GO:0018231 peptidyl-S-diacylglycerol-L-cysteine biosynthetic process from peptidyl-cysteine	2	0.986631	0.127	1	Biological Process	GO:0018231	peptidyl-S-diacylglycerol-L-cysteine biosynthetic process from peptidyl-cysteine	0.826685	0.986631	0	0	2	2
GO:0019674 NAD metabolic process	2	0.986631	0.127	1	Biological Process	GO:0019674	NAD metabolic process	0.826685	0.986631	0	0	2	2
GO:0021510 spinal cord development	2	0.986631	0.127	1	Biological Process	GO:0021510	spinal cord development	0.826685	0.986631	0	0	2	2
GO:0021515 cell differentiation in spinal cord	2	0.986631	0.127	1	Biological Process	GO:0021515	cell differentiation in spinal cord	0.826685	0.986631	0	0	2	2
GO:0021952 central nervous system projection neuron axonogenesis	2	0.986631	0.127	1	Biological Process	GO:0021952	central nervous system projection neuron axonogenesis	0.826685	0.986631	0	0	2	2
GO:0021955 central nervous system neuron axonogenesis	2	0.986631	0.127	1	Biological Process	GO:0021955	central nervous system neuron axonogenesis	0.826685	0.986631	0	0	2	2
GO:0022406 membrane docking	2	0.986631	0.127	1	Biological Process	GO:0022406	membrane docking	0.826685	0.986631	0	0	2	2
GO:0030308 negative regulation of cell growth	2	0.986631	0.127	1	Biological Process	GO:0030308	negative regulation of cell growth	0.826685	0.986631	0	0	2	2
GO:0030509 BMP signaling pathway	2	0.986631	0.127	1	Biological Process	GO:0030509	BMP signaling pathway	0.826685	0.986631	0	0	2	2
GO:0030510 regulation of BMP signaling pathway	2	0.986631	0.127	1	Biological Process	GO:0030510	regulation of BMP signaling pathway	0.826685	0.986631	0	0	2	2
GO:0030517 negative regulation of axon extension	2	0.986631	0.127	1	Biological Process	GO:0030517	negative regulation of axon extension	0.826685	0.986631	0	0	2	2
GO:0030799 regulation of cyclic nucleotide metabolic process	2	0.986631	0.127	1	Biological Process	GO:0030799	regulation of cyclic nucleotide metabolic process	0.826685	0.986631	0	0	2	2
GO:0030801 positive regulation of cyclic nucleotide metabolic process	2	0.986631	0.127	1	Biological Process	GO:0030801	positive regulation of cyclic nucleotide metabolic process	0.826685	0.986631	0	0	2	2
GO:0030802 regulation of cyclic nucleotide biosynthetic process	2	0.986631	0.127	1	Biological Process	GO:0030802	regulation of cyclic nucleotide biosynthetic process	0.826685	0.986631	0	0	2	2
GO:0030804 positive regulation of cyclic nucleotide biosynthetic process	2	0.986631	0.127	1	Biological Process	GO:0030804	positive regulation of cyclic nucleotide biosynthetic process	0.826685	0.986631	0	0	2	2
GO:0030808 regulation of nucleotide biosynthetic process	2	0.986631	0.127	1	Biological Process	GO:0030808	regulation of nucleotide biosynthetic process	0.826685	0.986631	0	0	2	2
GO:0030810 positive regulation of nucleotide biosynthetic process	2	0.986631	0.127	1	Biological Process	GO:0030810	positive regulation of nucleotide biosynthetic process	0.826685	0.986631	0	0	2	2
GO:0030879 mammary gland development	2	0.986631	0.127	1	Biological Process	GO:0030879	mammary gland development	0.826685	0.986631	0	0	2	2
GO:0031268 pseudopodium organization	2	0.986631	0.127	1	Biological Process	GO:0031268	pseudopodium organization	0.826685	0.986631	0	0	2	2
GO:0031269 pseudopodium assembly	2	0.986631	0.127	1	Biological Process	GO:0031269	pseudopodium assembly	0.826685	0.986631	0	0	2	2
GO:0031345 negative regulation of cell projection organization	2	0.986631	0.127	1	Biological Process	GO:0031345	negative regulation of cell projection organization	0.826685	0.986631	0	0	2	2
GO:0031929 TOR signaling	2	0.986631	0.127	1	Biological Process	GO:0031929	TOR signaling	0.826685	0.986631	0	0	2	2
[truncated: 715 more rows]

## Sheet: Hb-vs-Lb
id	num	qvalue	per	ratio	class	ID	Descrption	Pvalue	Qvalue	Up	Down	fg_num	bg_num
GO:0016043 cellular component organization	594	2.23709e-08	36.599	0.987	Biological Process	GO:0016043	cellular component organization	1.07089e-11	2.23709e-08	0	0	594	602
GO:0071840 cellular component organization or biogenesis	595	3.3518e-07	36.661	0.983	Biological Process	GO:0071840	cellular component organization or biogenesis	3.209e-10	3.3518e-07	0	0	595	605
GO:0006996 organelle organization	348	4.16901e-06	21.442	0.994	Biological Process	GO:0006996	organelle organization	5.98709e-09	4.16901e-06	0	0	348	350
GO:0048869 cellular developmental process	446	8.73894e-06	27.48	0.987	Biological Process	GO:0048869	cellular developmental process	1.67332e-08	8.73894e-06	0	0	446	452
GO:0044767 single-organism developmental process	538	3.21672e-05	33.148	0.98	Biological Process	GO:0044767	single-organism developmental process	7.69919e-08	3.21672e-05	0	0	538	549
GO:0048468 cell development	272	4.32704e-05	16.759	0.996	Biological Process	GO:0048468	cell development	1.24281e-07	4.32704e-05	0	0	272	273
GO:0030154 cell differentiation	362	4.43399e-05	22.304	0.989	Biological Process	GO:0030154	cell differentiation	1.48578e-07	4.43399e-05	0	0	362	366
GO:0005488 binding	1180	9.44553e-05	80.272	0.958	Molecular Function	GO:0005488	binding	2.44703e-07	9.44553e-05	0	0	1180	1232
GO:0022607 cellular component assembly	252	0.000121014	15.527	0.996	Biological Process	GO:0022607	cellular component assembly	5.18086e-07	0.000121014	0	0	252	253
GO:0030030 cell projection organization	212	0.000121014	13.062	1	Biological Process	GO:0030030	cell projection organization	5.21363e-07	0.000121014	0	0	212	212
GO:1902589 single-organism organelle organization	244	0.000190162	15.034	0.996	Biological Process	GO:1902589	single-organism organelle organization	9.10303e-07	0.000190162	0	0	244	245
GO:0043227 membrane-bounded organelle	965	0.000280386	59.239	0.965	Cellular Component	GO:0043227	membrane-bounded organelle	1.15862e-06	0.000280386	0	0	965	1000
GO:0008152 metabolic process	1125	0.000432111	69.316	0.957	Biological Process	GO:0008152	metabolic process	2.27536e-06	0.000432111	0	0	1125	1175
GO:0032989 cellular component morphogenesis	186	0.000568809	11.46	1	Biological Process	GO:0032989	cellular component morphogenesis	3.42752e-06	0.000568809	0	0	186	186
GO:0044707 single-multicellular organism process	455	0.000568809	28.035	0.978	Biological Process	GO:0044707	single-multicellular organism process	3.53974e-06	0.000568809	0	0	455	465
GO:0051128 regulation of cellular component organization	174	0.00120629	10.721	1	Biological Process	GO:0051128	regulation of cellular component organization	8.08428e-06	0.00120629	0	0	174	174
GO:0005515 protein binding	605	0.00226425	41.156	0.971	Molecular Function	GO:0005515	protein binding	1.17318e-05	0.00226425	0	0	605	623
GO:0007010 cytoskeleton organization	167	0.00185141	10.29	1	Biological Process	GO:0007010	cytoskeleton organization	1.3294e-05	0.00185141	0	0	167	167
GO:0005623 cell	1273	0.00111141	78.146	0.956	Cellular Component	GO:0005623	cell	1.37778e-05	0.00111141	0	0	1273	1332
GO:0044464 cell part	1273	0.00111141	78.146	0.956	Cellular Component	GO:0044464	cell part	1.37778e-05	0.00111141	0	0	1273	1332
GO:0050793 regulation of developmental process	236	0.00185968	14.541	0.992	Biological Process	GO:0050793	regulation of developmental process	1.42436e-05	0.00185968	0	0	236	238
GO:0032502 developmental process	567	0.00204242	34.935	0.971	Biological Process	GO:0032502	developmental process	1.66209e-05	0.00204242	0	0	567	584
GO:0019222 regulation of metabolic process	599	0.0025121	36.907	0.969	Biological Process	GO:0019222	regulation of metabolic process	2.16457e-05	0.0025121	0	0	599	618
GO:0048856 anatomical structure development	497	0.00357371	30.622	0.973	Biological Process	GO:0048856	anatomical structure development	3.25039e-05	0.00357371	0	0	497	511
GO:0043231 intracellular membrane-bounded organelle	796	0.00299048	48.864	0.965	Cellular Component	GO:0043231	intracellular membrane-bounded organelle	4.94295e-05	0.00299048	0	0	796	825
GO:0043226 organelle	1136	0.00335918	69.736	0.957	Cellular Component	GO:0043226	organelle	6.94046e-05	0.00335918	0	0	1136	1187
GO:0065003 macromolecular complex assembly	140	0.00925704	8.626	1	Biological Process	GO:0065003	macromolecular complex assembly	8.86266e-05	0.00925704	0	0	140	140
GO:0048731 system development	284	0.00932643	17.498	0.983	Biological Process	GO:0048731	system development	9.95034e-05	0.00932643	0	0	284	289
GO:0010646 regulation of cell communication	205	0.00932643	12.631	0.99	Biological Process	GO:0010646	regulation of cell communication	0.00010285	0.00932643	0	0	205	207
GO:0023051 regulation of signaling	205	0.00932643	12.631	0.99	Biological Process	GO:0023051	regulation of signaling	0.00010285	0.00932643	0	0	205	207
GO:0044237 cellular metabolic process	852	0.00932643	52.495	0.959	Biological Process	GO:0044237	cellular metabolic process	0.000107149	0.00932643	0	0	852	888
GO:0009966 regulation of signal transduction	199	0.0124799	12.261	0.99	Biological Process	GO:0009966	regulation of signal transduction	0.000149352	0.0124799	0	0	199	201
GO:0048583 regulation of response to stimulus	220	0.0177407	13.555	0.987	Biological Process	GO:0048583	regulation of response to stimulus	0.000220803	0.0177407	0	0	220	223
GO:0007275 multicellular organism development	311	0.0207235	19.162	0.978	Biological Process	GO:0007275	multicellular organism development	0.000282559	0.0207235	0	0	311	318
GO:0022008 neurogenesis	123	0.0207235	7.579	1	Biological Process	GO:0022008	neurogenesis	0.000287689	0.0207235	0	0	123	123
GO:0048699 generation of neurons	123	0.0207235	7.579	1	Biological Process	GO:0048699	generation of neurons	0.000287689	0.0207235	0	0	123	123
GO:0006725 cellular aromatic compound metabolic process	433	0.0212089	26.679	0.971	Biological Process	GO:0006725	cellular aromatic compound metabolic process	0.000307172	0.0212089	0	0	433	446
GO:0006928 movement of cell or subcellular component	157	0.0212089	9.673	0.994	Biological Process	GO:0006928	movement of cell or subcellular component	0.000314732	0.0212089	0	0	157	158
GO:0048518 positive regulation of biological process	306	0.0239616	18.854	0.978	Biological Process	GO:0048518	positive regulation of biological process	0.000367052	0.0239616	0	0	306	313
GO:0042995 cell projection	163	0.0154312	10.006	0.994	Cellular Component	GO:0042995	cell projection	0.000382592	0.0154312	0	0	163	164
GO:0033043 regulation of organelle organization	118	0.0254415	7.27	1	Biological Process	GO:0033043	regulation of organelle organization	0.000405749	0.0254415	0	0	118	118
GO:0006807 nitrogen compound metabolic process	446	0.0254415	27.48	0.97	Biological Process	GO:0006807	nitrogen compound metabolic process	0.000414079	0.0254415	0	0	446	460
GO:0040007 growth	116	0.0277797	7.147	1	Biological Process	GO:0040007	growth	0.000465433	0.0277797	0	0	116	116
GO:0043229 intracellular organelle	1005	0.0181567	61.694	0.957	Cellular Component	GO:0043229	intracellular organelle	0.000525195	0.0181567	0	0	1005	1050
GO:0044085 cellular component biogenesis	253	0.032145	15.588	0.981	Biological Process	GO:0044085	cellular component biogenesis	0.000553958	0.032145	0	0	253	258
GO:0030182 neuron differentiation	112	0.0339068	6.901	1	Biological Process	GO:0030182	neuron differentiation	0.000612107	0.0339068	0	0	112	112
GO:0043412 macromolecule modification	379	0.0339068	23.352	0.972	Biological Process	GO:0043412	macromolecule modification	0.000616783	0.0339068	0	0	379	390
GO:0044238 primary metabolic process	844	0.0339104	52.002	0.957	Biological Process	GO:0044238	primary metabolic process	0.000640309	0.0339104	0	0	844	882
GO:0006464 cellular protein modification process	377	0.0339104	23.229	0.972	Biological Process	GO:0006464	cellular protein modification process	0.000678045	0.0339104	0	0	377	388
GO:0036211 protein modification process	377	0.0339104	23.229	0.972	Biological Process	GO:0036211	protein modification process	0.000678045	0.0339104	0	0	377	388
GO:0032879 regulation of localization	174	0.0339104	10.721	0.989	Biological Process	GO:0032879	regulation of localization	0.000681779	0.0339104	0	0	174	176
GO:0048666 neuron development	110	0.0339885	6.778	1	Biological Process	GO:0048666	neuron development	0.000701776	0.0339885	0	0	110	110
GO:0005622 intracellular	1177	0.0181732	72.253	0.954	Cellular Component	GO:0005622	intracellular	0.000707567	0.0181732	0	0	1177	1234
GO:0044424 intracellular part	1177	0.0181732	72.253	0.954	Cellular Component	GO:0044424	intracellular part	0.000707567	0.0181732	0	0	1177	1234
GO:1901360 organic cyclic compound metabolic process	415	0.0339885	25.57	0.97	Biological Process	GO:1901360	organic cyclic compound metabolic process	0.000715889	0.0339885	0	0	415	428
GO:0043234 protein complex	309	0.0181732	18.969	0.978	Cellular Component	GO:0043234	protein complex	0.00075096	0.0181732	0	0	309	316
GO:0060255 regulation of macromolecule metabolic process	488	0.0364027	30.068	0.966	Biological Process	GO:0060255	regulation of macromolecule metabolic process	0.000784166	0.0364027	0	0	488	505
GO:0031175 neuron projection development	107	0.0389856	6.593	1	Biological Process	GO:0031175	neuron projection development	0.000861219	0.0389856	0	0	107	107
GO:0048523 negative regulation of cellular process	267	0.0389856	16.451	0.978	Biological Process	GO:0048523	negative regulation of cellular process	0.000877128	0.0389856	0	0	267	273
GO:0048646 anatomical structure formation involved in morphogenesis	106	0.0401246	6.531	1	Biological Process	GO:0048646	anatomical structure formation involved in morphogenesis	0.000921964	0.0401246	0	0	106	106
GO:0034622 cellular macromolecular complex assembly	104	0.0450402	6.408	1	Biological Process	GO:0034622	cellular macromolecular complex assembly	0.00105647	0.0450402	0	0	104	104
GO:0000902 cell morphogenesis	103	0.0472466	6.346	1	Biological Process	GO:0000902	cell morphogenesis	0.00113084	0.0472466	0	0	103	103
GO:0045595 regulation of cell differentiation	165	0.0473068	10.166	0.988	Biological Process	GO:0045595	regulation of cell differentiation	0.00116017	0.0473068	0	0	165	167
GO:0046483 heterocycle metabolic process	404	0.0473068	24.892	0.969	Biological Process	GO:0046483	heterocycle metabolic process	0.00117757	0.0473068	0	0	404	417
GO:0032991 macromolecular complex	445	0.0285696	27.317	0.969	Cellular Component	GO:0032991	macromolecular complex	0.00129862	0.0285696	0	0	445	459
GO:0060284 regulation of cell development	131	0.0637336	8.071	0.992	Biological Process	GO:0060284	regulation of cell development	0.00161698	0.0637336	0	0	131	132
GO:0071704 organic substance metabolic process	971	0.0652759	59.827	0.953	Biological Process	GO:0071704	organic substance metabolic process	0.00173861	0.0652759	0	0	971	1019
GO:0048519 negative regulation of biological process	275	0.0652759	16.944	0.975	Biological Process	GO:0048519	negative regulation of biological process	0.00173963	0.0652759	0	0	275	282
GO:0006139 nucleobase-containing compound metabolic process	395	0.0652759	24.338	0.968	Biological Process	GO:0006139	nucleobase-containing compound metabolic process	0.00174986	0.0652759	0	0	395	408
GO:0044430 cytoskeletal part	167	0.035859	10.252	0.988	Cellular Component	GO:0044430	cytoskeletal part	0.00177813	0.035859	0	0	167	169
GO:0040008 regulation of growth	96	0.0666422	5.915	1	Biological Process	GO:0040008	regulation of growth	0.00181838	0.0666422	0	0	96	96
GO:0001882 nucleoside binding	212	0.13101	14.422	0.981	Molecular Function	GO:0001882	nucleoside binding	0.00203642	0.13101	0	0	212	216
GO:0001883 purine nucleoside binding	212	0.13101	14.422	0.981	Molecular Function	GO:0001883	purine nucleoside binding	0.00203642	0.13101	0	0	212	216
GO:0032549 ribonucleoside binding	212	0.13101	14.422	0.981	Molecular Function	GO:0032549	ribonucleoside binding	0.00203642	0.13101	0	0	212	216
GO:0032550 purine ribonucleoside binding	212	0.13101	14.422	0.981	Molecular Function	GO:0032550	purine ribonucleoside binding	0.00203642	0.13101	0	0	212	216
GO:0034641 cellular nitrogen compound metabolic process	408	0.0810363	25.139	0.967	Biological Process	GO:0034641	cellular nitrogen compound metabolic process	0.00224993	0.0810363	0	0	408	422
GO:0090304 nucleic acid metabolic process	368	0.0871265	22.674	0.968	Biological Process	GO:0090304	nucleic acid metabolic process	0.00246073	0.0871265	0	0	368	380
GO:2000112 regulation of cellular macromolecule biosynthetic process	245	0.09047	15.096	0.976	Biological Process	GO:2000112	regulation of cellular macromolecule biosynthetic process	0.0026276	0.09047	0	0	245	251
GO:0009653 anatomical structure morphogenesis	266	0.09047	16.389	0.974	Biological Process	GO:0009653	anatomical structure morphogenesis	0.00267291	0.09047	0	0	266	273
GO:0031323 regulation of cellular metabolic process	385	0.09047	23.722	0.967	Biological Process	GO:0031323	regulation of cellular metabolic process	0.00268509	0.09047	0	0	385	398
GO:0007017 microtubule-based process	89	0.0967508	5.484	1	Biological Process	GO:0007017	microtubule-based process	0.00291781	0.0967508	0	0	89	89
GO:0010927 cellular component assembly involved in morphogenesis	88	0.100686	5.422	1	Biological Process	GO:0010927	cellular component assembly involved in morphogenesis	0.0031212	0.100686	0	0	88	88
GO:0035556 intracellular signal transduction	173	0.100686	10.659	0.983	Biological Process	GO:0035556	intracellular signal transduction	0.00313288	0.100686	0	0	173	176
GO:0016740 transferase activity	249	0.176454	16.939	0.976	Molecular Function	GO:0016740	transferase activity	0.00319995	0.176454	0	0	249	255
GO:0010468 regulation of gene expression	361	0.104941	22.243	0.968	Biological Process	GO:0010468	regulation of gene expression	0.00331551	0.104941	0	0	361	373
GO:0048589 developmental growth	85	0.119088	5.237	1	Biological Process	GO:0048589	developmental growth	0.00381949	0.119088	0	0	85	85
GO:0080090 regulation of primary metabolic process	375	0.124973	23.105	0.966	Biological Process	GO:0080090	regulation of primary metabolic process	0.00406806	0.124973	0	0	375	388
GO:0097367 carbohydrate derivative binding	219	0.220817	14.898	0.978	Molecular Function	GO:0097367	carbohydrate derivative binding	0.00457653	0.220817	0	0	219	224
GO:0048513 animal organ development	165	0.135937	10.166	0.982	Biological Process	GO:0048513	animal organ development	0.00479525	0.135937	0	0	165	168
GO:0007399 nervous system development	140	0.135937	8.626	0.986	Biological Process	GO:0007399	nervous system development	0.00485051	0.135937	0	0	140	142
GO:0051049 regulation of transport	140	0.135937	8.626	0.986	Biological Process	GO:0051049	regulation of transport	0.00485051	0.135937	0	0	140	142
GO:0006351 transcription, DNA-templated	232	0.135937	14.295	0.975	Biological Process	GO:0006351	transcription, DNA-templated	0.00488045	0.135937	0	0	232	238
GO:0006355 regulation of transcription, DNA-templated	232	0.135937	14.295	0.975	Biological Process	GO:0006355	regulation of transcription, DNA-templated	0.00488045	0.135937	0	0	232	238
GO:0097659 nucleic acid-templated transcription	232	0.135937	14.295	0.975	Biological Process	GO:0097659	nucleic acid-templated transcription	0.00488045	0.135937	0	0	232	238
GO:1903506 regulation of nucleic acid-templated transcription	232	0.135937	14.295	0.975	Biological Process	GO:1903506	regulation of nucleic acid-templated transcription	0.00488045	0.135937	0	0	232	238
GO:0065007 biological regulation	956	0.150517	58.903	0.951	Biological Process	GO:0065007	biological regulation	0.00547598	0.150517	0	0	956	1005
GO:0051171 regulation of nitrogen compound metabolic process	269	0.161246	16.574	0.971	Biological Process	GO:0051171	regulation of nitrogen compound metabolic process	0.00594348	0.161246	0	0	269	277
GO:0044422 organelle part	501	0.110156	30.755	0.963	Cellular Component	GO:0044422	organelle part	0.00601852	0.110156	0	0	501	520
GO:0006325 chromatin organization	78	0.162603	4.806	1	Biological Process	GO:0006325	chromatin organization	0.00610885	0.162603	0	0	78	78
GO:0019219 regulation of nucleobase-containing compound metabolic process	268	0.162603	16.513	0.971	Biological Process	GO:0019219	regulation of nucleobase-containing compound metabolic process	0.00620829	0.162603	0	0	268	276
GO:0044260 cellular macromolecule metabolic process	722	0.162603	44.486	0.955	Biological Process	GO:0044260	cellular macromolecule metabolic process	0.00629078	0.162603	0	0	722	756
GO:0043170 macromolecule metabolic process	862	0.162603	53.112	0.952	Biological Process	GO:0043170	macromolecule metabolic process	0.00630484	0.162603	0	0	862	905
GO:0098805 whole membrane	82	0.110156	5.034	1	Cellular Component	GO:0098805	whole membrane	0.00637267	0.110156	0	0	82	82
GO:0000226 microtubule cytoskeleton organization	77	0.166398	4.744	1	Biological Process	GO:0000226	microtubule cytoskeleton organization	0.00653165	0.166398	0	0	77	77
GO:0032990 cell part morphogenesis	76	0.171315	4.683	1	Biological Process	GO:0032990	cell part morphogenesis	0.00698342	0.171315	0	0	76	76
GO:0048858 cell projection morphogenesis	76	0.171315	4.683	1	Biological Process	GO:0048858	cell projection morphogenesis	0.00698342	0.171315	0	0	76	76
GO:0050789 regulation of biological process	934	0.171315	57.548	0.951	Biological Process	GO:0050789	regulation of biological process	0.00706774	0.171315	0	0	934	982
GO:0006357 regulation of transcription from RNA polymerase II promoter	133	0.171315	8.195	0.985	Biological Process	GO:0006357	regulation of transcription from RNA polymerase II promoter	0.00714454	0.171315	0	0	133	135
GO:0006366 transcription from RNA polymerase II promoter	133	0.171315	8.195	0.985	Biological Process	GO:0006366	transcription from RNA polymerase II promoter	0.00714454	0.171315	0	0	133	135
GO:0051179 localization	520	0.171315	32.039	0.959	Biological Process	GO:0051179	localization	0.00732791	0.171315	0	0	520	542
GO:0010556 regulation of macromolecule biosynthetic process	264	0.171315	16.266	0.971	Biological Process	GO:0010556	regulation of macromolecule biosynthetic process	0.00738071	0.171315	0	0	264	272
GO:0031326 regulation of cellular biosynthetic process	264	0.171315	16.266	0.971	Biological Process	GO:0031326	regulation of cellular biosynthetic process	0.00738071	0.171315	0	0	264	272
GO:0016772 transferase activity, transferring phosphorus-containing groups	136	0.337197	9.252	0.986	Molecular Function	GO:0016772	transferase activity, transferring phosphorus-containing groups	0.00786212	0.337197	0	0	136	138
GO:0006461 protein complex assembly	74	0.18124	4.559	1	Biological Process	GO:0006461	protein complex assembly	0.00798186	0.18124	0	0	74	74
GO:0070271 protein complex biogenesis	74	0.18124	4.559	1	Biological Process	GO:0070271	protein complex biogenesis	0.00798186	0.18124	0	0	74	74
GO:0048638 regulation of developmental growth	73	0.191668	4.498	1	Biological Process	GO:0048638	regulation of developmental growth	0.00853287	0.191668	0	0	73	73
GO:0043933 macromolecular complex subunit organization	219	0.196862	13.494	0.973	Biological Process	GO:0043933	macromolecular complex subunit organization	0.00885832	0.196862	0	0	219	225
GO:0033036 macromolecule localization	239	0.198488	14.726	0.972	Biological Process	GO:0033036	macromolecule localization	0.00909058	0.198488	0	0	239	246
GO:0016568 chromatin modification	72	0.198488	4.436	1	Biological Process	GO:0016568	chromatin modification	0.00912153	0.198488	0	0	72	72
GO:0016192 vesicle-mediated transport	102	0.198879	6.285	0.99	Biological Process	GO:0016192	vesicle-mediated transport	0.00932481	0.198879	0	0	102	103
GO:0044710 single-organism metabolic process	354	0.198879	21.811	0.965	Biological Process	GO:0044710	single-organism metabolic process	0.00932988	0.198879	0	0	354	367
GO:0006793 phosphorus metabolic process	277	0.206816	17.067	0.969	Biological Process	GO:0006793	phosphorus metabolic process	0.00980122	0.206816	0	0	277	286
GO:0050794 regulation of cellular process	787	0.207709	48.49	0.953	Biological Process	GO:0050794	regulation of cellular process	0.00994298	0.207709	0	0	787	826
GO:0036094 small molecule binding	245	0.369215	16.667	0.972	Molecular Function	GO:0036094	small molecule binding	0.00999628	0.369215	0	0	245	252
GO:0044446 intracellular organelle part	430	0.163799	26.397	0.964	Cellular Component	GO:0044446	intracellular organelle part	0.0101528	0.163799	0	0	430	446
GO:0051239 regulation of multicellular organismal process	150	0.213451	9.242	0.98	Biological Process	GO:0051239	regulation of multicellular organismal process	0.0104096	0.213451	0	0	150	153
GO:0045321 leukocyte activation	70	0.213451	4.313	1	Biological Process	GO:0045321	leukocyte activation	0.0104222	0.213451	0	0	70	70
GO:0022892 substrate-specific transporter activity	72	0.369215	4.898	1	Molecular Function	GO:0022892	substrate-specific transporter activity	0.0108494	0.369215	0	0	72	72
GO:0019827 stem cell population maintenance	69	0.222635	4.251	1	Biological Process	GO:0019827	stem cell population maintenance	0.0111398	0.222635	0	0	69	69
GO:0098727 maintenance of cell number	69	0.222635	4.251	1	Biological Process	GO:0098727	maintenance of cell number	0.0111398	0.222635	0	0	69	69
GO:0044763 single-organism cellular process	1081	0.222635	66.605	0.948	Biological Process	GO:0044763	single-organism cellular process	0.0111904	0.222635	0	0	1081	1140
GO:0043167 ion binding	452	0.369215	30.748	0.962	Molecular Function	GO:0043167	ion binding	0.0114782	0.369215	0	0	452	470
GO:0005737 cytoplasm	368	0.172208	22.591	0.966	Cellular Component	GO:0005737	cytoplasm	0.0119345	0.172208	0	0	368	381
GO:0005815 microtubule organizing center	103	0.172208	6.323	0.99	Cellular Component	GO:0005815	microtubule organizing center	0.0123808	0.172208	0	0	103	104
GO:0010721 negative regulation of cell development	67	0.241112	4.128	1	Biological Process	GO:0010721	negative regulation of cell development	0.0127251	0.241112	0	0	67	67
GO:0043066 negative regulation of apoptotic process	67	0.241112	4.128	1	Biological Process	GO:0043066	negative regulation of apoptotic process	0.0127251	0.241112	0	0	67	67
GO:0043069 negative regulation of programmed cell death	67	0.241112	4.128	1	Biological Process	GO:0043069	negative regulation of programmed cell death	0.0127251	0.241112	0	0	67	67
GO:0060548 negative regulation of cell death	67	0.241112	4.128	1	Biological Process	GO:0060548	negative regulation of cell death	0.0127251	0.241112	0	0	67	67
GO:0051252 regulation of RNA metabolic process	251	0.241112	15.465	0.969	Biological Process	GO:0051252	regulation of RNA metabolic process	0.0127499	0.241112	0	0	251	259
GO:0044444 cytoplasmic part	366	0.172208	22.468	0.966	Cellular Component	GO:0044444	cytoplasmic part	0.0128089	0.172208	0	0	366	379
GO:0048522 positive regulation of cellular process	231	0.241112	14.233	0.971	Biological Process	GO:0048522	positive regulation of cellular process	0.0128116	0.241112	0	0	231	238
GO:2001141 regulation of RNA biosynthetic process	250	0.247772	15.404	0.969	Biological Process	GO:2001141	regulation of RNA biosynthetic process	0.0132841	0.247772	0	0	250	258
GO:0040011 locomotion	95	0.258262	5.853	0.99	Biological Process	GO:0040011	locomotion	0.0140425	0.258262	0	0	95	96
GO:0006796 phosphate-containing compound metabolic process	268	0.258262	16.513	0.968	Biological Process	GO:0006796	phosphate-containing compound metabolic process	0.0140938	0.258262	0	0	268	277
GO:0098772 molecular function regulator	98	0.429586	6.667	0.99	Molecular Function	GO:0098772	molecular function regulator	0.0144679	0.429586	0	0	98	99
GO:0007018 microtubule-based movement	65	0.264006	4.005	1	Biological Process	GO:0007018	microtubule-based movement	0.0145336	0.264006	0	0	65	65
GO:0016310 phosphorylation	165	0.269417	10.166	0.976	Biological Process	GO:0016310	phosphorylation	0.0149605	0.269417	0	0	165	169
GO:0009889 regulation of biosynthetic process	265	0.283293	16.328	0.967	Biological Process	GO:0009889	regulation of biosynthetic process	0.0158666	0.283293	0	0	265	274
GO:0018193 peptidyl-amino acid modification	63	0.293811	3.882	1	Biological Process	GO:0018193	peptidyl-amino acid modification	0.0165963	0.293811	0	0	63	63
GO:0016070 RNA metabolic process	301	0.298434	18.546	0.965	Biological Process	GO:0016070	RNA metabolic process	0.0170003	0.298434	0	0	301	312
GO:0043168 anion binding	65	0.468939	4.422	1	Molecular Function	GO:0043168	anion binding	0.0170082	0.468939	0	0	65	65
GO:0009987 cellular process	1418	0.305099	87.369	0.943	Biological Process	GO:0009987	cellular process	0.017526	0.305099	0	0	1418	1503
GO:0046649 lymphocyte activation	62	0.306167	3.82	1	Biological Process	GO:0046649	lymphocyte activation	0.017734	0.306167	0	0	62	62
GO:0097458 neuron part	96	0.231339	5.893	0.99	Cellular Component	GO:0097458	neuron part	0.018163	0.231339	0	0	96	97
GO:0098589 membrane region	64	0.233284	3.929	1	Cellular Component	GO:0098589	membrane region	0.0197609	0.233284	0	0	64	64
GO:0009888 tissue development	114	0.335768	7.024	0.983	Biological Process	GO:0009888	tissue development	0.0197696	0.335768	0	0	114	116
GO:0006468 protein phosphorylation	159	0.335768	9.797	0.975	Biological Process	GO:0006468	protein phosphorylation	0.01977	0.335768	0	0	159	163
GO:0043005 neuron projection	94	0.233284	5.77	0.989	Cellular Component	GO:0043005	neuron projection	0.0202437	0.233284	0	0	94	95
GO:0003006 developmental process involved in reproduction	60	0.33835	3.697	1	Biological Process	GO:0003006	developmental process involved in reproduction	0.020246	0.33835	0	0	60	60
GO:0007610 behavior	60	0.33835	3.697	1	Biological Process	GO:0007610	behavior	0.020246	0.33835	0	0	60	60
GO:0043087 regulation of GTPase activity	88	0.348492	5.422	0.989	Biological Process	GO:0043087	regulation of GTPase activity	0.0210196	0.348492	0	0	88	89
GO:0016569 covalent chromatin modification	59	0.350289	3.635	1	Biological Process	GO:0016569	covalent chromatin modification	0.0216311	0.350289	0	0	59	59
GO:0016570 histone modification	59	0.350289	3.635	1	Biological Process	GO:0016570	histone modification	0.0216311	0.350289	0	0	59	59
GO:0071826 ribonucleoprotein complex subunit organization	59	0.350289	3.635	1	Biological Process	GO:0071826	ribonucleoprotein complex subunit organization	0.0216311	0.350289	0	0	59	59
GO:0022891 substrate-specific transmembrane transporter activity	61	0.565332	4.15	1	Molecular Function	GO:0022891	substrate-specific transmembrane transporter activity	0.0219689	0.565332	0	0	61	61
GO:1902531 regulation of intracellular signal transduction	111	0.362983	6.839	0.982	Biological Process	GO:1902531	regulation of intracellular signal transduction	0.0231036	0.362983	0	0	111	113
GO:0022618 ribonucleoprotein complex assembly	58	0.362983	3.574	1	Biological Process	GO:0022618	ribonucleoprotein complex assembly	0.02311	0.362983	0	0	58	58
GO:0044782 cilium organization	58	0.362983	3.574	1	Biological Process	GO:0044782	cilium organization	0.02311	0.362983	0	0	58	58
GO:0048812 neuron projection morphogenesis	58	0.362983	3.574	1	Biological Process	GO:0048812	neuron projection morphogenesis	0.02311	0.362983	0	0	58	58
GO:0044249 cellular biosynthetic process	363	0.38204	22.366	0.96	Biological Process	GO:0044249	cellular biosynthetic process	0.024572	0.38204	0	0	363	378
GO:0051130 positive regulation of cellular component organization	57	0.38204	3.512	1	Biological Process	GO:0051130	positive regulation of cellular component organization	0.024689	0.38204	0	0	57	57
GO:0044271 cellular nitrogen compound biosynthetic process	272	0.382958	16.759	0.965	Biological Process	GO:0044271	cellular nitrogen compound biosynthetic process	0.0249317	0.382958	0	0	272	282
GO:0051276 chromosome organization	109	0.390547	6.716	0.982	Biological Process	GO:0051276	chromosome organization	0.0256127	0.390547	0	0	109	111
GO:0035264 multicellular organism growth	56	0.391005	3.45	1	Biological Process	GO:0035264	multicellular organism growth	0.0263749	0.391005	0	0	56	56
GO:0040014 regulation of multicellular organism growth	56	0.391005	3.45	1	Biological Process	GO:0040014	regulation of multicellular organism growth	0.0263749	0.391005	0	0	56	56
GO:0048870 cell motility	84	0.391005	5.176	0.988	Biological Process	GO:0048870	cell motility	0.0263915	0.391005	0	0	84	85
GO:0051674 localization of cell	84	0.391005	5.176	0.988	Biological Process	GO:0051674	localization of cell	0.0263915	0.391005	0	0	84	85
GO:0015075 ion transmembrane transporter activity	58	0.605842	3.946	1	Molecular Function	GO:0015075	ion transmembrane transporter activity	0.0266054	0.605842	0	0	58	58
GO:0050790 regulation of catalytic activity	192	0.415035	11.83	0.97	Biological Process	GO:0050790	regulation of catalytic activity	0.028212	0.415035	0	0	192	198
GO:0030054 cell junction	87	0.32423	5.341	0.989	Cellular Component	GO:0030054	cell junction	0.0294755	0.32423	0	0	87	88
GO:0046983 protein dimerization activity	85	0.605842	5.782	0.988	Molecular Function	GO:0046983	protein dimerization activity	0.0297122	0.605842	0	0	85	86
GO:0097159 organic cyclic compound binding	527	0.605842	35.85	0.956	Molecular Function	GO:0097159	organic cyclic compound binding	0.0298152	0.605842	0	0	527	551
GO:0016301 kinase activity	110	0.605842	7.483	0.982	Molecular Function	GO:0016301	kinase activity	0.0298212	0.605842	0	0	110	112
GO:0000904 cell morphogenesis involved in differentiation	54	0.427692	3.327	1	Biological Process	GO:0000904	cell morphogenesis involved in differentiation	0.0300961	0.427692	0	0	54	54
GO:0010970 establishment of localization by movement along microtubule	54	0.427692	3.327	1	Biological Process	GO:0010970	establishment of localization by movement along microtubule	0.0300961	0.427692	0	0	54	54
GO:0016337 single organismal cell-cell adhesion	54	0.427692	3.327	1	Biological Process	GO:0016337	single organismal cell-cell adhesion	0.0300961	0.427692	0	0	54	54
GO:0031023 microtubule organizing center organization	54	0.427692	3.327	1	Biological Process	GO:0031023	microtubule organizing center organization	0.0300961	0.427692	0	0	54	54
GO:0098602 single organism cell adhesion	54	0.427692	3.327	1	Biological Process	GO:0098602	single organism cell adhesion	0.0300961	0.427692	0	0	54	54
GO:0018130 heterocycle biosynthetic process	266	0.431274	16.389	0.964	Biological Process	GO:0018130	heterocycle biosynthetic process	0.0309675	0.431274	0	0	266	276
GO:0019438 aromatic compound biosynthetic process	266	0.431274	16.389	0.964	Biological Process	GO:0019438	aromatic compound biosynthetic process	0.0309675	0.431274	0	0	266	276
GO:1901362 organic cyclic compound biosynthetic process	266	0.431274	16.389	0.964	Biological Process	GO:1901362	organic cyclic compound biosynthetic process	0.0309675	0.431274	0	0	266	276
GO:0031503 protein complex localization	53	0.444739	3.266	1	Biological Process	GO:0031503	protein complex localization	0.0321472	0.444739	0	0	53	53
GO:0031252 cell leading edge	56	0.342432	3.438	1	Cellular Component	GO:0031252	cell leading edge	0.0325452	0.342432	0	0	56	56
GO:0009058 biosynthetic process	371	0.460026	22.859	0.959	Biological Process	GO:0009058	biosynthetic process	0.0334724	0.460026	0	0	371	387
GO:0005085 guanyl-nucleotide exchange factor activity	54	0.630893	3.673	1	Molecular Function	GO:0005085	guanyl-nucleotide exchange factor activity	0.0343232	0.630893	0	0	54	54
GO:0005088 Ras guanyl-nucleotide exchange factor activity	54	0.630893	3.673	1	Molecular Function	GO:0005088	Ras guanyl-nucleotide exchange factor activity	0.0343232	0.630893	0	0	54	54
GO:0051647 nucleus localization	52	0.46882	3.204	1	Biological Process	GO:0051647	nucleus localization	0.0343368	0.46882	0	0	52	52
GO:0034645 cellular macromolecule biosynthetic process	317	0.470673	19.532	0.961	Biological Process	GO:0034645	cellular macromolecule biosynthetic process	0.0348041	0.470673	0	0	317	330
GO:2000026 regulation of multicellular organismal development	79	0.470673	4.868	0.988	Biological Process	GO:2000026	regulation of multicellular organismal development	0.0349643	0.470673	0	0	79	80
GO:0065008 regulation of biological quality	125	0.470673	7.702	0.977	Biological Process	GO:0065008	regulation of biological quality	0.0351484	0.470673	0	0	125	128
GO:0034654 nucleobase-containing compound biosynthetic process	262	0.474671	16.143	0.963	Biological Process	GO:0034654	nucleobase-containing compound biosynthetic process	0.0356742	0.474671	0	0	262	272
GO:0044380 protein localization to cytoskeleton	51	0.484885	3.142	1	Biological Process	GO:0044380	protein localization to cytoskeleton	0.036674	0.484885	0	0	51	51
GO:1901363 heterocyclic compound binding	502	0.659612	34.15	0.956	Molecular Function	GO:1901363	heterocyclic compound binding	0.0375945	0.659612	0	0	502	525
GO:1901576 organic substance biosynthetic process	367	0.492911	22.612	0.958	Biological Process	GO:1901576	organic substance biosynthetic process	0.0379312	0.492911	0	0	367	383
GO:0060341 regulation of cellular localization	101	0.492911	6.223	0.981	Biological Process	GO:0060341	regulation of cellular localization	0.038429	0.492911	0	0	101	103
GO:0022603 regulation of anatomical structure morphogenesis	50	0.492911	3.081	1	Biological Process	GO:0022603	regulation of anatomical structure morphogenesis	0.0391686	0.492911	0	0	50	50
GO:0030705 cytoskeleton-dependent intracellular transport	50	0.492911	3.081	1	Biological Process	GO:0030705	cytoskeleton-dependent intracellular transport	0.0391686	0.492911	0	0	50	50
GO:0034453 microtubule anchoring	50	0.492911	3.081	1	Biological Process	GO:0034453	microtubule anchoring	0.0391686	0.492911	0	0	50	50
GO:0042073 intraciliary transport	50	0.492911	3.081	1	Biological Process	GO:0042073	intraciliary transport	0.0391686	0.492911	0	0	50	50
GO:0072393 microtubule anchoring at microtubule organizing center	50	0.492911	3.081	1	Biological Process	GO:0072393	microtubule anchoring at microtubule organizing center	0.0391686	0.492911	0	0	50	50
GO:0098840 protein transport along microtubule	50	0.492911	3.081	1	Biological Process	GO:0098840	protein transport along microtubule	0.0391686	0.492911	0	0	50	50
GO:0065009 regulation of molecular function	222	0.49308	13.678	0.965	Biological Process	GO:0065009	regulation of molecular function	0.0394181	0.49308	0	0	222	230
GO:0016887 ATPase activity	51	0.667926	3.469	1	Molecular Function	GO:0016887	ATPase activity	0.0415291	0.667926	0	0	51	51
GO:0042623 ATPase activity, coupled	51	0.667926	3.469	1	Molecular Function	GO:0042623	ATPase activity, coupled	0.0415291	0.667926	0	0	51	51
GO:0010638 positive regulation of organelle organization	49	0.514033	3.019	1	Biological Process	GO:0010638	positive regulation of organelle organization	0.0418313	0.514033	0	0	49	49
GO:0022604 regulation of cell morphogenesis	49	0.514033	3.019	1	Biological Process	GO:0022604	regulation of cell morphogenesis	0.0418313	0.514033	0	0	49	49
GO:0042592 homeostatic process	49	0.514033	3.019	1	Biological Process	GO:0042592	homeostatic process	0.0418313	0.514033	0	0	49	49
GO:0007049 cell cycle	142	0.515039	8.749	0.973	Biological Process	GO:0007049	cell cycle	0.0421597	0.515039	0	0	142	146
GO:0008104 protein localization	200	0.536053	12.323	0.966	Biological Process	GO:0008104	protein localization	0.0441365	0.536053	0	0	200	207
GO:0044450 microtubule organizing center part	51	0.447688	3.131	1	Cellular Component	GO:0044450	microtubule organizing center part	0.0443989	0.447688	0	0	51	51
GO:0030029 actin filament-based process	48	0.536335	2.957	1	Biological Process	GO:0030029	actin filament-based process	0.0446732	0.536335	0	0	48	48
GO:2001233 regulation of apoptotic signaling pathway	48	0.536335	2.957	1	Biological Process	GO:2001233	regulation of apoptotic signaling pathway	0.0446732	0.536335	0	0	48	48
GO:0002520 immune system development	74	0.550856	4.559	0.987	Biological Process	GO:0002520	immune system development	0.0461463	0.550856	0	0	74	75
GO:0016773 phosphotransferase activity, alcohol group as acceptor	101	0.692275	6.871	0.981	Molecular Function	GO:0016773	phosphotransferase activity, alcohol group as acceptor	0.0461682	0.692275	0	0	101	103
GO:0008283 cell proliferation	97	0.556353	5.977	0.98	Biological Process	GO:0008283	cell proliferation	0.0468732	0.556353	0	0	97	99
GO:0044822 poly(A) RNA binding	49	0.692275	3.333	1	Molecular Function	GO:0044822	poly(A) RNA binding	0.0471449	0.692275	0	0	49	49
GO:0002521 leukocyte differentiation	47	0.559878	2.896	1	Biological Process	GO:0002521	leukocyte differentiation	0.0477062	0.559878	0	0	47	47
GO:0097191 extrinsic apoptotic signaling pathway	47	0.559878	2.896	1	Biological Process	GO:0097191	extrinsic apoptotic signaling pathway	0.0477062	0.559878	0	0	47	47
GO:0004672 protein kinase activity	100	0.692275	6.803	0.98	Molecular Function	GO:0004672	protein kinase activity	0.0484234	0.692275	0	0	100	102
