# Supplementary material for: Integrated analysis of miRNA and mRNA expression profiles in testes of Landrace and Hezuo boars
Source: Front Vet Sci. 2022 Oct 18;9:942669. doi: 10.3389/fvets.2022.942669 (PMC9622794; doi:10.3389/fvets.2022.942669)
Supplement: Supplementary file 7 [file Table_7.XLSX]

## Sheet: Ha-vs-Hb
KEGG_A_class	KEGG_B_class	Pathway	Ha-vs-Hb (20676)	All (22344)	Pvalue	Qvalue	Pathway ID	Genes	K_IDs
Environmental Information Processing	Signal transduction	Wnt signaling pathway	572	581	6.25145e-11	2.03172e-08	ko04310	XM_021082147.1(MAP3K7);XM_013985326.2(SMAD4);NM_214072.1(SMAD4);XM_005654429.3(SMAD4);XM_021082766.1(SMAD4);XM_021097762.1(PLCB2);XM_021097773.1(PLCB2);XM_021097783.1(PLCB2);XM_021102686.1(DAAM1);XM_021102694.1(DAAM1);XM_021102688.1(DAAM1);XM_021063603.1(CER1);XM_021066620.1(INVS);XM_021066607.1(INVS);XM_021066606.1(INVS);XM_021066600.1(INVS);XM_021066660.1(INVS);XM_021066667.1(INVS);XM_021066648…	K04427+K04501+K04501+K04501+K04501+K05858+K05858+K05858+K04512+K04512+K04512+K01645+K19626+K19626+K19626+K19626+K19626+K19626+K19626+K19626+K19626+K19626+K19626+K19626+K06268+K04503+K03068+K03068+K04502+K05858+K01064+K00312+K00312+K04345+K04345+K02085+K04440+K04440+K04440+K04440+K04440+K04440+K04440+K04440+K02085+K02620+K02620+K02620+K02620+K02620+K02620+K00714+K08957+K08957+K08957+K08957+K08957+…
Organismal Systems	Development	Axon guidance	894	922	4.28693e-09	6.21843e-07	ko04360	XM_003480289.4(EPHA7);XM_005659300.3(EPHA7);XM_005659302.3(EPHA7);XM_021090161.1(EPHA7);XM_021090181.1(EPHA7);XM_005659303.3(EPHA7);XM_021084350.1(FYN);XM_021084361.1(FYN);XM_021084347.1(FYN);XM_021084373.1(FYN);XM_021084366.1(FYN);XM_021073445.1(DCC);XM_021073448.1(DCC);XM_021073456.1(DCC);XM_021073460.1(DCC);XM_021073463.1(DCC);XM_013992856.2(DCC);XM_013985533.2(SEMA6D);XM_021096132.1(SEMA6D);X…	K05108+K05108+K05108+K05108+K05108+K05108+K05703+K05703+K05703+K05703+K05703+K06765+K06765+K06765+K06765+K06765+K06765+K06842+K06842+K06842+K06842+K06842+K06842+K06842+K06842+K06842+K06842+K06842+K06842+K06842+K06842+K06842+K06842+K06842+K06842+K06842+K06842+K06842+K06842+K06842+K05735+K05735+K05735+K06268+K07524+K06619+K06619+K06619+K02833+K02833+K05766+K05766+K07530+K05765+K07523+K07523+K07523+…
Organismal Systems	Endocrine system	Oxytocin signaling pathway	611	625	5.74009e-09	6.21843e-07	ko04921	XM_021097299.1(PLA2G4F);XM_021097313.1(PLA2G4D);XM_021097333.1(PLA2G4E);XM_021097326.1(PLA2G4E);XM_021097341.1(PLA2G4E);NM_001204400.1(PLA2G4B);XM_021097762.1(PLCB2);XM_021097773.1(PLCB2);XM_021097783.1(PLCB2);NM_001143716.1(MAP2K1);XM_021100479.1(MAP2K5);XM_021100474.1(MAP2K5);XM_021100477.1(MAP2K5);XM_021100463.1(MAP2K5);XM_021100467.1(MAP2K5);XM_021100460.1(MAP2K5);XM_021100489.1(MAP2K5);XM_02…	K16342+K16342+K16342+K16342+K16342+K16342+K05858+K05858+K05858+K04368+K04463+K04463+K04463+K04463+K04463+K04463+K04463+K04463+K04463+K04463+K04463+K04463+K04463+K02183+K12324+K12324+K12324+K12324+K06268+K02833+K02833+K04503+K06269+K05858+K04345+K04345+K04369+K03234+K03234+K04454+K04454+K04454+K04454+K04454+K04454+K04454+K04454+K04454+K04454+K04454+K04454+K04454+K04454+K04454+K04454+K04454+K04454+…
Human Diseases	Cancers	Hepatocellular carcinoma	553	565	1.36764e-08	1.1112e-06	ko05225	XM_021085648.1(PHF10);XM_021085654.1(PHF10);XM_005659097.3(PHF10);XM_021085631.1(PHF10);XM_021085636.1(PHF10);XM_021085638.1(PHF10);XM_021085643.1(PHF10);XM_021071884.1(ARID1B);XM_021071887.1(ARID1B);XM_021071894.1(ARID1B);XM_021071908.1(ARID1B);XM_021071914.1(ARID1B);XM_021071923.1(ARID1B);XM_021071872.1(ARID1B);XM_021071879.1(ARID1B);XM_021071886.1(ARID1B);XM_021071900.1(ARID1B);XM_021071920.1(…	K22197+K22197+K22197+K22197+K22197+K22197+K22197+K11653+K11653+K11653+K11653+K11653+K11653+K11653+K11653+K11653+K11653+K11653+K11653+K11653+K04500+K04500+K04500+K04500+K04500+K04500+K04501+K04501+K04501+K04501+K17449+K17449+K05087+K05087+K05087+K05087+K04368+K04500+K04500+K03099+K11647+K11647+K11647+K11647+K11647+K11647+K11647+K11647+K11647+K11647+K11647+K11647+K04674+K04674+K04674+K02833+K02833+…
Metabolism	Global and overview maps	Metabolic pathways	3404	3597	3.40828e-08	2.09985e-06	ko01100	XM_021097343.1(AGPAT4);XM_005654348.3(AGPAT4);XM_013984539.2(AGPAT4);XM_005654347.3(AGPAT4);XM_005654346.3(AGPAT4);NM_001143697.1(AGPAT4);XM_001928345.4(ACAT2);XM_021086423.1(SYNJ2);NM_001315678.1(LOC100153697);XM_021086779.1(MTHFD1L);XM_021087933.1(ENPP1);XM_021087944.1(ENPP1);XM_021087960.1(ENPP3);XM_021082745.1(ARG1);XM_005659190.2(ARG1);XM_021082739.1(ARG1);XM_021082747.1(ARG1);NM_214048.2(AR…
Environmental Information Processing	Signal transduction	Hippo signaling pathway	535	547	3.87665e-08	2.09985e-06	ko04390	XM_005654323.3(FRMD1);XM_021085716.1(FRMD1);XM_021085728.1(FRMD1);XM_005659149.3(LATS1);NM_213833.2(CTGF);XM_005659448.3(SMAD2);XM_021092745.1(SMAD2);XM_021092903.1(SMAD2);XM_005659449.3(SMAD2);XM_021092635.1(SMAD2);XM_013992841.2(SMAD2);XM_013992846.2(SMAD7);XM_013992845.2(SMAD7);NM_001244175.1(SMAD7);XM_005659454.3(SMAD7);XM_013992844.2(SMAD7);XM_013985326.2(SMAD4);NM_214072.1(SMAD4);XM_0056544…	K16821+K16821+K16821+K08791+K06827+K04500+K04500+K04500+K04500+K04500+K04500+K19631+K19631+K19631+K19631+K19631+K04501+K04501+K04501+K04501+K04500+K04500+K16686+K16822+K16822+K16822+K16822+K16822+K04662+K04662+K04662+K04662+K04662+K04674+K04674+K04674+K16681+K04503+K06269+K09448+K09448+K09448+K09448+K09448+K09448+K09448+K09448+K09448+K09448+K09448+K09448+K09448+K09448+K09448+K09448+K01064+K00312+…
Environmental Information Processing	Signal transduction	Rap1 signaling pathway	773	799	2.47864e-07	1.1508e-05	ko04015	XM_013984302.2(AFDN);XM_021085839.1(AFDN);XM_013984267.2(AFDN);XM_013984272.2(AFDN);XM_013984277.2(AFDN);XM_013984278.2(AFDN);XM_013984285.2(AFDN);XM_013984289.2(AFDN);XM_013984296.2(AFDN);XM_021085776.1(AFDN);XM_021085824.1(AFDN);XM_021085833.1(AFDN);XM_021085831.1(AFDN);XM_021085787.1(AFDN);XM_021085803.1(AFDN);XM_021085815.1(AFDN);XM_021085843.1(AFDN);XM_013992676.2(CNR1);XM_005659288.3(CNR1);…	K05702+K05702+K05702+K05702+K05702+K05702+K05702+K05702+K05702+K05702+K05702+K05702+K05702+K05702+K05702+K05702+K05702+K04277+K04277+K04277+K04277+K04277+K04277+K06271+K06271+K06271+K06271+K06271+K06271+K06271+K06271+K06271+K06271+K06271+K06271+K06271+K06271+K04358+K04358+K05858+K05858+K05858+K16857+K05087+K05087+K05087+K05087+K04368+K02183+K05121+K05121+K05121+K05121+K05121+K05121+K05121+K06271+…
Metabolism	Amino acid metabolism	Lysine degradation	221	222	5.78379e-07	2.34966e-05	ko00310	XM_001928345.4(ACAT2);XM_003353586.5(ALDH1B1);XM_021082732.1(KMT5B);XM_021082726.1(KMT5B);XM_021082731.1(KMT5B);XM_021082728.1(KMT5B);XM_021082725.1(KMT5B);XM_021082729.1(KMT5B);XM_003122431.6(KMT5B);XM_021082730.1(KMT5B);XM_021083234.1(BBOX1);XM_021083235.1(BBOX1);XM_021083236.1(BBOX1);XM_003123493.6(COLGALT1);XM_003123328.4(GCDH);XM_021083715.1(GCDH);XM_021083716.1(GCDH);XM_021084185.1(DOT1L);X…	K00626+K00128+K11429+K11429+K11429+K11429+K11429+K11429+K11429+K11429+K00471+K00471+K00471+K11703+K00252+K00252+K00252+K11427+K11427+K11427+K11427+K11427+K11427+K11427+K18202+K18202+K18202+K18202+K18202+K15588+K15588+K15588+K15588+K15588+K15588+K15588+K15588+K15588+K15588+K15588+K15588+K15588+K15588+K20795+K20795+K20795+K20795+K14085+K13646+K13646+K11422+K18826+K18826+K18826+K07515+K00149+K00149+…
Human Diseases	Cancers	Proteoglycans in cancer	670	692	1.01216e-06	3.65501e-05	ko05205	XM_013992459.2(EZR);XM_021083057.1(ESR1);XM_021083070.1(ESR1);XM_021083045.1(ESR1);XM_021083009.1(ESR1);XM_021083041.1(ESR1);XM_021083075.1(ESR1);XM_021083031.1(ESR1);XM_021083061.1(ESR1);XM_021083002.1(ESR1);XM_021083012.1(ESR1);XM_021083026.1(ESR1);XM_021083018.1(ESR1);XM_021083034.1(ESR1);XM_021083050.1(ESR1);NM_001244536.1(THBS1);XM_021082920.1(IGF1R);XM_021082918.1(IGF1R);XM_021082915.1(IGF1…	K08007+K08550+K08550+K08550+K08550+K08550+K08550+K08550+K08550+K08550+K08550+K08550+K08550+K08550+K08550+K16857+K05087+K05087+K05087+K05087+K04368+K10164+K03099+K08268+K10160+K10160+K10160+K02833+K02833+K13769+K13769+K13769+K13769+K13769+K13769+K13769+K13769+K13769+K13769+K13769+K13769+K13769+K13769+K13769+K13769+K13769+K06106+K06106+K06106+K06106+K06106+K06106+K06106+K06106+K06106+K06106+K06106+…
Cellular Processes	Cellular community - eukaryotes	Focal adhesion	681	704	1.43001e-06	4.64755e-05	ko04510	XM_013992423.2(THBS2);XM_013992422.2(THBS2);XM_003121273.4(COL9A1);XM_021089350.1(COL9A1);XM_021084350.1(FYN);XM_021084361.1(FYN);XM_021084347.1(FYN);XM_021084373.1(FYN);XM_021084366.1(FYN);XM_013992761.2(LAMA4);XM_021094295.1(TLN2);XM_021094297.1(TLN2);XM_021094302.1(TLN2);XM_021094262.1(TLN2);XM_021094269.1(TLN2);XM_021094275.1(TLN2);XM_021094283.1(TLN2);XM_021094290.1(TLN2);XM_021094334.1(TLN2…	K04659+K04659+K08131+K08131+K05703+K05703+K05703+K05703+K05703+K06241+K06271+K06271+K06271+K06271+K06271+K06271+K06271+K06271+K06271+K06271+K06271+K06271+K06271+K06271+K17449+K17449+K05735+K05735+K05735+K16857+K05087+K05087+K05087+K05087+K02161+K02161+K02161+K04368+K06587+K06587+K03099+K06271+K06271+K06271+K06271+K06271+K06271+K06271+K06252+K06252+K06252+K06252+K06252+K06252+K06252+K06252+K06252+…
Environmental Information Processing	Signal transduction	mTOR signaling pathway	525	540	1.89768e-06	5.60678e-05	ko04150	XM_021086109.1(RPS6KA2);XM_021078492.1(SGK1);XM_005652668.3(SGK1);XM_005652667.3(SGK1);XM_021078581.1(SGK1);NM_001244459.1(SGK1);XM_013992680.2(RRAGD);NM_001243623.1(RRAGD);XM_021082920.1(IGF1R);XM_021082918.1(IGF1R);XM_021082915.1(IGF1R);NM_214172.1(IGF1R);XM_021095088.1(RNF152);NM_001244578.1(RNF152);XM_021095206.1(RNF152);XM_021094806.1(RNF152);XM_021094866.1(RNF152);XM_021094919.1(RNF152);XM_…	K04373+K13302+K13302+K13302+K13302+K13302+K16186+K16186+K05087+K05087+K05087+K05087+K15705+K15705+K15705+K15705+K15705+K15705+K15705+K15705+K15705+K04368+K03099+K16185+K02152+K20410+K20410+K20410+K20410+K20410+K20410+K20410+K20410+K20410+K20410+K20410+K20410+K07206+K02833+K02833+K04526+K04526+K03068+K03068+K04688+K04688+K04688+K06519+K01064+K00312+K00312+K02649+K04527+K04527+K04527+K04527+K04369+…
Organismal Systems	Endocrine system	Thyroid hormone signaling pathway	429	440	4.56299e-06	0.000123581	ko04919	XM_021083057.1(ESR1);XM_021083070.1(ESR1);XM_021083045.1(ESR1);XM_021083009.1(ESR1);XM_021083041.1(ESR1);XM_021083075.1(ESR1);XM_021083031.1(ESR1);XM_021083061.1(ESR1);XM_021083002.1(ESR1);XM_021083012.1(ESR1);XM_021083026.1(ESR1);XM_021083018.1(ESR1);XM_021083034.1(ESR1);XM_021083050.1(ESR1);NM_214213.1(PLN);XM_021091212.1(SLC16A10);XM_021091215.1(SLC16A10);XM_001925318.6(HDAC2);XM_021097762.1(P…	K08550+K08550+K08550+K08550+K08550+K08550+K08550+K08550+K08550+K08550+K08550+K08550+K08550+K08550+K05852+K08187+K08187+K06067+K05858+K05858+K05858+K04368+K04662+K04662+K04662+K04662+K04662+K08268+K15170+K15170+K08524+K08524+K08524+K08524+K08524+K08524+K08524+K08524+K08524+K08524+K08524+K08524+K08524+K08524+K08524+K08524+K08524+K08524+K08524+K08524+K08524+K08524+K08524+K08524+K08524+K08524+K08524+…
Organismal Systems	Immune system	Platelet activation	443	455	6.32076e-06	0.000158019	ko04611	XM_021084350.1(FYN);XM_021084361.1(FYN);XM_021084347.1(FYN);XM_021084373.1(FYN);XM_021084366.1(FYN);XM_021094295.1(TLN2);XM_021094297.1(TLN2);XM_021094302.1(TLN2);XM_021094262.1(TLN2);XM_021094269.1(TLN2);XM_021094275.1(TLN2);XM_021094283.1(TLN2);XM_021094290.1(TLN2);XM_021094334.1(TLN2);XM_021094255.1(TLN2);XM_021094311.1(TLN2);XM_021094320.1(TLN2);XM_021094327.1(TLN2);XM_021094340.1(TLN2);XM_02…	K05703+K05703+K05703+K05703+K05703+K06271+K06271+K06271+K06271+K06271+K06271+K06271+K06271+K06271+K06271+K06271+K06271+K06271+K06271+K08508+K08508+K08508+K08508+K08508+K08508+K08508+K08508+K08508+K08508+K08508+K16342+K16342+K16342+K16342+K16342+K16342+K05858+K05858+K05858+K04350+K04350+K04350+K04350+K04350+K04350+K04350+K06271+K06271+K06271+K06271+K06271+K06271+K06271+K00509+K06269+K12361+K05858+…
Environmental Information Processing	Signal transduction	ErbB signaling pathway	401	411	6.91755e-06	0.000160586	ko04012	XM_013993029.2(SHC4);XM_003121520.4(SHC4);XM_021097786.1(PAK6);XM_021097791.1(PAK6);XM_021097802.1(PAK6);NM_001143716.1(MAP2K1);XM_021101439.1(SOS2);XM_005660524.3(ABL1);XM_005660525.3(ABL1);XM_005660526.3(ABL1);XM_021082553.1(HRAS);XM_021082554.1(HRAS);XM_021082757.1(RPS6KB2);XM_005660630.3(RPS6KB2);XM_003122462.4(RPS6KB2);XM_021082883.1(BAD);XM_021083506.1(PIK3R2);XM_021083895.1(MAP2K7);XM_0056…	K17449+K17449+K05735+K05735+K05735+K04368+K03099+K06619+K06619+K06619+K02833+K02833+K04688+K04688+K04688+K02158+K02649+K04431+K04431+K04431+K04431+K04431+K04369+K17447+K04440+K04440+K04440+K04440+K04440+K04440+K04440+K04440+K05456+K08523+K04515+K04515+K04515+K04515+K04515+K04515+K04515+K04371+K19662+K19662+K19862+K19862+K19862+K19862+K19862+K19862+K19862+K19862+K19862+K19862+K19862+K19862+K19862+…
Environmental Information Processing	Signal transduction	Phospholipase D signaling pathway	603	624	9.91747e-06	0.00019719	ko04072	XM_021097343.1(AGPAT4);XM_005654348.3(AGPAT4);XM_013984539.2(AGPAT4);XM_005654347.3(AGPAT4);XM_005654346.3(AGPAT4);NM_001143697.1(AGPAT4);XM_021087033.1(GRM1);XM_005659163.3(GRM1);XM_021087041.1(GRM1);XM_021084350.1(FYN);XM_021084361.1(FYN);XM_021084347.1(FYN);XM_021084373.1(FYN);XM_021084366.1(FYN);XM_013993029.2(SHC4);XM_003121520.4(SHC4);XM_021097299.1(PLA2G4F);XM_021097313.1(PLA2G4D);XM_02109…	K13523+K13523+K13523+K13523+K13523+K13523+K04603+K04603+K04603+K05703+K05703+K05703+K05703+K05703+K17449+K17449+K16342+K16342+K16342+K16342+K16342+K16342+K05858+K05858+K05858+K04368+K07941+K07941+K03099+K00889+K00889+K04289+K04289+K04289+K04289+K04289+K04289+K01528+K01528+K01528+K01528+K01528+K01528+K01528+K01528+K01528+K01528+K01528+K01528+K07206+K08732+K08732+K08732+K08732+K08732+K08732+K08732+…
Cellular Processes	Cell motility	Regulation of actin cytoskeleton	691	717	1.00715e-05	0.00019719	ko04810	XM_013992459.2(EZR);XM_021091113.1(WASF1);XM_021091094.1(WASF1);XM_021091100.1(WASF1);XM_021091104.1(WASF1);XM_021091085.1(WASF1);XM_021091081.1(WASF1);XM_021091105.1(WASF1);XM_021091088.1(WASF1);XM_021091107.1(WASF1);XM_021091110.1(WASF1);XM_013993026.2(FGF7);XM_021073771.1(FGF7);XM_021097786.1(PAK6);XM_021097791.1(PAK6);XM_021097802.1(PAK6);NM_001143716.1(MAP2K1);XM_021100519.1(ITGA11);XM_02110…	K08007+K05753+K05753+K05753+K05753+K05753+K05753+K05753+K05753+K05753+K05753+K04358+K04358+K05735+K05735+K05735+K04368+K06587+K06587+K03099+K00889+K00889+K04289+K04289+K04289+K04289+K04289+K04289+K05730+K05730+K05730+K05730+K05730+K05730+K05730+K05730+K05730+K05730+K02833+K02833+K04526+K04526+K04358+K22603+K06269+K05766+K05766+K05765+K04129+K01313+K01313+K04132+K04291+K04291+K04291+K04291+K04291+…
Environmental Information Processing	Signal transduction	Hedgehog signaling pathway	211	213	1.03146e-05	0.00019719	ko04340	XM_021093855.1(CSNK1G1);XM_021093859.1(CSNK1G1);XM_021093872.1(CSNK1G1);XM_005659506.3(CSNK1G1);XM_021099599.1(BCL2);XM_021099602.1(BCL2);XM_021099593.1(BCL2);XM_021082686.1(CCND1);XM_021078564.1(GRK2);XM_021078549.1(GRK2);XM_021078541.1(GRK2);XM_021078555.1(GRK2);NM_001244878.1(GRK2);XM_021078560.1(GRK2);XM_003123353.4(PRKACA);XM_003354103.4(PRKACA);XM_021084210.1(CSNK1G2);XM_021084209.1(CSNK1G2…	K08958+K08958+K08958+K08958+K02161+K02161+K02161+K04503+K00910+K00910+K00910+K00910+K00910+K00910+K04345+K04345+K08958+K08958+K08958+K08958+K08958+K08958+K08958+K08958+K08958+K08958+K08958+K08958+K08958+K08958+K08958+K10394+K10394+K10394+K10394+K10394+K10394+K10394+K08957+K08957+K08957+K08957+K08957+K04678+K04678+K04678+K04678+K08439+K08439+K08439+K08439+K08960+K08960+K08960+K08960+K08960+K08960+…
Organismal Systems	Endocrine system	Melanogenesis	372	381	1.10139e-05	0.000198862	ko04916	XM_021097762.1(PLCB2);XM_021097773.1(PLCB2);XM_021097783.1(PLCB2);NM_001143716.1(MAP2K1);NM_001244619.1(CALML4);XM_013993569.2(TYRP1);NM_001025226.1(TYRP1);XM_005660189.3(CREB3);XM_013993639.2(CREB3);XM_005660190.3(CREB3);XM_021082553.1(HRAS);XM_021082554.1(HRAS);XM_021082884.1(PLCB3);XM_003122829.6(CREB3L1);XM_003123611.5(WNT9A);XM_003123621.4(WNT3A);XM_021083340.1(WNT3A);XM_003123353.4(PRKACA);…	K05858+K05858+K05858+K04368+K02183+K00506+K00506+K09048+K09048+K09048+K02833+K02833+K05858+K09048+K01064+K00312+K00312+K04345+K04345+K09048+K09048+K04369+K02620+K02620+K02620+K02620+K02620+K02620+K00714+K04515+K04515+K04515+K04515+K04515+K04515+K04515+K02842+K02842+K02842+K02842+K04371+K19662+K19662+K08049+K08049+K08049+K08049+K04498+K04490+K02183+K05228+K05228+K08043+K08043+K08048+K08048+K09048+…
Human Diseases	Cancers	Thyroid cancer	206	208	1.45852e-05	0.000249483	ko05216	NM_001143716.1(MAP2K1);XM_021071603.1(RXRA);XM_021071454.1(RXRA);XM_021071477.1(RXRA);XM_021071514.1(RXRA);XM_021071517.1(RXRA);XM_021071488.1(RXRA);XM_021071592.1(RXRA);XM_021071547.1(RXRA);XM_021071624.1(RXRA);XM_021071560.1(RXRA);XM_021071498.1(RXRA);XM_021071521.1(RXRA);XM_021071623.1(RXRA);XM_021071463.1(RXRA);XM_021071581.1(RXRA);XM_021071455.1(RXRA);XM_021071446.1(RXRA);XM_021071570.1(RXRA…	K04368+K08524+K08524+K08524+K08524+K08524+K08524+K08524+K08524+K08524+K08524+K08524+K08524+K08524+K08524+K08524+K08524+K08524+K08524+K08524+K08524+K08524+K08524+K08524+K08524+K08524+K08524+K08524+K08524+K08524+K08524+K08524+K08524+K02833+K02833+K04503+K10140+K10140+K10140+K10140+K04369+K04402+K03511+K02620+K02620+K02620+K02620+K02620+K02620+K04371+K04490+K04377+K08526+K08526+K08526+K08526+K03176+…
Cellular Processes	Transport and catabolism	Endocytosis	853	890	2.57036e-05	0.000417683	ko04144	XM_021087276.1(VTA1);XM_021087275.1(VTA1);XM_021089443.1(SMAP1);XM_021089451.1(SMAP1);XM_021089462.1(SMAP1);XM_005659254.3(SMAP1);XM_021089472.1(SMAP1);XM_021089445.1(SMAP1);XM_021089481.1(SMAP1);XM_021090785.1(SNX3);XM_021090786.1(SNX3);XM_005659448.3(SMAD2);XM_021092745.1(SMAD2);XM_021092903.1(SMAD2);XM_005659449.3(SMAD2);XM_021092635.1(SMAD2);XM_013992841.2(SMAD2);XM_021072177.1(SPG21);NM_0012…	K12199+K12199+K12486+K12486+K12486+K12486+K12486+K12486+K12486+K17918+K17918+K04500+K04500+K04500+K04500+K04500+K04500+K19367+K19367+K17917+K10591+K10591+K10591+K10591+K10591+K10591+K11839+K11839+K11839+K11839+K11839+K12477+K05087+K05087+K05087+K05087+K12196+K13305+K13305+K13305+K13305+K13305+K13305+K13305+K13305+K13305+K13305+K13305+K13305+K13305+K13305+K13305+K13305+K13305+K04500+K04500+K07941+…
Human Diseases	Cardiovascular diseases	Arrhythmogenic right ventricular cardiomyopathy (ARVC)	292	298	2.80003e-05	0.00042461	ko05412	NM_001244212.1(GJA1);XM_021100519.1(ITGA11);XM_021100522.1(ITGA11);XM_005660645.3(ACTN3);XM_003122492.4(ACTN3);XM_021084757.1(TCF7);XM_021084755.1(TCF7);XM_021084758.1(TCF7);XM_021084760.1(TCF7);XM_021084756.1(TCF7);XM_021084759.1(TCF7);XM_003123988.6(CTNNA1);XM_021086047.1(ACTB);XM_003124280.5(ACTB);XM_003124542.5(CACNG3);XM_021087302.1(TCF7L1);XM_021088205.1(CTNNA2);XM_021088204.1(CTNNA2);XM_02…	K07372+K06587+K06587+K21073+K21073+K02620+K02620+K02620+K02620+K02620+K02620+K05691+K05692+K05692+K04868+K04490+K05691+K05691+K05691+K05691+K05691+K05691+K12641+K12641+K12641+K12641+K12641+K12641+K12641+K12641+K12641+K12641+K12641+K06586+K06586+K06586+K04867+K04864+K04864+K06484+K06583+K12642+K04861+K04850+K04871+K04871+K04871+K04871+K04872+K06736+K07601+K07601+K07597+K10381+K10381+K04492+K04492+…
Human Diseases	Cancers	Basal cell carcinoma	222	225	2.87428e-05	0.00042461	ko05217	XM_005659970.3(BMP4);XM_021069851.1(BMP4);XM_005659968.2(BMP4);XM_021069353.1(BMP4);NM_001101031.2(BMP4);XM_013994354.2(DDB2);XM_013994357.2(DDB2);XM_003122813.5(DDB2);XM_005660928.3(DDB2);XM_003123611.5(WNT9A);XM_003123621.4(WNT3A);XM_021083340.1(WNT3A);XM_005654701.2(GADD45B);NM_001206431.1(APC2);XM_021084453.1(POLK);NM_001206430.1(APC);XM_021084757.1(TCF7);XM_021084755.1(TCF7);XM_021084758.1(T…	K04662+K04662+K04662+K04662+K04662+K10140+K10140+K10140+K10140+K01064+K00312+K00312+K04402+K02085+K03511+K02085+K02620+K02620+K02620+K02620+K02620+K02620+K00714+K02842+K02842+K02842+K02842+K02157+K02157+K02157+K02157+K02157+K02157+K04490+K00182+K00182+K00572+K00572+K01357+K01357+K01357+K01357+K01357+K03209+K16797+K16797+K16797+K16797+K16797+K16797+K16797+K16797+K16797+K16797+K16797+K16797+K00444+…
Cellular Processes	Transport and catabolism	Autophagy - animal	521	539	3.58746e-05	0.000506924	ko04140	XM_013992680.2(RRAGD);NM_001243623.1(RRAGD);XM_021082147.1(MAP3K7);XM_021090470.1(ATG5);XM_021090498.1(ATG5);XM_021090478.1(ATG5);XM_021090491.1(ATG5);XM_021090485.1(ATG5);XM_021093314.1(DAPK2);XM_021093392.1(DAPK2);NM_001243563.1(DAPK2);XM_021093345.1(DAPK2);XM_021097873.1(EIF2AK4);XM_021097878.1(EIF2AK4);XM_021097886.1(EIF2AK4);XM_021082920.1(IGF1R);XM_021082918.1(IGF1R);XM_021082915.1(IGF1R);N…	K16186+K16186+K04427+K08339+K08339+K08339+K08339+K08339+K08803+K08803+K08803+K08803+K16196+K16196+K16196+K05087+K05087+K05087+K05087+K02161+K02161+K02161+K04368+K17889+K08268+K16185+K08491+K08491+K07206+K02833+K02833+K01379+K04526+K04526+K04688+K04688+K04688+K17906+K17906+K17906+K02158+K08331+K08331+K08331+K08331+K08331+K08331+K08331+K08331+K08331+K08331+K08331+K17985+K17985+K17985+K17985+K17985+…
Organismal Systems	Nervous system	Glutamatergic synapse	427	440	3.90442e-05	0.000528724	ko04724	XM_021087033.1(GRM1);XM_005659163.3(GRM1);XM_021087041.1(GRM1);XM_021073336.1(GRIK2);XM_021073385.1(GRIK2);XM_021073366.1(GRIK2);XM_021073356.1(GRIK2);XM_021073346.1(GRIK2);XM_021073345.1(GRIK2);XM_021073376.1(GRIK2);XM_001924730.4(GNB5);XM_021097299.1(PLA2G4F);XM_021097313.1(PLA2G4D);XM_021097333.1(PLA2G4E);XM_021097326.1(PLA2G4E);XM_021097341.1(PLA2G4E);NM_001204400.1(PLA2G4B);XM_021097762.1(PL…	K04603+K04603+K04603+K05202+K05202+K05202+K05202+K05202+K05202+K05202+K04539+K16342+K16342+K16342+K16342+K16342+K16342+K05858+K05858+K05858+K07826+K07826+K07826+K07826+K05612+K05213+K05213+K06268+K05213+K04545+K04545+K04545+K15009+K00910+K00910+K00910+K00910+K00910+K00910+K05858+K04540+K04540+K05613+K05613+K05613+K05613+K05613+K05613+K12302+K12302+K15010+K15010+K15010+K15010+K05617+K04345+K04345+…
Human Diseases	Cancers	Endometrial cancer	237	241	5.13343e-05	0.000641373	ko05213	XM_021084231.1(FOXO3);XM_021084213.1(FOXO3);XM_021084221.1(FOXO3);NM_001143716.1(MAP2K1);XM_021101439.1(SOS2);XM_021082553.1(HRAS);XM_021082554.1(HRAS);XM_021082686.1(CCND1);XM_021082883.1(BAD);XM_013994354.2(DDB2);XM_013994357.2(DDB2);XM_003122813.5(DDB2);XM_005660928.3(DDB2);XM_021083506.1(PIK3R2);NM_001244550.1(MAP2K2);XM_005654701.2(GADD45B);NM_001206431.1(APC2);XM_021084453.1(POLK);NM_001206…	K09408+K09408+K09408+K04368+K03099+K02833+K02833+K04503+K02158+K10140+K10140+K10140+K10140+K02649+K04369+K04402+K02085+K03511+K02085+K02620+K02620+K02620+K02620+K02620+K02620+K05691+K04371+K06276+K02157+K02157+K02157+K02157+K02157+K02157+K04490+K05691+K05691+K05691+K05691+K05691+K05691+K03099+K03099+K03099+K03099+K03099+K04377+K07828+K07827+K07827+K07827+K07827+K07827+K05689+K04456+K04456+K04456+…
Environmental Information Processing	Signal transduction	MAPK signaling pathway	1041	1091	5.16958e-05	0.000641373	ko04010	XM_021086109.1(RPS6KA2);XM_021086232.1(MAP3K4);XM_021086234.1(MAP3K4);XM_021086224.1(MAP3K4);XM_021086227.1(MAP3K4);XM_021086968.1(TAB2);XM_021086945.1(TAB2);XM_021086951.1(TAB2);XM_021086965.1(TAB2);XM_013992499.2(TAB2);XM_021086959.1(TAB2);XM_021072505.1(MAP3K5);XM_021072507.1(MAP3K5);XM_021072516.1(MAP3K5);XM_021072512.1(MAP3K5);XM_021082147.1(MAP3K7);XM_013993026.2(FGF7);XM_021073771.1(FGF7);…	K04373+K04428+K04428+K04428+K04428+K04404+K04404+K04404+K04404+K04404+K04404+K04426+K04426+K04426+K04426+K04427+K04358+K04358+K16342+K16342+K16342+K16342+K16342+K16342+K04350+K04350+K04350+K04350+K04350+K04350+K04350+K05087+K05087+K05087+K05087+K04368+K04463+K04463+K04463+K04463+K04463+K04463+K04463+K04463+K04463+K04463+K04463+K04463+K04463+K03099+K04457+K04457+K04457+K04457+K05121+K05121+K05121+…
Environmental Information Processing	Signaling molecules and interaction	ECM-receptor interaction	236	240	5.46446e-05	0.000641373	ko04512	XM_013992423.2(THBS2);XM_013992422.2(THBS2);XM_003121273.4(COL9A1);XM_021089350.1(COL9A1);XM_013992761.2(LAMA4);NM_001244536.1(THBS1);XM_021100519.1(ITGA11);XM_021100522.1(ITGA11);XM_021083188.1(TNC);XM_021083179.1(TNC);XM_021083169.1(TNC);XM_021083176.1(TNC);XM_021083166.1(TNC);XM_021083172.1(TNC);XM_021083182.1(TNC);XM_021083140.1(TNC);XM_021083159.1(TNC);XM_021083143.1(TNC);XM_021083154.1(TNC)…	K04659+K04659+K08131+K08131+K06241+K16857+K06587+K06587+K06252+K06252+K06252+K06252+K06252+K06252+K06252+K06252+K06252+K06252+K06252+K06252+K06252+K06252+K06252+K06252+K06252+K06252+K06252+K06247+K06256+K06256+K06256+K06256+K06256+K06256+K06256+K06256+K06256+K06256+K06256+K06256+K04659+K04659+K06257+K06257+K04659+K06258+K06586+K06586+K06586+K06484+K06583+K03900+K03900+K19719+K06264+K06254+K06254+…
Human Diseases	Cancers	Breast cancer	420	433	5.52568e-05	0.000641373	ko05224	XM_003353151.4(DLL1);XM_013992416.2(DLL1);XM_021085522.1(DLL1);XM_005659096.3(DLL1);XM_021083057.1(ESR1);XM_021083070.1(ESR1);XM_021083045.1(ESR1);XM_021083009.1(ESR1);XM_021083041.1(ESR1);XM_021083075.1(ESR1);XM_021083031.1(ESR1);XM_021083061.1(ESR1);XM_021083002.1(ESR1);XM_021083012.1(ESR1);XM_021083026.1(ESR1);XM_021083018.1(ESR1);XM_021083034.1(ESR1);XM_021083050.1(ESR1);XM_021086293.1(HEY2);…	K06051+K06051+K06051+K06051+K08550+K08550+K08550+K08550+K08550+K08550+K08550+K08550+K08550+K08550+K08550+K08550+K08550+K08550+K09091+K09091+K09091+K04358+K04358+K17449+K17449+K06051+K05087+K05087+K05087+K05087+K04368+K03099+K08551+K08551+K08551+K02833+K02833+K04358+K22603+K04503+K03068+K03068+K04688+K04688+K04688+K10140+K10140+K10140+K10140+K01064+K00312+K00312+K02649+K20995+K04369+K04402+K02085+…
Organismal Systems	Environmental adaptation	Circadian rhythm	157	158	6.28058e-05	0.000697398	ko04710	XM_021073474.1(RORA);XM_021073481.1(RORA);XM_001928154.7(RORA);XM_005659540.3(RORA);XM_021064932.1(RORB);XM_021064949.1(RORB);XM_021064942.1(RORB);XM_021083145.1(CRY2);XM_021083144.1(CRY2);XM_021076199.1(ARNTL);XM_021076175.1(ARNTL);XM_021076190.1(ARNTL);XM_021076231.1(ARNTL);XM_021076159.1(ARNTL);XM_021076164.1(ARNTL);XM_021076180.1(ARNTL);XM_021076205.1(ARNTL);XM_021076212.1(ARNTL);XM_021076223…	K08532+K08532+K08532+K08532+K08533+K08533+K08533+K02295+K02295+K02296+K02296+K02296+K02296+K02296+K02296+K02296+K02296+K02296+K02296+K02296+K02296+K09026+K09026+K09026+K08534+K08534+K08534+K08534+K08534+K08534+K08534+K08534+K08534+K08534+K08534+K08534+K08534+K07199+K07199+K03868+K03868+K08960+K08960+K08960+K08960+K08960+K08960+K08960+K08960+K08960+K08960+K02295+K02295+K02295+K02295+K02295+K02295+…
Organismal Systems	Nervous system	Synaptic vesicle cycle	256	261	6.43752e-05	0.000697398	ko04721	XM_021073077.1(RIMS1);XM_021073090.1(RIMS1);XM_021073084.1(RIMS1);XM_021073092.1(RIMS1);XM_021073094.1(RIMS1);XM_021073097.1(RIMS1);XM_021073099.1(RIMS1);XM_021073108.1(RIMS1);XM_021073112.1(RIMS1);XM_021073103.1(RIMS1);XM_021073110.1(RIMS1);XM_021072889.1(RIMS1);XM_021072899.1(RIMS1);XM_021072906.1(RIMS1);XM_021072912.1(RIMS1);XM_021072919.1(RIMS1);XM_021072927.1(RIMS1);XM_021072942.1(RIMS1);XM_…	K15291+K15291+K15291+K15291+K15291+K15291+K15291+K15291+K15291+K15291+K15291+K15291+K15291+K15291+K15291+K15291+K15291+K15291+K15291+K15291+K15291+K15291+K15291+K15291+K15291+K15291+K15291+K15291+K15291+K15291+K15291+K15291+K15291+K15291+K15291+K15291+K15291+K15291+K15291+K15291+K15291+K15291+K15291+K15291+K15291+K15291+K15291+K15291+K15291+K15291+K15293+K15293+K15293+K15293+K15293+K15293+K15293+…
Metabolism	Glycan biosynthesis and metabolism	Mucin type O-glycan biosynthesis	120	120	8.81931e-05	0.000924605	ko00512	XM_013992918.2(GCNT3);XM_021094519.1(GCNT3);XM_021094501.1(GCNT3);XM_021094505.1(GCNT3);XM_021094496.1(GCNT3);XM_021094485.1(GCNT3);XM_013992917.2(GCNT3);XM_021094516.1(GCNT3);XM_003480538.4(GCNT1);XM_021065059.1(GCNT1);XM_021065073.1(GCNT1);XM_021065082.1(GCNT1);XM_021065067.1(GCNT1);XM_021065062.1(GCNT1);XM_021066576.1(GALNT12);XM_005661126.3(GALNT18);XM_013994903.2(GCNT4);XM_005661487.3(GCNT4)…	K09662+K09662+K09662+K09662+K09662+K09662+K09662+K09662+K00727+K00727+K00727+K00727+K00727+K00727+K00710+K00710+K09663+K09663+K09663+K09663+K09663+K09663+K00710+K00710+K00710+K00780+K00780+K00780+K00780+K00780+K00780+K00780+K00780+K00780+K00710+K00710+K00710+K00710+K00710+K03368+K03368+K03368+K03368+K03368+K03368+K03368+K03368+K03368+K00710+K00710+K00710+K00710+K00710+K00739+K00731+K00731+K00731+…
Organismal Systems	Nervous system	Dopaminergic synapse	517	536	9.56039e-05	0.000942373	ko04728	XM_001924730.4(GNB5);XM_021097762.1(PLCB2);XM_021097773.1(PLCB2);XM_021097783.1(PLCB2);NM_001244619.1(CALML4);XM_021101887.1(GNG2);XM_021101893.1(GNG2);XM_021101896.1(GNG2);XM_021101900.1(GNG2);NM_001244062.1(PPP2R5E);XM_005660189.3(CREB3);XM_013993639.2(CREB3);XM_005660190.3(CREB3);XM_021067494.1(GNG10);XM_021067487.1(GNG10);XM_021067502.1(GNG10);XM_003122390.3(DRD4);XM_021085452.1(TH);NM_001044…	K04539+K05858+K05858+K05858+K02183+K07826+K07826+K07826+K07826+K11584+K09048+K09048+K09048+K04545+K04545+K04545+K04147+K00501+K06269+K11584+K05858+K04540+K04540+K09048+K02296+K02296+K02296+K02296+K02296+K02296+K02296+K02296+K02296+K02296+K02296+K02296+K04345+K04345+K04344+K09048+K09048+K04543+K04543+K04543+K04543+K04440+K04440+K04440+K04440+K04440+K04440+K04440+K04440+K04382+K04354+K04354+K04354+…
Environmental Information Processing	Signal transduction	Ras signaling pathway	769	803	9.56871e-05	0.000942373	ko04014	XM_013984302.2(AFDN);XM_021085839.1(AFDN);XM_013984267.2(AFDN);XM_013984272.2(AFDN);XM_013984277.2(AFDN);XM_013984278.2(AFDN);XM_013984285.2(AFDN);XM_013984289.2(AFDN);XM_013984296.2(AFDN);XM_021085776.1(AFDN);XM_021085824.1(AFDN);XM_021085833.1(AFDN);XM_021085831.1(AFDN);XM_021085787.1(AFDN);XM_021085803.1(AFDN);XM_021085815.1(AFDN);XM_021085843.1(AFDN);XM_001924730.4(GNB5);XM_013993026.2(FGF7);…	K05702+K05702+K05702+K05702+K05702+K05702+K05702+K05702+K05702+K05702+K05702+K05702+K05702+K05702+K05702+K05702+K05702+K04539+K04358+K04358+K17449+K17449+K16342+K16342+K16342+K16342+K16342+K16342+K05735+K05735+K05735+K04350+K04350+K04350+K04350+K04350+K04350+K04350+K05087+K05087+K05087+K05087+K04368+K02183+K07941+K07941+K03099+K07826+K07826+K07826+K07826+K05121+K05121+K05121+K05121+K05121+K05121+…
Cellular Processes	Cellular community - eukaryotes	Adherens junction	459	475	0.000118533	0.00113303	ko04520	XM_013984302.2(AFDN);XM_021085839.1(AFDN);XM_013984267.2(AFDN);XM_013984272.2(AFDN);XM_013984277.2(AFDN);XM_013984278.2(AFDN);XM_013984285.2(AFDN);XM_013984289.2(AFDN);XM_013984296.2(AFDN);XM_021085776.1(AFDN);XM_021085824.1(AFDN);XM_021085833.1(AFDN);XM_021085831.1(AFDN);XM_021085787.1(AFDN);XM_021085803.1(AFDN);XM_021085815.1(AFDN);XM_021085843.1(AFDN);XM_021082147.1(MAP3K7);XM_021091113.1(WASF…	K05702+K05702+K05702+K05702+K05702+K05702+K05702+K05702+K05702+K05702+K05702+K05702+K05702+K05702+K05702+K05702+K05702+K04427+K05753+K05753+K05753+K05753+K05753+K05753+K05753+K05753+K05753+K05753+K05703+K05703+K05703+K05703+K05703+K04500+K04500+K04500+K04500+K04500+K04500+K04501+K04501+K04501+K04501+K05087+K05087+K05087+K05087+K05701+K05701+K05701+K05701+K05701+K05701+K05701+K05701+K05701+K05701+…
Human Diseases	Cancers	Gastric cancer	440	455	0.000124071	0.00115209	ko05226	XM_005659448.3(SMAD2);XM_021092745.1(SMAD2);XM_021092903.1(SMAD2);XM_005659449.3(SMAD2);XM_021092635.1(SMAD2);XM_013992841.2(SMAD2);XM_013985326.2(SMAD4);NM_214072.1(SMAD4);XM_005654429.3(SMAD4);XM_021082766.1(SMAD4);XM_013993026.2(FGF7);XM_021073771.1(FGF7);XM_013993029.2(SHC4);XM_003121520.4(SHC4);XM_021099599.1(BCL2);XM_021099602.1(BCL2);XM_021099593.1(BCL2);NM_001143716.1(MAP2K1);NM_214137.1(…	K04500+K04500+K04500+K04500+K04500+K04500+K04501+K04501+K04501+K04501+K04358+K04358+K17449+K17449+K02161+K02161+K02161+K04368+K04500+K04500+K03099+K04685+K04685+K04674+K04674+K04674+K08524+K08524+K08524+K08524+K08524+K08524+K08524+K08524+K08524+K08524+K08524+K08524+K08524+K08524+K08524+K08524+K08524+K08524+K08524+K08524+K08524+K08524+K08524+K08524+K08524+K08524+K08524+K08524+K08524+K08524+K08524+…
Human Diseases	Drug resistance	Endocrine resistance	346	356	0.000129294	0.00116723	ko01522	XM_003353151.4(DLL1);XM_013992416.2(DLL1);XM_021085522.1(DLL1);XM_005659096.3(DLL1);XM_021083057.1(ESR1);XM_021083070.1(ESR1);XM_021083045.1(ESR1);XM_021083009.1(ESR1);XM_021083041.1(ESR1);XM_021083075.1(ESR1);XM_021083031.1(ESR1);XM_021083061.1(ESR1);XM_021083002.1(ESR1);XM_021083012.1(ESR1);XM_021083026.1(ESR1);XM_021083018.1(ESR1);XM_021083034.1(ESR1);XM_021083050.1(ESR1);XM_013993029.2(SHC4);…	K06051+K06051+K06051+K06051+K08550+K08550+K08550+K08550+K08550+K08550+K08550+K08550+K08550+K08550+K08550+K08550+K08550+K08550+K17449+K17449+K06051+K05087+K05087+K05087+K05087+K02161+K02161+K02161+K04368+K03099+K08551+K08551+K08551+K02833+K02833+K04503+K04688+K04688+K04688+K02158+K02649+K20995+K04345+K04345+K05931+K05931+K05931+K05931+K04369+K17447+K04440+K04440+K04440+K04440+K04440+K04440+K04440+…
Human Diseases	Cancers	Pathways in cancer	1620	1711	0.000150744	0.0013241	ko05200	XM_003353151.4(DLL1);XM_013992416.2(DLL1);XM_021085522.1(DLL1);XM_005659096.3(DLL1);XM_021083057.1(ESR1);XM_021083070.1(ESR1);XM_021083045.1(ESR1);XM_021083009.1(ESR1);XM_021083041.1(ESR1);XM_021083075.1(ESR1);XM_021083031.1(ESR1);XM_021083061.1(ESR1);XM_021083002.1(ESR1);XM_021083012.1(ESR1);XM_021083026.1(ESR1);XM_021083018.1(ESR1);XM_021083034.1(ESR1);XM_021083050.1(ESR1);XM_005659183.3(IFNGR1…
Environmental Information Processing	Signal transduction	Notch signaling pathway	169	171	0.00018228	0.00155898	ko04330	XM_003353151.4(DLL1);XM_013992416.2(DLL1);XM_021085522.1(DLL1);XM_005659096.3(DLL1);XM_001925318.6(HDAC2);NM_001244418.1(DLL4);XM_003122698.4(DTX4);XM_013994298.2(DTX4);XM_021082996.1(DTX4);XM_021083631.1(NOTCH3);XM_003123646.5(MAML1);XM_021085997.1(LFNG);XM_021085995.1(LFNG);XM_021085998.1(LFNG);XM_021086000.1(LFNG);XM_021085994.1(LFNG);XM_021086001.1(LFNG);XM_021085999.1(LFNG);XM_013995517.2(DT…	K06051+K06051+K06051+K06051+K06067+K06051+K06058+K06058+K06058+K20995+K06061+K05948+K05948+K05948+K05948+K05948+K05948+K05948+K06058+K06058+K06058+K06058+K06058+K06058+K06058+K06058+K06058+K06058+K06058+K06058+K06058+K06058+K04498+K06059+K06059+K06059+K06059+K06171+K06171+K06172+K06172+K20994+K20994+K20994+K04498+K05948+K06058+K06058+K06058+K06058+K06058+K06058+K06058+K06058+K06058+K06058+K06058+…
Human Diseases	Endocrine and metabolic diseases	Cushing syndrome	552	574	0.000194853	0.00159882	ko04934	XM_021095635.1(USP8);XM_021095647.1(USP8);XM_021095634.1(USP8);XM_021095641.1(USP8);XM_021095657.1(USP8);XM_021097762.1(PLCB2);XM_021097773.1(PLCB2);XM_021097783.1(PLCB2);NM_001143716.1(MAP2K1);XM_021082822.1(CDKN2B);XM_021082816.1(CDKN2B);XM_005660189.3(CREB3);XM_013993639.2(CREB3);XM_005660190.3(CREB3);XM_021082957.1(NR5A1);XM_021082954.1(NR5A1);NM_214179.1(NR5A1);XM_003353704.4(WDR5);XM_021082…	K11839+K11839+K11839+K11839+K11839+K05858+K05858+K05858+K04368+K04685+K04685+K09048+K09048+K09048+K08560+K08560+K08560+K14963+K04503+K17767+K17767+K14970+K14970+K14970+K05858+K09048+K04877+K01064+K00312+K00312+K04345+K04345+K12473+K12473+K12473+K12473+K12473+K09048+K09048+K04369+K02085+K18437+K18437+K18437+K18437+K18437+K18437+K18437+K18437+K18437+K02085+K02620+K02620+K02620+K02620+K02620+K02620+…
Organismal Systems	Endocrine system	Parathyroid hormone synthesis, secretion and action	483	501	0.000196778	0.00159882	ko04928	XM_021097762.1(PLCB2);XM_021097773.1(PLCB2);XM_021097783.1(PLCB2);NM_001097421.1(MEF2A);XM_021099599.1(BCL2);XM_021099602.1(BCL2);XM_021099593.1(BCL2);NM_001143716.1(MAP2K1);XM_005660189.3(CREB3);XM_013993639.2(CREB3);XM_005660190.3(CREB3);XM_021071603.1(RXRA);XM_021071454.1(RXRA);XM_021071477.1(RXRA);XM_021071514.1(RXRA);XM_021071517.1(RXRA);XM_021071488.1(RXRA);XM_021071592.1(RXRA);XM_021071547…	K05858+K05858+K05858+K09260+K02161+K02161+K02161+K04368+K09048+K09048+K09048+K08524+K08524+K08524+K08524+K08524+K08524+K08524+K08524+K08524+K08524+K08524+K08524+K08524+K08524+K08524+K08524+K08524+K08524+K08524+K08524+K08524+K08524+K08524+K08524+K08524+K08524+K08524+K08524+K08524+K08524+K08524+K08524+K03068+K03068+K05858+K09048+K05261+K05261+K04449+K13293+K13293+K13293+K13293+K13293+K04345+K04345+…
Organismal Systems	Nervous system	Long-term potentiation	255	261	0.000237605	0.00188345	ko04720	XM_021086109.1(RPS6KA2);XM_021087033.1(GRM1);XM_005659163.3(GRM1);XM_021087041.1(GRM1);XM_021097762.1(PLCB2);XM_021097773.1(PLCB2);XM_021097783.1(PLCB2);NM_001143716.1(MAP2K1);NM_001244619.1(CALML4);XM_003360804.3(PPP3R2);XM_021082553.1(HRAS);XM_021082554.1(HRAS);NM_001044559.1(PPP1CA);XM_021082884.1(PLCB3);XM_003123353.4(PRKACA);XM_003354103.4(PRKACA);NM_001244550.1(MAP2K2);XM_021084617.1(CAMK4)…	K04373+K04603+K04603+K04603+K05858+K05858+K05858+K04368+K02183+K06268+K02833+K02833+K06269+K05858+K04345+K04345+K04369+K05869+K05869+K05869+K05869+K05869+K05869+K05869+K05869+K04515+K04515+K04515+K04515+K04515+K04515+K04515+K04371+K19662+K19662+K05209+K05209+K04498+K06268+K02183+K06269+K06269+K06269+K08048+K08048+K07828+K04353+K04353+K04353+K04353+K04353+K04353+K04353+K04353+K04353+K04353+K04498+…
Organismal Systems	Nervous system	Neurotrophin signaling pathway	450	467	0.000386889	0.00292696	ko04722	XM_021086109.1(RPS6KA2);XM_021072505.1(MAP3K5);XM_021072507.1(MAP3K5);XM_021072516.1(MAP3K5);XM_021072512.1(MAP3K5);XM_021084231.1(FOXO3);XM_021084213.1(FOXO3);XM_021084221.1(FOXO3);XM_013993029.2(SHC4);XM_003121520.4(SHC4);XM_021099599.1(BCL2);XM_021099602.1(BCL2);XM_021099593.1(BCL2);NM_001143716.1(MAP2K1);XM_021100479.1(MAP2K5);XM_021100474.1(MAP2K5);XM_021100477.1(MAP2K5);XM_021100463.1(MAP2K…	K04373+K04426+K04426+K04426+K04426+K09408+K09408+K09408+K17449+K17449+K02161+K02161+K02161+K04368+K04463+K04463+K04463+K04463+K04463+K04463+K04463+K04463+K04463+K04463+K04463+K04463+K04463+K02183+K03099+K05101+K05101+K05101+K05101+K05101+K06619+K06619+K06619+K06277+K02833+K02833+K02158+K03175+K03175+K04355+K04355+K04355+K04355+K04355+K04355+K02649+K04431+K04431+K04431+K04431+K04431+K04369+K08888+…
Human Diseases	Cancers	Renal cell carcinoma	225	230	0.000399668	0.00292696	ko05211	XM_021097786.1(PAK6);XM_021097791.1(PAK6);XM_021097802.1(PAK6);NM_001143716.1(MAP2K1);XM_021101439.1(SOS2);NM_001123124.1(HIF1A);XM_005654593.3(RAPGEF1);XM_021082553.1(HRAS);XM_021082554.1(HRAS);XM_021082883.1(BAD);XM_021083506.1(PIK3R2);NM_001244550.1(MAP2K2);XM_021085753.1(RAC1);NM_001243585.1(RAC1);XM_021088019.1(MAPK3);XM_005662184.3(CREBBP);XM_003124746.4(ELOB);XM_021085860.1(TGFA);NM_214251…	K05735+K05735+K05735+K04368+K03099+K08268+K06277+K02833+K02833+K02158+K02649+K04369+K04392+K04392+K04371+K04498+K03873+K08774+K08774+K09095+K03099+K03099+K03099+K03099+K03099+K03872+K03872+K03872+K13105+K09097+K09097+K09097+K09097+K09097+K09097+K09097+K09097+K07828+K04353+K04353+K04353+K04353+K04353+K04353+K04353+K04353+K04353+K04353+K04498+K03868+K03868+K07836+K07836+K07827+K07827+K07827+K07827+…
Human Diseases	Substance dependence	Morphine addiction	342	353	0.000404238	0.00292696	ko05032	XM_021071805.1(PDE10A);NM_001001538.1(OPRM1);XM_021087541.1(PDE7B);XM_021087543.1(PDE7B);XM_021087565.1(PDE7B);XM_021087547.1(PDE7B);XM_021087554.1(PDE7B);XM_021087558.1(PDE7B);XM_021087561.1(PDE7B);XM_013992686.2(GABRR1);XM_003121296.3(GABRR2);XM_001924730.4(GNB5);XM_021098602.1(GABRG3);XM_005654466.3(GABRA5);XM_005654471.3(GABRA5);XM_003121648.4(GABRA5);XM_021098644.1(GABRA5);XM_021098647.1(GAB…	K18438+K04215+K18436+K18436+K18436+K18436+K18436+K18436+K18436+K05190+K05190+K04539+K05186+K05175+K05175+K05175+K05175+K05175+K05175+K05175+K05175+K05181+K05181+K05181+K05181+K05181+K07826+K07826+K07826+K07826+K04615+K04545+K04545+K04545+K00910+K00910+K00910+K00910+K00910+K00910+K04540+K04540+K13296+K13293+K13293+K13293+K13293+K13293+K04345+K04345+K04344+K13293+K13293+K13293+K13293+K13293+K13293+…
Cellular Processes	Cellular community - eukaryotes	Tight junction	681	712	0.000405272	0.00292696	ko04530	XM_013984302.2(AFDN);XM_021085839.1(AFDN);XM_013984267.2(AFDN);XM_013984272.2(AFDN);XM_013984277.2(AFDN);XM_013984278.2(AFDN);XM_013984285.2(AFDN);XM_013984289.2(AFDN);XM_013984296.2(AFDN);XM_021085776.1(AFDN);XM_021085824.1(AFDN);XM_021085833.1(AFDN);XM_021085831.1(AFDN);XM_021085787.1(AFDN);XM_021085803.1(AFDN);XM_021085815.1(AFDN);XM_021085843.1(AFDN);XM_013992459.2(EZR);NM_001159777.1(CLDN20)…	K05702+K05702+K05702+K05702+K05702+K05702+K05702+K05702+K05702+K05702+K05702+K05702+K05702+K05702+K05702+K05702+K05702+K08007+K06087+K04426+K04426+K04426+K04426+K21108+K21108+K21108+K07902+K21110+K21110+K21110+K21110+K21110+K10591+K10591+K10591+K10591+K10591+K10591+K05701+K05701+K05701+K05701+K05701+K05701+K05701+K05701+K05701+K05701+K05701+K05701+K05701+K05701+K05701+K13305+K13305+K13305+K13305+…
Human Diseases	Endocrine and metabolic diseases	Insulin resistance	395	409	0.000429581	0.00297997	ko04931	XM_021086109.1(RPS6KA2);NM_001278777.1(SLC27A2);XM_005660189.3(CREB3);XM_013993639.2(CREB3);XM_005660190.3(CREB3);XM_013993903.2(SLC27A4);XM_021069609.1(SLC27A4);XM_021069619.1(SLC27A4);XM_001926077.6(PTPA);XM_005660513.2(PTPA);XM_021069959.1(PTPA);XM_021081278.1(INS);NM_001109772.1(INS);NM_001129805.1(CPT1A);XM_021082757.1(RPS6KB2);XM_005660630.3(RPS6KB2);XM_003122462.4(RPS6KB2);NM_001044559.1(P…	K04373+K08746+K09048+K09048+K09048+K08745+K08745+K08745+K17605+K17605+K17605+K04526+K04526+K08765+K04688+K04688+K04688+K06269+K00688+K08536+K08536+K08536+K08536+K08536+K08536+K08536+K08536+K08536+K08536+K08536+K09048+K02649+K08745+K08745+K08745+K08745+K08745+K08745+K08745+K04527+K04527+K04527+K04527+K09048+K09048+K00820+K04440+K04440+K04440+K04440+K04440+K04440+K04440+K04440+K08749+K08749+K08749+…
Metabolism	Glycan biosynthesis and metabolism	Glycosphingolipid biosynthesis - lacto and neolacto series	130	131	0.000434907	0.00297997	ko00601	NM_001323055.1(GGTA1P);NM_001323056.1(GGTA1P);NM_213810.3(GGTA1P);XM_021081694.1(GGTA1P);XM_013993815.2(GGTA1P);XM_013993814.2(GGTA1P);XM_005660399.3(GGTA1P);XM_013993817.2(GGTA1P);XM_005660402.3(GGTA1P);XM_021081683.1(GGTA1P);XM_013987482.2(B3GNT3);XM_013987481.2(B3GNT3);XM_003123499.4(B3GNT3);XM_013987483.2(B3GNT3);XM_013987484.2(B3GNT3);XM_013987485.2(B3GNT3);XM_003123094.6(LOC100513844);XM_01…	K00743+K00743+K00743+K00743+K00743+K00743+K00743+K00743+K00743+K00743+K07970+K07970+K07970+K07970+K07970+K07970+K00716+K00716+K00716+K00716+K00741+K00741+K07968+K07968+K07968+K07968+K07968+K07968+K01988+K01988+K03371+K03371+K03371+K00718+K00718+K00718+K00718+K00718+K00718+K00718+K07968+K07968+K07968+K07968+K07967+K07967+K00781+K00781+K00781+K00781+K00781+K00781+K00781+K00781+K00781+K00781+K00781+…
Environmental Information Processing	Signal transduction	AMPK signaling pathway	447	464	0.000440118	0.00297997	ko04152	XM_021082147.1(MAP3K7);XM_021084231.1(FOXO3);XM_021084213.1(FOXO3);XM_021084221.1(FOXO3);XM_021082920.1(IGF1R);XM_021082918.1(IGF1R);XM_021082915.1(IGF1R);NM_214172.1(IGF1R);NM_001244062.1(PPP2R5E);XM_005660189.3(CREB3);XM_013993639.2(CREB3);XM_005660190.3(CREB3);XM_005660403.3(RAB14);XM_021070814.1(TSC1);XM_021081278.1(INS);NM_001109772.1(INS);XM_021082686.1(CCND1);NM_001129805.1(CPT1A);XM_02108…	K04427+K09408+K09408+K09408+K05087+K05087+K05087+K05087+K11584+K09048+K09048+K09048+K07881+K07206+K04526+K04526+K04503+K08765+K04688+K04688+K04688+K11584+K09048+K02649+K07901+K07905+K13088+K04527+K04527+K04527+K04527+K09048+K09048+K03234+K03234+K07298+K07298+K07298+K04382+K04354+K04354+K04354+K04354+K04354+K04354+K04354+K04354+K04354+K04354+K04354+K04354+K17445+K17445+K08292+K06276+K07207+K07207+…
Organismal Systems	Aging	Longevity regulating pathway - mammal	339	350	0.000467172	0.00309859	ko04211	NM_214127.2(SOD2);XM_021090470.1(ATG5);XM_021090498.1(ATG5);XM_021090478.1(ATG5);XM_021090491.1(ATG5);XM_021090485.1(ATG5);XM_021084231.1(FOXO3);XM_021084213.1(FOXO3);XM_021084221.1(FOXO3);XM_021090872.1(SESN1);XM_021090868.1(SESN1);XM_021090862.1(SESN1);XM_021090855.1(SESN1);XM_021082920.1(IGF1R);XM_021082918.1(IGF1R);XM_021082915.1(IGF1R);NM_214172.1(IGF1R);XM_005660189.3(CREB3);XM_013993639.2(…	K04564+K08339+K08339+K08339+K08339+K08339+K09408+K09408+K09408+K10141+K10141+K10141+K10141+K05087+K05087+K05087+K05087+K09048+K09048+K09048+K07206+K02833+K02833+K04526+K04526+K04688+K04688+K04688+K08331+K08331+K08331+K08331+K08331+K08331+K08331+K08331+K08331+K08331+K08331+K09048+K03781+K03781+K02649+K04345+K04345+K04527+K04527+K04527+K04527+K09048+K09048+K07298+K07298+K07298+K03259+K03259+K03259+…
Organismal Systems	Endocrine system	Insulin signaling pathway	495	515	0.00050247	0.00326606	ko04910	XM_013993029.2(SHC4);XM_003121520.4(SHC4);NM_001143716.1(MAP2K1);NM_001244619.1(CALML4);XM_021101439.1(SOS2);NM_001162889.1(SOCS4);XM_005659980.3(SOCS4);XM_005654593.3(RAPGEF1);XM_021070814.1(TSC1);XM_021082553.1(HRAS);XM_021082554.1(HRAS);XM_021081278.1(INS);NM_001109772.1(INS);XM_021082757.1(RPS6KB2);XM_005660630.3(RPS6KB2);XM_003122462.4(RPS6KB2);NM_001044559.1(PPP1CA);XM_003122588.5(PYGM);XM_…	K17449+K17449+K04368+K02183+K03099+K04697+K04697+K06277+K07206+K02833+K02833+K04526+K04526+K04688+K04688+K04688+K06269+K00688+K02158+K13296+K02649+K04345+K04345+K04527+K04527+K04527+K04527+K07196+K07196+K04369+K04372+K04372+K04372+K04372+K17447+K04440+K04440+K04440+K04440+K04440+K04440+K04440+K04440+K00844+K00844+K00844+K03259+K03259+K03259+K03259+K04739+K04739+K04739+K04739+K04739+K04739+K17445+…
Genetic Information Processing	Translation	mRNA surveillance pathway	318	328	0.000527571	0.00336197	ko03015	XM_021087600.1(HBS1L);XM_013988059.2(HBS1L);XM_021087605.1(HBS1L);XM_021087595.1(HBS1L);XM_021089928.1(RNGTT);XM_021089934.1(RNGTT);NM_001244231.1(PNN);NM_001244062.1(PPP2R5E);XM_021066300.1(NCBP1);NM_001044559.1(PPP1CA);XM_005660724.3(PPP2R5B);NM_001243350.1(NXF1);XM_021082931.1(CPSF7);XM_021082932.1(CPSF7);XM_021082934.1(CPSF7);XM_021082933.1(CPSF7);XM_005660899.2(CLP1);XM_013994313.2(CLP1);XM_…	K14416+K14416+K14416+K14416+K13917+K13917+K13114+K11584+K12882+K06269+K11584+K14284+K14398+K14398+K14398+K14398+K14399+K14399+K14399+K14399+K14408+K14326+K14326+K14326+K14326+K14411+K14411+K04382+K03265+K03265+K04354+K04354+K04354+K04354+K04354+K04354+K04354+K04354+K04354+K04354+K04354+K04354+K14376+K14404+K14404+K14404+K14404+K14404+K14404+K08873+K08873+K08873+K08873+K08873+K08873+K03267+K03267+…
Environmental Information Processing	Signal transduction	Phosphatidylinositol signaling system	424	440	0.000562287	0.00351429	ko04070	XM_021086423.1(SYNJ2);XM_021096806.1(PPIP5K1);XM_021096683.1(PPIP5K1);XM_021096738.1(PPIP5K1);XM_021096756.1(PPIP5K1);XM_021096824.1(PPIP5K1);XM_021096839.1(PPIP5K1);XM_021096858.1(PPIP5K1);XM_021096877.1(PPIP5K1);XM_021096881.1(PPIP5K1);XM_021096906.1(PPIP5K1);XM_021096795.1(PPIP5K1);XM_021096892.1(PPIP5K1);XM_021096676.1(PPIP5K1);XM_021096694.1(PPIP5K1);XM_021096696.1(PPIP5K1);XM_021096708.1(PP…	K20279+K13024+K13024+K13024+K13024+K13024+K13024+K13024+K13024+K13024+K13024+K13024+K13024+K13024+K13024+K13024+K13024+K13024+K13024+K13024+K13024+K13024+K13024+K13024+K13024+K13024+K13024+K13024+K13024+K13024+K13024+K13024+K13024+K13024+K13024+K05858+K05858+K05858+K02183+K00889+K00889+K05858+K00901+K00901+K00901+K00901+K00901+K00901+K00901+K00901+K00901+K00901+K00901+K00901+K00923+K02649+K00889+…
Human Diseases	Substance dependence	Alcoholism	406	421	0.000577164	0.00353921	ko05034	XM_001925318.6(HDAC2);XM_001924730.4(GNB5);XM_013993029.2(SHC4);XM_003121520.4(SHC4);NM_001143716.1(MAP2K1);NM_001244619.1(CALML4);XM_021101439.1(SOS2);XM_021101887.1(GNG2);XM_021101893.1(GNG2);XM_021101896.1(GNG2);XM_021101900.1(GNG2);XM_005660189.3(CREB3);XM_013993639.2(CREB3);XM_005660190.3(CREB3);XM_021066903.1(GRIN3A);XM_021066896.1(GRIN3A);XM_021066913.1(GRIN3A);XM_021067494.1(GNG10);XM_021…	K06067+K04539+K17449+K17449+K04368+K02183+K03099+K07826+K07826+K07826+K07826+K09048+K09048+K09048+K05213+K05213+K05213+K04545+K04545+K04545+K02833+K02833+K00501+K06269+K04540+K04540+K09048+K04355+K04355+K04355+K04355+K04355+K04355+K11252+K11251+K09048+K09048+K04543+K04543+K04543+K04543+K05214+K17447+K05869+K05869+K05869+K05869+K05869+K05869+K05869+K05869+K11251+K11251+K11251+K11251+K11251+K11251+…
Human Diseases	Cancers	Colorectal cancer	331	342	0.000684574	0.00412012	ko05210	XM_005659448.3(SMAD2);XM_021092745.1(SMAD2);XM_021092903.1(SMAD2);XM_005659449.3(SMAD2);XM_021092635.1(SMAD2);XM_013992841.2(SMAD2);XM_013985326.2(SMAD4);NM_214072.1(SMAD4);XM_005654429.3(SMAD4);XM_021082766.1(SMAD4);XM_021073445.1(DCC);XM_021073448.1(DCC);XM_021073456.1(DCC);XM_021073460.1(DCC);XM_021073463.1(DCC);XM_013992856.2(DCC);XM_021099599.1(BCL2);XM_021099602.1(BCL2);XM_021099593.1(BCL2)…	K04500+K04500+K04500+K04500+K04500+K04500+K04501+K04501+K04501+K04501+K06765+K06765+K06765+K06765+K06765+K06765+K02161+K02161+K02161+K10131+K04368+K04500+K04500+K03099+K04674+K04674+K04674+K08732+K08732+K08732+K08732+K08732+K08732+K08732+K08732+K08732+K02833+K02833+K04503+K04688+K04688+K04688+K02158+K10140+K10140+K10140+K10140+K02649+K04369+K04402+K02085+K04440+K04440+K04440+K04440+K04440+K04440+…
Cellular Processes	Cellular community - eukaryotes	Signaling pathways regulating pluripotency of stem cells	417	433	0.000759117	0.00445894	ko04550	XM_005659448.3(SMAD2);XM_021092745.1(SMAD2);XM_021092903.1(SMAD2);XM_005659449.3(SMAD2);XM_021092635.1(SMAD2);XM_013992841.2(SMAD2);XM_013985326.2(SMAD4);NM_214072.1(SMAD4);XM_005654429.3(SMAD4);XM_021082766.1(SMAD4);XM_021095149.1(ONECUT1);XM_005659590.3(ONECUT1);XM_001928991.5(ONECUT1);XM_021082920.1(IGF1R);XM_021082918.1(IGF1R);XM_021082915.1(IGF1R);NM_214172.1(IGF1R);NM_001143716.1(MAP2K1);NM…	K04500+K04500+K04500+K04500+K04500+K04500+K04501+K04501+K04501+K04501+K08026+K08026+K08026+K05087+K05087+K05087+K05087+K04368+K04500+K04500+K10164+K04662+K04662+K04662+K04662+K04662+K04447+K04447+K04447+K04447+K04447+K17846+K17846+K02833+K02833+K08031+K08031+K08031+K08031+K08031+K08031+K08031+K08031+K08031+K08031+K08031+K08031+K08031+K08031+K08031+K08031+K01064+K00312+K00312+K02649+K11218+K11218+…
Human Diseases	Cancers	Transcriptional misregulation in cancers	647	677	0.000768309	0.00445894	ko05202	XM_001925318.6(HDAC2);NM_001244422.2(SPINT1);XM_021101449.1(SPINT1);XM_005659734.3(SPINT1);XM_013993158.2(SPINT1);XM_021101376.1(SPINT1);XM_013993159.2(SPINT1);XM_021082920.1(IGF1R);XM_021082918.1(IGF1R);XM_021082915.1(IGF1R);NM_214172.1(IGF1R);NM_001199718.1(SIX1);NM_001244614.1(SIX4);XM_013993477.2(LOC100359361);XM_021066178.1(LOC100359361);XM_013993522.2(MLLT3);XM_003121886.6(MLLT3);XM_0139935…	K06067+K15619+K15619+K15619+K15619+K15619+K15619+K05087+K05087+K05087+K05087+K15614+K15615+K09283+K09283+K15187+K15187+K15187+K09383+K09383+K09383+K09383+K09383+K08559+K08559+K08559+K03172+K03172+K03172+K03172+K15610+K15610+K15610+K08524+K08524+K08524+K08524+K08524+K08524+K08524+K08524+K08524+K08524+K08524+K08524+K08524+K08524+K08524+K08524+K08524+K08524+K08524+K08524+K08524+K08524+K08524+K08524+…
Environmental Information Processing	Signal transduction	Sphingolipid signaling pathway	385	400	0.00142479	0.00812381	ko04071	XM_021072505.1(MAP3K5);XM_021072507.1(MAP3K5);XM_021072516.1(MAP3K5);XM_021072512.1(MAP3K5);XM_021084350.1(FYN);XM_021084361.1(FYN);XM_021084347.1(FYN);XM_021084373.1(FYN);XM_021084366.1(FYN);XM_021097762.1(PLCB2);XM_021097773.1(PLCB2);XM_021097783.1(PLCB2);XM_005659788.2(CERS3);XM_021099599.1(BCL2);XM_021099602.1(BCL2);XM_021099593.1(BCL2);NM_001143716.1(MAP2K1);XM_013993487.2(SGPP1);XM_00335350…	K04426+K04426+K04426+K04426+K05703+K05703+K05703+K05703+K05703+K05858+K05858+K05858+K04710+K02161+K02161+K02161+K04368+K04716+K04716+K11584+K01441+K02833+K02833+K01379+K11584+K05858+K08090+K08090+K04710+K04710+K04710+K02649+K04292+K04292+K04295+K04295+K04295+K04295+K04295+K04295+K04295+K04295+K04710+K01441+K01441+K04369+K04293+K04440+K04440+K04440+K04440+K04440+K04440+K04440+K04440+K04382+K04354+…
Human Diseases	Cancers	MicroRNAs in cancer	517	540	0.00145914	0.00817623	ko05206	XM_013992459.2(EZR);XM_021091501.1(MARCKS);XM_005659529.1(TPM1);XM_005659532.1(TPM1);XM_005659533.3(TPM1);XM_005659534.3(TPM1);XM_021084476.1(TPM1);XM_005659525.2(TPM1);XM_005659523.1(TPM1);XM_005659524.2(TPM1);XM_005659526.3(TPM1);XM_021090125.1(TPM1);XM_005659518.3(TPM1);XM_005659527.3(TPM1);XM_005659530.3(TPM1);NM_001097483.2(TPM1);XM_021083935.1(TPM1);XM_005659521.2(TPM1);XM_021091096.1(TPM1)…	K08007+K12561+K10373+K10373+K10373+K10373+K10373+K10373+K10373+K10373+K10373+K10373+K10373+K10373+K10373+K10373+K10373+K10373+K10373+K10373+K10373+K10373+K17449+K17449+K17460+K17460+K17460+K17460+K17460+K17460+K17460+K17460+K17460+K17460+K17460+K17460+K17460+K17460+K17460+K17460+K16857+K10139+K02161+K02161+K02161+K04368+K17387+K17387+K17387+K17387+K03099+K09283+K09283+K17461+K17461+K17461+K17461+…
Genetic Information Processing	Folding, sorting and degradation	Protein processing in endoplasmic reticulum	450	469	0.00155345	0.00851041	ko04141	NM_001044603.2(PRKN);XM_021072505.1(MAP3K5);XM_021072507.1(MAP3K5);XM_021072516.1(MAP3K5);XM_021072512.1(MAP3K5);XM_021082358.1(MAN1A1);NM_213885.1(MAN1A1);XM_021090779.1(SEC63);XM_001925479.7(SEC63);XM_021097873.1(EIF2AK4);XM_021097878.1(EIF2AK4);XM_021097886.1(EIF2AK4);XM_021099599.1(BCL2);XM_021099602.1(BCL2);XM_021099593.1(BCL2);XM_021099870.1(LMAN1);XM_021062719.1(PLAA);XM_021062716.1(PLAA);…	K04556+K04426+K04426+K04426+K04426+K01230+K01230+K09540+K09540+K16196+K16196+K16196+K02161+K02161+K02161+K10080+K14018+K14018+K14018+K14018+K13525+K13525+K13525+K09481+K10839+K09490+K09490+K01367+K01367+K10601+K10601+K10601+K05546+K05546+K05546+K05546+K05546+K14014+K09507+K10839+K10839+K08057+K08288+K08288+K04431+K04431+K04431+K04431+K04431+K14011+K14011+K14011+K14011+K14011+K04440+K04440+K04440+…
Metabolism	Glycan biosynthesis and metabolism	N-Glycan biosynthesis	159	162	0.00157115	0.00851041	ko00510	XM_021082358.1(MAN1A1);NM_213885.1(MAN1A1);XM_013993690.2(ALG2);NM_001101029.1(ALG2);NM_001244059.1(DPM2);XM_001928919.5(DOLK);XM_003122214.5(DOLPP1);XM_013993925.2(DOLPP1);XM_013993923.2(DOLPP1);XM_021080661.1(GANAB);XM_021080669.1(GANAB);XM_005660772.3(GANAB);NM_213904.1(GANAB);XM_021080674.1(GANAB);XM_021082399.1(MGAT1);XM_013991813.2(MGAT1);XM_021082379.1(MGAT1);XM_013991801.2(MGAT1);XM_02108…	K01230+K01230+K03843+K03843+K09658+K00902+K07252+K07252+K07252+K05546+K05546+K05546+K05546+K05546+K00726+K00726+K00726+K00726+K00726+K00726+K00726+K00726+K00726+K00726+K00726+K00726+K00726+K00738+K01231+K03842+K00779+K00779+K00779+K00779+K00738+K00738+K00738+K00738+K01228+K07968+K07968+K07968+K07968+K07968+K07968+K09659+K09659+K01230+K07441+K07441+K07441+K07441+K07441+K07441+K03847+K03847+K00737+…
Human Diseases	Infectious diseases	Human papillomavirus infection	1076	1136	0.00166999	0.00889747	ko05165	XM_021085497.1(LOC100125545);XM_013992423.2(THBS2);XM_013992422.2(THBS2);XM_003121192.5(TBPL1);XM_021086293.1(HEY2);XM_013992576.2(HEY2);NM_001243329.1(HEY2);XM_003121273.4(COL9A1);XM_021089350.1(COL9A1);XM_013992761.2(LAMA4);XM_001925318.6(HDAC2);NM_001244536.1(THBS1);NM_001243181.2(UBE3A);NM_001258279.1(UBE3A);XM_021076100.1(UBE3A);NM_001143716.1(MAP2K1);XM_021100519.1(ITGA11);XM_021100522.1(IT…	K03120+K04659+K04659+K03120+K09091+K09091+K09091+K08131+K08131+K06241+K06067+K16857+K10587+K10587+K10587+K04368+K06587+K06587+K03099+K03120+K03120+K03120+K03120+K03120+K03120+K03120+K11584+K09048+K09048+K09048+K02152+K06252+K06252+K06252+K06252+K06252+K06252+K06252+K06252+K06252+K06252+K06252+K06252+K06252+K06252+K06252+K06252+K06252+K06252+K06252+K06247+K07206+K02833+K02833+K02373+K04503+K02154+…
Environmental Information Processing	Signal transduction	VEGF signaling pathway	219	225	0.00170771	0.00895173	ko04370	XM_021097299.1(PLA2G4F);XM_021097313.1(PLA2G4D);XM_021097333.1(PLA2G4E);XM_021097326.1(PLA2G4E);XM_021097341.1(PLA2G4E);NM_001204400.1(PLA2G4B);NM_001143716.1(MAP2K1);XM_003360804.3(PPP3R2);XM_021082553.1(HRAS);XM_021082554.1(HRAS);XM_021082883.1(BAD);XM_021083506.1(PIK3R2);NM_001244550.1(MAP2K2);XM_021084309.1(SHC2);XM_021085753.1(RAC1);NM_001243585.1(RAC1);XM_021088019.1(MAPK3);XM_021086459.1(P…	K16342+K16342+K16342+K16342+K16342+K16342+K04368+K06268+K02833+K02833+K02158+K02649+K04369+K17447+K04392+K04392+K04371+K19662+K19662+K06268+K05725+K05725+K05725+K05725+K05725+K05725+K05725+K05725+K05725+K05725+K05725+K05725+K05725+K05725+K05725+K05725+K05725+K05725+K05725+K05725+K05725+K05725+K05725+K05725+K05725+K05725+K05725+K05725+K05725+K05725+K05725+K05725+K05725+K05725+K05725+K05725+K05725+…
Human Diseases	Cancers	Non-small cell lung cancer	218	224	0.00180063	0.00928898	ko05223	XM_021084231.1(FOXO3);XM_021084213.1(FOXO3);XM_021084221.1(FOXO3);NM_001143716.1(MAP2K1);XM_021101439.1(SOS2);XM_021071603.1(RXRA);XM_021071454.1(RXRA);XM_021071477.1(RXRA);XM_021071514.1(RXRA);XM_021071517.1(RXRA);XM_021071488.1(RXRA);XM_021071592.1(RXRA);XM_021071547.1(RXRA);XM_021071624.1(RXRA);XM_021071560.1(RXRA);XM_021071498.1(RXRA);XM_021071521.1(RXRA);XM_021071623.1(RXRA);XM_021071463.1(R…	K09408+K09408+K09408+K04368+K03099+K08524+K08524+K08524+K08524+K08524+K08524+K08524+K08524+K08524+K08524+K08524+K08524+K08524+K08524+K08524+K08524+K08524+K08524+K08524+K08524+K08524+K08524+K08524+K08524+K08524+K08524+K08524+K08524+K08524+K08524+K08524+K08524+K02833+K02833+K04503+K02158+K10140+K10140+K10140+K10140+K02649+K11218+K11218+K11218+K11218+K11218+K04369+K04402+K03511+K04371+K19662+K19662+…
Human Diseases	Infectious diseases	Amoebiasis	270	279	0.00220944	0.0112198	ko05146	XM_021082745.1(ARG1);XM_005659190.2(ARG1);XM_021082739.1(ARG1);XM_021082747.1(ARG1);NM_214048.2(ARG1);XM_013992761.2(LAMA4);XM_021097762.1(PLCB2);XM_021097773.1(PLCB2);XM_021097783.1(PLCB2);NM_001244161.1(SERPINB10);XM_021099546.1(LOC110261637);XM_021099551.1(SERPINB13);XM_021099560.1(SERPINB13);XM_005654507.3(GNA14);NM_001097518.1(GNA14);NM_001113039.2(TLR4);NM_001293316.1(TLR4);NM_001293317.1(T…	K01476+K01476+K01476+K01476+K01476+K06241+K05858+K05858+K05858+K13963+K13963+K13963+K13963+K04636+K04636+K10160+K10160+K10160+K06247+K10955+K05858+K02649+K04345+K04345+K04637+K05427+K04391+K06461+K06461+K06461+K06461+K06461+K06461+K19662+K19662+K04519+K04519+K04386+K04386+K04386+K04386+K04386+K04386+K04387+K04387+K04387+K05725+K05725+K05725+K05725+K05725+K05725+K05725+K05725+K05725+K05725+K05725+…
Metabolism	Glycan biosynthesis and metabolism	Mannose type O-glycan biosyntheis	77	77	0.00251728	0.0125864	ko00515	XM_003121263.4(B3GAT2);XM_021089488.1(B3GAT2);XM_021089491.1(B3GAT2);XM_021070519.1(POMT1);XM_003122249.4(POMT1);XM_005654585.3(POMT1);XM_013986968.1(POMT1);XM_021070509.1(POMT1);XM_005654584.2(POMT1);XM_005654583.3(POMT1);XM_013986981.2(POMT1);NM_001315579.1(B4GAT1);XM_021083119.1(LARGE2);XM_003122831.4(LARGE2);XM_021083118.1(LARGE2);XM_021087174.1(CHST10);XM_021087173.1(CHST10);XM_021087170.1(C…	K10157+K10157+K10157+K00728+K00728+K00728+K00728+K00728+K00728+K00728+K00728+K21032+K09668+K09668+K09668+K09674+K09674+K09674+K09674+K09674+K09674+K09674+K07968+K07968+K07968+K07968+K07968+K07968+K21052+K21052+K21052+K19873+K19873+K19873+K19873+K07968+K07968+K07968+K07968+K09666+K09666+K09666+K09666+K07967+K07967+K00781+K00781+K00781+K00781+K00781+K00781+K00781+K00781+K00781+K00781+K00781+K00781+…
Organismal Systems	Immune system	Fc epsilon RI signaling pathway	209	215	0.00288656	0.0142141	ko04664	XM_021084350.1(FYN);XM_021084361.1(FYN);XM_021084347.1(FYN);XM_021084373.1(FYN);XM_021084366.1(FYN);XM_021097299.1(PLA2G4F);XM_021097313.1(PLA2G4D);XM_021097333.1(PLA2G4E);XM_021097326.1(PLA2G4E);XM_021097341.1(PLA2G4E);NM_001204400.1(PLA2G4B);NM_001143716.1(MAP2K1);XM_021101439.1(SOS2);XM_021071384.1(VAV2);XM_005654614.3(VAV2);XM_021071347.1(VAV2);XM_021071364.1(VAV2);XM_021071375.1(VAV2);XM_005…	K05703+K05703+K05703+K05703+K05703+K16342+K16342+K16342+K16342+K16342+K16342+K04368+K03099+K05730+K05730+K05730+K05730+K05730+K05730+K05730+K05730+K05730+K05730+K02833+K02833+K08090+K08090+K02649+K04431+K04431+K04431+K04431+K04431+K05730+K05730+K04369+K04440+K04440+K04440+K04440+K04440+K04440+K04440+K04440+K05427+K05428+K05428+K05435+K05435+K05435+K05435+K04392+K04392+K04371+K07362+K06276+K03099+…
Environmental Information Processing	Signal transduction	Hippo signaling pathway - multiple species	101	102	0.0033274	0.0159098	ko04392	XM_005654323.3(FRMD1);XM_021085716.1(FRMD1);XM_021085728.1(FRMD1);XM_005659149.3(LATS1);XM_001927720.7(SAV1);XM_021101841.1(FRMD6);XM_021101859.1(FRMD6);XM_021101852.1(FRMD6);XM_021101869.1(FRMD6);XM_013993402.1(FRMD6);XM_021076972.1(TEAD1);XM_021077005.1(TEAD1);XM_021077053.1(TEAD1);XM_021077040.1(TEAD1);XM_021077046.1(TEAD1);XM_021077049.1(TEAD1);XM_021077034.1(TEAD1);XM_021076976.1(TEAD1);XM_0…	K16821+K16821+K16821+K08791+K16686+K16822+K16822+K16822+K16822+K16822+K09448+K09448+K09448+K09448+K09448+K09448+K09448+K09448+K09448+K09448+K09448+K09448+K09448+K09448+K09448+K09448+K06685+K04412+K04412+K08960+K08960+K08960+K08960+K08960+K08960+K08960+K08960+K08960+K08960+K09448+K16682+K16682+K09448+K09448+K09448+K09448+K09448+K09448+K16682+K06685+K06685+K06685+K06685+K09854+K09854+K16507+K16669+…
Organismal Systems	Sensory system	Inflammatory mediator regulation of TRP channels	381	397	0.00332882	0.0159098	ko04750	XM_021097299.1(PLA2G4F);XM_021097313.1(PLA2G4D);XM_021097333.1(PLA2G4E);XM_021097326.1(PLA2G4E);XM_021097341.1(PLA2G4E);NM_001204400.1(PLA2G4B);XM_021097762.1(PLCB2);XM_021097773.1(PLCB2);XM_021097783.1(PLCB2);NM_001244619.1(CALML4);XM_003353488.4(PTGER2);XM_021062478.1(PRKCH);NM_001044559.1(PPP1CA);XM_021082884.1(PLCB3);XM_021083506.1(PIK3R2);XM_003123353.4(PRKACA);XM_003354103.4(PRKACA);XM_0056…	K16342+K16342+K16342+K16342+K16342+K16342+K05858+K05858+K05858+K02183+K04259+K18051+K06269+K05858+K02649+K04345+K04345+K04440+K04440+K04440+K04440+K04440+K04440+K04440+K04440+K04234+K04515+K04515+K04515+K04515+K04515+K04515+K04515+K19662+K19662+K08049+K08049+K08049+K08049+K04519+K04519+K04386+K04386+K04386+K04386+K04386+K04386+K02183+K18050+K18050+K18050+K06269+K06269+K06269+K08043+K08043+K08048+…
Metabolism	Carbohydrate metabolism	Pyruvate metabolism	124	126	0.00348284	0.0164047	ko00620	XM_001928345.4(ACAT2);NM_001315678.1(LOC100153697);XM_001924333.5(ME1);XM_021093285.1(ME2);XM_021093292.1(ME2);XM_021066121.1(GRHPR);XM_003353586.5(ALDH1B1);NM_001113287.1(LDHB);XM_021077690.1(LDHC);NM_001195775.1(LDHC);XM_021077683.1(LDHC);XM_021077678.1(LDHC);XM_021081651.1(LDHA);XM_013994501.2(LDHA);XM_021081659.1(LDHA);XM_021081655.1(LDHA);NM_001172363.2(LDHA);XM_021084505.1(ACOT12);XM_003480…	K00626+K00016+K00029+K00027+K00027+K00049+K00128+K00016+K00016+K00016+K00016+K00016+K00016+K00016+K00016+K00016+K00016+K01067+K01067+K14085+K00026+K01069+K01069+K01069+K01069+K01069+K01069+K01069+K01069+K01512+K01512+K01512+K00149+K00149+K12406+K12406+K12406+K12406+K00102+K01759+K00873+K00873+K00873+K00873+K00873+K00873+K00873+K00873+K00873+K00873+K00873+K00873+K00873+K00873+K00873+K00873+K00873+…
Organismal Systems	Nervous system	Retrograde endocannabinoid signaling	428	447	0.00359528	0.0166924	ko04723	XM_021087033.1(GRM1);XM_005659163.3(GRM1);XM_021087041.1(GRM1);XM_021073077.1(RIMS1);XM_021073090.1(RIMS1);XM_021073084.1(RIMS1);XM_021073092.1(RIMS1);XM_021073094.1(RIMS1);XM_021073097.1(RIMS1);XM_021073099.1(RIMS1);XM_021073108.1(RIMS1);XM_021073112.1(RIMS1);XM_021073103.1(RIMS1);XM_021073110.1(RIMS1);XM_021072889.1(RIMS1);XM_021072899.1(RIMS1);XM_021072906.1(RIMS1);XM_021072912.1(RIMS1);XM_021…	K04603+K04603+K04603+K15291+K15291+K15291+K15291+K15291+K15291+K15291+K15291+K15291+K15291+K15291+K15291+K15291+K15291+K15291+K15291+K15291+K15291+K15291+K15291+K15291+K15291+K15291+K15291+K15291+K15291+K15291+K15291+K15291+K15291+K15291+K15291+K15291+K15291+K15291+K15291+K15291+K15291+K15291+K15291+K15291+K15291+K15291+K15291+K15291+K15291+K15291+K15291+K15291+K15291+K04277+K04277+K04277+K04277+…
Organismal Systems	Immune system	Leukocyte transendothelial migration	395	412	0.00366169	0.016733	ko04670	XM_013984302.2(AFDN);XM_021085839.1(AFDN);XM_013984267.2(AFDN);XM_013984272.2(AFDN);XM_013984277.2(AFDN);XM_013984278.2(AFDN);XM_013984285.2(AFDN);XM_013984289.2(AFDN);XM_013984296.2(AFDN);XM_021085776.1(AFDN);XM_021085824.1(AFDN);XM_021085833.1(AFDN);XM_021085831.1(AFDN);XM_021085787.1(AFDN);XM_021085803.1(AFDN);XM_021085815.1(AFDN);XM_021085843.1(AFDN);XM_013992459.2(EZR);NM_001159777.1(CLDN20)…	K05702+K05702+K05702+K05702+K05702+K05702+K05702+K05702+K05702+K05702+K05702+K05702+K05702+K05702+K05702+K05702+K05702+K08007+K06087+K05730+K05730+K05730+K05730+K05730+K05730+K05730+K05730+K05730+K05730+K08013+K08013+K08013+K05690+K05690+K05690+K05690+K05690+K05690+K05690+K05690+K05690+K05690+K05690+K05690+K05690+K05690+K05690+K05690+K05690+K05690+K05690+K02649+K06490+K05730+K05730+K05691+K05692+…
Human Diseases	Infectious diseases	Bacterial invasion of epithelial cells	345	359	0.00371315	0.016733	ko05100	XM_021091113.1(WASF1);XM_021091094.1(WASF1);XM_021091100.1(WASF1);XM_021091104.1(WASF1);XM_021091085.1(WASF1);XM_021091081.1(WASF1);XM_021091105.1(WASF1);XM_021091088.1(WASF1);XM_021091107.1(WASF1);XM_021091110.1(WASF1);XM_013993029.2(SHC4);XM_003121520.4(SHC4);XM_021066021.1(CLTA);XM_021066009.1(CLTA);XM_021066010.1(CLTA);XM_021066013.1(CLTA);XM_005660471.3(DNM1);XM_021069512.1(DNM1);XM_02106952…	K05753+K05753+K05753+K05753+K05753+K05753+K05753+K05753+K05753+K05753+K17449+K17449+K04644+K04644+K04644+K04644+K01528+K01528+K01528+K01528+K01528+K01528+K01528+K01528+K01528+K01528+K01528+K01528+K06106+K06106+K06106+K06106+K06106+K06106+K06106+K06106+K06106+K06106+K06106+K06106+K06106+K02649+K01528+K01528+K01528+K01528+K01528+K01528+K01528+K01528+K01528+K01528+K01528+K01528+K01528+K01528+K01528+…
Environmental Information Processing	Signal transduction	PI3K-Akt signaling pathway	1044	1104	0.00378451	0.016733	ko04151	XM_013992423.2(THBS2);XM_013992422.2(THBS2);XM_001928929.6(MYB);XM_021078492.1(SGK1);XM_005652668.3(SGK1);XM_005652667.3(SGK1);XM_021078581.1(SGK1);NM_001244459.1(SGK1);XM_003121273.4(COL9A1);XM_021089350.1(COL9A1);XM_021084231.1(FOXO3);XM_021084213.1(FOXO3);XM_021084221.1(FOXO3);XM_013992761.2(LAMA4);XM_001924730.4(GNB5);XM_013993026.2(FGF7);XM_021073771.1(FGF7);NM_001244536.1(THBS1);XM_02108292…	K04659+K04659+K09420+K13302+K13302+K13302+K13302+K13302+K08131+K08131+K09408+K09408+K09408+K06241+K04539+K04358+K04358+K16857+K05087+K05087+K05087+K05087+K02161+K02161+K02161+K16340+K04368+K06587+K06587+K03099+K07826+K07826+K07826+K07826+K11584+K05121+K05121+K05121+K05121+K05121+K05121+K05121+K04447+K04447+K04447+K04447+K04447+K09048+K09048+K09048+K04289+K04289+K04289+K04289+K04289+K04289+K04545+…
Metabolism	Nucleotide metabolism	Purine metabolism	506	530	0.00380997	0.016733	ko00230	XM_021071805.1(PDE10A);XM_021087541.1(PDE7B);XM_021087543.1(PDE7B);XM_021087565.1(PDE7B);XM_021087547.1(PDE7B);XM_021087554.1(PDE7B);XM_021087558.1(PDE7B);XM_021087561.1(PDE7B);XM_021087933.1(ENPP1);XM_021087944.1(ENPP1);XM_021087960.1(ENPP3);XM_001927095.4(NT5E);XM_021091043.1(AK9);XM_021091055.1(AK9);XM_021091041.1(AK9);XM_021091050.1(AK9);XM_021091063.1(AK9);XM_021064132.1(AK3);XM_021064130.1(…	K18438+K18436+K18436+K18436+K18436+K18436+K18436+K18436+K01513+K01513+K01513+K19970+K18533+K18533+K18533+K18533+K18533+K00944+K00944+K00944+K01487+K12324+K12324+K12324+K12324+K03005+K02326+K00939+K00939+K00939+K00939+K00939+K00939+K03007+K03505+K02321+K02321+K02321+K02321+K02321+K03015+K13296+K01490+K01490+K01490+K01490+K01490+K01490+K01490+K00942+K00942+K00942+K00942+K00942+K13293+K13293+K13293+…
Organismal Systems	Nervous system	Cholinergic synapse	425	444	0.00401806	0.0174116	ko04725	XM_003480275.4(KCNQ5);XM_003480276.4(KCNQ5);XM_003480277.4(KCNQ5);XM_021073129.1(KCNQ5);XM_021073161.1(KCNQ5);XM_021073147.1(KCNQ5);XM_021073153.1(KCNQ5);XM_021084350.1(FYN);XM_021084361.1(FYN);XM_021084347.1(FYN);XM_021084373.1(FYN);XM_021084366.1(FYN);XM_001924730.4(GNB5);XM_021097762.1(PLCB2);XM_021097773.1(PLCB2);XM_021097783.1(PLCB2);XM_021098695.1(CHRNA7);XM_021099599.1(BCL2);XM_021099602.1…	K04930+K04930+K04930+K04930+K04930+K04930+K04930+K05703+K05703+K05703+K05703+K05703+K04539+K05858+K05858+K05858+K04809+K02161+K02161+K02161+K04368+K07826+K07826+K07826+K07826+K04447+K04447+K04447+K04447+K04447+K09048+K09048+K09048+K04545+K04545+K04545+K02833+K02833+K04926+K04926+K05858+K04129+K04540+K04540+K04132+K09048+K02649+K04345+K04345+K04344+K09048+K09048+K04543+K04543+K04543+K04543+K05869+…
Organismal Systems	Aging	Longevity regulating pathway - multiple species	201	207	0.00435695	0.0186317	ko04213	NM_214127.2(SOD2);XM_021090470.1(ATG5);XM_021090498.1(ATG5);XM_021090478.1(ATG5);XM_021090491.1(ATG5);XM_021090485.1(ATG5);XM_021084231.1(FOXO3);XM_021084213.1(FOXO3);XM_021084221.1(FOXO3);XM_001925318.6(HDAC2);XM_021082920.1(IGF1R);XM_021082918.1(IGF1R);XM_021082915.1(IGF1R);NM_214172.1(IGF1R);XM_021082553.1(HRAS);XM_021082554.1(HRAS);XM_021081278.1(INS);NM_001109772.1(INS);XM_021082757.1(RPS6KB…	K04564+K08339+K08339+K08339+K08339+K08339+K09408+K09408+K09408+K06067+K05087+K05087+K05087+K05087+K02833+K02833+K04526+K04526+K04688+K04688+K04688+K03781+K03781+K02649+K04345+K04345+K04527+K04527+K04527+K04527+K17445+K17445+K08049+K08049+K08049+K08049+K08043+K08043+K08048+K08048+K03283+K07199+K07199+K07828+K08046+K07200+K07200+K07200+K07200+K07827+K07827+K07827+K07827+K07827+K05459+K05459+K05459+…
Cellular Processes	Cell growth and death	Cell cycle	422	441	0.00448694	0.0189384	ko04110	XM_003121290.6(ORC3);XM_021089812.1(ORC3);XM_021089821.1(ORC3);XM_021089832.1(ORC3);XM_001925318.6(HDAC2);XM_021092055.1(TTK);XM_021092059.1(TTK);XM_021092077.1(TTK);XM_021092051.1(TTK);XM_021092069.1(TTK);XM_005659448.3(SMAD2);XM_021092745.1(SMAD2);XM_021092903.1(SMAD2);XM_005659449.3(SMAD2);XM_021092635.1(SMAD2);XM_013992841.2(SMAD2);XM_013985326.2(SMAD4);NM_214072.1(SMAD4);XM_005654429.3(SMAD4…	K02605+K02605+K02605+K02605+K06067+K08866+K08866+K08866+K08866+K08866+K04500+K04500+K04500+K04500+K04500+K04500+K04501+K04501+K04501+K04501+K21770+K06637+K06637+K06637+K04500+K04500+K04685+K04685+K03359+K03359+K03359+K03359+K03359+K03359+K06619+K06619+K06619+K09993+K04503+K06632+K06632+K06632+K06623+K03364+K03364+K03364+K03364+K03364+K03364+K04402+K06634+K06634+K06634+K06634+K06634+K06634+K06634+…
Cellular Processes	Cell growth and death	Ferroptosis	180	185	0.00484579	0.0201908	ko04216	XM_021090470.1(ATG5);XM_021090498.1(ATG5);XM_021090478.1(ATG5);XM_021090491.1(ATG5);XM_021090485.1(ATG5);XM_003353809.4(SLC3A2);XM_005660803.3(FTH1);NM_213975.1(FTH1);XM_021084680.1(FTMT);XM_021084741.1(ACSL6);XM_005661633.3(ACSL6);XM_021084743.1(ACSL6);XM_021084742.1(ACSL6);XM_013995101.2(ACSL6);XM_013995102.2(ACSL6);XM_005661634.3(ACSL6);XM_013995103.2(ACSL6);XM_003354270.4(ACSL6);XM_003125057.…	K08339+K08339+K08339+K08339+K08339+K06519+K00522+K00522+K18495+K01897+K01897+K01897+K01897+K01897+K01897+K01897+K01897+K01897+K12889+K11205+K13162+K13162+K13162+K13162+K13162+K13162+K13162+K13162+K13162+K13162+K13162+K13162+K13162+K13162+K13162+K13162+K13162+K13162+K13162+K13162+K13162+K13162+K13162+K13162+K13162+K13162+K13162+K13162+K13162+K13162+K13162+K13162+K13162+K13162+K13162+K13162+K13162+…
Organismal Systems	Nervous system	Long-term depression	197	203	0.0053373	0.0219573	ko04730	XM_021087033.1(GRM1);XM_005659163.3(GRM1);XM_021087041.1(GRM1);XM_021097299.1(PLA2G4F);XM_021097313.1(PLA2G4D);XM_021097333.1(PLA2G4E);XM_021097326.1(PLA2G4E);XM_021097341.1(PLA2G4E);NM_001204400.1(PLA2G4B);XM_021097762.1(PLCB2);XM_021097773.1(PLCB2);XM_021097783.1(PLCB2);XM_021082920.1(IGF1R);XM_021082918.1(IGF1R);XM_021082915.1(IGF1R);NM_214172.1(IGF1R);NM_001143716.1(MAP2K1);XM_021082553.1(HRA…	K04603+K04603+K04603+K16342+K16342+K16342+K16342+K16342+K16342+K05858+K05858+K05858+K05087+K05087+K05087+K05087+K04368+K02833+K02833+K05858+K04344+K04369+K04382+K04346+K04346+K04346+K04346+K04346+K04371+K19662+K19662+K05256+K05256+K05854+K05854+K05854+K05854+K05854+K05854+K05854+K05854+K07828+K04630+K04959+K04959+K07827+K07827+K07827+K07827+K07827+K05459+K05459+K05459+K05459+K05459+K05459+K05459+…
Cellular Processes	Transport and catabolism	Lysosome	302	314	0.00546998	0.0222218	ko04142	XM_021090988.1(CD164);XM_001924626.5(CD164);XM_003121410.4(SLC17A5);XM_013985139.2(SLC17A5);XM_005654403.3(SLC17A5);XM_013992999.2(AP4E1);XM_001924871.7(AP4E1);XM_013993000.2(AP4E1);XM_021066021.1(CLTA);XM_021066009.1(CLTA);XM_021066010.1(CLTA);XM_021066013.1(CLTA);NM_001037721.1(CTSD);XM_005660614.3(TCIRG1);XM_021082733.1(TCIRG1);XM_003122433.4(TCIRG1);XM_005660613.3(TCIRG1);XM_003122495.4(CTSF)…	K06546+K06546+K12301+K12301+K12301+K12400+K12400+K12400+K04644+K04644+K04644+K04644+K01379+K02154+K02154+K02154+K02154+K01373+K01373+K01373+K08569+K08569+K14410+K12393+K12393+K12393+K01158+K12311+K12311+K12393+K12393+K14379+K14379+K14379+K14379+K04992+K04992+K04992+K12396+K12396+K12396+K04645+K04645+K04645+K04645+K12373+K12397+K12397+K01135+K01135+K12402+K12402+K12394+K12389+K12389+K12389+K12389+…
Organismal Systems	Endocrine system	Estrogen signaling pathway	384	401	0.00555988	0.0223082	ko04915	NM_001001538.1(OPRM1);XM_021083057.1(ESR1);XM_021083070.1(ESR1);XM_021083045.1(ESR1);XM_021083009.1(ESR1);XM_021083041.1(ESR1);XM_021083075.1(ESR1);XM_021083031.1(ESR1);XM_021083061.1(ESR1);XM_021083002.1(ESR1);XM_021083012.1(ESR1);XM_021083026.1(ESR1);XM_021083018.1(ESR1);XM_021083034.1(ESR1);XM_021083050.1(ESR1);XM_021087033.1(GRM1);XM_005659163.3(GRM1);XM_021087041.1(GRM1);XM_013993029.2(SHC4)…	K04215+K08550+K08550+K08550+K08550+K08550+K08550+K08550+K08550+K08550+K08550+K08550+K08550+K08550+K08550+K04603+K04603+K04603+K17449+K17449+K05858+K05858+K05858+K02161+K02161+K02161+K04368+K02183+K03099+K08551+K08551+K08551+K09048+K09048+K09048+K04615+K02833+K02833+K01379+K05858+K09048+K02649+K04345+K04345+K09048+K09048+K04369+K17447+K08523+K04246+K04371+K08049+K08049+K08049+K08049+K08774+K08774+…
Human Diseases	Substance dependence	Amphetamine addiction	267	277	0.00568625	0.022537	ko05031	NM_001244619.1(CALML4);XM_005660189.3(CREB3);XM_013993639.2(CREB3);XM_005660190.3(CREB3);XM_021066903.1(GRIN3A);XM_021066896.1(GRIN3A);XM_003360804.3(PPP3R2);XM_021066913.1(GRIN3A);XM_021085452.1(TH);NM_001044559.1(PPP1CA);XM_003122829.6(CREB3L1);XM_003123353.4(PRKACA);XM_003354103.4(PRKACA);XM_003123060.6(CREB3L3);XM_021084084.1(CREB3L3);XM_003353966.4(GRIN3B);XM_021084617.1(CAMK4);XM_021084620.…	K02183+K09048+K09048+K09048+K05213+K05213+K06268+K05213+K00501+K06269+K09048+K04345+K04345+K09048+K09048+K05214+K05869+K05869+K05869+K05869+K05869+K05869+K05869+K05869+K04515+K04515+K04515+K04515+K04515+K04515+K04515+K04560+K19662+K19662+K05209+K05209+K06268+K02183+K06269+K06269+K06269+K15867+K09048+K09048+K09048+K09048+K04374+K05210+K05210+K05210+K05210+K05210+K05210+K05210+K04850+K09029+K02183+…
Organismal Systems	Endocrine system	Relaxin signaling pathway	430	450	0.00597158	0.0231797	ko04926	XM_005659448.3(SMAD2);XM_021092745.1(SMAD2);XM_021092903.1(SMAD2);XM_005659449.3(SMAD2);XM_021092635.1(SMAD2);XM_013992841.2(SMAD2);XM_001924730.4(GNB5);XM_013993029.2(SHC4);XM_003121520.4(SHC4);XM_021097762.1(PLCB2);XM_021097773.1(PLCB2);XM_021097783.1(PLCB2);NM_001143716.1(MAP2K1);NM_214137.1(SMAD3);XM_021082849.1(SMAD3);XM_021101439.1(SOS2);XM_021101887.1(GNG2);XM_021101893.1(GNG2);XM_02110189…	K04500+K04500+K04500+K04500+K04500+K04500+K04539+K17449+K17449+K05858+K05858+K05858+K04368+K04500+K04500+K03099+K07826+K07826+K07826+K07826+K21998+K21998+K09048+K09048+K09048+K04674+K04674+K04674+K04545+K04545+K04545+K02833+K02833+K05858+K16858+K16858+K04540+K04540+K09048+K02649+K21999+K04345+K04345+K22000+K22000+K22000+K22000+K04431+K04431+K04431+K04431+K04431+K09048+K09048+K04369+K04637+K04543+…
Organismal Systems	Endocrine system	Glucagon signaling pathway	382	399	0.00599106	0.0231797	ko04922	NM_001315678.1(LOC100153697);XM_021097762.1(PLCB2);XM_021097773.1(PLCB2);XM_021097783.1(PLCB2);NM_001244619.1(CALML4);XM_005660189.3(CREB3);XM_013993639.2(CREB3);XM_005660190.3(CREB3);XM_003360804.3(PPP3R2);NM_001129805.1(CPT1A);XM_003122588.5(PYGM);XM_021082884.1(PLCB3);NM_001113287.1(LDHB);XM_003122829.6(CREB3L1);XM_021077690.1(LDHC);NM_001195775.1(LDHC);XM_021077683.1(LDHC);XM_021077678.1(LDHC…	K00016+K05858+K05858+K05858+K02183+K09048+K09048+K09048+K06268+K08765+K00688+K05858+K00016+K09048+K00016+K00016+K00016+K00016+K00016+K00016+K00016+K00016+K00016+K13296+K04345+K04345+K09048+K09048+K04515+K04515+K04515+K04515+K04515+K04515+K04515+K00871+K00871+K00871+K00871+K00871+K15423+K04498+K06268+K17491+K02183+K09048+K09048+K09048+K09048+K16333+K16333+K16333+K07199+K07199+K19523+K19523+K04498+…
Genetic Information Processing	Folding, sorting and degradation	RNA degradation	224	232	0.00823252	0.0311113	ko03018	XM_013992448.2(PNLDC1);XM_001926341.5(PNLDC1);XM_013992445.2(PNLDC1);XM_021100270.1(DIS3L);XM_021100274.1(DIS3L);XM_021066106.1(ZCCHC7);XM_021066112.1(ZCCHC7);XM_021066118.1(ZCCHC7);XM_001929006.4(EXOSC3);XM_021070299.1(EXOSC2);XM_003122238.6(EXOSC2);XM_013993938.2(EXOSC2);XM_021082992.1(PATL1);XM_021082994.1(PATL1);XM_021082993.1(PATL1);XM_021082991.1(PATL1);XM_021083528.1(LSM4);XM_021083530.1(L…	K01148+K01148+K01148+K18681+K18681+K12597+K12597+K12597+K03681+K03679+K03679+K03679+K12617+K12617+K12617+K12617+K12623+K12623+K12623+K12603+K12603+K12603+K12603+K12603+K12600+K12600+K12600+K12600+K12600+K12613+K12613+K04043+K01148+K01148+K01148+K12592+K12592+K12592+K12592+K00962+K11600+K13126+K14443+K14443+K12571+K12571+K12571+K12571+K12571+K12571+K12571+K12571+K12571+K12571+K12571+K12571+K12571+…
Cellular Processes	Transport and catabolism	Peroxisome	224	232	0.00823252	0.0311113	ko04146	NM_214127.2(SOD2);XM_021089351.1(PEX3);XM_005654367.3(PEX3);NM_001244185.1(PEX3);XM_021087529.1(PEX7);XM_021087521.1(PEX7);NM_001097426.1(DDO);NM_001278777.1(SLC27A2);XM_003122044.5(LOC100515185);XM_021075620.1(LOC102158534);XM_021077790.1(CRAT);XM_021078296.1(CRAT);XM_005660485.3(CRAT);NM_001113047.1(CRAT);NM_214144.1(PRDX5);XM_003122832.4(PEX16);XM_021081498.1(CAT);NM_214301.2(CAT);XM_021079852…	K04564+K13336+K13336+K13336+K13341+K13341+K00272+K08746+K00659+K00659+K00624+K00624+K00624+K00624+K11187+K13335+K03781+K03781+K13356+K13356+K13356+K13356+K13348+K13353+K13353+K13353+K03426+K03426+K03426+K03426+K12405+K12405+K12405+K01897+K01897+K01897+K01897+K01897+K01897+K01897+K01897+K01897+K13349+K13349+K13237+K13237+K13237+K13344+K00106+K13348+K13348+K06664+K06664+K06664+K06664+K06664+K13337+…
Environmental Information Processing	Signal transduction	Apelin signaling pathway	463	486	0.00953181	0.0356074	ko04371	NM_213833.2(CTGF);XM_005659448.3(SMAD2);XM_021092745.1(SMAD2);XM_021092903.1(SMAD2);XM_005659449.3(SMAD2);XM_021092635.1(SMAD2);XM_013992841.2(SMAD2);XM_013985326.2(SMAD4);NM_214072.1(SMAD4);XM_005654429.3(SMAD4);XM_021082766.1(SMAD4);XM_001924730.4(GNB5);XM_021097762.1(PLCB2);XM_021097773.1(PLCB2);XM_021097783.1(PLCB2);NM_001097421.1(MEF2A);NM_001143716.1(MAP2K1);NM_214137.1(SMAD3);XM_021082849.…	K06827+K04500+K04500+K04500+K04500+K04500+K04500+K04501+K04501+K04501+K04501+K04539+K05858+K05858+K05858+K09260+K04368+K04500+K04500+K02183+K07826+K07826+K07826+K07826+K04674+K04674+K04674+K04545+K04545+K04545+K02833+K02833+K04503+K04688+K04688+K04688+K05858+K04540+K04540+K13296+K09261+K17845+K20995+K04345+K04345+K04369+K04543+K04543+K04543+K04543+K04454+K04454+K04454+K04454+K04454+K04454+K04454+…
Cellular Processes	Cell growth and death	p53 signaling pathway	220	228	0.00987457	0.0363356	ko04115	NM_001244825.1(PERP);XM_021090872.1(SESN1);XM_021090868.1(SESN1);XM_021090862.1(SESN1);XM_021090855.1(SESN1);XM_021082593.1(CCNB2);NM_001244536.1(THBS1);XM_021099575.1(SERPINB5);XM_021099599.1(BCL2);XM_021099602.1(BCL2);XM_021099593.1(BCL2);NM_214147.2(PMAIP1);XM_021082571.1(PIDD1);XM_021082567.1(PIDD1);XM_021082569.1(PIDD1);XM_021082570.1(PIDD1);XM_013989781.2(PIDD1);XM_021082568.1(PIDD1);XM_021…	K10136+K10141+K10141+K10141+K10141+K21770+K16857+K10139+K02161+K02161+K02161+K10131+K10130+K10130+K10130+K10130+K10130+K10130+K04503+K10140+K10140+K10140+K10140+K06509+K06509+K04402+K03982+K07207+K07207+K07207+K07207+K07207+K07207+K07207+K07207+K07207+K07207+K07207+K07207+K07207+K10133+K10808+K10808+K04596+K10808+K10808+K06626+K06626+K06626+K06626+K06626+K06626+K19748+K19748+K10129+K02206+K02206+…
Human Diseases	Infectious diseases	HTLV-I infection	774	818	0.00995035	0.0363356	ko05166	XM_021085497.1(LOC100125545);XM_001928929.6(MYB);XM_003121192.5(TBPL1);XM_005659448.3(SMAD2);XM_021092745.1(SMAD2);XM_021092903.1(SMAD2);XM_005659449.3(SMAD2);XM_021092635.1(SMAD2);XM_013992841.2(SMAD2);XM_013985326.2(SMAD4);NM_214072.1(SMAD4);XM_005654429.3(SMAD4);XM_021082766.1(SMAD4);XM_021094295.1(TLN2);XM_021094297.1(TLN2);XM_021094302.1(TLN2);XM_021094262.1(TLN2);XM_021094269.1(TLN2);XM_021…	K03120+K09420+K03120+K04500+K04500+K04500+K04500+K04500+K04500+K04501+K04501+K04501+K04501+K06271+K06271+K06271+K06271+K06271+K06271+K06271+K06271+K06271+K06271+K06271+K06271+K06271+K06271+K21770+K06637+K06637+K06637+K04500+K04500+K03120+K03120+K03120+K03120+K03120+K03120+K03120+K04685+K04685+K06271+K06271+K06271+K06271+K06271+K06271+K06271+K04674+K04674+K04674+K06268+K03359+K03359+K03359+K03359+…
Metabolism	Metabolism of other amino acids	Selenocompound metabolism	59	59	0.0102174	0.0368964	ko00450	XM_005660500.3(KYAT1);XM_013993915.2(KYAT1);XM_005660504.3(KYAT1);XM_003480618.4(KYAT1);XM_013993920.2(KYAT1);XM_013993917.2(KYAT1);XM_003122209.6(KYAT1);XM_013993916.2(KYAT1);XM_013993919.2(KYAT1);XM_021069820.1(KYAT1);XM_001929384.5(KYAT3);XM_005663713.3(KYAT3);XM_003125926.4(KYAT3);XM_021090325.1(KYAT3);XM_021090326.1(KYAT3);XM_021090329.1(KYAT3);XM_021090331.1(KYAT3);XM_013997426.2(KYAT3);XM_…	K00816+K00816+K00816+K00816+K00816+K00816+K00816+K00816+K00816+K00816+K00816+K00816+K00816+K00816+K00816+K00816+K00816+K00816+K00816+K00816+K00816+K00816+K00816+K00816+K00816+K00816+K00816+K01874+K01874+K01758+K03341+K03341+K03341+K13811+K13811+K13811+K01008+K01008+K01008+K22182+K00548+K00548+K00548+K13811+K13811+K13811+K10837+K01874+K01874+K01874+K01874+K01874+K01874+K01874+K01874+K01874+K01763+…
Cellular Processes	Cell growth and death	Cellular senescence	490	515	0.0106867	0.0381669	ko04218	XM_021084231.1(FOXO3);XM_021084213.1(FOXO3);XM_021084221.1(FOXO3);XM_021091306.1(TRAF3IP2);XM_003353287.4(TRAF3IP2);XM_021091285.1(TRAF3IP2);XM_001924787.5(TRAF3IP2);XM_005659448.3(SMAD2);XM_021092745.1(SMAD2);XM_021092903.1(SMAD2);XM_005659449.3(SMAD2);XM_021092635.1(SMAD2);XM_013992841.2(SMAD2);XM_021082593.1(CCNB2);XM_021095614.1(TRPM7);XM_003121515.4(TRPM7);XM_021095609.1(TRPM7);XM_013993003.…	K09408+K09408+K09408+K21124+K21124+K21124+K21124+K04500+K04500+K04500+K04500+K04500+K04500+K21770+K04982+K04982+K04982+K04982+K04368+K04500+K04500+K02183+K04685+K04685+K04674+K04674+K04674+K06268+K07206+K02833+K02833+K04503+K06269+K10994+K10994+K01367+K01367+K08826+K08826+K08826+K08826+K08826+K08826+K08826+K08826+K08826+K08826+K06751+K06751+K06751+K06751+K06751+K02649+K04369+K04402+K14381+K14381+…
Organismal Systems	Endocrine system	GnRH signaling pathway	362	379	0.0123684	0.0436927	ko04912	XM_021086232.1(MAP3K4);XM_021086234.1(MAP3K4);XM_021086224.1(MAP3K4);XM_021086227.1(MAP3K4);XM_021083511.1(CGA);XM_005659277.3(CGA);XM_021097299.1(PLA2G4F);XM_021097313.1(PLA2G4D);XM_021097333.1(PLA2G4E);XM_021097326.1(PLA2G4E);XM_021097341.1(PLA2G4E);NM_001204400.1(PLA2G4B);XM_021097762.1(PLCB2);XM_021097773.1(PLCB2);XM_021097783.1(PLCB2);NM_001143716.1(MAP2K1);NM_001244619.1(CALML4);XM_02110143…	K04428+K04428+K04428+K04428+K08522+K08522+K16342+K16342+K16342+K16342+K16342+K16342+K05858+K05858+K05858+K04368+K02183+K03099+K02833+K02833+K05858+K05250+K04345+K04345+K04431+K04431+K04431+K04431+K04431+K04369+K04440+K04440+K04440+K04440+K04440+K04440+K04440+K04440+K09203+K08523+K04515+K04515+K04515+K04515+K04515+K04515+K04515+K04371+K19662+K19662+K08049+K08049+K08049+K08049+K02183+K03099+K03099+…
Metabolism	Lipid metabolism	Ether lipid metabolism	160	165	0.0136019	0.0475337	ko00565	XM_021097299.1(PLA2G4F);XM_021097313.1(PLA2G4D);XM_021097333.1(PLA2G4E);XM_021097326.1(PLA2G4E);XM_021097341.1(PLA2G4E);NM_001204400.1(PLA2G4B);XM_005660765.2(PLA2G16);XM_005660766.3(PLA2G16);NM_001244514.1(PLA2G16);XM_005661428.3(PLPP2);NM_001143723.1(PLPP2);XM_005661427.3(PLPP2);XM_021086183.1(LOC110259864);XM_021087673.1(PLB1);XM_021087674.1(PLB1);NM_001244662.1(SELENOI);XM_021085655.1(SELENOI…	K16342+K16342+K16342+K16342+K16342+K16342+K16817+K16817+K16817+K01080+K01080+K01080+K01047+K14621+K14621+K00993+K00993+K01122+K01122+K01122+K01122+K01122+K01122+K01122+K01122+K01122+K01122+K01122+K01122+K01122+K01122+K01122+K13644+K13644+K13644+K13644+K13644+K13644+K13644+K16343+K16343+K16343+K16343+K16343+K16343+K16343+K00994+K00994+K00994+K13510+K16860+K16860+K16860+K16860+K16860+K16860+K16860+…
Organismal Systems	Environmental adaptation	Thermogenesis	601	634	0.0137654	0.0475931	ko04714	XM_021086109.1(RPS6KA2);XM_021071884.1(ARID1B);XM_021071887.1(ARID1B);XM_021071894.1(ARID1B);XM_021071908.1(ARID1B);XM_021071914.1(ARID1B);XM_021071923.1(ARID1B);XM_021071872.1(ARID1B);XM_021071879.1(ARID1B);XM_021071886.1(ARID1B);XM_021071900.1(ARID1B);XM_021071920.1(ARID1B);XM_021071928.1(ARID1B);XM_021071898.1(ARID1B);XM_021072505.1(MAP3K5);XM_021072507.1(MAP3K5);XM_021072516.1(MAP3K5);XM_0210…	K04373+K11653+K11653+K11653+K11653+K11653+K11653+K11653+K11653+K11653+K11653+K11653+K11653+K11653+K04426+K04426+K04426+K04426+K04277+K04277+K04277+K04277+K04277+K04277+K18161+K02270+K02132+K18159+K22411+K03099+K11647+K11647+K11647+K11647+K11647+K11647+K11647+K11647+K11647+K11647+K11647+K11647+K09048+K09048+K09048+K03952+K07206+K02273+K02833+K02833+K16816+K08765+K03941+K03941+K03941+K03941+K04688+…
Human Diseases	Cancers	Prostate cancer	310	324	0.0145315	0.049713	ko05215	NM_001244422.2(SPINT1);XM_021101449.1(SPINT1);XM_005659734.3(SPINT1);XM_013993158.2(SPINT1);XM_021101376.1(SPINT1);XM_013993159.2(SPINT1);XM_021082920.1(IGF1R);XM_021082918.1(IGF1R);XM_021082915.1(IGF1R);NM_214172.1(IGF1R);XM_021099599.1(BCL2);XM_021099602.1(BCL2);XM_021099593.1(BCL2);NM_001143716.1(MAP2K1);XM_021101439.1(SOS2);XM_005660189.3(CREB3);XM_013993639.2(CREB3);XM_005660190.3(CREB3);XM_…	K15619+K15619+K15619+K15619+K15619+K15619+K05087+K05087+K05087+K05087+K02161+K02161+K02161+K04368+K03099+K09048+K09048+K09048+K02833+K02833+K04526+K04526+K04503+K02158+K09048+K02649+K09048+K09048+K04369+K02620+K02620+K02620+K02620+K02620+K02620+K05089+K05089+K04359+K04359+K04359+K04359+K04371+K04498+K06276+K04387+K04387+K04387+K04490+K08774+K08774+K03099+K03099+K03099+K03099+K03099+K12344+K12344+…
Human Diseases	Cancers	Glioma	226	235	0.0159995	0.054165	ko05214	XM_013993029.2(SHC4);XM_003121520.4(SHC4);XM_021082920.1(IGF1R);XM_021082918.1(IGF1R);XM_021082915.1(IGF1R);NM_214172.1(IGF1R);NM_001143716.1(MAP2K1);NM_001244619.1(CALML4);XM_021101439.1(SOS2);XM_021082553.1(HRAS);XM_021082554.1(HRAS);XM_021082686.1(CCND1);XM_013994354.2(DDB2);XM_013994357.2(DDB2);XM_003122813.5(DDB2);XM_005660928.3(DDB2);XM_021083506.1(PIK3R2);NM_001244550.1(MAP2K2);XM_00565470…	K17449+K17449+K05087+K05087+K05087+K05087+K04368+K02183+K03099+K02833+K02833+K04503+K10140+K10140+K10140+K10140+K02649+K04369+K04402+K17447+K03511+K05089+K05089+K04515+K04515+K04515+K04515+K04515+K04515+K04515+K04359+K04359+K04359+K04359+K04371+K19662+K19662+K08774+K08774+K02183+K03099+K03099+K03099+K03099+K03099+K06279+K06279+K06279+K06279+K06279+K06279+K06279+K07828+K02089+K06643+K06643+K06643+…
Metabolism	Carbohydrate metabolism	Inositol phosphate metabolism	275	287	0.0161955	0.0542632	ko00562	XM_021086423.1(SYNJ2);XM_021097762.1(PLCB2);XM_021097773.1(PLCB2);XM_021097783.1(PLCB2);XM_021064629.1(PIP5K1B);XM_021064626.1(PIP5K1B);XM_021069432.1(PIP5KL1);XM_021082884.1(PLCB3);XM_021083275.1(PIK3C2A);XM_021084102.1(PIP5K1C);XM_021084103.1(PIP5K1C);XM_021084100.1(PIP5K1C);XM_021084101.1(PIP5K1C);XM_021084104.1(PIP5K1C);XM_021084105.1(PIP5K1C);XM_005655088.3(CDIPT);XM_021085630.1(CDIPT);XM_01…	K20279+K05858+K05858+K05858+K00889+K00889+K13712+K05858+K00923+K00889+K00889+K00889+K00889+K00889+K00889+K00999+K00999+K10572+K01109+K01092+K01092+K01092+K15759+K19801+K19801+K19801+K19801+K19801+K00889+K00889+K00889+K00469+K00920+K00920+K05861+K00923+K00923+K00923+K01803+K05859+K05859+K05859+K00911+K19006+K19006+K19006+K19006+K19006+K00922+K00922+K00922+K00922+K00922+K00922+K01099+K01092+K00914+…
Organismal Systems	Endocrine system	PPAR signaling pathway	290	303	0.0168764	0.0559675	ko03320	NM_001025229.1(FABP7);NM_001278777.1(SLC27A2);XM_005660075.3(PLIN2);XM_005660074.3(PLIN2);XM_021082975.1(PLIN2);NM_214200.2(PLIN2);XM_013993903.2(SLC27A4);XM_021069609.1(SLC27A4);XM_021069619.1(SLC27A4);XM_021071603.1(RXRA);XM_021071454.1(RXRA);XM_021071477.1(RXRA);XM_021071514.1(RXRA);XM_021071517.1(RXRA);XM_021071488.1(RXRA);XM_021071592.1(RXRA);XM_021071547.1(RXRA);XM_021071624.1(RXRA);XM_0210…	K08756+K08746+K17284+K17284+K17284+K17284+K08745+K08745+K08745+K08524+K08524+K08524+K08524+K08524+K08524+K08524+K08524+K08524+K08524+K08524+K08524+K08524+K08524+K08524+K08524+K08524+K08524+K08524+K08524+K08524+K08524+K08524+K08524+K08524+K08524+K08524+K08524+K08524+K08524+K08524+K08524+K08765+K10226+K08536+K08536+K08536+K08536+K08536+K08536+K08536+K08536+K08536+K08536+K08536+K08745+K08745+K08745+…
Metabolism	Glycan biosynthesis and metabolism	Other types of O-glycan biosynthesis	98	100	0.0174576	0.0573104	ko00514	XM_021070519.1(POMT1);XM_003122249.4(POMT1);XM_005654585.3(POMT1);XM_013986968.1(POMT1);XM_021070509.1(POMT1);XM_005654584.2(POMT1);XM_005654583.3(POMT1);XM_013986981.2(POMT1);XM_003123493.6(COLGALT1);XM_021085997.1(LFNG);XM_021085995.1(LFNG);XM_021085998.1(LFNG);XM_021086000.1(LFNG);XM_021085994.1(LFNG);XM_021086001.1(LFNG);XM_021085999.1(LFNG);XM_021086260.1(PLOD3);XM_021086261.1(PLOD3);XM_0210…	K00728+K00728+K00728+K00728+K00728+K00728+K00728+K00728+K11703+K05948+K05948+K05948+K05948+K05948+K05948+K05948+K13646+K13646+K00779+K00779+K00779+K00779+K07968+K07968+K07968+K07968+K07968+K07968+K05948+K13676+K13676+K07968+K07968+K07968+K07968+K07967+K07967+K00781+K00781+K00781+K00781+K00781+K00781+K00781+K00781+K00781+K00781+K00781+K00781+K00781+K00781+K00728+K00728+K00728+K11703+K07966+K13675+…
Organismal Systems	Immune system	Chemokine signaling pathway	572	604	0.020317	0.0660302	ko04062	XM_021086056.1(CCR6);XM_021084231.1(FOXO3);XM_021084213.1(FOXO3);XM_021084221.1(FOXO3);XM_001924730.4(GNB5);XM_013993029.2(SHC4);XM_003121520.4(SHC4);XM_021097762.1(PLCB2);XM_021097773.1(PLCB2);XM_021097783.1(PLCB2);NM_001143716.1(MAP2K1);XM_021101439.1(SOS2);XM_021101887.1(GNG2);XM_021101893.1(GNG2);XM_021101896.1(GNG2);XM_021101900.1(GNG2);XM_021082806.1(JAK2);XM_021082809.1(JAK2);XM_021082802.…	K04181+K09408+K09408+K09408+K04539+K17449+K17449+K05858+K05858+K05858+K04368+K03099+K07826+K07826+K07826+K07826+K04447+K04447+K04447+K04447+K04447+K04545+K04545+K04545+K05730+K05730+K05730+K05730+K05730+K05730+K05730+K05730+K05730+K05730+K02833+K02833+K00910+K00910+K00910+K00910+K00910+K00910+K12361+K05858+K04540+K04540+K02649+K11218+K11218+K11218+K11218+K11218+K04345+K04345+K13072+K13072+K13072+…
Cellular Processes	Cell growth and death	Oocyte meiosis	391	411	0.0220217	0.0708619	ko04114	XM_021086109.1(RPS6KA2);XM_003121138.4(FBXO5);XM_013992479.2(FBXO5);XM_013992480.2(FBXO5);XM_013992481.2(FBXO5);XM_021082593.1(CCNB2);XM_021082920.1(IGF1R);XM_021082918.1(IGF1R);XM_021082915.1(IGF1R);NM_214172.1(IGF1R);NM_001143716.1(MAP2K1);NM_001244619.1(CALML4);NM_001244062.1(PPP2R5E);XM_003360804.3(PPP3R2);XM_021067710.1(CDC26);XM_021067714.1(CDC26);XM_021067701.1(CDC26);XM_021067707.1(CDC26)…	K04373+K10292+K10292+K10292+K10292+K21770+K05087+K05087+K05087+K05087+K04368+K02183+K11584+K06268+K03359+K03359+K03359+K03359+K03359+K03359+K04526+K04526+K06269+K08694+K08694+K08694+K11584+K04345+K04345+K04382+K03355+K03355+K03355+K04515+K04515+K04515+K04515+K04515+K04515+K04515+K08694+K13055+K13055+K13055+K13055+K16198+K04371+K06631+K08049+K08049+K08049+K08049+K06633+K06633+K06633+K06633+K06633+…
Environmental Information Processing	Signal transduction	FoxO signaling pathway	404	425	0.023515	0.0749254	ko04068	NM_214127.2(SOD2);XM_021087033.1(GRM1);XM_005659163.3(GRM1);XM_021087041.1(GRM1);XM_021078492.1(SGK1);XM_005652668.3(SGK1);XM_005652667.3(SGK1);XM_021078581.1(SGK1);NM_001244459.1(SGK1);XM_021084231.1(FOXO3);XM_021084213.1(FOXO3);XM_021084221.1(FOXO3);XM_005659448.3(SMAD2);XM_021092745.1(SMAD2);XM_021092903.1(SMAD2);XM_005659449.3(SMAD2);XM_021092635.1(SMAD2);XM_013992841.2(SMAD2);XM_013985326.2(…	K04564+K04603+K04603+K04603+K13302+K13302+K13302+K13302+K13302+K09408+K09408+K09408+K04500+K04500+K04500+K04500+K04500+K04500+K04501+K04501+K04501+K04501+K21770+K05087+K05087+K05087+K05087+K04368+K04500+K04500+K03099+K04685+K04685+K04674+K04674+K04674+K02833+K02833+K04526+K04526+K04503+K10988+K10628+K03781+K03781+K15010+K15010+K15010+K15010+K02649+K17845+K06623+K04527+K04527+K04527+K04527+K04369+…
Genetic Information Processing	Transcription	RNA polymerase	47	47	0.0259816	0.0819808	ko03020	XM_021066147.1(POLR1E);XM_003122384.5(POLR2L);XM_013994203.2(POLR2G);XM_003353962.4(POLR2E);XM_005652940.3(POLR3G);XM_003123778.4(POLR3G);XM_003124394.5(POLR2J);XM_003124552.6(POLR3E);XM_021086482.1(POLR3E);XM_021086481.1(POLR3E);XM_003124677.5(POLR3K);XM_003124801.6(POLR1B);XM_005662406.3(POLR1A);XM_003355012.5(POLR2K);XM_005663524.3(POLR3GL);XM_013997210.2(POLR3GL);XM_013997211.2(POLR3GL);XM_02…	K03005+K03007+K03015+K03013+K03024+K03024+K03008+K14721+K14721+K14721+K03019+K03002+K02999+K03009+K03024+K03024+K03024+K03023+K03023+K03022+K03022+K03014+K03021+K03021+K03021+K03011+K03017+K03017+K03000+K03027+K03027+K03010+K03004+K03020+K03006+K03016+K03016+K03016+K03026+K03026+K03026+K03018+K03018+K03012+K03012+K03025+K03025
Organismal Systems	Excretory system	Endocrine and other factor-regulated calcium reabsorption	180	187	0.0273115	0.0853484	ko04961	XM_021083057.1(ESR1);XM_021083070.1(ESR1);XM_021083045.1(ESR1);XM_021083009.1(ESR1);XM_021083041.1(ESR1);XM_021083075.1(ESR1);XM_021083031.1(ESR1);XM_021083061.1(ESR1);XM_021083002.1(ESR1);XM_021083012.1(ESR1);XM_021083026.1(ESR1);XM_021083018.1(ESR1);XM_021083034.1(ESR1);XM_021083050.1(ESR1);XM_021097762.1(PLCB2);XM_021097773.1(PLCB2);XM_021097783.1(PLCB2);XM_021066021.1(CLTA);XM_021066009.1(CLT…	K08550+K08550+K08550+K08550+K08550+K08550+K08550+K08550+K08550+K08550+K08550+K08550+K08550+K08550+K05858+K05858+K05858+K04644+K04644+K04644+K04644+K01528+K01528+K01528+K01528+K01528+K01528+K01528+K01528+K01528+K01528+K01528+K01528+K11824+K11824+K11824+K05858+K04345+K04345+K01528+K01528+K01528+K01528+K01528+K01528+K01528+K01528+K01528+K01528+K01528+K01528+K01528+K01528+K01528+K01528+K01528+K01528+…
Genetic Information Processing	Folding, sorting and degradation	SNARE interactions in vesicular transport	89	91	0.0298134	0.0922797	ko04130	XM_001926239.3(STX11);XM_021087115.1(STX11);XM_001926476.4(STX7);XM_021070141.1(SNAP23);XM_005659700.3(SNAP23);XM_013993109.2(SNAP23);XM_013993110.2(SNAP23);XM_021069852.1(SNAP23);XM_021070075.1(SNAP23);XM_013993111.2(SNAP23);XM_013993112.2(SNAP23);XM_013993108.2(SNAP23);NM_001244718.1(SNAP23);NM_001244719.1(SNAP23);XM_021066679.1(STX17);XM_005660277.3(STX17);XM_013992129.2(BET1L);XM_013992132.2(…	K08487+K08487+K08488+K08508+K08508+K08508+K08508+K08508+K08508+K08508+K08508+K08508+K08508+K08508+K08491+K08491+K08504+K08504+K08504+K08504+K08504+K08504+K08490+K08490+K08490+K08490+K08486+K08486+K08486+K08486+K08486+K08486+K08486+K08486+K08486+K08486+K08498+K08498+K04560+K13502+K08486+K08486+K08514+K08512+K08517+K08510+K13505+K08493+K08492+K08492+K08492+K08492+K08492+K08492+K08492+K08492+K08492+…
Metabolism	Nucleotide metabolism	Pyrimidine metabolism	242	253	0.0308736	0.0946595	ko00240	XM_021087933.1(ENPP1);XM_021087944.1(ENPP1);XM_021087960.1(ENPP3);XM_001927095.4(NT5E);XM_021091043.1(AK9);XM_021091055.1(AK9);XM_021091041.1(AK9);XM_021091050.1(AK9);XM_021091063.1(AK9);XM_021066147.1(POLR1E);XM_003122084.4(POLE3);XM_005654587.3(UCK1);XM_003122250.4(UCK1);XM_003122384.5(POLR2L);XM_005660637.3(POLD4);XM_013994109.2(POLA2);XM_013994107.2(POLA2);XM_021082860.1(POLA2);XM_021082861.1…	K01513+K01513+K01513+K19970+K18533+K18533+K18533+K18533+K18533+K03005+K02326+K00876+K00876+K03007+K03505+K02321+K02321+K02321+K02321+K02321+K03015+K03013+K03024+K03024+K03008+K16904+K14721+K14721+K14721+K00940+K00940+K00940+K00940+K00940+K00940+K03019+K03002+K02999+K03506+K03506+K00962+K11540+K01081+K01081+K10808+K10808+K13809+K01464+K01464+K01464+K10808+K10808+K03009+K00940+K00940+K00940+K00940+…
Organismal Systems	Environmental adaptation	Circadian entrainment	364	383	0.0319176	0.0969459	ko04713	XM_001924730.4(GNB5);XM_021097762.1(PLCB2);XM_021097773.1(PLCB2);XM_021097783.1(PLCB2);NM_001244619.1(CALML4);XM_021101887.1(GNG2);XM_021101893.1(GNG2);XM_021101896.1(GNG2);XM_021101900.1(GNG2);XM_021067494.1(GNG10);XM_021067487.1(GNG10);XM_021067502.1(GNG10);XM_021082884.1(PLCB3);XM_013994204.2(GNG3);XM_013994205.2(GNG3);XM_003123353.4(PRKACA);XM_003354103.4(PRKACA);XM_021084178.1(GNG7);XM_02108…	K04539+K05858+K05858+K05858+K02183+K07826+K07826+K07826+K07826+K04545+K04545+K04545+K05858+K04540+K04540+K04345+K04345+K04543+K04543+K04543+K04543+K04515+K04515+K04515+K04515+K04515+K04515+K04515+K04537+K04537+K04371+K19662+K19662+K05209+K05209+K08049+K08049+K08049+K08049+K04855+K04855+K04855+K04855+K04855+K04855+K04855+K04547+K04547+K02183+K08043+K08043+K08048+K08048+K11265+K16513+K16513+K16513+…
Metabolism	Amino acid metabolism	Arginine and proline metabolism	142	147	0.0326844	0.0974646	ko00330	XM_021082745.1(ARG1);XM_005659190.2(ARG1);XM_021082739.1(ARG1);XM_021082747.1(ARG1);NM_214048.2(ARG1);XM_003121345.6(AMD1);NM_001128442.1(GATM);XM_005659675.3(CKMT1A);XM_003121548.3(CKMT1A);XM_021074950.1(CKMT1A);XM_021075051.1(CKMT1A);XM_021074988.1(CKMT1A);XM_005659676.3(CKMT1A);XM_021075176.1(CKMT1A);XM_021074896.1(CKMT1A);XM_013993080.1(CKMT1A);XM_005659820.3(CNDP1);XM_005659819.3(CNDP1);XM_0…	K01476+K01476+K01476+K01476+K01476+K01611+K00613+K00933+K00933+K00933+K00933+K00933+K00933+K00933+K00933+K00933+K05604+K05604+K05604+K05604+K05604+K08660+K08660+K08660+K08660+K18384+K18384+K00128+K14755+K14755+K00542+K00542+K00542+K00542+K00542+K00542+K00542+K00542+K00542+K00542+K00542+K00542+K00933+K00933+K14085+K00472+K00472+K00472+K00472+K00472+K00472+K00472+K00472+K00472+K00472+K00472+K00472+…
Human Diseases	Endocrine and metabolic diseases	Maturity onset diabetes of the young	67	68	0.032988	0.0974646	ko04950	XM_021089140.1(RFX6);XM_021089145.1(RFX6);XM_021089153.1(RFX6);XM_021095149.1(ONECUT1);XM_005659590.3(ONECUT1);XM_001928991.5(ONECUT1);XM_021081278.1(INS);NM_001109772.1(INS);XM_005661039.3(PAX6);NM_001244172.1(PAX6);XM_013994448.2(PAX6);XM_013994447.2(PAX6);XM_013994449.2(PAX6);XM_005661038.3(PAX6);XM_013994446.2(PAX6);XM_013994451.2(PAX6);XM_005661041.3(PAX6);NM_001244173.1(PAX6);NM_001244178.1…	K19521+K19521+K19521+K08026+K08026+K08026+K04526+K04526+K08031+K08031+K08031+K08031+K08031+K08031+K08031+K08031+K08031+K08031+K08031+K08031+K08031+K08031+K08031+K08031+K08040+K07595+K08037+K08037+K08037+K08037+K08037+K12406+K12406+K12406+K12406+K08039+K08038+K08030+K08027+K08027+K08027+K08027+K08027+K07594+K08034+K08034+K08034+K08034+K08034+K07593+K08036+K08028+K08024+K08033+K08029+K08029+K08035+…
Organismal Systems	Digestive system	Vitamin digestion and absorption	67	68	0.032988	0.0974646	ko04977	XM_013992625.2(LMBRD1);XM_003122682.3(GIF);XM_021086560.1(ABCC1);XM_021087673.1(PLB1);XM_021087674.1(PLB1);XM_013996253.2(SLC5A6);XM_021087700.1(SLC5A6);XM_005662668.3(SLC5A6);XM_005662665.3(SLC5A6);XM_013996254.2(SLC5A6);XM_021087701.1(SLC5A6);XM_013996252.2(SLC5A6);XM_021087697.1(SLC5A6);XM_005662664.3(SLC5A6);XM_005662666.3(SLC5A6);XM_013996255.2(SLC5A6);XM_021087702.1(SLC5A6);XM_021087699.1(S…	K14617+K14615+K05665+K14621+K14621+K14386+K14386+K14386+K14386+K14386+K14386+K14386+K14386+K14386+K14386+K14386+K14386+K14386+K14386+K14462+K14462+K14610+K14618+K00678+K00678+K00678+K00678+K14592+K08760+K08757+K14616+K01435+K01435+K01435+K01435+K01435+K01435+K01435+K01435+K01435+K01435+K01435+K01435+K01435+K01435+K01435+K01435+K01435+K14622+K14609+K13885+K14619+K14619+K14619+K14619+K14619+K14619+…
Human Diseases	Cancers	Acute myeloid leukemia	224	234	0.0334373	0.0979021	ko05221	NM_001143716.1(MAP2K1);XM_021101439.1(SOS2);XM_021082553.1(HRAS);XM_021082554.1(HRAS);XM_021082686.1(CCND1);XM_021082757.1(RPS6KB2);XM_005660630.3(RPS6KB2);XM_003122462.4(RPS6KB2);XM_021082883.1(BAD);XM_005660921.3(SPI1);NM_001001865.1(SPI1);XM_021083506.1(PIK3R2);NM_001244550.1(MAP2K2);NM_214118.2(CSF2);XM_021084757.1(TCF7);XM_021084755.1(TCF7);XM_021084758.1(TCF7);XM_021084760.1(TCF7);XM_021084…	K04368+K03099+K02833+K02833+K04503+K04688+K04688+K04688+K02158+K09438+K09438+K02649+K04369+K05427+K02620+K02620+K02620+K02620+K02620+K02620+K04391+K05090+K05090+K05090+K06461+K06461+K06461+K06461+K06461+K06461+K04371+K04490+K03099+K03099+K03099+K03099+K03099+K04377+K10053+K06498+K07828+K07827+K07827+K07827+K07827+K07827+K21946+K09055+K04456+K04456+K04456+K04456+K04456+K04456+K04456+K04456+K04456+…
Human Diseases	Cancers	Choline metabolism in cancer	377	397	0.0338749	0.0982976	ko05231	XM_021086250.1(SLC22A3);XM_003121106.4(SLC22A3);XM_021082434.1(SLC22A2);NM_213902.1(SLC22A2);NM_001348975.1(SLC22A1);XM_021082548.1(SLC22A1);XM_021091113.1(WASF1);XM_021091094.1(WASF1);XM_021091100.1(WASF1);XM_021091104.1(WASF1);XM_021091085.1(WASF1);XM_021091081.1(WASF1);XM_021091105.1(WASF1);XM_021091088.1(WASF1);XM_021091107.1(WASF1);XM_021091110.1(WASF1);XM_021097299.1(PLA2G4F);XM_021097313.1…	K08200+K08200+K08199+K08199+K08198+K08198+K05753+K05753+K05753+K05753+K05753+K05753+K05753+K05753+K05753+K05753+K16342+K16342+K16342+K16342+K16342+K16342+K04368+K03099+K08268+K00889+K00889+K06515+K06515+K06515+K07206+K08732+K08732+K08732+K08732+K08732+K08732+K08732+K08732+K08732+K02833+K02833+K14156+K14156+K14156+K04688+K04688+K04688+K00901+K00901+K00901+K00901+K00901+K00901+K00901+K00901+K00901+…
Metabolism	Metabolism of cofactors and vitamins	Folate biosynthesis	66	67	0.0352127	0.100655	ko00790	XM_021102249.1(GCH1);XM_021102253.1(GCH1);XM_021069381.1(FPGS);XM_021069373.1(FPGS);XM_021069387.1(FPGS);XM_021069368.1(FPGS);XM_021085452.1(TH);XM_003122941.3(TPH1);XM_005661097.2(TPH1);XM_021083266.1(TPH1);XM_021079635.1(DHFR);XM_021079623.1(DHFR);XM_021079627.1(DHFR);NM_001244064.1(DHFR);XM_021084778.1(PCBD2);XM_003125032.4(SPR);XM_001926703.4(GGH);XM_021092003.1(TPH2);XM_021092656.1(PAH);XM_0…	K01495+K01495+K01930+K01930+K01930+K01930+K00501+K00502+K00502+K00502+K00287+K00287+K00287+K00287+K01724+K00072+K01307+K00502+K00500+K01077+K01077+K01077+K01077+K01077+K01077+K15631+K15631+K20967+K15376+K15376+K15376+K15376+K15376+K15376+K15376+K15376+K15376+K15376+K15376+K15376+K15376+K15376+K15376+K15376+K15376+K15376+K15376+K15376+K15376+K15376+K00357+K01737+K01737+K04119+K04119+K00079+K00079+…
Human Diseases	Neurodegenerative diseases	Alzheimer disease	420	443	0.0353067	0.100655	ko05010	NM_001097484.1(COX7A2);NM_001185142.1(ATP5A1);XM_021097762.1(PLCB2);XM_021097773.1(PLCB2);XM_021097783.1(PLCB2);NM_001244619.1(CALML4);XM_003360804.3(PPP3R2);NM_001190197.1(NDUFA8);NM_001097500.2(COX8H);NM_001031797.1(FADD);XM_021082740.1(NDUFS8);XM_005660615.2(NDUFS8);XM_003122435.4(NDUFS8);XM_003122434.3(NDUFS8);NM_001348784.1(CAPN1);XM_005660702.3(CAPN1);XM_021082883.1(BAD);XM_021082884.1(PLCB…	K02270+K02132+K05858+K05858+K05858+K02183+K06268+K03952+K02273+K02373+K03941+K03941+K03941+K03941+K01367+K01367+K02158+K05858+K02273+K20723+K03936+K11353+K03963+K03951+K03956+K00420+K03940+K03940+K02134+K02272+K02272+K00418+K00418+K00418+K03946+K02266+K02266+K02266+K04371+K05853+K05853+K03955+K00415+K05209+K05209+K03966+K04519+K04519+K02265+K08860+K06268+K20720+K20720+K20720+K20720+K20720+K20720+…
Metabolism	Energy metabolism	Nitrogen metabolism	42	42	0.0383251	0.107797	ko00910	XM_021094163.1(CA12);XM_021094165.1(CA12);XM_013993649.2(CA9);XM_021065725.1(CA9);XM_021065730.1(CA9);XM_013993646.2(CA9);XM_001925520.5(CA9);XM_001927805.2(LOC100154873);NM_001008688.1(CA3);XM_001924183.4(LOC100153915);XM_013996642.2(LOC100152714);XM_001924462.6(LOC100152714);XM_013996643.2(LOC100152714);XM_021089340.1(CA8);XM_021089339.1(CA8);XM_021089341.1(CA8);XM_021089916.1(CA14);XM_02108991…	K01672+K01672+K01672+K01672+K01672+K01672+K01672+K18245+K01672+K01672+K01672+K01672+K01672+K01672+K01672+K01672+K01672+K01672+K01672+K01672+K01672+K01672+K01672+K01672+K01672+K01672+K01672+K01672+K01672+K01672+K01672+K01672+K01672+K01915+K01915+K01915+K01915+K18246+K00261+K01948+K01672+K01672
Organismal Systems	Immune system	Complement and coagulation cascades	172	179	0.0384751	0.107797	ko04610	NM_001044590.2(PLG);XM_003121697.4(SERPINB2);XM_021083557.1(C5);NM_001001646.1(C5);XM_005660873.3(SERPING1);NM_001123194.1(SERPING1);XM_021076838.1(F2);NM_001122985.1(F2);XM_005661031.3(CD59);NM_214170.1(CD59);XM_013994618.2(F2RL3);XM_021080819.1(C3);NM_214009.1(C3);XM_013994801.1(CFD);XM_021081368.1(F12);XM_021081389.1(F12);XM_021081362.1(F12);XM_021081376.1(F12);XM_021081384.1(F12);NM_214242.1(…	K01315+K19821+K03994+K03994+K04001+K04001+K01313+K01313+K04008+K04008+K04236+K03990+K03990+K01334+K01328+K01328+K01328+K01328+K01328+K01328+K04235+K03914+K03982+K06461+K06461+K06461+K06461+K06461+K06461+K03902+K03901+K03901+K03910+K03910+K04009+K01330+K01331+K01331+K01331+K01331+K03900+K03900+K03985+K04010+K03993+K03986+K03986+K03988+K03988+K03987+K03987+K03998+K03997+K03997+K03917+K01332+K01335+…
Environmental Information Processing	Membrane transport	ABC transporters	171	178	0.0401278	0.111466	ko02010	NM_001317080.1(ABCA1);XM_005661102.3(ABCC8);XM_021084270.1(ABCA7);XM_013994808.2(ABCA7);XM_021084271.1(ABCA7);XM_021084273.1(ABCA7);XM_021084274.1(ABCA7);XM_021084275.1(ABCA7);XM_021084276.1(ABCA7);XM_021084277.1(ABCA7);XM_021084279.1(ABCA7);XM_021084280.1(ABCA7);XM_013994807.2(ABCA7);XM_021084272.1(ABCA7);XM_021084278.1(ABCA7);XM_021088375.1(LOC100622606);XM_021086559.1(ABCC6);XM_021086560.1(ABC…	K05641+K05032+K05645+K05645+K05645+K05645+K05645+K05645+K05645+K05645+K05645+K05645+K05645+K05645+K05645+K05643+K05669+K05665+K05643+K05643+K05643+K05643+K05684+K05684+K05683+K05683+K05677+K05677+K05677+K05033+K05033+K05033+K05033+K05033+K05033+K05033+K05033+K05033+K05033+K05033+K05033+K05033+K05033+K05033+K05033+K05676+K05671+K05671+K05671+K05672+K05654+K05654+K05653+K05674+K05674+K05678+K05680+…
Metabolism	Glycan biosynthesis and metabolism	Glycosaminoglycan biosynthesis - heparan sulfate / heparin	41	41	0.0414231	0.11313	ko00534	XM_021073409.1(HS3ST5);XM_021073405.1(HS3ST5);XM_021073391.1(HS3ST5);XM_021073394.1(HS3ST5);XM_021073400.1(HS3ST5);XM_021073406.1(HS3ST5);XM_001927959.7(GLCE);XM_003353828.4(B3GAT3);XM_013994208.2(B3GAT3);XM_013994209.2(B3GAT3);XM_021083158.1(EXT2);NM_001168422.1(B4GALT7);XM_021085025.1(NDST1);XM_021085023.1(NDST1);XM_021085024.1(NDST1);XM_003124544.5(HS3ST2);XM_021086557.1(XYLT1);XM_021086556.1(…	K08104+K08104+K08104+K08104+K08104+K08104+K01793+K10158+K10158+K10158+K02367+K00733+K02576+K02576+K02576+K07808+K00771+K00771+K00771+K02366+K02369+K02369+K02513+K02513+K02513+K00734+K02368+K01024+K02578+K02578+K02579+K08103+K00771+K07809+K07809+K02370+K02370+K02370+K02577+K02514+K08102
Genetic Information Processing	Replication and repair	Non-homologous end-joining	41	41	0.0414231	0.11313	ko03450	XM_003122627.5(FEN1);XM_003123761.4(XRCC4);XM_003123760.5(XRCC4);XM_005661540.3(XRCC4);XM_021085370.1(XRCC4);XM_013994966.2(XRCC4);XM_013994963.2(XRCC4);XM_021085369.1(XRCC4);XM_013994965.2(XRCC4);XM_021085371.1(XRCC4);XM_003354274.4(RAD50);XM_021089422.1(PRKDC);XM_021089420.1(PRKDC);XM_021089419.1(PRKDC);XM_021089421.1(PRKDC);XM_021090941.1(XRCC6);XM_021090940.1(XRCC6);NM_001190185.1(XRCC6);XM_0…	K04799+K10886+K10886+K10886+K10886+K10886+K10886+K10886+K10886+K10886+K10866+K06642+K06642+K06642+K06642+K10884+K10884+K10884+K10884+K10865+K10887+K10887+K10887+K10887+K10777+K10777+K10777+K10777+K00977+K00977+K03512+K03512+K03512+K10885+K10885+K10885+K10885+K10980+K03513+K03513+K03513
Organismal Systems	Digestive system	Protein digestion and absorption	249	261	0.0422084	0.114314	ko04974	XM_003121273.4(COL9A1);XM_021089350.1(COL9A1);XM_021091212.1(SLC16A10);XM_021091215.1(SLC16A10);XM_021092374.1(COL12A1);XM_013992819.2(COL12A1);XM_013992820.2(COL12A1);XM_021092369.1(COL12A1);XM_021092360.1(COL12A1);XM_021092370.1(COL12A1);NM_001164649.1(SLC1A1);XM_021066594.1(COL15A1);XM_021067868.1(COL27A1);XM_021067871.1(COL27A1);XM_013993785.2(COL27A1);NM_001014971.1(COL5A1);XM_021082620.1(KC…	K08131+K08131+K08187+K08187+K08132+K08132+K08132+K08132+K08132+K08132+K05612+K08135+K19721+K19721+K19721+K19721+K04926+K04926+K06519+K06002+K06002+K06002+K19721+K19721+K19721+K19721+K14211+K14211+K14211+K14211+K14211+K14211+K14211+K14211+K14211+K14211+K14211+K14211+K14211+K14211+K14211+K14211+K14211+K14211+K14211+K14211+K14211+K14211+K14211+K14211+K14211+K14211+K14211+K14210+K05849+K05849+K05849+…
Metabolism	Glycan biosynthesis and metabolism	Glycosaminoglycan biosynthesis - keratan sulfate	63	64	0.0427858	0.114921	ko00533	XM_005660969.3(CHST1);XM_005660970.3(CHST1);XM_013994379.2(CHST1);XM_021087479.1(B3GNT2);XM_003125112.5(B3GNT2);XM_005662836.3(ST3GAL1);XM_013996463.2(ST3GAL1);XM_021088743.1(ST3GAL1);XM_021088742.1(ST3GAL1);XM_005662838.3(ST3GAL1);XM_021088744.1(ST3GAL1);XM_021088741.1(ST3GAL1);XM_005662837.3(ST3GAL1);NM_001004047.1(ST3GAL1);XM_021089532.1(B4GALT3);XM_001927335.6(B4GALT3);XM_013996834.2(B4GALT3)…	K01022+K01022+K01022+K00741+K00741+K00780+K00780+K00780+K00780+K00780+K00780+K00780+K00780+K00780+K07968+K07968+K07968+K07968+K07968+K07968+K09671+K09671+K09671+K09671+K09671+K03368+K03368+K03368+K03368+K03368+K03368+K03368+K03368+K03368+K04746+K04746+K04746+K07968+K07968+K07968+K07968+K07967+K07967+K00781+K00781+K00781+K00781+K00781+K00781+K00781+K00781+K00781+K00781+K00781+K00781+K00781+K00781+…
Metabolism	Lipid metabolism	Glycerophospholipid metabolism	339	357	0.0433726	0.115542	ko00564	XM_021097343.1(AGPAT4);XM_005654348.3(AGPAT4);XM_013984539.2(AGPAT4);XM_005654347.3(AGPAT4);XM_005654346.3(AGPAT4);NM_001143697.1(AGPAT4);XM_021097299.1(PLA2G4F);XM_021097313.1(PLA2G4D);XM_021097333.1(PLA2G4E);XM_021097326.1(PLA2G4E);XM_021097341.1(PLA2G4E);NM_001204400.1(PLA2G4B);XM_021082544.1(PTDSS2);XM_005660611.3(CHKA);XM_005660612.3(CHKA);XM_005660610.3(CHKA);XM_005660765.2(PLA2G16);XM_0056…	K13523+K13523+K13523+K13523+K13523+K13523+K16342+K16342+K16342+K16342+K16342+K16342+K08730+K14156+K14156+K14156+K16817+K16817+K16817+K00901+K00901+K00901+K00901+K00901+K00901+K00901+K00901+K00901+K00901+K00901+K00901+K14676+K01080+K01080+K01080+K01047+K01049+K01049+K01049+K01049+K00999+K00999+K00629+K00629+K00629+K00629+K00629+K00629+K00629+K00629+K00629+K00629+K14621+K14621+K00993+K00993+K15728+…
Organismal Systems	Nervous system	GABAergic synapse	263	276	0.0442541	0.116688	ko04727	XM_013992686.2(GABRR1);XM_003121296.3(GABRR2);XM_001924730.4(GNB5);XM_021098602.1(GABRG3);XM_005654466.3(GABRA5);XM_005654471.3(GABRA5);XM_003121648.4(GABRA5);XM_021098644.1(GABRA5);XM_021098647.1(GABRA5);XM_005654468.3(GABRA5);XM_005654467.3(GABRA5);XM_005654469.3(GABRA5);XM_021098613.1(GABRB3);XM_021098607.1(GABRB3);XM_021098629.1(GABRB3);XM_021098621.1(GABRB3);XM_021098630.1(GABRB3);XM_0211018…	K05190+K05190+K04539+K05186+K05175+K05175+K05175+K05175+K05175+K05175+K05175+K05175+K05181+K05181+K05181+K05181+K05181+K07826+K07826+K07826+K07826+K04615+K04545+K04545+K04545+K04540+K04540+K04345+K04345+K04344+K04543+K04543+K04543+K04543+K04537+K04537+K19662+K19662+K08049+K08049+K08049+K08049+K04547+K04547+K08043+K08043+K08048+K08048+K04630+K08046+K01425+K01425+K01425+K01425+K01425+K08341+K07825+…
Human Diseases	Cancers	Chronic myeloid leukemia	232	243	0.0445211	0.116688	ko05220	XM_001925318.6(HDAC2);XM_013985326.2(SMAD4);NM_214072.1(SMAD4);XM_005654429.3(SMAD4);XM_021082766.1(SMAD4);XM_013993029.2(SHC4);XM_003121520.4(SHC4);NM_001143716.1(MAP2K1);XM_021101439.1(SOS2);XM_021080713.1(TGFBR1);XM_005660270.3(TGFBR1);NM_001038639.1(TGFBR1);XM_005660524.3(ABL1);XM_005660525.3(ABL1);XM_005660526.3(ABL1);XM_021082553.1(HRAS);XM_021082554.1(HRAS);XM_021082686.1(CCND1);XM_0210828…	K06067+K04501+K04501+K04501+K04501+K17449+K17449+K04368+K03099+K04674+K04674+K04674+K06619+K06619+K06619+K02833+K02833+K04503+K02158+K10140+K10140+K10140+K10140+K02649+K04369+K04402+K17447+K03511+K04371+K03099+K03099+K03099+K03099+K03099+K04377+K06279+K06279+K06279+K06279+K06279+K06279+K06279+K07828+K02089+K06643+K06643+K06643+K06643+K06643+K06643+K07827+K07827+K07827+K07827+K07827+K06624+K04456+…
Metabolism	Metabolism of other amino acids	beta-Alanine metabolism	62	63	0.0456405	0.118665	ko00410	XM_021098574.1(ALDH1A3);XM_005659820.3(CNDP1);XM_005659819.3(CNDP1);XM_005659821.3(CNDP1);XM_021073212.1(CNDP1);NM_001290324.1(CNDP1);XM_021062445.1(CNDP2);XM_021062486.1(CNDP2);XM_005659817.3(CNDP2);NM_001243707.1(CNDP2);XM_003353586.5(ALDH1B1);XM_021080124.1(ALDH3B1);XM_021080130.1(ALDH3B1);XM_021080123.1(ALDH3B1);XM_021080126.1(ALDH3B1);NM_001315593.1(ALDH3B1);XM_021082736.1(LOC100522421);XM_0…	K00129+K05604+K05604+K05604+K05604+K05604+K08660+K08660+K08660+K08660+K00128+K00129+K00129+K00129+K00129+K00129+K00129+K00129+K00129+K00129+K00129+K14755+K14755+K14085+K07515+K01464+K01464+K01464+K00149+K00149+K00207+K00207+K01578+K01578+K00797+K00797+K00249+K00140+K00140+K01580+K00276+K00276+K00129+K00128+K00128+K18966+K18966+K07514+K00128+K01431+K01431+K07511+K01580+K01580+K01580+K05605+K05605+…
Metabolism	Global and overview maps	Fatty acid metabolism	117	121	0.0472341	0.121834	ko01212	XM_001928345.4(ACAT2);XM_003121729.4(HACD3);XM_021063076.1(HACD4);XM_003121884.6(HACD4);XM_021063085.1(HACD4);NM_001129805.1(CPT1A);NM_001171750.1(FADS2);XM_021083164.1(HSD17B12);XM_021083165.1(HSD17B12);XM_021083690.1(TECR);XM_021083691.1(TECR);XM_021084741.1(ACSL6);XM_005661633.3(ACSL6);XM_021084743.1(ACSL6);XM_021084742.1(ACSL6);XM_013995101.2(ACSL6);XM_013995102.2(ACSL6);XM_005661634.3(ACSL6)…	K00626+K10703+K10703+K10703+K10703+K08765+K10226+K10251+K10251+K10258+K10258+K01897+K01897+K01897+K01897+K01897+K01897+K01897+K01897+K01897+K07509+K07515+K19523+K19523+K00645+K19524+K19524+K19524+K07512+K07512+K01074+K00249+K08766+K10205+K10205+K10205+K10205+K01074+K01074+K01074+K01074+K10244+K10244+K15013+K00232+K00232+K00232+K10203+K10203+K10203+K10203+K00022+K00507+K00626+K00626+K10703+K00665+…
Metabolism	Metabolism of cofactors and vitamins	Pantothenate and CoA biosynthesis	61	62	0.0486769	0.124567	ko00770	XM_001925374.4(VNN2);XM_001925456.5(VNN3);XM_013988285.2(VNN3);XM_021087933.1(ENPP1);XM_021087944.1(ENPP1);XM_021087960.1(ENPP3);XM_021089028.1(DPYS);XM_013996559.2(DPYS);XM_001925251.5(DPYS);NM_214044.2(DPYD);XM_021088696.1(DPYD);XM_021092209.1(BCAT1);XM_021092208.1(BCAT1);XM_021092210.1(BCAT1);XM_013998608.2(BCAT2);XM_013998609.2(BCAT2);XM_021094702.1(BCAT2);XM_021094703.1(BCAT2);XM_005664688.3…	K08069+K08069+K08069+K01513+K01513+K01513+K01464+K01464+K01464+K00207+K00207+K00826+K00826+K00826+K00826+K00826+K00826+K00826+K00826+K00826+K00826+K09680+K01922+K01922+K01922+K01922+K01598+K01598+K01598+K01598+K01598+K01598+K01598+K01598+K06133+K06133+K02318+K02318+K02318+K02318+K18966+K18966+K01431+K01431+K09680+K09680+K09680+K09680+K09680+K09680+K09680+K09680+K09680+K09680+K09680+K09680+K09680+…
Organismal Systems	Immune system	T cell receptor signaling pathway	364	384	0.0495606	0.124901	ko04660	XM_021082147.1(MAP3K7);XM_021084350.1(FYN);XM_021084361.1(FYN);XM_021084347.1(FYN);XM_021084373.1(FYN);XM_021084366.1(FYN);XM_021097786.1(PAK6);XM_021097791.1(PAK6);XM_021097802.1(PAK6);XM_003121603.4(RASGRP1);XM_021097997.1(RASGRP1);XM_013993196.2(RASGRP1);XM_005659762.3(RASGRP1);XM_013993197.2(RASGRP1);XM_021098011.1(RASGRP1);XM_005659763.3(RASGRP1);XM_021100024.1(MALT1);XM_021100025.1(MALT1);N…	K04427+K05703+K05703+K05703+K05703+K05703+K05735+K05735+K05735+K04350+K04350+K04350+K04350+K04350+K04350+K04350+K07369+K07369+K04368+K03099+K06268+K05730+K05730+K05730+K05730+K05730+K05730+K05730+K05730+K05730+K05730+K02833+K02833+K02649+K04431+K04431+K04431+K04431+K04431+K05730+K05730+K04369+K05427+K05428+K05428+K07367+K07367+K07367+K07367+K04371+K07362+K06276+K19862+K19862+K19862+K19862+K19862+…
Organismal Systems	Excretory system	Aldosterone-regulated sodium reabsorption	116	120	0.0495762	0.124901	ko04960	XM_021078492.1(SGK1);XM_005652668.3(SGK1);XM_005652667.3(SGK1);XM_021078581.1(SGK1);NM_001244459.1(SGK1);XM_021073857.1(NEDD4L);XM_021073846.1(NEDD4L);XM_021073849.1(NEDD4L);XM_021073843.1(NEDD4L);XM_021073862.1(NEDD4L);XM_021073859.1(NEDD4L);XM_021073911.1(NEDD4L);XM_021073879.1(NEDD4L);XM_021073893.1(NEDD4L);XM_021073888.1(NEDD4L);XM_021073884.1(NEDD4L);XM_021073903.1(NEDD4L);XM_021073916.1(NED…	K13302+K13302+K13302+K13302+K13302+K13305+K13305+K13305+K13305+K13305+K13305+K13305+K13305+K13305+K13305+K13305+K13305+K13305+K13305+K13305+K13305+K13305+K04526+K04526+K02649+K04527+K04527+K04527+K04527+K04371+K19662+K19662+K04825+K04825+K04825+K04825+K04827+K06276+K13358+K13358+K13358+K01540+K01539+K01539+K01539+K07827+K07827+K07827+K07827+K07827+K04824+K05459+K05459+K05459+K05459+K05459+K05459+…

## Sheet: La-vs-Lb
KEGG_A_class	KEGG_B_class	Pathway	La-vs-Lb (20583)	All (22344)	Pvalue	Qvalue	Pathway ID	Genes	K_IDs
Environmental Information Processing	Signal transduction	Wnt signaling pathway	571	581	3.78064e-11	1.22871e-08	ko04310	XM_021082147.1(MAP3K7);XM_013985326.2(SMAD4);NM_214072.1(SMAD4);XM_005654429.3(SMAD4);XM_021082766.1(SMAD4);XM_021097762.1(PLCB2);XM_021097773.1(PLCB2);XM_021097783.1(PLCB2);XM_021102686.1(DAAM1);XM_021102694.1(DAAM1);XM_021102688.1(DAAM1);XM_021063603.1(CER1);XM_021066620.1(INVS);XM_021066607.1(INVS);XM_021066606.1(INVS);XM_021066600.1(INVS);XM_021066660.1(INVS);XM_021066667.1(INVS);XM_021066648…	K04427+K04501+K04501+K04501+K04501+K05858+K05858+K05858+K04512+K04512+K04512+K01645+K19626+K19626+K19626+K19626+K19626+K19626+K19626+K19626+K19626+K19626+K19626+K19626+K06268+K04503+K03068+K03068+K04502+K05858+K01064+K00312+K00312+K04345+K04345+K02085+K04440+K04440+K04440+K04440+K04440+K04440+K04440+K04440+K02085+K02620+K02620+K02620+K02620+K02620+K02620+K00714+K08957+K08957+K08957+K08957+K08957+…
Organismal Systems	Development	Axon guidance	894	922	3.11707e-10	5.06523e-08	ko04360	XM_003480289.4(EPHA7);XM_005659300.3(EPHA7);XM_005659302.3(EPHA7);XM_021090161.1(EPHA7);XM_021090181.1(EPHA7);XM_005659303.3(EPHA7);XM_021084350.1(FYN);XM_021084361.1(FYN);XM_021084347.1(FYN);XM_021084373.1(FYN);XM_021084366.1(FYN);XM_021073445.1(DCC);XM_021073448.1(DCC);XM_021073456.1(DCC);XM_021073460.1(DCC);XM_021073463.1(DCC);XM_013992856.2(DCC);XM_013985533.2(SEMA6D);XM_021096132.1(SEMA6D);X…	K05108+K05108+K05108+K05108+K05108+K05108+K05703+K05703+K05703+K05703+K05703+K06765+K06765+K06765+K06765+K06765+K06765+K06842+K06842+K06842+K06842+K06842+K06842+K06842+K06842+K06842+K06842+K06842+K06842+K06842+K06842+K06842+K06842+K06842+K06842+K06842+K06842+K06842+K06842+K06842+K05735+K05735+K05735+K06268+K07524+K06619+K06619+K06619+K16359+K02833+K02833+K05766+K05766+K07530+K05765+K07523+K07523+…
Environmental Information Processing	Signal transduction	Rap1 signaling pathway	774	799	1.06317e-08	1.15177e-06	ko04015	XM_013984302.2(AFDN);XM_021085839.1(AFDN);XM_013984267.2(AFDN);XM_013984272.2(AFDN);XM_013984277.2(AFDN);XM_013984278.2(AFDN);XM_013984285.2(AFDN);XM_013984289.2(AFDN);XM_013984296.2(AFDN);XM_021085776.1(AFDN);XM_021085824.1(AFDN);XM_021085833.1(AFDN);XM_021085831.1(AFDN);XM_021085787.1(AFDN);XM_021085803.1(AFDN);XM_021085815.1(AFDN);XM_021085843.1(AFDN);XM_013992676.2(CNR1);XM_005659288.3(CNR1);…	K05702+K05702+K05702+K05702+K05702+K05702+K05702+K05702+K05702+K05702+K05702+K05702+K05702+K05702+K05702+K05702+K05702+K04277+K04277+K04277+K04277+K04277+K04277+K06271+K06271+K06271+K06271+K06271+K06271+K06271+K06271+K06271+K06271+K06271+K06271+K06271+K06271+K04358+K04358+K05858+K05858+K05858+K16857+K05087+K05087+K05087+K05087+K04368+K02183+K05121+K05121+K05121+K05121+K05121+K05121+K05121+K06271+…
Environmental Information Processing	Signal transduction	Hippo signaling pathway	534	547	2.34361e-08	1.60209e-06	ko04390	XM_005654323.3(FRMD1);XM_021085716.1(FRMD1);XM_021085728.1(FRMD1);XM_005659149.3(LATS1);NM_213833.2(CTGF);XM_005659448.3(SMAD2);XM_021092745.1(SMAD2);XM_021092903.1(SMAD2);XM_005659449.3(SMAD2);XM_021092635.1(SMAD2);XM_013992841.2(SMAD2);NM_001256148.1(SMAD2);XM_013992846.2(SMAD7);XM_013992845.2(SMAD7);NM_001244175.1(SMAD7);XM_005659454.3(SMAD7);XM_013992844.2(SMAD7);XM_013985326.2(SMAD4);NM_2140…	K16821+K16821+K16821+K08791+K06827+K04500+K04500+K04500+K04500+K04500+K04500+K04500+K19631+K19631+K19631+K19631+K19631+K04501+K04501+K04501+K04501+K04500+K04500+K16686+K16822+K16822+K16822+K16822+K16822+K04662+K04662+K04662+K04662+K04662+K04674+K04674+K04674+K16681+K04503+K06269+K09448+K09448+K09448+K09448+K09448+K09448+K09448+K09448+K09448+K09448+K09448+K09448+K09448+K09448+K09448+K09448+K01064+…
Human Diseases	Cancers	Hepatocellular carcinoma	551	565	2.78421e-08	1.60209e-06	ko05225	XM_021085648.1(PHF10);XM_021085654.1(PHF10);XM_005659097.3(PHF10);XM_021085631.1(PHF10);XM_021085636.1(PHF10);XM_021085638.1(PHF10);XM_021085643.1(PHF10);XM_021071884.1(ARID1B);XM_021071887.1(ARID1B);XM_021071894.1(ARID1B);XM_021071908.1(ARID1B);XM_021071914.1(ARID1B);XM_021071923.1(ARID1B);XM_021071872.1(ARID1B);XM_021071879.1(ARID1B);XM_021071886.1(ARID1B);XM_021071900.1(ARID1B);XM_021071920.1(…	K22197+K22197+K22197+K22197+K22197+K22197+K22197+K11653+K11653+K11653+K11653+K11653+K11653+K11653+K11653+K11653+K11653+K11653+K11653+K11653+K04500+K04500+K04500+K04500+K04500+K04500+K04500+K04501+K04501+K04501+K04501+K17449+K17449+K05087+K05087+K05087+K05087+K04368+K04500+K04500+K03099+K11647+K11647+K11647+K11647+K11647+K11647+K11647+K11647+K11647+K11647+K11647+K11647+K04674+K04674+K04674+K02833+…
Organismal Systems	Endocrine system	Oxytocin signaling pathway	608	625	2.9577e-08	1.60209e-06	ko04921	XM_021097299.1(PLA2G4F);XM_021097313.1(PLA2G4D);XM_021097333.1(PLA2G4E);XM_021097326.1(PLA2G4E);XM_021097341.1(PLA2G4E);NM_001204400.1(PLA2G4B);XM_021097762.1(PLCB2);XM_021097773.1(PLCB2);XM_021097783.1(PLCB2);NM_001143716.1(MAP2K1);XM_021100479.1(MAP2K5);XM_021100474.1(MAP2K5);XM_021100477.1(MAP2K5);XM_021100463.1(MAP2K5);XM_021100467.1(MAP2K5);XM_021100460.1(MAP2K5);XM_021100489.1(MAP2K5);XM_02…	K16342+K16342+K16342+K16342+K16342+K16342+K05858+K05858+K05858+K04368+K04463+K04463+K04463+K04463+K04463+K04463+K04463+K04463+K04463+K04463+K04463+K04463+K04463+K02183+K12324+K12324+K12324+K12324+K06268+K02833+K02833+K04503+K06269+K05858+K04345+K04345+K04369+K03234+K03234+K04454+K04454+K04454+K04454+K04454+K04454+K04454+K04454+K04454+K04454+K04454+K04454+K04454+K04454+K04454+K04454+K04454+K04454+…
Environmental Information Processing	Signal transduction	mTOR signaling pathway	526	540	1.2067e-07	5.60255e-06	ko04150	XM_021086109.1(RPS6KA2);XM_021078492.1(SGK1);XM_005652668.3(SGK1);XM_005652667.3(SGK1);XM_021078581.1(SGK1);NM_001244459.1(SGK1);XM_013992680.2(RRAGD);NM_001243623.1(RRAGD);XM_021082920.1(IGF1R);XM_021082918.1(IGF1R);XM_021082915.1(IGF1R);NM_214172.1(IGF1R);XM_021095088.1(RNF152);NM_001244578.1(RNF152);XM_021095206.1(RNF152);XM_021094806.1(RNF152);XM_021094866.1(RNF152);XM_021094919.1(RNF152);XM_…	K04373+K13302+K13302+K13302+K13302+K13302+K16186+K16186+K05087+K05087+K05087+K05087+K15705+K15705+K15705+K15705+K15705+K15705+K15705+K15705+K15705+K04368+K03099+K16185+K02152+K20410+K20410+K20410+K20410+K20410+K20410+K20410+K20410+K20410+K20410+K20410+K20410+K07206+K02833+K02833+K04526+K04526+K03068+K03068+K04688+K04688+K04688+K06519+K01064+K00312+K00312+K02649+K04527+K04527+K04527+K04527+K04369+…
Metabolism	Amino acid metabolism	Lysine degradation	221	222	2.23597e-07	9.08364e-06	ko00310	XM_001928345.4(ACAT2);XM_003353586.5(ALDH1B1);XM_021082732.1(KMT5B);XM_021082726.1(KMT5B);XM_021082731.1(KMT5B);XM_021082728.1(KMT5B);XM_021082725.1(KMT5B);XM_021082729.1(KMT5B);XM_003122431.6(KMT5B);XM_021082730.1(KMT5B);XM_021083234.1(BBOX1);XM_021083235.1(BBOX1);XM_021083236.1(BBOX1);XM_003123493.6(COLGALT1);XM_003123328.4(GCDH);XM_021083715.1(GCDH);XM_021083716.1(GCDH);XM_021084185.1(DOT1L);X…	K00626+K00128+K11429+K11429+K11429+K11429+K11429+K11429+K11429+K11429+K00471+K00471+K00471+K11703+K00252+K00252+K00252+K11427+K11427+K11427+K11427+K11427+K11427+K11427+K18202+K18202+K18202+K18202+K18202+K15588+K15588+K15588+K15588+K15588+K15588+K15588+K15588+K15588+K15588+K15588+K15588+K15588+K15588+K20795+K20795+K20795+K20795+K14085+K13646+K13646+K11422+K18826+K18826+K18826+K07515+K00149+K00149+…
Human Diseases	Cancers	Proteoglycans in cancer	668	692	9.86436e-07	3.56213e-05	ko05205	XM_013992459.2(EZR);XM_021083057.1(ESR1);XM_021083070.1(ESR1);XM_021083045.1(ESR1);XM_021083009.1(ESR1);XM_021083041.1(ESR1);XM_021083075.1(ESR1);XM_021083031.1(ESR1);XM_021083061.1(ESR1);XM_021083002.1(ESR1);XM_021083012.1(ESR1);XM_021083026.1(ESR1);XM_021083018.1(ESR1);XM_021083034.1(ESR1);XM_021083050.1(ESR1);NM_001244536.1(THBS1);XM_021082920.1(IGF1R);XM_021082918.1(IGF1R);XM_021082915.1(IGF1…	K08007+K08550+K08550+K08550+K08550+K08550+K08550+K08550+K08550+K08550+K08550+K08550+K08550+K08550+K08550+K16857+K05087+K05087+K05087+K05087+K04368+K10164+K03099+K08268+K10160+K10160+K10160+K02833+K02833+K13769+K13769+K13769+K13769+K13769+K13769+K13769+K13769+K13769+K13769+K13769+K13769+K13769+K13769+K13769+K13769+K13769+K06106+K06106+K06106+K06106+K06106+K06106+K06106+K06106+K06106+K06106+K06106+…
Cellular Processes	Cell motility	Regulation of actin cytoskeleton	691	717	1.68088e-06	5.46286e-05	ko04810	XM_013992459.2(EZR);XM_021091113.1(WASF1);XM_021091094.1(WASF1);XM_021091100.1(WASF1);XM_021091104.1(WASF1);XM_021091085.1(WASF1);XM_021091081.1(WASF1);XM_021091105.1(WASF1);XM_021091088.1(WASF1);XM_021091107.1(WASF1);XM_021091110.1(WASF1);XM_013993026.2(FGF7);XM_021073771.1(FGF7);XM_021097786.1(PAK6);XM_021097791.1(PAK6);XM_021097802.1(PAK6);NM_001143716.1(MAP2K1);XM_021100519.1(ITGA11);XM_02110…	K08007+K05753+K05753+K05753+K05753+K05753+K05753+K05753+K05753+K05753+K05753+K04358+K04358+K05735+K05735+K05735+K04368+K06587+K06587+K03099+K00889+K00889+K04289+K04289+K04289+K04289+K04289+K04289+K05730+K05730+K05730+K05730+K05730+K05730+K05730+K05730+K05730+K05730+K02833+K02833+K04526+K04526+K04358+K22603+K06269+K05766+K05766+K05765+K04129+K01313+K01313+K04132+K04291+K04291+K04291+K04291+K04291+…
Metabolism	Global and overview maps	Metabolic pathways	3380	3597	2.16378e-06	6.39299e-05	ko01100	XM_021097343.1(AGPAT4);XM_005654348.3(AGPAT4);XM_013984539.2(AGPAT4);XM_005654347.3(AGPAT4);XM_005654346.3(AGPAT4);NM_001143697.1(AGPAT4);XM_001928345.4(ACAT2);XM_021086423.1(SYNJ2);NM_001315678.1(LOC100153697);XM_021086779.1(MTHFD1L);XM_021087933.1(ENPP1);XM_021087944.1(ENPP1);XM_021087960.1(ENPP3);XM_021087953.1(ENPP3);XM_021082745.1(ARG1);XM_005659190.2(ARG1);XM_021082739.1(ARG1);XM_021082747.…
Cellular Processes	Cellular community - eukaryotes	Focal adhesion	678	704	3.1126e-06	8.09613e-05	ko04510	XM_013992423.2(THBS2);XM_013992422.2(THBS2);XM_003121273.4(COL9A1);XM_021089350.1(COL9A1);XM_021084350.1(FYN);XM_021084361.1(FYN);XM_021084347.1(FYN);XM_021084373.1(FYN);XM_021084366.1(FYN);XM_013992761.2(LAMA4);XM_021094295.1(TLN2);XM_021094297.1(TLN2);XM_021094302.1(TLN2);XM_021094262.1(TLN2);XM_021094269.1(TLN2);XM_021094275.1(TLN2);XM_021094283.1(TLN2);XM_021094290.1(TLN2);XM_021094334.1(TLN2…	K04659+K04659+K08131+K08131+K05703+K05703+K05703+K05703+K05703+K06241+K06271+K06271+K06271+K06271+K06271+K06271+K06271+K06271+K06271+K06271+K06271+K06271+K06271+K06271+K17449+K17449+K05735+K05735+K05735+K16857+K05087+K05087+K05087+K05087+K02161+K02161+K02161+K04368+K06587+K06587+K03099+K06271+K06271+K06271+K06271+K06271+K06271+K06271+K06252+K06252+K06252+K06252+K06252+K06252+K06252+K06252+K06252+…
Organismal Systems	Endocrine system	Melanogenesis	372	381	3.23845e-06	8.09613e-05	ko04916	XM_021097762.1(PLCB2);XM_021097773.1(PLCB2);XM_021097783.1(PLCB2);NM_001143716.1(MAP2K1);NM_001244619.1(CALML4);XM_013993569.2(TYRP1);NM_001025226.1(TYRP1);XM_005660189.3(CREB3);XM_013993639.2(CREB3);XM_005660190.3(CREB3);XM_021082553.1(HRAS);XM_021082554.1(HRAS);XM_021082884.1(PLCB3);XM_003122829.6(CREB3L1);XM_003123611.5(WNT9A);XM_003123621.4(WNT3A);XM_021083340.1(WNT3A);XM_003123353.4(PRKACA);…	K05858+K05858+K05858+K04368+K02183+K00506+K00506+K09048+K09048+K09048+K02833+K02833+K05858+K09048+K01064+K00312+K00312+K04345+K04345+K09048+K09048+K04369+K02620+K02620+K02620+K02620+K02620+K02620+K00714+K04515+K04515+K04515+K04515+K04515+K04515+K04515+K02842+K02842+K02842+K02842+K04371+K19662+K19662+K08049+K08049+K08049+K08049+K04498+K04490+K02183+K05228+K05228+K08043+K08043+K08048+K08048+K09048+…
Organismal Systems	Endocrine system	Thyroid hormone signaling pathway	428	440	3.70285e-06	8.59589e-05	ko04919	XM_021083057.1(ESR1);XM_021083070.1(ESR1);XM_021083045.1(ESR1);XM_021083009.1(ESR1);XM_021083041.1(ESR1);XM_021083075.1(ESR1);XM_021083031.1(ESR1);XM_021083061.1(ESR1);XM_021083002.1(ESR1);XM_021083012.1(ESR1);XM_021083026.1(ESR1);XM_021083018.1(ESR1);XM_021083034.1(ESR1);XM_021083050.1(ESR1);NM_214213.1(PLN);XM_021091212.1(SLC16A10);XM_021091215.1(SLC16A10);XM_001925318.6(HDAC2);XM_021097762.1(P…	K08550+K08550+K08550+K08550+K08550+K08550+K08550+K08550+K08550+K08550+K08550+K08550+K08550+K08550+K05852+K08187+K08187+K06067+K05858+K05858+K05858+K04368+K04662+K04662+K04662+K04662+K04662+K08268+K15170+K15170+K08524+K08524+K08524+K08524+K08524+K08524+K08524+K08524+K08524+K08524+K08524+K08524+K08524+K08524+K08524+K08524+K08524+K08524+K08524+K08524+K08524+K08524+K08524+K08524+K08524+K08524+K08524+…
Environmental Information Processing	Signal transduction	Hedgehog signaling pathway	211	213	4.39048e-06	9.5127e-05	ko04340	XM_021093855.1(CSNK1G1);XM_021093859.1(CSNK1G1);XM_021093872.1(CSNK1G1);XM_005659506.3(CSNK1G1);XM_021099599.1(BCL2);XM_021099602.1(BCL2);XM_021099593.1(BCL2);XM_021082686.1(CCND1);XM_021078564.1(GRK2);XM_021078549.1(GRK2);XM_021078541.1(GRK2);XM_021078555.1(GRK2);NM_001244878.1(GRK2);XM_021078560.1(GRK2);XM_003123353.4(PRKACA);XM_003354103.4(PRKACA);XM_021084210.1(CSNK1G2);XM_021084209.1(CSNK1G2…	K08958+K08958+K08958+K08958+K02161+K02161+K02161+K04503+K00910+K00910+K00910+K00910+K00910+K00910+K04345+K04345+K08958+K08958+K08958+K08958+K08958+K08958+K08958+K08958+K08958+K08958+K08958+K08958+K08958+K08958+K08958+K10394+K10394+K10394+K10394+K10394+K10394+K10394+K08957+K08957+K08957+K08957+K08957+K04678+K04678+K04678+K04678+K08439+K08439+K08439+K08439+K08960+K08960+K08960+K08960+K08960+K08960+…
Organismal Systems	Immune system	Platelet activation	442	455	4.8311e-06	9.81317e-05	ko04611	XM_021084350.1(FYN);XM_021084361.1(FYN);XM_021084347.1(FYN);XM_021084373.1(FYN);XM_021084366.1(FYN);XM_021094295.1(TLN2);XM_021094297.1(TLN2);XM_021094302.1(TLN2);XM_021094262.1(TLN2);XM_021094269.1(TLN2);XM_021094275.1(TLN2);XM_021094283.1(TLN2);XM_021094290.1(TLN2);XM_021094334.1(TLN2);XM_021094255.1(TLN2);XM_021094311.1(TLN2);XM_021094320.1(TLN2);XM_021094327.1(TLN2);XM_021094340.1(TLN2);XM_02…	K05703+K05703+K05703+K05703+K05703+K06271+K06271+K06271+K06271+K06271+K06271+K06271+K06271+K06271+K06271+K06271+K06271+K06271+K06271+K08508+K08508+K08508+K08508+K08508+K08508+K08508+K08508+K08508+K08508+K08508+K16342+K16342+K16342+K16342+K16342+K16342+K05858+K05858+K05858+K04350+K04350+K04350+K04350+K04350+K04350+K04350+K06271+K06271+K06271+K06271+K06271+K06271+K06271+K00509+K06269+K12361+K05858+…
Human Diseases	Cancers	Thyroid cancer	206	208	6.35026e-06	0.000121402	ko05216	NM_001143716.1(MAP2K1);XM_021071603.1(RXRA);XM_021071454.1(RXRA);XM_021071477.1(RXRA);XM_021071514.1(RXRA);XM_021071517.1(RXRA);XM_021071488.1(RXRA);XM_021071592.1(RXRA);XM_021071547.1(RXRA);XM_021071624.1(RXRA);XM_021071560.1(RXRA);XM_021071498.1(RXRA);XM_021071521.1(RXRA);XM_021071623.1(RXRA);XM_021071463.1(RXRA);XM_021071581.1(RXRA);XM_021071455.1(RXRA);XM_021071446.1(RXRA);XM_021071570.1(RXRA…	K04368+K08524+K08524+K08524+K08524+K08524+K08524+K08524+K08524+K08524+K08524+K08524+K08524+K08524+K08524+K08524+K08524+K08524+K08524+K08524+K08524+K08524+K08524+K08524+K08524+K08524+K08524+K08524+K08524+K08524+K08524+K08524+K08524+K02833+K02833+K04503+K10140+K10140+K10140+K10140+K04369+K04402+K03511+K02620+K02620+K02620+K02620+K02620+K02620+K04371+K04490+K04377+K08526+K08526+K08526+K08526+K03176+…
Environmental Information Processing	Signal transduction	Phospholipase D signaling pathway	601	624	1.10355e-05	0.000199252	ko04072	XM_021097343.1(AGPAT4);XM_005654348.3(AGPAT4);XM_013984539.2(AGPAT4);XM_005654347.3(AGPAT4);XM_005654346.3(AGPAT4);NM_001143697.1(AGPAT4);XM_021087033.1(GRM1);XM_005659163.3(GRM1);XM_021087041.1(GRM1);XM_021084350.1(FYN);XM_021084361.1(FYN);XM_021084347.1(FYN);XM_021084373.1(FYN);XM_021084366.1(FYN);XM_013993029.2(SHC4);XM_003121520.4(SHC4);XM_021097299.1(PLA2G4F);XM_021097313.1(PLA2G4D);XM_02109…	K13523+K13523+K13523+K13523+K13523+K13523+K04603+K04603+K04603+K05703+K05703+K05703+K05703+K05703+K17449+K17449+K16342+K16342+K16342+K16342+K16342+K16342+K05858+K05858+K05858+K04368+K07941+K07941+K03099+K00889+K00889+K04289+K04289+K04289+K04289+K04289+K04289+K01528+K01528+K01528+K01528+K01528+K01528+K01528+K01528+K01528+K01528+K01528+K01528+K07206+K08732+K08732+K08732+K08732+K08732+K08732+K08732+…
Human Diseases	Cancers	Basal cell carcinoma	222	225	1.2246e-05	0.000209471	ko05217	XM_005659970.3(BMP4);XM_021069851.1(BMP4);XM_005659968.2(BMP4);XM_021069353.1(BMP4);NM_001101031.2(BMP4);XM_013994354.2(DDB2);XM_013994357.2(DDB2);XM_003122813.5(DDB2);XM_005660928.3(DDB2);XM_003123611.5(WNT9A);XM_003123621.4(WNT3A);XM_021083340.1(WNT3A);XM_005654701.2(GADD45B);NM_001206431.1(APC2);XM_021084453.1(POLK);NM_001206430.1(APC);XM_021084757.1(TCF7);XM_021084755.1(TCF7);XM_021084758.1(T…	K04662+K04662+K04662+K04662+K04662+K10140+K10140+K10140+K10140+K01064+K00312+K00312+K04402+K02085+K03511+K02085+K02620+K02620+K02620+K02620+K02620+K02620+K00714+K02842+K02842+K02842+K02842+K02157+K02157+K02157+K02157+K02157+K02157+K04490+K00182+K00182+K00572+K00572+K01357+K01357+K01357+K01357+K01357+K03209+K16797+K16797+K16797+K16797+K16797+K16797+K16797+K16797+K16797+K16797+K16797+K16797+K00444+…
Cellular Processes	Cellular community - eukaryotes	Adherens junction	460	475	1.29968e-05	0.000211198	ko04520	XM_013984302.2(AFDN);XM_021085839.1(AFDN);XM_013984267.2(AFDN);XM_013984272.2(AFDN);XM_013984277.2(AFDN);XM_013984278.2(AFDN);XM_013984285.2(AFDN);XM_013984289.2(AFDN);XM_013984296.2(AFDN);XM_021085776.1(AFDN);XM_021085824.1(AFDN);XM_021085833.1(AFDN);XM_021085831.1(AFDN);XM_021085787.1(AFDN);XM_021085803.1(AFDN);XM_021085815.1(AFDN);XM_021085843.1(AFDN);XM_021082147.1(MAP3K7);XM_021091113.1(WASF…	K05702+K05702+K05702+K05702+K05702+K05702+K05702+K05702+K05702+K05702+K05702+K05702+K05702+K05702+K05702+K05702+K05702+K04427+K05753+K05753+K05753+K05753+K05753+K05753+K05753+K05753+K05753+K05753+K05703+K05703+K05703+K05703+K05703+K04500+K04500+K04500+K04500+K04500+K04500+K04500+K04501+K04501+K04501+K04501+K05087+K05087+K05087+K05087+K05701+K05701+K05701+K05701+K05701+K05701+K05701+K05701+K05701+…
Human Diseases	Cancers	Gastric cancer	441	455	1.37576e-05	0.000212343	ko05226	XM_005659448.3(SMAD2);XM_021092745.1(SMAD2);XM_021092903.1(SMAD2);XM_005659449.3(SMAD2);XM_021092635.1(SMAD2);XM_013992841.2(SMAD2);NM_001256148.1(SMAD2);XM_013985326.2(SMAD4);NM_214072.1(SMAD4);XM_005654429.3(SMAD4);XM_021082766.1(SMAD4);XM_013993026.2(FGF7);XM_021073771.1(FGF7);XM_013993029.2(SHC4);XM_003121520.4(SHC4);XM_021099599.1(BCL2);XM_021099602.1(BCL2);XM_021099593.1(BCL2);NM_001143716.…	K04500+K04500+K04500+K04500+K04500+K04500+K04500+K04501+K04501+K04501+K04501+K04358+K04358+K17449+K17449+K02161+K02161+K02161+K04368+K04500+K04500+K03099+K04685+K04685+K04674+K04674+K04674+K08524+K08524+K08524+K08524+K08524+K08524+K08524+K08524+K08524+K08524+K08524+K08524+K08524+K08524+K08524+K08524+K08524+K08524+K08524+K08524+K08524+K08524+K08524+K08524+K08524+K08524+K08524+K08524+K08524+K08524+…
Cellular Processes	Transport and catabolism	Endocytosis	851	890	1.4374e-05	0.000212343	ko04144	XM_021087276.1(VTA1);XM_021087275.1(VTA1);XM_021089443.1(SMAP1);XM_021089451.1(SMAP1);XM_021089462.1(SMAP1);XM_005659254.3(SMAP1);XM_021089472.1(SMAP1);XM_021089445.1(SMAP1);XM_021089481.1(SMAP1);XM_021090785.1(SNX3);XM_021090786.1(SNX3);XM_005659448.3(SMAD2);XM_021092745.1(SMAD2);XM_021092903.1(SMAD2);XM_005659449.3(SMAD2);XM_021092635.1(SMAD2);XM_013992841.2(SMAD2);NM_001256148.1(SMAD2);XM_0210…	K12199+K12199+K12486+K12486+K12486+K12486+K12486+K12486+K12486+K17918+K17918+K04500+K04500+K04500+K04500+K04500+K04500+K04500+K19367+K19367+K17917+K10591+K10591+K10591+K10591+K10591+K10591+K11839+K11839+K11839+K11839+K11839+K12477+K05087+K05087+K05087+K05087+K12196+K13305+K13305+K13305+K13305+K13305+K13305+K13305+K13305+K13305+K13305+K13305+K13305+K13305+K13305+K13305+K13305+K13305+K04500+K04500+…
Environmental Information Processing	Signal transduction	ErbB signaling pathway	399	411	1.86101e-05	0.000262969	ko04012	XM_013993029.2(SHC4);XM_003121520.4(SHC4);XM_021097786.1(PAK6);XM_021097791.1(PAK6);XM_021097802.1(PAK6);NM_001143716.1(MAP2K1);XM_021101439.1(SOS2);XM_005660524.3(ABL1);XM_005660525.3(ABL1);XM_005660526.3(ABL1);XM_021082553.1(HRAS);XM_021082554.1(HRAS);XM_021082757.1(RPS6KB2);XM_005660630.3(RPS6KB2);XM_003122462.4(RPS6KB2);XM_021082883.1(BAD);XM_021083506.1(PIK3R2);XM_021083895.1(MAP2K7);XM_0056…	K17449+K17449+K05735+K05735+K05735+K04368+K03099+K06619+K06619+K06619+K02833+K02833+K04688+K04688+K04688+K02158+K02649+K04431+K04431+K04431+K04431+K04431+K04369+K17447+K04440+K04440+K04440+K04440+K04440+K04440+K04440+K04440+K05456+K08523+K04515+K04515+K04515+K04515+K04515+K04515+K04515+K04371+K19662+K19662+K19862+K19862+K19862+K19862+K19862+K19862+K19862+K19862+K19862+K19862+K19862+K19862+K19862+…
Environmental Information Processing	Signal transduction	MAPK signaling pathway	1039	1091	2.01167e-05	0.000272414	ko04010	XM_021086109.1(RPS6KA2);XM_021086232.1(MAP3K4);XM_021086234.1(MAP3K4);XM_021086224.1(MAP3K4);XM_021086227.1(MAP3K4);XM_021086968.1(TAB2);XM_021086945.1(TAB2);XM_021086951.1(TAB2);XM_021086965.1(TAB2);XM_013992499.2(TAB2);XM_021086959.1(TAB2);XM_021072505.1(MAP3K5);XM_021072507.1(MAP3K5);XM_021072516.1(MAP3K5);XM_021072512.1(MAP3K5);XM_021082147.1(MAP3K7);XM_013993026.2(FGF7);XM_021073771.1(FGF7);…	K04373+K04428+K04428+K04428+K04428+K04404+K04404+K04404+K04404+K04404+K04404+K04426+K04426+K04426+K04426+K04427+K04358+K04358+K16342+K16342+K16342+K16342+K16342+K16342+K04350+K04350+K04350+K04350+K04350+K04350+K04350+K05087+K05087+K05087+K05087+K04368+K04463+K04463+K04463+K04463+K04463+K04463+K04463+K04463+K04463+K04463+K04463+K04463+K04463+K03099+K04457+K04457+K04457+K04457+K05121+K05121+K05121+…
Human Diseases	Cancers	Endometrial cancer	237	241	2.15012e-05	0.000279516	ko05213	XM_021084231.1(FOXO3);XM_021084213.1(FOXO3);XM_021084221.1(FOXO3);NM_001143716.1(MAP2K1);XM_021101439.1(SOS2);XM_021082553.1(HRAS);XM_021082554.1(HRAS);XM_021082686.1(CCND1);XM_021082883.1(BAD);XM_013994354.2(DDB2);XM_013994357.2(DDB2);XM_003122813.5(DDB2);XM_005660928.3(DDB2);XM_021083506.1(PIK3R2);NM_001244550.1(MAP2K2);XM_005654701.2(GADD45B);NM_001206431.1(APC2);XM_021084453.1(POLK);NM_001206…	K09408+K09408+K09408+K04368+K03099+K02833+K02833+K04503+K02158+K10140+K10140+K10140+K10140+K02649+K04369+K04402+K02085+K03511+K02085+K02620+K02620+K02620+K02620+K02620+K02620+K05691+K04371+K06276+K02157+K02157+K02157+K02157+K02157+K02157+K04490+K05691+K05691+K05691+K05691+K05691+K05691+K03099+K03099+K03099+K03099+K03099+K04377+K07828+K07827+K07827+K07827+K07827+K07827+K05689+K04456+K04456+K04456+…
Organismal Systems	Environmental adaptation	Circadian rhythm	157	158	3.24502e-05	0.000405627	ko04710	XM_021073474.1(RORA);XM_021073481.1(RORA);XM_001928154.7(RORA);XM_005659540.3(RORA);XM_021064932.1(RORB);XM_021064949.1(RORB);XM_021064942.1(RORB);XM_021083145.1(CRY2);XM_021083144.1(CRY2);XM_021076199.1(ARNTL);XM_021076175.1(ARNTL);XM_021076190.1(ARNTL);XM_021076231.1(ARNTL);XM_021076159.1(ARNTL);XM_021076164.1(ARNTL);XM_021076180.1(ARNTL);XM_021076205.1(ARNTL);XM_021076212.1(ARNTL);XM_021076223…	K08532+K08532+K08532+K08532+K08533+K08533+K08533+K02295+K02295+K02296+K02296+K02296+K02296+K02296+K02296+K02296+K02296+K02296+K02296+K02296+K02296+K09026+K09026+K09026+K08534+K08534+K08534+K08534+K08534+K08534+K08534+K08534+K08534+K08534+K08534+K08534+K08534+K07199+K07199+K03868+K03868+K08960+K08960+K08960+K08960+K08960+K08960+K08960+K08960+K08960+K08960+K02295+K02295+K02295+K02295+K02295+K02295+…
Human Diseases	Cardiovascular diseases	Arrhythmogenic right ventricular cardiomyopathy (ARVC)	291	298	3.84402e-05	0.000454971	ko05412	NM_001244212.1(GJA1);XM_021100519.1(ITGA11);XM_021100522.1(ITGA11);XM_005660645.3(ACTN3);XM_003122492.4(ACTN3);XM_021084757.1(TCF7);XM_021084755.1(TCF7);XM_021084758.1(TCF7);XM_021084760.1(TCF7);XM_021084756.1(TCF7);XM_021084759.1(TCF7);XM_003123988.6(CTNNA1);XM_021086047.1(ACTB);XM_003124280.5(ACTB);XM_003124542.5(CACNG3);XM_021087302.1(TCF7L1);XM_021088205.1(CTNNA2);XM_021088204.1(CTNNA2);XM_02…	K07372+K06587+K06587+K21073+K21073+K02620+K02620+K02620+K02620+K02620+K02620+K05691+K05692+K05692+K04868+K04490+K05691+K05691+K05691+K05691+K05691+K05691+K12641+K12641+K12641+K12641+K12641+K12641+K12641+K12641+K12641+K12641+K12641+K06586+K06586+K06586+K04867+K04864+K04864+K06484+K06583+K12642+K04861+K04850+K04871+K04871+K04871+K04871+K04872+K06736+K07601+K07601+K07597+K10381+K10381+K04492+K04492+…
Genetic Information Processing	Folding, sorting and degradation	RNA degradation	228	232	3.91975e-05	0.000454971	ko03018	XM_013992448.2(PNLDC1);XM_001926341.5(PNLDC1);XM_013992445.2(PNLDC1);XM_021100270.1(DIS3L);XM_021100274.1(DIS3L);XM_021066106.1(ZCCHC7);XM_021066112.1(ZCCHC7);XM_021066118.1(ZCCHC7);XM_001929006.4(EXOSC3);XM_021070299.1(EXOSC2);XM_003122238.6(EXOSC2);XM_013993938.2(EXOSC2);XM_021082992.1(PATL1);XM_021082994.1(PATL1);XM_021082993.1(PATL1);XM_021082991.1(PATL1);XM_021083528.1(LSM4);XM_021083530.1(L…	K01148+K01148+K01148+K18681+K18681+K12597+K12597+K12597+K03681+K03679+K03679+K03679+K12617+K12617+K12617+K12617+K12623+K12623+K12623+K12626+K12603+K12603+K12603+K12603+K12603+K12600+K12600+K12600+K12600+K12600+K12613+K12613+K04043+K01148+K01148+K01148+K12592+K12592+K12592+K12592+K12592+K00962+K11600+K13126+K14443+K14443+K12571+K12571+K12571+K12571+K12571+K12571+K12571+K12571+K12571+K12571+K12571+…
Human Diseases	Cancers	Breast cancer	419	433	4.35511e-05	0.000488072	ko05224	XM_003353151.4(DLL1);XM_013992416.2(DLL1);XM_021085522.1(DLL1);XM_005659096.3(DLL1);XM_021083057.1(ESR1);XM_021083070.1(ESR1);XM_021083045.1(ESR1);XM_021083009.1(ESR1);XM_021083041.1(ESR1);XM_021083075.1(ESR1);XM_021083031.1(ESR1);XM_021083061.1(ESR1);XM_021083002.1(ESR1);XM_021083012.1(ESR1);XM_021083026.1(ESR1);XM_021083018.1(ESR1);XM_021083034.1(ESR1);XM_021083050.1(ESR1);XM_021086293.1(HEY2);…	K06051+K06051+K06051+K06051+K08550+K08550+K08550+K08550+K08550+K08550+K08550+K08550+K08550+K08550+K08550+K08550+K08550+K08550+K09091+K09091+K09091+K04358+K04358+K17449+K17449+K06051+K05087+K05087+K05087+K05087+K04368+K03099+K08551+K08551+K08551+K02833+K02833+K04358+K22603+K04503+K03068+K03068+K04688+K04688+K04688+K10140+K10140+K10140+K10140+K01064+K00312+K00312+K02649+K20995+K04369+K04402+K02085+…
Cellular Processes	Transport and catabolism	Autophagy - animal	519	539	4.94845e-05	0.000536082	ko04140	XM_013992680.2(RRAGD);NM_001243623.1(RRAGD);XM_021082147.1(MAP3K7);XM_021090470.1(ATG5);XM_021090498.1(ATG5);XM_021090478.1(ATG5);XM_021090491.1(ATG5);XM_021090485.1(ATG5);XM_021093314.1(DAPK2);XM_021093392.1(DAPK2);NM_001243563.1(DAPK2);XM_021093345.1(DAPK2);XM_021097873.1(EIF2AK4);XM_021097878.1(EIF2AK4);XM_021097886.1(EIF2AK4);XM_021082920.1(IGF1R);XM_021082918.1(IGF1R);XM_021082915.1(IGF1R);N…	K16186+K16186+K04427+K08339+K08339+K08339+K08339+K08339+K08803+K08803+K08803+K08803+K16196+K16196+K16196+K05087+K05087+K05087+K05087+K02161+K02161+K02161+K04368+K17889+K08268+K16185+K08491+K08491+K07206+K02833+K02833+K01379+K04526+K04526+K04688+K04688+K04688+K17906+K17906+K17906+K02158+K08331+K08331+K08331+K08331+K08331+K08331+K08331+K08331+K08331+K08331+K08331+K17985+K17985+K17985+K17985+K17985+…
Metabolism	Glycan biosynthesis and metabolism	Mucin type O-glycan biosynthesis	120	120	5.1264e-05	0.000537445	ko00512	XM_013992918.2(GCNT3);XM_021094519.1(GCNT3);XM_021094501.1(GCNT3);XM_021094505.1(GCNT3);XM_021094496.1(GCNT3);XM_021094485.1(GCNT3);XM_013992917.2(GCNT3);XM_021094516.1(GCNT3);XM_003480538.4(GCNT1);XM_021065059.1(GCNT1);XM_021065073.1(GCNT1);XM_021065082.1(GCNT1);XM_021065067.1(GCNT1);XM_021065062.1(GCNT1);XM_021066576.1(GALNT12);XM_005661126.3(GALNT18);XM_013994903.2(GCNT4);XM_005661487.3(GCNT4)…	K09662+K09662+K09662+K09662+K09662+K09662+K09662+K09662+K00727+K00727+K00727+K00727+K00727+K00727+K00710+K00710+K09663+K09663+K09663+K09663+K09663+K09663+K00710+K00710+K00710+K00780+K00780+K00780+K00780+K00780+K00780+K00780+K00780+K00780+K00710+K00710+K00710+K00710+K00710+K03368+K03368+K03368+K03368+K03368+K03368+K03368+K03368+K03368+K00710+K00710+K00710+K00710+K00710+K00739+K00731+K00731+K00731+…
Human Diseases	Endocrine and metabolic diseases	Insulin resistance	396	409	5.73578e-05	0.00058254	ko04931	XM_021086109.1(RPS6KA2);NM_001278777.1(SLC27A2);XM_005660189.3(CREB3);XM_013993639.2(CREB3);XM_005660190.3(CREB3);XM_013993903.2(SLC27A4);XM_021069609.1(SLC27A4);XM_021069619.1(SLC27A4);XM_001926077.6(PTPA);XM_005660513.2(PTPA);XM_021069959.1(PTPA);XM_021081278.1(INS);NM_001109772.1(INS);NM_001129805.1(CPT1A);XM_021082757.1(RPS6KB2);XM_005660630.3(RPS6KB2);XM_003122462.4(RPS6KB2);NM_001044559.1(P…	K04373+K08746+K09048+K09048+K09048+K08745+K08745+K08745+K17605+K17605+K17605+K04526+K04526+K08765+K04688+K04688+K04688+K06269+K00688+K08536+K08536+K08536+K08536+K08536+K08536+K08536+K08536+K08536+K08536+K08536+K09048+K02649+K08745+K08745+K08745+K08745+K08745+K08745+K08745+K04527+K04527+K04527+K04527+K09048+K09048+K00820+K04440+K04440+K04440+K04440+K04440+K04440+K04440+K04440+K08749+K08749+K08749+…
Organismal Systems	Endocrine system	Insulin signaling pathway	496	515	6.66116e-05	0.000656024	ko04910	XM_013993029.2(SHC4);XM_003121520.4(SHC4);NM_001143716.1(MAP2K1);NM_001244619.1(CALML4);XM_021101439.1(SOS2);NM_001162889.1(SOCS4);XM_005659980.3(SOCS4);XM_005654593.3(RAPGEF1);XM_021070814.1(TSC1);XM_021082553.1(HRAS);XM_021082554.1(HRAS);XM_021081278.1(INS);NM_001109772.1(INS);XM_021082757.1(RPS6KB2);XM_005660630.3(RPS6KB2);XM_003122462.4(RPS6KB2);NM_001044559.1(PPP1CA);XM_003122588.5(PYGM);XM_…	K17449+K17449+K04368+K02183+K03099+K04697+K04697+K06277+K07206+K02833+K02833+K04526+K04526+K04688+K04688+K04688+K06269+K00688+K02158+K13296+K02649+K04345+K04345+K04527+K04527+K04527+K04527+K07196+K07196+K04369+K04372+K04372+K04372+K04372+K17447+K04440+K04440+K04440+K04440+K04440+K04440+K04440+K04440+K00844+K00844+K00844+K03259+K03259+K03259+K03259+K04739+K04739+K04739+K04739+K04739+K04739+K17445+…
Environmental Information Processing	Signal transduction	Phosphatidylinositol signaling system	425	440	7.77897e-05	0.000743577	ko04070	XM_021086423.1(SYNJ2);XM_021096806.1(PPIP5K1);XM_021096683.1(PPIP5K1);XM_021096738.1(PPIP5K1);XM_021096756.1(PPIP5K1);XM_021096824.1(PPIP5K1);XM_021096839.1(PPIP5K1);XM_021096858.1(PPIP5K1);XM_021096877.1(PPIP5K1);XM_021096881.1(PPIP5K1);XM_021096906.1(PPIP5K1);XM_021096795.1(PPIP5K1);XM_021096892.1(PPIP5K1);XM_021096676.1(PPIP5K1);XM_021096694.1(PPIP5K1);XM_021096696.1(PPIP5K1);XM_021096708.1(PP…	K20279+K13024+K13024+K13024+K13024+K13024+K13024+K13024+K13024+K13024+K13024+K13024+K13024+K13024+K13024+K13024+K13024+K13024+K13024+K13024+K13024+K13024+K13024+K13024+K13024+K13024+K13024+K13024+K13024+K13024+K13024+K13024+K13024+K13024+K13024+K05858+K05858+K05858+K02183+K00889+K00889+K05858+K00901+K00901+K00901+K00901+K00901+K00901+K00901+K00901+K00901+K00901+K00901+K00901+K00923+K02649+K00889+…
Cellular Processes	Cellular community - eukaryotes	Tight junction	681	712	9.17377e-05	0.000833791	ko04530	XM_013984302.2(AFDN);XM_021085839.1(AFDN);XM_013984267.2(AFDN);XM_013984272.2(AFDN);XM_013984277.2(AFDN);XM_013984278.2(AFDN);XM_013984285.2(AFDN);XM_013984289.2(AFDN);XM_013984296.2(AFDN);XM_021085776.1(AFDN);XM_021085824.1(AFDN);XM_021085833.1(AFDN);XM_021085831.1(AFDN);XM_021085787.1(AFDN);XM_021085803.1(AFDN);XM_021085815.1(AFDN);XM_021085843.1(AFDN);XM_013992459.2(EZR);NM_001159777.1(CLDN20)…	K05702+K05702+K05702+K05702+K05702+K05702+K05702+K05702+K05702+K05702+K05702+K05702+K05702+K05702+K05702+K05702+K05702+K08007+K06087+K04426+K04426+K04426+K04426+K21108+K21108+K21108+K07902+K21110+K21110+K21110+K21110+K21110+K10591+K10591+K10591+K10591+K10591+K10591+K05701+K05701+K05701+K05701+K05701+K05701+K05701+K05701+K05701+K05701+K05701+K05701+K05701+K05701+K05701+K13305+K13305+K13305+K13305+…
Environmental Information Processing	Signal transduction	Notch signaling pathway	169	171	9.3776e-05	0.000833791	ko04330	XM_003353151.4(DLL1);XM_013992416.2(DLL1);XM_021085522.1(DLL1);XM_005659096.3(DLL1);XM_001925318.6(HDAC2);NM_001244418.1(DLL4);XM_003122698.4(DTX4);XM_013994298.2(DTX4);XM_021082996.1(DTX4);XM_021083631.1(NOTCH3);XM_003123646.5(MAML1);XM_021085997.1(LFNG);XM_021085995.1(LFNG);XM_021085998.1(LFNG);XM_021086000.1(LFNG);XM_021085994.1(LFNG);XM_021086001.1(LFNG);XM_021085999.1(LFNG);XM_013995517.2(DT…	K06051+K06051+K06051+K06051+K06067+K06051+K06058+K06058+K06058+K20995+K06061+K05948+K05948+K05948+K05948+K05948+K05948+K05948+K06058+K06058+K06058+K06058+K06058+K06058+K06058+K06058+K06058+K06058+K06058+K06058+K06058+K06058+K04498+K06059+K06059+K06059+K06059+K06171+K06171+K06172+K06172+K20994+K20994+K20994+K04498+K05948+K06058+K06058+K06058+K06058+K06058+K06058+K06058+K06058+K06058+K06058+K06058+…
Human Diseases	Cancers	Pathways in cancer	1615	1711	9.49239e-05	0.000833791	ko05200	XM_003353151.4(DLL1);XM_013992416.2(DLL1);XM_021085522.1(DLL1);XM_005659096.3(DLL1);XM_021083057.1(ESR1);XM_021083070.1(ESR1);XM_021083045.1(ESR1);XM_021083009.1(ESR1);XM_021083041.1(ESR1);XM_021083075.1(ESR1);XM_021083031.1(ESR1);XM_021083061.1(ESR1);XM_021083002.1(ESR1);XM_021083012.1(ESR1);XM_021083026.1(ESR1);XM_021083018.1(ESR1);XM_021083034.1(ESR1);XM_021083050.1(ESR1);XM_005659183.3(IFNGR1…
Environmental Information Processing	Signaling molecules and interaction	ECM-receptor interaction	235	240	9.93759e-05	0.000849925	ko04512	XM_013992423.2(THBS2);XM_013992422.2(THBS2);XM_003121273.4(COL9A1);XM_021089350.1(COL9A1);XM_013992761.2(LAMA4);NM_001244536.1(THBS1);XM_021100519.1(ITGA11);XM_021100522.1(ITGA11);XM_021083188.1(TNC);XM_021083179.1(TNC);XM_021083169.1(TNC);XM_021083176.1(TNC);XM_021083166.1(TNC);XM_021083172.1(TNC);XM_021083182.1(TNC);XM_021083140.1(TNC);XM_021083159.1(TNC);XM_021083143.1(TNC);XM_021083154.1(TNC)…	K04659+K04659+K08131+K08131+K06241+K16857+K06587+K06587+K06252+K06252+K06252+K06252+K06252+K06252+K06252+K06252+K06252+K06252+K06252+K06252+K06252+K06252+K06252+K06252+K06252+K06252+K06252+K06247+K06256+K06256+K06256+K06256+K06256+K06256+K06256+K06256+K06256+K06256+K06256+K06256+K04659+K04659+K06257+K06257+K04659+K06258+K06586+K06586+K06586+K06484+K06583+K03900+K03900+K19719+K06264+K06254+K06254+…
Human Diseases	Endocrine and metabolic diseases	Cushing syndrome	551	574	0.000107336	0.000894465	ko04934	XM_021095635.1(USP8);XM_021095647.1(USP8);XM_021095634.1(USP8);XM_021095641.1(USP8);XM_021095657.1(USP8);XM_021097762.1(PLCB2);XM_021097773.1(PLCB2);XM_021097783.1(PLCB2);NM_001143716.1(MAP2K1);XM_021082822.1(CDKN2B);XM_021082816.1(CDKN2B);XM_005660189.3(CREB3);XM_013993639.2(CREB3);XM_005660190.3(CREB3);XM_021082957.1(NR5A1);XM_021082954.1(NR5A1);NM_214179.1(NR5A1);XM_003353704.4(WDR5);XM_021082…	K11839+K11839+K11839+K11839+K11839+K05858+K05858+K05858+K04368+K04685+K04685+K09048+K09048+K09048+K08560+K08560+K08560+K14963+K04503+K17767+K17767+K14970+K14970+K14970+K05858+K09048+K04877+K01064+K00312+K00312+K04345+K04345+K12473+K12473+K12473+K12473+K12473+K09048+K09048+K04369+K02085+K18437+K18437+K18437+K18437+K18437+K18437+K18437+K18437+K18437+K02085+K02620+K02620+K02620+K02620+K02620+K02620+…
Human Diseases	Drug resistance	Endocrine resistance	345	356	0.000128475	0.00104386	ko01522	XM_003353151.4(DLL1);XM_013992416.2(DLL1);XM_021085522.1(DLL1);XM_005659096.3(DLL1);XM_021083057.1(ESR1);XM_021083070.1(ESR1);XM_021083045.1(ESR1);XM_021083009.1(ESR1);XM_021083041.1(ESR1);XM_021083075.1(ESR1);XM_021083031.1(ESR1);XM_021083061.1(ESR1);XM_021083002.1(ESR1);XM_021083012.1(ESR1);XM_021083026.1(ESR1);XM_021083018.1(ESR1);XM_021083034.1(ESR1);XM_021083050.1(ESR1);XM_013993029.2(SHC4);…	K06051+K06051+K06051+K06051+K08550+K08550+K08550+K08550+K08550+K08550+K08550+K08550+K08550+K08550+K08550+K08550+K08550+K08550+K17449+K17449+K06051+K05087+K05087+K05087+K05087+K02161+K02161+K02161+K04368+K03099+K08551+K08551+K08551+K02833+K02833+K04503+K04688+K04688+K04688+K02158+K02649+K20995+K04345+K04345+K05931+K05931+K05931+K05931+K04369+K17447+K04440+K04440+K04440+K04440+K04440+K04440+K04440+…
Human Diseases	Cancers	Transcriptional misregulation in cancers	647	677	0.000192454	0.00152555	ko05202	XM_001925318.6(HDAC2);NM_001244422.2(SPINT1);XM_021101449.1(SPINT1);XM_005659734.3(SPINT1);XM_013993158.2(SPINT1);XM_021101376.1(SPINT1);XM_013993159.2(SPINT1);XM_021082920.1(IGF1R);XM_021082918.1(IGF1R);XM_021082915.1(IGF1R);NM_214172.1(IGF1R);NM_001199718.1(SIX1);NM_001244614.1(SIX4);XM_013993477.2(LOC100359361);XM_021066178.1(LOC100359361);XM_013993522.2(MLLT3);XM_003121886.6(MLLT3);XM_0139935…	K06067+K15619+K15619+K15619+K15619+K15619+K15619+K05087+K05087+K05087+K05087+K15614+K15615+K09283+K09283+K15187+K15187+K15187+K09383+K09383+K09383+K09383+K09383+K08559+K08559+K08559+K03172+K03172+K03172+K03172+K15610+K15610+K15610+K08524+K08524+K08524+K08524+K08524+K08524+K08524+K08524+K08524+K08524+K08524+K08524+K08524+K08524+K08524+K08524+K08524+K08524+K08524+K08524+K08524+K08524+K08524+K08524+…
Metabolism	Glycan biosynthesis and metabolism	Glycosphingolipid biosynthesis - lacto and neolacto series	130	131	0.000253807	0.00196398	ko00601	NM_001323055.1(GGTA1P);NM_001323056.1(GGTA1P);NM_213810.3(GGTA1P);XM_021081694.1(GGTA1P);XM_013993815.2(GGTA1P);XM_013993814.2(GGTA1P);XM_005660399.3(GGTA1P);XM_013993817.2(GGTA1P);XM_005660402.3(GGTA1P);XM_021081683.1(GGTA1P);XM_013987482.2(B3GNT3);XM_013987481.2(B3GNT3);XM_003123499.4(B3GNT3);XM_013987483.2(B3GNT3);XM_013987484.2(B3GNT3);XM_013987485.2(B3GNT3);XM_003123094.6(LOC100513844);XM_01…	K00743+K00743+K00743+K00743+K00743+K00743+K00743+K00743+K00743+K00743+K07970+K07970+K07970+K07970+K07970+K07970+K00716+K00716+K00716+K00716+K00741+K00741+K07968+K07968+K07968+K07968+K07968+K07968+K01988+K01988+K03371+K03371+K03371+K00718+K00718+K00718+K00718+K00718+K00718+K00718+K07968+K07968+K07968+K07968+K07967+K07967+K00781+K00781+K00781+K00781+K00781+K00781+K00781+K00781+K00781+K00781+K00781+…
Organismal Systems	Nervous system	Neurotrophin signaling pathway	449	467	0.000272767	0.00206161	ko04722	XM_021086109.1(RPS6KA2);XM_021072505.1(MAP3K5);XM_021072507.1(MAP3K5);XM_021072516.1(MAP3K5);XM_021072512.1(MAP3K5);XM_021084231.1(FOXO3);XM_021084213.1(FOXO3);XM_021084221.1(FOXO3);XM_013993029.2(SHC4);XM_003121520.4(SHC4);XM_021099599.1(BCL2);XM_021099602.1(BCL2);XM_021099593.1(BCL2);NM_001143716.1(MAP2K1);XM_021100479.1(MAP2K5);XM_021100474.1(MAP2K5);XM_021100477.1(MAP2K5);XM_021100463.1(MAP2K…	K04373+K04426+K04426+K04426+K04426+K09408+K09408+K09408+K17449+K17449+K02161+K02161+K02161+K04368+K04463+K04463+K04463+K04463+K04463+K04463+K04463+K04463+K04463+K04463+K04463+K04463+K04463+K02183+K03099+K05101+K05101+K05101+K05101+K05101+K06619+K06619+K06619+K06277+K02833+K02833+K02158+K03175+K03175+K04355+K04355+K04355+K04355+K04355+K04355+K02649+K04431+K04431+K04431+K04431+K04431+K04369+K08888+…
Organismal Systems	Nervous system	Long-term potentiation	254	261	0.000338911	0.00250332	ko04720	XM_021086109.1(RPS6KA2);XM_021087033.1(GRM1);XM_005659163.3(GRM1);XM_021087041.1(GRM1);XM_021097762.1(PLCB2);XM_021097773.1(PLCB2);XM_021097783.1(PLCB2);NM_001143716.1(MAP2K1);NM_001244619.1(CALML4);XM_003360804.3(PPP3R2);XM_021082553.1(HRAS);XM_021082554.1(HRAS);NM_001044559.1(PPP1CA);XM_021082884.1(PLCB3);XM_003123353.4(PRKACA);XM_003354103.4(PRKACA);NM_001244550.1(MAP2K2);XM_021084617.1(CAMK4)…	K04373+K04603+K04603+K04603+K05858+K05858+K05858+K04368+K02183+K06268+K02833+K02833+K06269+K05858+K04345+K04345+K04369+K05869+K05869+K05869+K05869+K05869+K05869+K05869+K05869+K04515+K04515+K04515+K04515+K04515+K04515+K04515+K04371+K19662+K19662+K05209+K05209+K04498+K06268+K02183+K06269+K06269+K06269+K08048+K08048+K07828+K04353+K04353+K04353+K04353+K04353+K04353+K04353+K04353+K04353+K04353+K04498+…
Human Diseases	Infectious diseases	Amoebiasis	271	279	0.000371055	0.00267985	ko05146	XM_021082745.1(ARG1);XM_005659190.2(ARG1);XM_021082739.1(ARG1);XM_021082747.1(ARG1);NM_214048.2(ARG1);XM_013992761.2(LAMA4);XM_021097762.1(PLCB2);XM_021097773.1(PLCB2);XM_021097783.1(PLCB2);NM_001244161.1(SERPINB10);XM_021099546.1(LOC110261637);XM_021099551.1(SERPINB13);XM_021099560.1(SERPINB13);XM_005654507.3(GNA14);NM_001097518.1(GNA14);NM_001113039.2(TLR4);NM_001293316.1(TLR4);NM_001293317.1(T…	K01476+K01476+K01476+K01476+K01476+K06241+K05858+K05858+K05858+K13963+K13963+K13963+K13963+K04636+K04636+K10160+K10160+K10160+K06247+K10955+K05858+K02649+K04345+K04345+K04637+K05427+K04391+K06461+K06461+K06461+K06461+K06461+K06461+K19662+K19662+K04519+K04519+K04386+K04386+K04386+K04386+K04386+K04386+K04387+K04387+K04387+K05725+K05725+K05725+K05725+K05725+K05725+K05725+K05725+K05725+K05725+K05725+…
Human Diseases	Infectious diseases	Human papillomavirus infection	1075	1136	0.000450793	0.00309535	ko05165	XM_021085497.1(LOC100125545);XM_013992423.2(THBS2);XM_013992422.2(THBS2);XM_003121192.5(TBPL1);XM_021086293.1(HEY2);XM_013992576.2(HEY2);NM_001243329.1(HEY2);XM_003121273.4(COL9A1);XM_021089350.1(COL9A1);XM_013992761.2(LAMA4);XM_001925318.6(HDAC2);NM_001244536.1(THBS1);NM_001243181.2(UBE3A);NM_001258279.1(UBE3A);XM_021076100.1(UBE3A);NM_001143716.1(MAP2K1);XM_021100519.1(ITGA11);XM_021100522.1(IT…	K03120+K04659+K04659+K03120+K09091+K09091+K09091+K08131+K08131+K06241+K06067+K16857+K10587+K10587+K10587+K04368+K06587+K06587+K03099+K03120+K03120+K03120+K03120+K03120+K03120+K03120+K09048+K09048+K09048+K02152+K06252+K06252+K06252+K06252+K06252+K06252+K06252+K06252+K06252+K06252+K06252+K06252+K06252+K06252+K06252+K06252+K06252+K06252+K06252+K06247+K07206+K02833+K02833+K02373+K04503+K02154+K02154+…
Organismal Systems	Aging	Longevity regulating pathway - mammal	338	350	0.000453779	0.00309535	ko04211	NM_214127.2(SOD2);XM_021090470.1(ATG5);XM_021090498.1(ATG5);XM_021090478.1(ATG5);XM_021090491.1(ATG5);XM_021090485.1(ATG5);XM_021084231.1(FOXO3);XM_021084213.1(FOXO3);XM_021084221.1(FOXO3);XM_021090872.1(SESN1);XM_021090868.1(SESN1);XM_021090862.1(SESN1);XM_021090855.1(SESN1);XM_021082920.1(IGF1R);XM_021082918.1(IGF1R);XM_021082915.1(IGF1R);NM_214172.1(IGF1R);XM_005660189.3(CREB3);XM_013993639.2(…	K04564+K08339+K08339+K08339+K08339+K08339+K09408+K09408+K09408+K10141+K10141+K10141+K10141+K05087+K05087+K05087+K05087+K09048+K09048+K09048+K07206+K02833+K02833+K04526+K04526+K04688+K04688+K04688+K08331+K08331+K08331+K08331+K08331+K08331+K08331+K08331+K08331+K08331+K08331+K09048+K03781+K03781+K02649+K04345+K04345+K04527+K04527+K04527+K04527+K09048+K09048+K07298+K07298+K07298+K03259+K03259+K03259+…
Human Diseases	Cancers	MicroRNAs in cancer	517	540	0.00045716	0.00309535	ko05206	XM_013992459.2(EZR);XM_021091501.1(MARCKS);XM_005659529.1(TPM1);XM_005659532.1(TPM1);XM_005659533.3(TPM1);XM_005659534.3(TPM1);XM_021084476.1(TPM1);XM_005659525.2(TPM1);XM_005659523.1(TPM1);XM_005659524.2(TPM1);XM_005659526.3(TPM1);XM_021090125.1(TPM1);XM_005659518.3(TPM1);XM_005659527.3(TPM1);XM_005659530.3(TPM1);NM_001097483.2(TPM1);XM_021083935.1(TPM1);XM_005659521.2(TPM1);XM_021091096.1(TPM1)…	K08007+K12561+K10373+K10373+K10373+K10373+K10373+K10373+K10373+K10373+K10373+K10373+K10373+K10373+K10373+K10373+K10373+K10373+K10373+K10373+K10373+K10373+K17449+K17449+K17460+K17460+K17460+K17460+K17460+K17460+K17460+K17460+K17460+K17460+K17460+K17460+K17460+K17460+K17460+K17460+K16857+K10139+K02161+K02161+K02161+K04368+K17387+K17387+K17387+K17387+K03099+K09283+K09283+K17461+K17461+K17461+K17461+…
Cellular Processes	Cellular community - eukaryotes	Signaling pathways regulating pluripotency of stem cells	416	433	0.000579879	0.00384613	ko04550	XM_005659448.3(SMAD2);XM_021092745.1(SMAD2);XM_021092903.1(SMAD2);XM_005659449.3(SMAD2);XM_021092635.1(SMAD2);XM_013992841.2(SMAD2);NM_001256148.1(SMAD2);XM_013985326.2(SMAD4);NM_214072.1(SMAD4);XM_005654429.3(SMAD4);XM_021082766.1(SMAD4);XM_021095149.1(ONECUT1);XM_005659590.3(ONECUT1);XM_001928991.5(ONECUT1);XM_021082920.1(IGF1R);XM_021082918.1(IGF1R);XM_021082915.1(IGF1R);NM_214172.1(IGF1R);NM_…	K04500+K04500+K04500+K04500+K04500+K04500+K04500+K04501+K04501+K04501+K04501+K08026+K08026+K08026+K05087+K05087+K05087+K05087+K04368+K04500+K04500+K10164+K04662+K04662+K04662+K04662+K04662+K04447+K04447+K04447+K04447+K04447+K17846+K17846+K02833+K02833+K08031+K08031+K08031+K08031+K08031+K08031+K08031+K08031+K08031+K08031+K08031+K08031+K08031+K08031+K08031+K08031+K01064+K00312+K00312+K02649+K11218+…
Environmental Information Processing	Signal transduction	Ras signaling pathway	763	803	0.000657885	0.00427625	ko04014	XM_013984302.2(AFDN);XM_021085839.1(AFDN);XM_013984267.2(AFDN);XM_013984272.2(AFDN);XM_013984277.2(AFDN);XM_013984278.2(AFDN);XM_013984285.2(AFDN);XM_013984289.2(AFDN);XM_013984296.2(AFDN);XM_021085776.1(AFDN);XM_021085824.1(AFDN);XM_021085833.1(AFDN);XM_021085831.1(AFDN);XM_021085787.1(AFDN);XM_021085803.1(AFDN);XM_021085815.1(AFDN);XM_021085843.1(AFDN);XM_001924730.4(GNB5);XM_013993026.2(FGF7);…	K05702+K05702+K05702+K05702+K05702+K05702+K05702+K05702+K05702+K05702+K05702+K05702+K05702+K05702+K05702+K05702+K05702+K04539+K04358+K04358+K17449+K17449+K16342+K16342+K16342+K16342+K16342+K16342+K05735+K05735+K05735+K04350+K04350+K04350+K04350+K04350+K04350+K04350+K05087+K05087+K05087+K05087+K04368+K02183+K07941+K07941+K03099+K07826+K07826+K07826+K07826+K05121+K05121+K05121+K05121+K05121+K05121+…
Human Diseases	Cancers	Colorectal cancer	330	342	0.000673781	0.0042937	ko05210	XM_005659448.3(SMAD2);XM_021092745.1(SMAD2);XM_021092903.1(SMAD2);XM_005659449.3(SMAD2);XM_021092635.1(SMAD2);XM_013992841.2(SMAD2);NM_001256148.1(SMAD2);XM_013985326.2(SMAD4);NM_214072.1(SMAD4);XM_005654429.3(SMAD4);XM_021082766.1(SMAD4);XM_021073445.1(DCC);XM_021073448.1(DCC);XM_021073456.1(DCC);XM_021073460.1(DCC);XM_021073463.1(DCC);XM_013992856.2(DCC);XM_021099599.1(BCL2);XM_021099602.1(BCL2…	K04500+K04500+K04500+K04500+K04500+K04500+K04500+K04501+K04501+K04501+K04501+K06765+K06765+K06765+K06765+K06765+K06765+K02161+K02161+K02161+K10131+K04368+K04500+K04500+K03099+K04674+K04674+K04674+K08732+K08732+K08732+K08732+K08732+K08732+K08732+K08732+K08732+K02833+K02833+K04503+K04688+K04688+K04688+K02158+K10140+K10140+K10140+K10140+K02649+K04369+K04402+K02085+K04440+K04440+K04440+K04440+K04440+…
Metabolism	Nucleotide metabolism	Purine metabolism	507	530	0.000688615	0.00430385	ko00230	XM_021071805.1(PDE10A);XM_021087541.1(PDE7B);XM_021087543.1(PDE7B);XM_021087565.1(PDE7B);XM_021087547.1(PDE7B);XM_021087554.1(PDE7B);XM_021087558.1(PDE7B);XM_021087561.1(PDE7B);XM_021087933.1(ENPP1);XM_021087944.1(ENPP1);XM_021087960.1(ENPP3);XM_021087953.1(ENPP3);XM_001927095.4(NT5E);XM_021091043.1(AK9);XM_021091055.1(AK9);XM_021091041.1(AK9);XM_021091050.1(AK9);XM_021091063.1(AK9);XM_003480468.…	K18438+K18436+K18436+K18436+K18436+K18436+K18436+K18436+K01513+K01513+K01513+K01513+K19970+K18533+K18533+K18533+K18533+K18533+K02325+K02325+K00944+K00944+K00944+K01487+K12324+K12324+K12324+K12324+K03005+K02326+K00939+K00939+K00939+K00939+K00939+K00939+K03007+K03505+K02321+K02321+K02321+K02321+K02321+K03015+K13296+K01490+K01490+K01490+K01490+K01490+K01490+K01490+K00942+K00942+K00942+K00942+K00942+…
Environmental Information Processing	Signal transduction	VEGF signaling pathway	219	225	0.000856534	0.00525233	ko04370	XM_021097299.1(PLA2G4F);XM_021097313.1(PLA2G4D);XM_021097333.1(PLA2G4E);XM_021097326.1(PLA2G4E);XM_021097341.1(PLA2G4E);NM_001204400.1(PLA2G4B);NM_001143716.1(MAP2K1);XM_003360804.3(PPP3R2);XM_021082553.1(HRAS);XM_021082554.1(HRAS);XM_021082883.1(BAD);XM_021083506.1(PIK3R2);NM_001244550.1(MAP2K2);XM_021084309.1(SHC2);XM_021085753.1(RAC1);NM_001243585.1(RAC1);XM_021088019.1(MAPK3);XM_021086459.1(P…	K16342+K16342+K16342+K16342+K16342+K16342+K04368+K06268+K02833+K02833+K02158+K02649+K04369+K17447+K04392+K04392+K04371+K19662+K19662+K06268+K05725+K05725+K05725+K05725+K05725+K05725+K05725+K05725+K05725+K05725+K05725+K05725+K05725+K05725+K05725+K05725+K05725+K05725+K05725+K05725+K05725+K05725+K05725+K05725+K05725+K05725+K05725+K05725+K05725+K05725+K05725+K05725+K05725+K05725+K05725+K05725+K05725+…
Metabolism	Glycan biosynthesis and metabolism	N-Glycan biosynthesis	159	162	0.00088798	0.00534433	ko00510	XM_021082358.1(MAN1A1);NM_213885.1(MAN1A1);XM_013993690.2(ALG2);NM_001101029.1(ALG2);NM_001244059.1(DPM2);XM_001928919.5(DOLK);XM_003122214.5(DOLPP1);XM_013993925.2(DOLPP1);XM_013993923.2(DOLPP1);XM_021080661.1(GANAB);XM_021080669.1(GANAB);XM_005660772.3(GANAB);NM_213904.1(GANAB);XM_021080674.1(GANAB);XM_021082399.1(MGAT1);XM_013991813.2(MGAT1);XM_021082379.1(MGAT1);XM_013991801.2(MGAT1);XM_02108…	K01230+K01230+K03843+K03843+K09658+K00902+K07252+K07252+K07252+K05546+K05546+K05546+K05546+K05546+K00726+K00726+K00726+K00726+K00726+K00726+K00726+K00726+K00726+K00726+K00726+K00726+K00726+K00738+K01231+K03842+K00779+K00779+K00779+K00779+K00738+K00738+K00738+K00738+K01228+K07968+K07968+K07968+K07968+K07968+K07968+K09659+K09659+K01230+K07441+K07441+K07441+K07441+K07441+K07441+K03847+K03847+K00737+…
Organismal Systems	Nervous system	Synaptic vesicle cycle	253	261	0.000989186	0.00584519	ko04721	XM_021073077.1(RIMS1);XM_021073090.1(RIMS1);XM_021073084.1(RIMS1);XM_021073092.1(RIMS1);XM_021073094.1(RIMS1);XM_021073097.1(RIMS1);XM_021073099.1(RIMS1);XM_021073108.1(RIMS1);XM_021073112.1(RIMS1);XM_021073103.1(RIMS1);XM_021073110.1(RIMS1);XM_021072889.1(RIMS1);XM_021072899.1(RIMS1);XM_021072906.1(RIMS1);XM_021072912.1(RIMS1);XM_021072919.1(RIMS1);XM_021072927.1(RIMS1);XM_021072942.1(RIMS1);XM_…	K15291+K15291+K15291+K15291+K15291+K15291+K15291+K15291+K15291+K15291+K15291+K15291+K15291+K15291+K15291+K15291+K15291+K15291+K15291+K15291+K15291+K15291+K15291+K15291+K15291+K15291+K15291+K15291+K15291+K15291+K15291+K15291+K15291+K15291+K15291+K15291+K15291+K15291+K15291+K15291+K15291+K15291+K15291+K15291+K15291+K15291+K15291+K15291+K15291+K15291+K15293+K15293+K15293+K15293+K15293+K15293+K15293+…
Organismal Systems	Sensory system	Inflammatory mediator regulation of TRP channels	381	397	0.00133962	0.00777457	ko04750	XM_021097299.1(PLA2G4F);XM_021097313.1(PLA2G4D);XM_021097333.1(PLA2G4E);XM_021097326.1(PLA2G4E);XM_021097341.1(PLA2G4E);NM_001204400.1(PLA2G4B);XM_021097762.1(PLCB2);XM_021097773.1(PLCB2);XM_021097783.1(PLCB2);NM_001244619.1(CALML4);XM_003353488.4(PTGER2);XM_021062478.1(PRKCH);NM_001044559.1(PPP1CA);XM_021082884.1(PLCB3);XM_021083506.1(PIK3R2);XM_003123353.4(PRKACA);XM_003354103.4(PRKACA);XM_0056…	K16342+K16342+K16342+K16342+K16342+K16342+K05858+K05858+K05858+K02183+K04259+K18051+K06269+K05858+K02649+K04345+K04345+K04440+K04440+K04440+K04440+K04440+K04440+K04440+K04440+K04234+K04515+K04515+K04515+K04515+K04515+K04515+K04515+K19662+K19662+K08049+K08049+K08049+K08049+K04519+K04519+K04386+K04386+K04386+K04386+K04386+K04386+K02183+K18050+K18050+K18050+K06269+K06269+K06269+K08043+K08043+K08048+…
Organismal Systems	Immune system	Fc epsilon RI signaling pathway	209	215	0.00151325	0.00862817	ko04664	XM_021084350.1(FYN);XM_021084361.1(FYN);XM_021084347.1(FYN);XM_021084373.1(FYN);XM_021084366.1(FYN);XM_021097299.1(PLA2G4F);XM_021097313.1(PLA2G4D);XM_021097333.1(PLA2G4E);XM_021097326.1(PLA2G4E);XM_021097341.1(PLA2G4E);NM_001204400.1(PLA2G4B);NM_001143716.1(MAP2K1);XM_021101439.1(SOS2);XM_021071384.1(VAV2);XM_005654614.3(VAV2);XM_021071347.1(VAV2);XM_021071364.1(VAV2);XM_021071375.1(VAV2);XM_005…	K05703+K05703+K05703+K05703+K05703+K16342+K16342+K16342+K16342+K16342+K16342+K04368+K03099+K05730+K05730+K05730+K05730+K05730+K05730+K05730+K05730+K05730+K05730+K02833+K02833+K08090+K08090+K02649+K04431+K04431+K04431+K04431+K04431+K05730+K05730+K04369+K04440+K04440+K04440+K04440+K04440+K04440+K04440+K04440+K05427+K05428+K05428+K05435+K05435+K05435+K05435+K04392+K04392+K04371+K07362+K06276+K03099+…
Metabolism	Glycan biosynthesis and metabolism	Mannose type O-glycan biosyntheis	77	77	0.00177787	0.00996219	ko00515	XM_003121263.4(B3GAT2);XM_021089488.1(B3GAT2);XM_021089491.1(B3GAT2);XM_021070519.1(POMT1);XM_003122249.4(POMT1);XM_005654585.3(POMT1);XM_013986968.1(POMT1);XM_021070509.1(POMT1);XM_005654584.2(POMT1);XM_005654583.3(POMT1);XM_013986981.2(POMT1);NM_001315579.1(B4GAT1);XM_021083119.1(LARGE2);XM_003122831.4(LARGE2);XM_021083118.1(LARGE2);XM_021087174.1(CHST10);XM_021087173.1(CHST10);XM_021087170.1(C…	K10157+K10157+K10157+K00728+K00728+K00728+K00728+K00728+K00728+K00728+K00728+K21032+K09668+K09668+K09668+K09674+K09674+K09674+K09674+K09674+K09674+K09674+K07968+K07968+K07968+K07968+K07968+K07968+K21052+K21052+K21052+K19873+K19873+K19873+K19873+K07968+K07968+K07968+K07968+K09666+K09666+K09666+K09666+K07967+K07967+K00781+K00781+K00781+K00781+K00781+K00781+K00781+K00781+K00781+K00781+K00781+K00781+…
Organismal Systems	Nervous system	Glutamatergic synapse	421	440	0.00182321	0.0100431	ko04724	XM_021087033.1(GRM1);XM_005659163.3(GRM1);XM_021087041.1(GRM1);XM_021073336.1(GRIK2);XM_021073385.1(GRIK2);XM_021073366.1(GRIK2);XM_021073356.1(GRIK2);XM_021073346.1(GRIK2);XM_021073345.1(GRIK2);XM_021073376.1(GRIK2);XM_001924730.4(GNB5);XM_021097299.1(PLA2G4F);XM_021097313.1(PLA2G4D);XM_021097333.1(PLA2G4E);XM_021097326.1(PLA2G4E);XM_021097341.1(PLA2G4E);NM_001204400.1(PLA2G4B);XM_021097762.1(PL…	K04603+K04603+K04603+K05202+K05202+K05202+K05202+K05202+K05202+K05202+K04539+K16342+K16342+K16342+K16342+K16342+K16342+K05858+K05858+K05858+K07826+K07826+K07826+K07826+K05612+K05213+K05213+K06268+K05213+K04545+K04545+K04545+K15009+K00910+K00910+K00910+K00910+K00910+K00910+K05858+K04540+K04540+K05613+K05613+K05613+K05613+K05613+K05613+K12302+K12302+K15010+K15010+K15010+K15010+K05617+K04345+K04345+…
Human Diseases	Cancers	Renal cell carcinoma	223	230	0.00189966	0.0102898	ko05211	XM_021097786.1(PAK6);XM_021097791.1(PAK6);XM_021097802.1(PAK6);NM_001143716.1(MAP2K1);XM_021101439.1(SOS2);NM_001123124.1(HIF1A);XM_005654593.3(RAPGEF1);XM_021082553.1(HRAS);XM_021082554.1(HRAS);XM_021082883.1(BAD);XM_021083506.1(PIK3R2);NM_001244550.1(MAP2K2);XM_021085753.1(RAC1);NM_001243585.1(RAC1);XM_021088019.1(MAPK3);XM_005662184.3(CREBBP);XM_003124746.4(ELOB);XM_021085860.1(TGFA);NM_001097…	K05735+K05735+K05735+K04368+K03099+K08268+K06277+K02833+K02833+K02158+K02649+K04369+K04392+K04392+K04371+K04498+K03873+K08774+K09095+K03099+K03099+K03099+K03099+K03099+K03872+K03872+K03872+K13105+K09097+K09097+K09097+K09097+K09097+K09097+K09097+K09097+K07828+K04353+K04353+K04353+K04353+K04353+K04353+K04353+K04353+K04353+K04353+K04498+K03868+K03868+K07836+K07836+K07827+K07827+K07827+K07827+K07827+…
Environmental Information Processing	Signal transduction	Hippo signaling pathway - multiple species	101	102	0.00221188	0.0117846	ko04392	XM_005654323.3(FRMD1);XM_021085716.1(FRMD1);XM_021085728.1(FRMD1);XM_005659149.3(LATS1);XM_001927720.7(SAV1);XM_021101841.1(FRMD6);XM_021101859.1(FRMD6);XM_021101852.1(FRMD6);XM_021101869.1(FRMD6);XM_013993402.1(FRMD6);XM_021076972.1(TEAD1);XM_021077005.1(TEAD1);XM_021077053.1(TEAD1);XM_021077040.1(TEAD1);XM_021077046.1(TEAD1);XM_021077049.1(TEAD1);XM_021077034.1(TEAD1);XM_021076976.1(TEAD1);XM_0…	K16821+K16821+K16821+K08791+K16686+K16822+K16822+K16822+K16822+K16822+K09448+K09448+K09448+K09448+K09448+K09448+K09448+K09448+K09448+K09448+K09448+K09448+K09448+K09448+K09448+K09448+K06685+K04412+K04412+K08960+K08960+K08960+K08960+K08960+K08960+K08960+K08960+K08960+K08960+K09448+K16682+K16682+K09448+K09448+K09448+K09448+K09448+K09448+K16682+K06685+K06685+K06685+K06685+K09854+K09854+K16507+K16669+…
Organismal Systems	Aging	Longevity regulating pathway - multiple species	201	207	0.00236601	0.0124025	ko04213	NM_214127.2(SOD2);XM_021090470.1(ATG5);XM_021090498.1(ATG5);XM_021090478.1(ATG5);XM_021090491.1(ATG5);XM_021090485.1(ATG5);XM_021084231.1(FOXO3);XM_021084213.1(FOXO3);XM_021084221.1(FOXO3);XM_001925318.6(HDAC2);XM_021082920.1(IGF1R);XM_021082918.1(IGF1R);XM_021082915.1(IGF1R);NM_214172.1(IGF1R);XM_021082553.1(HRAS);XM_021082554.1(HRAS);XM_021081278.1(INS);NM_001109772.1(INS);XM_021082757.1(RPS6KB…	K04564+K08339+K08339+K08339+K08339+K08339+K09408+K09408+K09408+K06067+K05087+K05087+K05087+K05087+K02833+K02833+K04526+K04526+K04688+K04688+K04688+K03781+K03781+K02649+K04345+K04345+K04527+K04527+K04527+K04527+K17445+K17445+K08049+K08049+K08049+K08049+K08043+K08043+K08048+K08048+K03283+K07199+K07199+K07828+K08046+K07200+K07200+K07200+K07200+K07827+K07827+K07827+K07827+K07827+K05459+K05459+K05459+…
Cellular Processes	Transport and catabolism	Lysosome	302	314	0.0025557	0.0130957	ko04142	XM_021090988.1(CD164);XM_001924626.5(CD164);XM_003121410.4(SLC17A5);XM_013985139.2(SLC17A5);XM_005654403.3(SLC17A5);XM_013992999.2(AP4E1);XM_001924871.7(AP4E1);XM_013993000.2(AP4E1);XM_021066021.1(CLTA);XM_021066009.1(CLTA);XM_021066010.1(CLTA);XM_021066013.1(CLTA);NM_001037721.1(CTSD);XM_005660614.3(TCIRG1);XM_021082733.1(TCIRG1);XM_003122433.4(TCIRG1);XM_005660613.3(TCIRG1);XM_003122495.4(CTSF)…	K06546+K06546+K12301+K12301+K12301+K12400+K12400+K12400+K04644+K04644+K04644+K04644+K01379+K02154+K02154+K02154+K02154+K01373+K01373+K01373+K08569+K08569+K14410+K12393+K12393+K12393+K01158+K12311+K12311+K12393+K12393+K14379+K14379+K14379+K14379+K04992+K04992+K04992+K12396+K12396+K12396+K04645+K04645+K04645+K04645+K12373+K12397+K12397+K01135+K01135+K12402+K12402+K12394+K12389+K12389+K12389+K12389+…
Environmental Information Processing	Signal transduction	AMPK signaling pathway	443	464	0.00258316	0.0130957	ko04152	XM_021082147.1(MAP3K7);XM_021084231.1(FOXO3);XM_021084213.1(FOXO3);XM_021084221.1(FOXO3);XM_021082920.1(IGF1R);XM_021082918.1(IGF1R);XM_021082915.1(IGF1R);NM_214172.1(IGF1R);XM_005660189.3(CREB3);XM_013993639.2(CREB3);XM_005660190.3(CREB3);XM_005660403.3(RAB14);XM_021070814.1(TSC1);XM_021081278.1(INS);NM_001109772.1(INS);XM_021082686.1(CCND1);NM_001129805.1(CPT1A);XM_021082757.1(RPS6KB2);XM_00566…	K04427+K09408+K09408+K09408+K05087+K05087+K05087+K05087+K09048+K09048+K09048+K07881+K07206+K04526+K04526+K04503+K08765+K04688+K04688+K04688+K11584+K09048+K02649+K07901+K07905+K13088+K04527+K04527+K04527+K04527+K09048+K09048+K03234+K03234+K07298+K07298+K07298+K04382+K04354+K04354+K04354+K04354+K04354+K04354+K04354+K04354+K04354+K04354+K04354+K04354+K17445+K17445+K08292+K06276+K07207+K07207+K07207+…
Human Diseases	Cancers	Non-small cell lung cancer	217	224	0.00261913	0.0130957	ko05223	XM_021084231.1(FOXO3);XM_021084213.1(FOXO3);XM_021084221.1(FOXO3);NM_001143716.1(MAP2K1);XM_021101439.1(SOS2);XM_021071603.1(RXRA);XM_021071454.1(RXRA);XM_021071477.1(RXRA);XM_021071514.1(RXRA);XM_021071517.1(RXRA);XM_021071488.1(RXRA);XM_021071592.1(RXRA);XM_021071547.1(RXRA);XM_021071624.1(RXRA);XM_021071560.1(RXRA);XM_021071498.1(RXRA);XM_021071521.1(RXRA);XM_021071623.1(RXRA);XM_021071463.1(R…	K09408+K09408+K09408+K04368+K03099+K08524+K08524+K08524+K08524+K08524+K08524+K08524+K08524+K08524+K08524+K08524+K08524+K08524+K08524+K08524+K08524+K08524+K08524+K08524+K08524+K08524+K08524+K08524+K08524+K08524+K08524+K08524+K08524+K08524+K08524+K08524+K08524+K02833+K02833+K04503+K02158+K10140+K10140+K10140+K10140+K02649+K11218+K11218+K11218+K11218+K11218+K04369+K04402+K03511+K04371+K19662+K19662+…
Organismal Systems	Immune system	Leukocyte transendothelial migration	394	412	0.0029145	0.0143364	ko04670	XM_013984302.2(AFDN);XM_021085839.1(AFDN);XM_013984267.2(AFDN);XM_013984272.2(AFDN);XM_013984277.2(AFDN);XM_013984278.2(AFDN);XM_013984285.2(AFDN);XM_013984289.2(AFDN);XM_013984296.2(AFDN);XM_021085776.1(AFDN);XM_021085824.1(AFDN);XM_021085833.1(AFDN);XM_021085831.1(AFDN);XM_021085787.1(AFDN);XM_021085803.1(AFDN);XM_021085815.1(AFDN);XM_021085843.1(AFDN);XM_013992459.2(EZR);NM_001159777.1(CLDN20)…	K05702+K05702+K05702+K05702+K05702+K05702+K05702+K05702+K05702+K05702+K05702+K05702+K05702+K05702+K05702+K05702+K05702+K08007+K06087+K05730+K05730+K05730+K05730+K05730+K05730+K05730+K05730+K05730+K05730+K08013+K08013+K08013+K05690+K05690+K05690+K05690+K05690+K05690+K05690+K05690+K05690+K05690+K05690+K05690+K05690+K05690+K05690+K05690+K05690+K05690+K05690+K02649+K06490+K05730+K05730+K05691+K05692+…
Genetic Information Processing	Translation	mRNA surveillance pathway	315	328	0.0029555	0.0143364	ko03015	XM_021087600.1(HBS1L);XM_013988059.2(HBS1L);XM_021087605.1(HBS1L);XM_021087595.1(HBS1L);XM_021089928.1(RNGTT);XM_021089934.1(RNGTT);NM_001244231.1(PNN);XM_021066300.1(NCBP1);NM_001044559.1(PPP1CA);XM_005660724.3(PPP2R5B);NM_001243350.1(NXF1);XM_021082931.1(CPSF7);XM_021082932.1(CPSF7);XM_021082934.1(CPSF7);XM_021082933.1(CPSF7);XM_005660899.2(CLP1);XM_013994313.2(CLP1);XM_013994314.2(CLP1);XM_003…	K14416+K14416+K14416+K14416+K13917+K13917+K13114+K12882+K06269+K11584+K14284+K14398+K14398+K14398+K14398+K14399+K14399+K14399+K14399+K14408+K14326+K14326+K14326+K14326+K14411+K14411+K04382+K03265+K03265+K04354+K04354+K04354+K04354+K04354+K04354+K04354+K04354+K04354+K04354+K04354+K04354+K14376+K14404+K14404+K14404+K14404+K14404+K14404+K08873+K08873+K08873+K08873+K08873+K08873+K03267+K03267+K14325+…
Environmental Information Processing	Signal transduction	FoxO signaling pathway	406	425	0.00333387	0.0159339	ko04068	NM_214127.2(SOD2);XM_021087033.1(GRM1);XM_005659163.3(GRM1);XM_021087041.1(GRM1);XM_021078492.1(SGK1);XM_005652668.3(SGK1);XM_005652667.3(SGK1);XM_021078581.1(SGK1);NM_001244459.1(SGK1);XM_021084231.1(FOXO3);XM_021084213.1(FOXO3);XM_021084221.1(FOXO3);XM_005659448.3(SMAD2);XM_021092745.1(SMAD2);XM_021092903.1(SMAD2);XM_005659449.3(SMAD2);XM_021092635.1(SMAD2);XM_013992841.2(SMAD2);NM_001256148.1(…	K04564+K04603+K04603+K04603+K13302+K13302+K13302+K13302+K13302+K09408+K09408+K09408+K04500+K04500+K04500+K04500+K04500+K04500+K04500+K04501+K04501+K04501+K04501+K21770+K05087+K05087+K05087+K05087+K04368+K04500+K04500+K03099+K04685+K04685+K04674+K04674+K04674+K02833+K02833+K04526+K04526+K04503+K10988+K10628+K03781+K03781+K15010+K15010+K15010+K15010+K02649+K17845+K06623+K04527+K04527+K04527+K04527+…
Human Diseases	Substance dependence	Alcoholism	402	421	0.00390163	0.0182879	ko05034	XM_001925318.6(HDAC2);XM_001924730.4(GNB5);XM_013993029.2(SHC4);XM_003121520.4(SHC4);NM_001143716.1(MAP2K1);NM_001244619.1(CALML4);XM_021101439.1(SOS2);XM_021101887.1(GNG2);XM_021101893.1(GNG2);XM_021101896.1(GNG2);XM_021101900.1(GNG2);XM_005660189.3(CREB3);XM_013993639.2(CREB3);XM_005660190.3(CREB3);XM_021066903.1(GRIN3A);XM_021066896.1(GRIN3A);XM_021066913.1(GRIN3A);XM_021067494.1(GNG10);XM_021…	K06067+K04539+K17449+K17449+K04368+K02183+K03099+K07826+K07826+K07826+K07826+K09048+K09048+K09048+K05213+K05213+K05213+K04545+K04545+K04545+K02833+K02833+K00501+K06269+K04540+K04540+K09048+K04355+K04355+K04355+K04355+K04355+K04355+K11252+K11251+K09048+K09048+K04543+K04543+K04543+K04543+K05214+K17447+K05869+K05869+K05869+K05869+K05869+K05869+K05869+K05869+K11251+K11251+K11251+K11251+K11251+K11251+…
Genetic Information Processing	Folding, sorting and degradation	Protein processing in endoplasmic reticulum	447	469	0.00393893	0.0182879	ko04141	NM_001044603.2(PRKN);XM_021072505.1(MAP3K5);XM_021072507.1(MAP3K5);XM_021072516.1(MAP3K5);XM_021072512.1(MAP3K5);XM_021082358.1(MAN1A1);NM_213885.1(MAN1A1);XM_021090779.1(SEC63);XM_001925479.7(SEC63);XM_021097873.1(EIF2AK4);XM_021097878.1(EIF2AK4);XM_021097886.1(EIF2AK4);XM_021099599.1(BCL2);XM_021099602.1(BCL2);XM_021099593.1(BCL2);XM_021099870.1(LMAN1);XM_021062719.1(PLAA);XM_021062716.1(PLAA);…	K04556+K04426+K04426+K04426+K04426+K01230+K01230+K09540+K09540+K16196+K16196+K16196+K02161+K02161+K02161+K10080+K14018+K14018+K14018+K14018+K13525+K13525+K13525+K09481+K10839+K09490+K09490+K01367+K01367+K10601+K10601+K10601+K05546+K05546+K05546+K05546+K05546+K14014+K09507+K10839+K10839+K08057+K08288+K08288+K04431+K04431+K04431+K04431+K04431+K14011+K14011+K14011+K14011+K14011+K04440+K04440+K04440+…
Genetic Information Processing	Replication and repair	DNA replication	91	92	0.00459939	0.0210536	ko03030	XM_003480468.4(POLE2);XM_021101373.1(POLE2);XM_003122084.4(POLE3);XM_005660637.3(POLD4);XM_005660692.2(RNASEH2C);XM_013994109.2(POLA2);XM_013994107.2(POLA2);XM_021082860.1(POLA2);XM_021082861.1(POLA2);XM_013994111.2(POLA2);XM_003122627.5(FEN1);XM_021079456.1(RNASEH2A);XM_013990688.2(RNASEH2A);XM_021079430.1(RNASEH2A);XM_021079434.1(RNASEH2A);XM_021079433.1(RNASEH2A);XM_021079423.1(RNASEH2A);NM_00…	K02325+K02325+K02326+K03505+K10745+K02321+K02321+K02321+K02321+K02321+K04799+K10743+K10743+K10743+K10743+K10743+K10743+K10743+K10743+K10743+K10743+K10743+K10743+K10743+K10743+K02210+K02210+K02210+K10755+K10755+K03506+K03506+K03469+K03469+K03469+K02212+K02684+K02684+K10747+K02327+K02327+K02327+K02327+K10739+K02685+K02685+K02685+K02541+K10754+K10754+K10754+K10754+K03504+K10740+K10756+K10756+K10744+…
Organismal Systems	Endocrine system	Glucagon signaling pathway	381	399	0.00489437	0.0220927	ko04922	NM_001315678.1(LOC100153697);XM_021097762.1(PLCB2);XM_021097773.1(PLCB2);XM_021097783.1(PLCB2);NM_001244619.1(CALML4);XM_005660189.3(CREB3);XM_013993639.2(CREB3);XM_005660190.3(CREB3);XM_003360804.3(PPP3R2);NM_001129805.1(CPT1A);XM_003122588.5(PYGM);XM_021082884.1(PLCB3);NM_001113287.1(LDHB);XM_003122829.6(CREB3L1);XM_021077690.1(LDHC);NM_001195775.1(LDHC);XM_021077683.1(LDHC);XM_021077678.1(LDHC…	K00016+K05858+K05858+K05858+K02183+K09048+K09048+K09048+K06268+K08765+K00688+K05858+K00016+K09048+K00016+K00016+K00016+K00016+K00016+K00016+K00016+K00016+K00016+K13296+K04345+K04345+K09048+K09048+K04515+K04515+K04515+K04515+K04515+K04515+K04515+K00871+K00871+K00871+K00871+K00871+K15423+K04498+K06268+K17491+K02183+K09048+K09048+K09048+K09048+K16333+K16333+K16333+K07199+K07199+K19523+K19523+K04498+…
Metabolism	Glycan biosynthesis and metabolism	Glycosaminoglycan biosynthesis - keratan sulfate	64	64	0.00518677	0.0230918	ko00533	XM_005660969.3(CHST1);XM_005660970.3(CHST1);XM_013994379.2(CHST1);XM_021087479.1(B3GNT2);XM_003125112.5(B3GNT2);XM_005662836.3(ST3GAL1);XM_013996463.2(ST3GAL1);XM_021088743.1(ST3GAL1);XM_021088742.1(ST3GAL1);XM_005662838.3(ST3GAL1);XM_021088744.1(ST3GAL1);XM_021088741.1(ST3GAL1);XM_005662837.3(ST3GAL1);NM_001004047.1(ST3GAL1);XM_021089532.1(B4GALT3);XM_001927335.6(B4GALT3);XM_013996834.2(B4GALT3)…	K01022+K01022+K01022+K00741+K00741+K00780+K00780+K00780+K00780+K00780+K00780+K00780+K00780+K00780+K07968+K07968+K07968+K07968+K07968+K07968+K09671+K09671+K09671+K09671+K09671+K03368+K03368+K03368+K03368+K03368+K03368+K03368+K03368+K03368+K04746+K04746+K04746+K07968+K07968+K07968+K07968+K07967+K07967+K00781+K00781+K00781+K00781+K00781+K00781+K00781+K00781+K00781+K00781+K00781+K00781+K00781+K00781+…
Metabolism	Metabolism of other amino acids	beta-Alanine metabolism	63	63	0.00563189	0.0247347	ko00410	XM_021098574.1(ALDH1A3);XM_005659820.3(CNDP1);XM_005659819.3(CNDP1);XM_005659821.3(CNDP1);XM_021073212.1(CNDP1);NM_001290324.1(CNDP1);XM_021062445.1(CNDP2);XM_021062486.1(CNDP2);XM_005659817.3(CNDP2);NM_001243707.1(CNDP2);XM_003353586.5(ALDH1B1);XM_021080124.1(ALDH3B1);XM_021080130.1(ALDH3B1);XM_021080123.1(ALDH3B1);XM_021080126.1(ALDH3B1);NM_001315593.1(ALDH3B1);XM_021082736.1(LOC100522421);XM_0…	K00129+K05604+K05604+K05604+K05604+K05604+K08660+K08660+K08660+K08660+K00128+K00129+K00129+K00129+K00129+K00129+K00129+K00129+K00129+K00129+K00129+K14755+K14755+K14085+K13524+K07515+K01464+K01464+K01464+K00149+K00149+K00207+K00207+K01578+K01578+K00797+K00797+K00249+K00140+K00140+K01580+K00276+K00276+K00129+K00128+K00128+K18966+K18966+K07514+K00128+K01431+K01431+K07511+K01580+K01580+K01580+K05605+…
Metabolism	Metabolism of cofactors and vitamins	Pantothenate and CoA biosynthesis	62	62	0.00611519	0.0264992	ko00770	XM_001925374.4(VNN2);XM_001925456.5(VNN3);XM_013988285.2(VNN3);XM_021087933.1(ENPP1);XM_021087944.1(ENPP1);XM_021087960.1(ENPP3);XM_021087953.1(ENPP3);XM_021089028.1(DPYS);XM_013996559.2(DPYS);XM_001925251.5(DPYS);NM_214044.2(DPYD);XM_021088696.1(DPYD);XM_021092209.1(BCAT1);XM_021092208.1(BCAT1);XM_021092210.1(BCAT1);XM_013998608.2(BCAT2);XM_013998609.2(BCAT2);XM_021094702.1(BCAT2);XM_021094703.1…	K08069+K08069+K08069+K01513+K01513+K01513+K01513+K01464+K01464+K01464+K00207+K00207+K00826+K00826+K00826+K00826+K00826+K00826+K00826+K00826+K00826+K00826+K09680+K01922+K01922+K01922+K01922+K01598+K01598+K01598+K01598+K01598+K01598+K01598+K01598+K06133+K06133+K02318+K02318+K02318+K02318+K18966+K18966+K01431+K01431+K09680+K09680+K09680+K09680+K09680+K09680+K09680+K09680+K09680+K09680+K09680+K09680+…
Human Diseases	Substance dependence	Amphetamine addiction	266	277	0.00630333	0.026955	ko05031	NM_001244619.1(CALML4);XM_005660189.3(CREB3);XM_013993639.2(CREB3);XM_005660190.3(CREB3);XM_021066903.1(GRIN3A);XM_021066896.1(GRIN3A);XM_003360804.3(PPP3R2);XM_021066913.1(GRIN3A);XM_021085452.1(TH);NM_001044559.1(PPP1CA);XM_003122829.6(CREB3L1);XM_003123353.4(PRKACA);XM_003354103.4(PRKACA);XM_003123060.6(CREB3L3);XM_021084084.1(CREB3L3);XM_003353966.4(GRIN3B);XM_021084617.1(CAMK4);XM_021084620.…	K02183+K09048+K09048+K09048+K05213+K05213+K06268+K05213+K00501+K06269+K09048+K04345+K04345+K09048+K09048+K05214+K05869+K05869+K05869+K05869+K05869+K05869+K05869+K05869+K04515+K04515+K04515+K04515+K04515+K04515+K04515+K04560+K19662+K19662+K05209+K05209+K06268+K02183+K06269+K06269+K06269+K15867+K09048+K09048+K09048+K09048+K05210+K05210+K05210+K05210+K05210+K05210+K05210+K04850+K09029+K02183+K05212+…
Cellular Processes	Cell growth and death	Ferroptosis	179	185	0.00774881	0.0326179	ko04216	XM_021090470.1(ATG5);XM_021090498.1(ATG5);XM_021090478.1(ATG5);XM_021090491.1(ATG5);XM_021090485.1(ATG5);XM_003353809.4(SLC3A2);XM_005660803.3(FTH1);NM_213975.1(FTH1);XM_021084680.1(FTMT);XM_021084741.1(ACSL6);XM_005661633.3(ACSL6);XM_021084743.1(ACSL6);XM_021084742.1(ACSL6);XM_013995101.2(ACSL6);XM_013995102.2(ACSL6);XM_005661634.3(ACSL6);XM_013995103.2(ACSL6);XM_003354270.4(ACSL6);XM_003125057.…	K08339+K08339+K08339+K08339+K08339+K06519+K00522+K00522+K18495+K01897+K01897+K01897+K01897+K01897+K01897+K01897+K01897+K01897+K12889+K11205+K13162+K13162+K13162+K13162+K13162+K13162+K13162+K13162+K13162+K13162+K13162+K13162+K13162+K13162+K13162+K13162+K13162+K13162+K13162+K13162+K13162+K13162+K13162+K13162+K13162+K13162+K13162+K13162+K13162+K13162+K13162+K13162+K13162+K13162+K13162+K13162+K13162+…
Metabolism	Metabolism of other amino acids	Selenocompound metabolism	59	59	0.00782829	0.0326179	ko00450	XM_005660500.3(KYAT1);XM_013993915.2(KYAT1);XM_005660504.3(KYAT1);XM_003480618.4(KYAT1);XM_013993920.2(KYAT1);XM_013993917.2(KYAT1);XM_003122209.6(KYAT1);XM_013993916.2(KYAT1);XM_013993919.2(KYAT1);XM_021069820.1(KYAT1);XM_001929384.5(KYAT3);XM_005663713.3(KYAT3);XM_003125926.4(KYAT3);XM_021090325.1(KYAT3);XM_021090326.1(KYAT3);XM_021090329.1(KYAT3);XM_021090331.1(KYAT3);XM_013997426.2(KYAT3);XM_…	K00816+K00816+K00816+K00816+K00816+K00816+K00816+K00816+K00816+K00816+K00816+K00816+K00816+K00816+K00816+K00816+K00816+K00816+K00816+K00816+K00816+K00816+K00816+K00816+K00816+K00816+K00816+K01874+K01874+K01758+K03341+K03341+K03341+K13811+K13811+K13811+K01008+K01008+K01008+K22182+K00548+K00548+K00548+K13811+K13811+K13811+K10837+K01874+K01874+K01874+K01874+K01874+K01874+K01874+K01874+K01874+K01763+…
Metabolism	Amino acid metabolism	Arginine and proline metabolism	143	147	0.00799049	0.0328723	ko00330	XM_021082745.1(ARG1);XM_005659190.2(ARG1);XM_021082739.1(ARG1);XM_021082747.1(ARG1);NM_214048.2(ARG1);XM_003121345.6(AMD1);NM_001128442.1(GATM);XM_005659675.3(CKMT1A);XM_003121548.3(CKMT1A);XM_021074950.1(CKMT1A);XM_021075051.1(CKMT1A);XM_021074988.1(CKMT1A);XM_005659676.3(CKMT1A);XM_021075176.1(CKMT1A);XM_021074896.1(CKMT1A);XM_013993080.1(CKMT1A);XM_005659820.3(CNDP1);XM_005659819.3(CNDP1);XM_0…	K01476+K01476+K01476+K01476+K01476+K01611+K00613+K00933+K00933+K00933+K00933+K00933+K00933+K00933+K00933+K00933+K05604+K05604+K05604+K05604+K05604+K08660+K08660+K08660+K08660+K18384+K18384+K00128+K14755+K14755+K00542+K00542+K00542+K00542+K00542+K00542+K00542+K00542+K00542+K00542+K00542+K00542+K00933+K00933+K14085+K00472+K00472+K00472+K00472+K00472+K00472+K00472+K00472+K00472+K00472+K00472+K00472+…
Metabolism	Lipid metabolism	Ether lipid metabolism	160	165	0.00842499	0.0339276	ko00565	XM_021097299.1(PLA2G4F);XM_021097313.1(PLA2G4D);XM_021097333.1(PLA2G4E);XM_021097326.1(PLA2G4E);XM_021097341.1(PLA2G4E);NM_001204400.1(PLA2G4B);XM_005660765.2(PLA2G16);XM_005660766.3(PLA2G16);NM_001244514.1(PLA2G16);XM_005661428.3(PLPP2);NM_001143723.1(PLPP2);XM_005661427.3(PLPP2);XM_021086183.1(LOC110259864);XM_021087673.1(PLB1);XM_021087674.1(PLB1);NM_001244662.1(SELENOI);XM_021085655.1(SELENOI…	K16342+K16342+K16342+K16342+K16342+K16342+K16817+K16817+K16817+K01080+K01080+K01080+K01047+K14621+K14621+K00993+K00993+K01122+K01122+K01122+K01122+K01122+K01122+K01122+K01122+K01122+K01122+K01122+K01122+K01122+K01122+K01122+K13644+K13644+K13644+K13644+K13644+K13644+K13644+K16343+K16343+K16343+K16343+K16343+K16343+K16343+K00994+K00994+K00994+K13510+K16860+K16860+K16860+K16860+K16860+K16860+K16860+…
Metabolism	Carbohydrate metabolism	Inositol phosphate metabolism	275	287	0.00850761	0.0339276	ko00562	XM_021086423.1(SYNJ2);XM_021097762.1(PLCB2);XM_021097773.1(PLCB2);XM_021097783.1(PLCB2);XM_021064629.1(PIP5K1B);XM_021064626.1(PIP5K1B);XM_021069432.1(PIP5KL1);XM_021082884.1(PLCB3);XM_021083275.1(PIK3C2A);XM_021084102.1(PIP5K1C);XM_021084103.1(PIP5K1C);XM_021084100.1(PIP5K1C);XM_021084101.1(PIP5K1C);XM_021084104.1(PIP5K1C);XM_021084105.1(PIP5K1C);XM_005655088.3(CDIPT);XM_021085630.1(CDIPT);XM_01…	K20279+K05858+K05858+K05858+K00889+K00889+K13712+K05858+K00923+K00889+K00889+K00889+K00889+K00889+K00889+K00999+K00999+K10572+K01109+K01092+K01092+K01092+K15759+K19801+K19801+K19801+K19801+K19801+K00889+K00889+K00889+K00469+K00920+K00920+K05861+K00923+K00923+K00923+K01803+K05859+K05859+K05859+K00911+K19006+K19006+K19006+K19006+K19006+K00922+K00922+K00922+K00922+K00922+K00922+K01099+K01092+K00914+…
Metabolism	Nucleotide metabolism	Pyrimidine metabolism	243	253	0.00863666	0.0339276	ko00240	XM_021087933.1(ENPP1);XM_021087944.1(ENPP1);XM_021087960.1(ENPP3);XM_021087953.1(ENPP3);XM_001927095.4(NT5E);XM_021091043.1(AK9);XM_021091055.1(AK9);XM_021091041.1(AK9);XM_021091050.1(AK9);XM_021091063.1(AK9);XM_003480468.4(POLE2);XM_021101373.1(POLE2);XM_021066147.1(POLR1E);XM_003122084.4(POLE3);XM_005654587.3(UCK1);XM_003122250.4(UCK1);XM_003122384.5(POLR2L);XM_005660637.3(POLD4);XM_013994109.2…	K01513+K01513+K01513+K01513+K19970+K18533+K18533+K18533+K18533+K18533+K02325+K02325+K03005+K02326+K00876+K00876+K03007+K03505+K02321+K02321+K02321+K02321+K02321+K03015+K03013+K03024+K03024+K03008+K14721+K14721+K14721+K00940+K00940+K00940+K00940+K00940+K00940+K00940+K00940+K03019+K03002+K02999+K03506+K03506+K00962+K11540+K01081+K01081+K10808+K10808+K13809+K01464+K01464+K01464+K10808+K10808+K00940+…
Metabolism	Carbohydrate metabolism	Pyruvate metabolism	123	126	0.00866459	0.0339276	ko00620	XM_001928345.4(ACAT2);NM_001315678.1(LOC100153697);XM_001924333.5(ME1);XM_021093285.1(ME2);XM_021093292.1(ME2);XM_021066121.1(GRHPR);XM_003353586.5(ALDH1B1);NM_001113287.1(LDHB);XM_021077690.1(LDHC);NM_001195775.1(LDHC);XM_021077683.1(LDHC);XM_021077678.1(LDHC);XM_021081651.1(LDHA);XM_013994501.2(LDHA);XM_021081659.1(LDHA);XM_021081655.1(LDHA);NM_001172363.2(LDHA);XM_021084505.1(ACOT12);XM_003480…	K00626+K00016+K00029+K00027+K00027+K00049+K00128+K00016+K00016+K00016+K00016+K00016+K00016+K00016+K00016+K00016+K00016+K01067+K01067+K14085+K00026+K01069+K01069+K01069+K01069+K01069+K01069+K01069+K01069+K01512+K01512+K01512+K00149+K00149+K12406+K12406+K12406+K12406+K00102+K01759+K00873+K00873+K00873+K00873+K00873+K00873+K00873+K00873+K00873+K00873+K00873+K00873+K00873+K00873+K00873+K00873+K00873+…
Human Diseases	Cancers	Acute myeloid leukemia	225	234	0.0094263	0.0364708	ko05221	NM_001143716.1(MAP2K1);XM_021101439.1(SOS2);XM_021082553.1(HRAS);XM_021082554.1(HRAS);XM_021082686.1(CCND1);XM_021082757.1(RPS6KB2);XM_005660630.3(RPS6KB2);XM_003122462.4(RPS6KB2);XM_021082883.1(BAD);XM_005660921.3(SPI1);NM_001001865.1(SPI1);XM_021083506.1(PIK3R2);NM_001244550.1(MAP2K2);NM_214118.2(CSF2);XM_021084757.1(TCF7);XM_021084755.1(TCF7);XM_021084758.1(TCF7);XM_021084760.1(TCF7);XM_021084…	K04368+K03099+K02833+K02833+K04503+K04688+K04688+K04688+K02158+K09438+K09438+K02649+K04369+K05427+K02620+K02620+K02620+K02620+K02620+K02620+K04391+K05090+K05090+K05090+K06461+K06461+K06461+K06461+K06461+K06461+K04371+K04490+K03099+K03099+K03099+K03099+K03099+K04377+K10053+K06498+K07828+K07827+K07827+K07827+K07827+K07827+K21946+K09055+K04456+K04456+K04456+K04456+K04456+K04456+K04456+K04456+K04456+…
Genetic Information Processing	Translation	RNA transport	436	459	0.00988327	0.037789	ko03013	XM_021086883.1(NUP43);XM_013992495.2(NUP43);XM_005654402.3(EEF1A1);NM_001097418.2(EEF1A1);XM_003121444.6(ELAC1);XM_003121533.6(EIF3J);XM_005659905.3(GEMIN2);XM_003121777.5(GEMIN2);XM_005659903.3(GEMIN2);XM_021101032.1(GEMIN2);XM_005659904.3(GEMIN2);NM_001244231.1(PNN);XM_021066300.1(NCBP1);XM_001928828.6(NUP188);XM_005660505.3(NUP188);XM_021069833.1(NUP188);XM_021069837.1(NUP188);XM_021069842.1(N…	K14305+K14305+K03231+K03231+K00784+K03245+K13130+K13130+K13130+K13130+K13130+K13114+K12882+K14311+K14311+K14311+K14311+K14311+K14311+K14317+K14317+K14284+K14303+K03260+K14326+K14326+K14326+K14326+K03248+K03259+K03259+K03259+K03259+K12880+K14291+K18645+K14527+K14316+K03252+K03252+K13175+K13175+K14325+K14325+K14325+K14325+K10577+K10577+K10577+K10577+K10577+K10577+K10577+K12172+K12172+K12172+K12172+…
Cellular Processes	Transport and catabolism	Peroxisome	223	232	0.0103395	0.0390738	ko04146	NM_214127.2(SOD2);XM_021089351.1(PEX3);XM_005654367.3(PEX3);NM_001244185.1(PEX3);XM_021087529.1(PEX7);XM_021087521.1(PEX7);NM_001097426.1(DDO);NM_001278777.1(SLC27A2);XM_003122044.5(LOC100515185);XM_021075620.1(LOC102158534);XM_021077790.1(CRAT);XM_021078296.1(CRAT);XM_005660485.3(CRAT);NM_001113047.1(CRAT);NM_214144.1(PRDX5);XM_003122832.4(PEX16);XM_021081498.1(CAT);NM_214301.2(CAT);XM_021079852…	K04564+K13336+K13336+K13336+K13341+K13341+K00272+K08746+K00659+K00659+K00624+K00624+K00624+K00624+K11187+K13335+K03781+K03781+K13356+K13356+K13356+K13356+K13348+K13353+K13353+K13353+K03426+K03426+K03426+K03426+K12405+K12405+K12405+K01897+K01897+K01897+K01897+K01897+K01897+K01897+K01897+K01897+K13349+K13349+K13237+K13237+K13237+K13344+K00106+K13348+K13348+K06664+K06664+K06664+K06664+K06664+K13337+…
Organismal Systems	Endocrine system	GnRH signaling pathway	361	379	0.0104941	0.0392019	ko04912	XM_021086232.1(MAP3K4);XM_021086234.1(MAP3K4);XM_021086224.1(MAP3K4);XM_021086227.1(MAP3K4);XM_021083511.1(CGA);XM_005659277.3(CGA);XM_021097299.1(PLA2G4F);XM_021097313.1(PLA2G4D);XM_021097333.1(PLA2G4E);XM_021097326.1(PLA2G4E);XM_021097341.1(PLA2G4E);NM_001204400.1(PLA2G4B);XM_021097762.1(PLCB2);XM_021097773.1(PLCB2);XM_021097783.1(PLCB2);NM_001143716.1(MAP2K1);NM_001244619.1(CALML4);XM_02110143…	K04428+K04428+K04428+K04428+K08522+K08522+K16342+K16342+K16342+K16342+K16342+K16342+K05858+K05858+K05858+K04368+K02183+K03099+K02833+K02833+K05858+K05250+K04345+K04345+K04431+K04431+K04431+K04431+K04431+K04369+K04440+K04440+K04440+K04440+K04440+K04440+K04440+K04440+K09203+K08523+K04515+K04515+K04515+K04515+K04515+K04515+K04515+K04371+K19662+K19662+K08049+K08049+K08049+K08049+K02183+K03099+K03099+…
Organismal Systems	Endocrine system	Parathyroid hormone synthesis, secretion and action	475	501	0.0113495	0.041916	ko04928	XM_021097762.1(PLCB2);XM_021097773.1(PLCB2);XM_021097783.1(PLCB2);NM_001097421.1(MEF2A);XM_021099599.1(BCL2);XM_021099602.1(BCL2);XM_021099593.1(BCL2);NM_001143716.1(MAP2K1);XM_005660189.3(CREB3);XM_013993639.2(CREB3);XM_005660190.3(CREB3);XM_021071603.1(RXRA);XM_021071454.1(RXRA);XM_021071477.1(RXRA);XM_021071514.1(RXRA);XM_021071517.1(RXRA);XM_021071488.1(RXRA);XM_021071592.1(RXRA);XM_021071547…	K05858+K05858+K05858+K09260+K02161+K02161+K02161+K04368+K09048+K09048+K09048+K08524+K08524+K08524+K08524+K08524+K08524+K08524+K08524+K08524+K08524+K08524+K08524+K08524+K08524+K08524+K08524+K08524+K08524+K08524+K08524+K08524+K08524+K08524+K08524+K08524+K08524+K08524+K08524+K08524+K08524+K08524+K08524+K03068+K03068+K05858+K09048+K05261+K05261+K04449+K13293+K13293+K13293+K13293+K13293+K04345+K04345+…
Human Diseases	Infectious diseases	Bacterial invasion of epithelial cells	342	359	0.0122447	0.0445054	ko05100	XM_021091113.1(WASF1);XM_021091094.1(WASF1);XM_021091100.1(WASF1);XM_021091104.1(WASF1);XM_021091085.1(WASF1);XM_021091081.1(WASF1);XM_021091105.1(WASF1);XM_021091088.1(WASF1);XM_021091107.1(WASF1);XM_021091110.1(WASF1);XM_013993029.2(SHC4);XM_003121520.4(SHC4);XM_021066021.1(CLTA);XM_021066009.1(CLTA);XM_021066010.1(CLTA);XM_021066013.1(CLTA);XM_005660471.3(DNM1);XM_021069512.1(DNM1);XM_02106952…	K05753+K05753+K05753+K05753+K05753+K05753+K05753+K05753+K05753+K05753+K17449+K17449+K04644+K04644+K04644+K04644+K01528+K01528+K01528+K01528+K01528+K01528+K01528+K01528+K01528+K01528+K01528+K01528+K06106+K06106+K06106+K06106+K06106+K06106+K06106+K06106+K06106+K06106+K06106+K06106+K06106+K02649+K01528+K01528+K01528+K01528+K01528+K01528+K01528+K01528+K01528+K01528+K01528+K01528+K01528+K01528+K01528+…
Metabolism	Glycan biosynthesis and metabolism	Other types of O-glycan biosynthesis	98	100	0.0123246	0.0445054	ko00514	XM_021070519.1(POMT1);XM_003122249.4(POMT1);XM_005654585.3(POMT1);XM_013986968.1(POMT1);XM_021070509.1(POMT1);XM_005654584.2(POMT1);XM_005654583.3(POMT1);XM_013986981.2(POMT1);XM_003123493.6(COLGALT1);XM_021085997.1(LFNG);XM_021085995.1(LFNG);XM_021085998.1(LFNG);XM_021086000.1(LFNG);XM_021085994.1(LFNG);XM_021086001.1(LFNG);XM_021085999.1(LFNG);XM_021086260.1(PLOD3);XM_021086261.1(PLOD3);XM_0210…	K00728+K00728+K00728+K00728+K00728+K00728+K00728+K00728+K11703+K05948+K05948+K05948+K05948+K05948+K05948+K05948+K13646+K13646+K00779+K00779+K00779+K00779+K07968+K07968+K07968+K07968+K07968+K07968+K05948+K13676+K13676+K07968+K07968+K07968+K07968+K07967+K07967+K00781+K00781+K00781+K00781+K00781+K00781+K00781+K00781+K00781+K00781+K00781+K00781+K00781+K00781+K00728+K00728+K00728+K11703+K07966+K13675+…
Genetic Information Processing	Translation	Aminoacyl-tRNA biosynthesis	97	99	0.013146	0.0465917	ko00970	XM_021089843.1(RARS2);XM_021089854.1(RARS2);XM_021089864.1(RARS2);XM_021089858.1(RARS2);XM_021089856.1(RARS2);XM_021089867.1(RARS2);XM_021089847.1(RARS2);XM_003480294.4(QRSL1);XM_021090539.1(QRSL1);XM_005659343.3(QRSL1);XM_005659487.3(NARS);XM_021093704.1(NARS);XM_003121455.6(NARS);XM_013992885.2(MTFMT);XM_005659485.3(MTFMT);NM_001244826.1(MTFMT);XM_021084977.1(TARSL2);XM_021082631.1(CARS);XM_021…	K01887+K01887+K01887+K01887+K01887+K01887+K01887+K02433+K02433+K02433+K01893+K01893+K01893+K00604+K00604+K00604+K01868+K01883+K01883+K01889+K01889+K01892+K01892+K01892+K01892+K01892+K01885+K01885+K01885+K01885+K01870+K01870+K01870+K01870+K01868+K01868+K01868+K01875+K01874+K01874+K01866+K04567+K04567+K01872+K01875+K01866+K01866+K01866+K01881+K01889+K01873+K01873+K01873+K01872+K01867+K01867+K01867+…
Metabolism	Lipid metabolism	Glycerophospholipid metabolism	340	357	0.013189	0.0465917	ko00564	XM_021097343.1(AGPAT4);XM_005654348.3(AGPAT4);XM_013984539.2(AGPAT4);XM_005654347.3(AGPAT4);XM_005654346.3(AGPAT4);NM_001143697.1(AGPAT4);XM_021097299.1(PLA2G4F);XM_021097313.1(PLA2G4D);XM_021097333.1(PLA2G4E);XM_021097326.1(PLA2G4E);XM_021097341.1(PLA2G4E);NM_001204400.1(PLA2G4B);XM_021082544.1(PTDSS2);XM_005660611.3(CHKA);XM_005660612.3(CHKA);XM_005660610.3(CHKA);XM_005660765.2(PLA2G16);XM_0056…	K13523+K13523+K13523+K13523+K13523+K13523+K16342+K16342+K16342+K16342+K16342+K16342+K08730+K14156+K14156+K14156+K16817+K16817+K16817+K00901+K00901+K00901+K00901+K00901+K00901+K00901+K00901+K00901+K00901+K00901+K00901+K14676+K01080+K01080+K01080+K01047+K01049+K01049+K01049+K01049+K00999+K00999+K00629+K00629+K00629+K00629+K00629+K00629+K00629+K00629+K00629+K00629+K14621+K14621+K00993+K00993+K15728+…
Human Diseases	Cancers	Chronic myeloid leukemia	233	243	0.0134829	0.0471178	ko05220	XM_001925318.6(HDAC2);XM_013985326.2(SMAD4);NM_214072.1(SMAD4);XM_005654429.3(SMAD4);XM_021082766.1(SMAD4);XM_013993029.2(SHC4);XM_003121520.4(SHC4);NM_001143716.1(MAP2K1);XM_021101439.1(SOS2);XM_021080713.1(TGFBR1);XM_005660270.3(TGFBR1);NM_001038639.1(TGFBR1);XM_005660524.3(ABL1);XM_005660525.3(ABL1);XM_005660526.3(ABL1);XM_021082553.1(HRAS);XM_021082554.1(HRAS);XM_021082686.1(CCND1);XM_0210828…	K06067+K04501+K04501+K04501+K04501+K17449+K17449+K04368+K03099+K04674+K04674+K04674+K06619+K06619+K06619+K02833+K02833+K04503+K02158+K10140+K10140+K10140+K10140+K02649+K04369+K04402+K17447+K03511+K04371+K03099+K03099+K03099+K03099+K03099+K04377+K06279+K06279+K06279+K06279+K06279+K06279+K06279+K07828+K02089+K06643+K06643+K06643+K06643+K06643+K06643+K07827+K07827+K07827+K07827+K07827+K06624+K04456+…
Human Diseases	Cancers	Prostate cancer	309	324	0.013804	0.0477266	ko05215	NM_001244422.2(SPINT1);XM_021101449.1(SPINT1);XM_005659734.3(SPINT1);XM_013993158.2(SPINT1);XM_021101376.1(SPINT1);XM_013993159.2(SPINT1);XM_021082920.1(IGF1R);XM_021082918.1(IGF1R);XM_021082915.1(IGF1R);NM_214172.1(IGF1R);XM_021099599.1(BCL2);XM_021099602.1(BCL2);XM_021099593.1(BCL2);NM_001143716.1(MAP2K1);XM_021101439.1(SOS2);XM_005660189.3(CREB3);XM_013993639.2(CREB3);XM_005660190.3(CREB3);XM_…	K15619+K15619+K15619+K15619+K15619+K15619+K05087+K05087+K05087+K05087+K02161+K02161+K02161+K04368+K03099+K09048+K09048+K09048+K02833+K02833+K04526+K04526+K04503+K02158+K09048+K02649+K09048+K09048+K04369+K02620+K02620+K02620+K02620+K02620+K02620+K05089+K05089+K04359+K04359+K04359+K04359+K04371+K04498+K06276+K04387+K04387+K04387+K04490+K08774+K03099+K03099+K03099+K03099+K03099+K12344+K12344+K12344+…
Genetic Information Processing	Replication and repair	Base excision repair	95	97	0.0149495	0.0511429	ko03410	XM_003480468.4(POLE2);XM_021101373.1(POLE2);XM_003122084.4(POLE3);XM_005660637.3(POLD4);XM_003122627.5(FEN1);XM_021086781.1(NTHL1);XM_013987820.2(NTHL1);XM_013987822.2(NTHL1);XM_013987821.2(NTHL1);XM_013987823.2(NTHL1);XM_021086780.1(NTHL1);XM_003124729.4(NTHL1);XM_013987736.2(MPG);XM_021087320.1(POLE4);XM_021087319.1(POLE4);XM_021091738.1(SMUG1);XM_013997574.2(SMUG1);XM_001927219.5(SMUG1);XM_013…	K02325+K02325+K02326+K03505+K04799+K10773+K10773+K10773+K10773+K10773+K10773+K10773+K03652+K03506+K03506+K10800+K10800+K10800+K10800+K10800+K20813+K10803+K10803+K10803+K10803+K10803+K10803+K10803+K10747+K02327+K02327+K02327+K02327+K03575+K03575+K03575+K03575+K03575+K03575+K10567+K10567+K10567+K10567+K10567+K10567+K10567+K10567+K10567+K10771+K10771+K10771+K10798+K03504+K10798+K10802+K10802+K10802+…
Environmental Information Processing	Signal transduction	Sphingolipid signaling pathway	380	400	0.0151893	0.0511954	ko04071	XM_021072505.1(MAP3K5);XM_021072507.1(MAP3K5);XM_021072516.1(MAP3K5);XM_021072512.1(MAP3K5);XM_021084350.1(FYN);XM_021084361.1(FYN);XM_021084347.1(FYN);XM_021084373.1(FYN);XM_021084366.1(FYN);XM_021097762.1(PLCB2);XM_021097773.1(PLCB2);XM_021097783.1(PLCB2);XM_005659788.2(CERS3);XM_021099599.1(BCL2);XM_021099602.1(BCL2);XM_021099593.1(BCL2);NM_001143716.1(MAP2K1);XM_013993487.2(SGPP1);XM_00335350…	K04426+K04426+K04426+K04426+K05703+K05703+K05703+K05703+K05703+K05858+K05858+K05858+K04710+K02161+K02161+K02161+K04368+K04716+K04716+K01441+K02833+K02833+K01379+K11584+K05858+K08090+K08090+K04710+K04710+K04710+K02649+K04292+K04292+K04295+K04295+K04295+K04295+K04295+K04295+K04295+K04295+K04710+K01441+K01441+K04369+K04293+K04440+K04440+K04440+K04440+K04440+K04440+K04440+K04440+K04382+K04354+K04354+…
Human Diseases	Substance dependence	Morphine addiction	336	353	0.0152799	0.0511954	ko05032	XM_021071805.1(PDE10A);NM_001001538.1(OPRM1);XM_021087541.1(PDE7B);XM_021087543.1(PDE7B);XM_021087565.1(PDE7B);XM_021087547.1(PDE7B);XM_021087554.1(PDE7B);XM_021087558.1(PDE7B);XM_021087561.1(PDE7B);XM_013992686.2(GABRR1);XM_003121296.3(GABRR2);XM_001924730.4(GNB5);XM_021098602.1(GABRG3);XM_005654466.3(GABRA5);XM_005654471.3(GABRA5);XM_003121648.4(GABRA5);XM_021098644.1(GABRA5);XM_021098647.1(GAB…	K18438+K04215+K18436+K18436+K18436+K18436+K18436+K18436+K18436+K05190+K05190+K04539+K05186+K05175+K05175+K05175+K05175+K05175+K05175+K05175+K05175+K05181+K05181+K05181+K05181+K05181+K07826+K07826+K07826+K07826+K04615+K04545+K04545+K04545+K00910+K00910+K00910+K00910+K00910+K00910+K04540+K04540+K13296+K13293+K13293+K13293+K13293+K13293+K04345+K04345+K04344+K13293+K13293+K13293+K13293+K13293+K13293+…
Organismal Systems	Nervous system	Long-term depression	195	203	0.017928	0.0594552	ko04730	XM_021087033.1(GRM1);XM_005659163.3(GRM1);XM_021087041.1(GRM1);XM_021097299.1(PLA2G4F);XM_021097313.1(PLA2G4D);XM_021097333.1(PLA2G4E);XM_021097326.1(PLA2G4E);XM_021097341.1(PLA2G4E);NM_001204400.1(PLA2G4B);XM_021097762.1(PLCB2);XM_021097773.1(PLCB2);XM_021097783.1(PLCB2);XM_021082920.1(IGF1R);XM_021082918.1(IGF1R);XM_021082915.1(IGF1R);NM_214172.1(IGF1R);NM_001143716.1(MAP2K1);XM_021082553.1(HRA…	K04603+K04603+K04603+K16342+K16342+K16342+K16342+K16342+K16342+K05858+K05858+K05858+K05087+K05087+K05087+K05087+K04368+K02833+K02833+K05858+K04344+K04369+K04382+K04346+K04346+K04346+K04346+K04346+K04371+K19662+K19662+K05256+K05256+K05854+K05854+K05854+K05854+K05854+K05854+K05854+K05854+K07828+K04630+K04959+K04959+K07827+K07827+K07827+K07827+K07827+K05459+K05459+K05459+K05459+K05459+K05459+K05459+…
Human Diseases	Cancers	Small cell lung cancer	301	316	0.0186998	0.0613881	ko05222	XM_013992761.2(LAMA4);XM_021099599.1(BCL2);XM_021099602.1(BCL2);XM_021099593.1(BCL2);XM_021082822.1(CDKN2B);XM_021082816.1(CDKN2B);XM_021068174.1(TRAF1);XM_021068184.1(TRAF1);XM_021068177.1(TRAF1);XM_021068189.1(TRAF1);XM_003353687.5(LAMC3);XM_021071603.1(RXRA);XM_021071454.1(RXRA);XM_021071477.1(RXRA);XM_021071514.1(RXRA);XM_021071517.1(RXRA);XM_021071488.1(RXRA);XM_021071592.1(RXRA);XM_02107154…	K06241+K02161+K02161+K02161+K04685+K04685+K03172+K03172+K03172+K03172+K06247+K08524+K08524+K08524+K08524+K08524+K08524+K08524+K08524+K08524+K08524+K08524+K08524+K08524+K08524+K08524+K08524+K08524+K08524+K08524+K08524+K08524+K08524+K08524+K08524+K08524+K08524+K08524+K08524+K08524+K08524+K08524+K08524+K04503+K10140+K10140+K10140+K10140+K03175+K03175+K02649+K04402+K03511+K05725+K05725+K05725+K05725+…
Human Diseases	Cancers	Glioma	225	235	0.0190529	0.0619218	ko05214	XM_013993029.2(SHC4);XM_003121520.4(SHC4);XM_021082920.1(IGF1R);XM_021082918.1(IGF1R);XM_021082915.1(IGF1R);NM_214172.1(IGF1R);NM_001143716.1(MAP2K1);NM_001244619.1(CALML4);XM_021101439.1(SOS2);XM_021082553.1(HRAS);XM_021082554.1(HRAS);XM_021082686.1(CCND1);XM_013994354.2(DDB2);XM_013994357.2(DDB2);XM_003122813.5(DDB2);XM_005660928.3(DDB2);XM_021083506.1(PIK3R2);NM_001244550.1(MAP2K2);XM_00565470…	K17449+K17449+K05087+K05087+K05087+K05087+K04368+K02183+K03099+K02833+K02833+K04503+K10140+K10140+K10140+K10140+K02649+K04369+K04402+K17447+K03511+K05089+K05089+K04515+K04515+K04515+K04515+K04515+K04515+K04515+K04359+K04359+K04359+K04359+K04371+K19662+K19662+K08774+K02183+K03099+K03099+K03099+K03099+K03099+K06279+K06279+K06279+K06279+K06279+K06279+K06279+K07828+K02089+K06643+K06643+K06643+K06643+…
Genetic Information Processing	Folding, sorting and degradation	SNARE interactions in vesicular transport	89	91	0.0218939	0.0704507	ko04130	XM_001926239.3(STX11);XM_021087115.1(STX11);XM_001926476.4(STX7);XM_021070141.1(SNAP23);XM_005659700.3(SNAP23);XM_013993109.2(SNAP23);XM_013993110.2(SNAP23);XM_021069852.1(SNAP23);XM_021070075.1(SNAP23);XM_013993111.2(SNAP23);XM_013993112.2(SNAP23);XM_013993108.2(SNAP23);NM_001244718.1(SNAP23);NM_001244719.1(SNAP23);XM_021066679.1(STX17);XM_005660277.3(STX17);XM_013992129.2(BET1L);XM_013992132.2(…	K08487+K08487+K08488+K08508+K08508+K08508+K08508+K08508+K08508+K08508+K08508+K08508+K08508+K08508+K08491+K08491+K08504+K08504+K08504+K08504+K08504+K08504+K08490+K08490+K08490+K08490+K08486+K08486+K08486+K08486+K08486+K08486+K08486+K08486+K08486+K08486+K08498+K08498+K04560+K13502+K08486+K08486+K08514+K08512+K08517+K08510+K13505+K08493+K08492+K08492+K08492+K08492+K08492+K08492+K08492+K08492+K08492+…
Organismal Systems	Nervous system	Dopaminergic synapse	506	536	0.0242874	0.0766746	ko04728	XM_001924730.4(GNB5);XM_021097762.1(PLCB2);XM_021097773.1(PLCB2);XM_021097783.1(PLCB2);NM_001244619.1(CALML4);XM_021101887.1(GNG2);XM_021101893.1(GNG2);XM_021101896.1(GNG2);XM_021101900.1(GNG2);XM_005660189.3(CREB3);XM_013993639.2(CREB3);XM_005660190.3(CREB3);XM_021067494.1(GNG10);XM_021067487.1(GNG10);XM_021067502.1(GNG10);XM_003122390.3(DRD4);XM_021085452.1(TH);NM_001044559.1(PPP1CA);XM_0056607…	K04539+K05858+K05858+K05858+K02183+K07826+K07826+K07826+K07826+K09048+K09048+K09048+K04545+K04545+K04545+K04147+K00501+K06269+K11584+K05858+K04540+K04540+K09048+K02296+K02296+K02296+K02296+K02296+K02296+K02296+K02296+K02296+K02296+K02296+K02296+K04345+K04345+K04344+K09048+K09048+K04543+K04543+K04543+K04543+K04440+K04440+K04440+K04440+K04440+K04440+K04440+K04440+K04382+K04354+K04354+K04354+K04354+…
Organismal Systems	Endocrine system	Estrogen signaling pathway	380	401	0.0245443	0.0766746	ko04915	NM_001001538.1(OPRM1);XM_021083057.1(ESR1);XM_021083070.1(ESR1);XM_021083045.1(ESR1);XM_021083009.1(ESR1);XM_021083041.1(ESR1);XM_021083075.1(ESR1);XM_021083031.1(ESR1);XM_021083061.1(ESR1);XM_021083002.1(ESR1);XM_021083012.1(ESR1);XM_021083026.1(ESR1);XM_021083018.1(ESR1);XM_021083034.1(ESR1);XM_021083050.1(ESR1);XM_021087033.1(GRM1);XM_005659163.3(GRM1);XM_021087041.1(GRM1);XM_013993029.2(SHC4)…	K04215+K08550+K08550+K08550+K08550+K08550+K08550+K08550+K08550+K08550+K08550+K08550+K08550+K08550+K08550+K04603+K04603+K04603+K17449+K17449+K05858+K05858+K05858+K02161+K02161+K02161+K04368+K02183+K03099+K08551+K08551+K08551+K09048+K09048+K09048+K04615+K02833+K02833+K01379+K05858+K09048+K02649+K04345+K04345+K09048+K09048+K04369+K17447+K08523+K04246+K04371+K08049+K08049+K08049+K08049+K08774+K02183+…
Human Diseases	Cancers	Pancreatic cancer	264	277	0.0246853	0.0766746	ko05212	XM_005659448.3(SMAD2);XM_021092745.1(SMAD2);XM_021092903.1(SMAD2);XM_005659449.3(SMAD2);XM_021092635.1(SMAD2);XM_013992841.2(SMAD2);NM_001256148.1(SMAD2);XM_013985326.2(SMAD4);NM_214072.1(SMAD4);XM_005654429.3(SMAD4);XM_021082766.1(SMAD4);XM_021082812.1(RAD51);NM_001123181.1(RAD51);NM_001143716.1(MAP2K1);NM_214137.1(SMAD3);XM_021082849.1(SMAD3);XM_021080713.1(TGFBR1);XM_005660270.3(TGFBR1);NM_001…	K04500+K04500+K04500+K04500+K04500+K04500+K04500+K04501+K04501+K04501+K04501+K04482+K04482+K04368+K04500+K04500+K04674+K04674+K04674+K08732+K08732+K08732+K08732+K08732+K08732+K08732+K08732+K08732+K04503+K04688+K04688+K04688+K02158+K10140+K10140+K10140+K10140+K02649+K04402+K04440+K04440+K04440+K04440+K04440+K04440+K04440+K04440+K03511+K04392+K04392+K04371+K08774+K07860+K07860+K07860+K02089+K07827+…
Organismal Systems	Digestive system	Protein digestion and absorption	249	261	0.0247718	0.0766746	ko04974	XM_003121273.4(COL9A1);XM_021089350.1(COL9A1);XM_021091212.1(SLC16A10);XM_021091215.1(SLC16A10);XM_021092374.1(COL12A1);XM_013992819.2(COL12A1);XM_013992820.2(COL12A1);XM_021092369.1(COL12A1);XM_021092360.1(COL12A1);XM_021092370.1(COL12A1);NM_001164649.1(SLC1A1);XM_021066594.1(COL15A1);XM_021067868.1(COL27A1);XM_021067871.1(COL27A1);XM_013993785.2(COL27A1);NM_001014971.1(COL5A1);XM_021082620.1(KC…	K08131+K08131+K08187+K08187+K08132+K08132+K08132+K08132+K08132+K08132+K05612+K08135+K19721+K19721+K19721+K19721+K04926+K04926+K06519+K06002+K06002+K06002+K19721+K19721+K19721+K19721+K14211+K14211+K14211+K14211+K14211+K14211+K14211+K14211+K14211+K14211+K14211+K14211+K14211+K14211+K14211+K14211+K14211+K14211+K14211+K14211+K14211+K14211+K14211+K14211+K14211+K14211+K14211+K14210+K05849+K05849+K05849+…
Human Diseases	Endocrine and metabolic diseases	Maturity onset diabetes of the young	67	68	0.0255096	0.0774826	ko04950	XM_021089140.1(RFX6);XM_021089145.1(RFX6);XM_021089153.1(RFX6);XM_021095149.1(ONECUT1);XM_005659590.3(ONECUT1);XM_001928991.5(ONECUT1);XM_021081278.1(INS);NM_001109772.1(INS);XM_005661039.3(PAX6);NM_001244172.1(PAX6);XM_013994448.2(PAX6);XM_013994447.2(PAX6);XM_013994449.2(PAX6);XM_005661038.3(PAX6);XM_013994446.2(PAX6);XM_013994451.2(PAX6);XM_005661041.3(PAX6);NM_001244173.1(PAX6);NM_001244178.1…	K19521+K19521+K19521+K08026+K08026+K08026+K04526+K04526+K08031+K08031+K08031+K08031+K08031+K08031+K08031+K08031+K08031+K08031+K08031+K08031+K08031+K08031+K08031+K08031+K08040+K07595+K08037+K08037+K08037+K08037+K08037+K12406+K12406+K12406+K12406+K08039+K08038+K08030+K08027+K08027+K08027+K08027+K08027+K07594+K08034+K08034+K08034+K08034+K08034+K07593+K08036+K08028+K08024+K08033+K08029+K08029+K08035+…
Organismal Systems	Digestive system	Vitamin digestion and absorption	67	68	0.0255096	0.0774826	ko04977	XM_013992625.2(LMBRD1);XM_003122682.3(GIF);XM_021086560.1(ABCC1);XM_021087673.1(PLB1);XM_021087674.1(PLB1);XM_013996253.2(SLC5A6);XM_021087700.1(SLC5A6);XM_005662668.3(SLC5A6);XM_005662665.3(SLC5A6);XM_013996254.2(SLC5A6);XM_021087701.1(SLC5A6);XM_013996252.2(SLC5A6);XM_021087697.1(SLC5A6);XM_005662664.3(SLC5A6);XM_005662666.3(SLC5A6);XM_013996255.2(SLC5A6);XM_021087702.1(SLC5A6);XM_021087699.1(S…	K14617+K14615+K05665+K14621+K14621+K14386+K14386+K14386+K14386+K14386+K14386+K14386+K14386+K14386+K14386+K14386+K14386+K14386+K14386+K14462+K14462+K14610+K14618+K00678+K00678+K00678+K00678+K14592+K08760+K08757+K14616+K01435+K01435+K01435+K01435+K01435+K01435+K01435+K01435+K01435+K01435+K01435+K01435+K01435+K01435+K01435+K01435+K01435+K14622+K14609+K13885+K14619+K14619+K14619+K14619+K14619+K14619+…
Environmental Information Processing	Membrane transport	ABC transporters	171	178	0.026017	0.0782918	ko02010	NM_001317080.1(ABCA1);XM_005661102.3(ABCC8);XM_021084270.1(ABCA7);XM_013994808.2(ABCA7);XM_021084271.1(ABCA7);XM_021084273.1(ABCA7);XM_021084274.1(ABCA7);XM_021084275.1(ABCA7);XM_021084276.1(ABCA7);XM_021084277.1(ABCA7);XM_021084279.1(ABCA7);XM_021084280.1(ABCA7);XM_013994807.2(ABCA7);XM_021084272.1(ABCA7);XM_021084278.1(ABCA7);XM_021088375.1(LOC100622606);XM_021086559.1(ABCC6);XM_021086560.1(ABC…	K05641+K05032+K05645+K05645+K05645+K05645+K05645+K05645+K05645+K05645+K05645+K05645+K05645+K05645+K05645+K05643+K05669+K05665+K05643+K05643+K05643+K05643+K05684+K05684+K05683+K05683+K05677+K05677+K05677+K05033+K05033+K05033+K05033+K05033+K05033+K05033+K05033+K05033+K05033+K05033+K05033+K05033+K05033+K05033+K05033+K05676+K05671+K05671+K05671+K05672+K05654+K05654+K05653+K05674+K05674+K05678+K05681+…
Metabolism	Metabolism of cofactors and vitamins	One carbon pool by folate	44	44	0.0268984	0.0802015	ko00670	XM_021086779.1(MTHFD1L);XM_013992885.2(MTFMT);XM_005659485.3(MTFMT);NM_001244826.1(MTFMT);XM_021079635.1(DHFR);XM_021079623.1(DHFR);XM_021079627.1(DHFR);NM_001244064.1(DHFR);XM_021087362.1(MTHFD2);XM_021091827.1(SHMT2);XM_001926587.6(ALDH1L2);XM_003127575.4(MTHFR);XM_021095342.1(MTHFR);XM_021095343.1(MTHFR);XM_021095345.1(MTHFR);XM_021095346.1(MTHFR);XM_021095344.1(MTHFR);XM_005664996.3(MTHFR);XM…	K13402+K00604+K00604+K00604+K00287+K00287+K00287+K00287+K13403+K00600+K00289+K00297+K00297+K00297+K00297+K00297+K00297+K00297+K00297+K00297+K00560+K01934+K01934+K01934+K01934+K01934+K01934+K01934+K00289+K00289+K00288+K00288+K13403+K00600+K00600+K00600+K00600+K00605+K00605+K00548+K00548+K00548+K00602+K13990
Human Diseases	Cancers	Choline metabolism in cancer	376	397	0.0279097	0.0824605	ko05231	XM_021086250.1(SLC22A3);XM_003121106.4(SLC22A3);XM_021082434.1(SLC22A2);NM_213902.1(SLC22A2);NM_001348975.1(SLC22A1);XM_021082548.1(SLC22A1);XM_021091113.1(WASF1);XM_021091094.1(WASF1);XM_021091100.1(WASF1);XM_021091104.1(WASF1);XM_021091085.1(WASF1);XM_021091081.1(WASF1);XM_021091105.1(WASF1);XM_021091088.1(WASF1);XM_021091107.1(WASF1);XM_021091110.1(WASF1);XM_021097299.1(PLA2G4F);XM_021097313.1…	K08200+K08200+K08199+K08199+K08198+K08198+K05753+K05753+K05753+K05753+K05753+K05753+K05753+K05753+K05753+K05753+K16342+K16342+K16342+K16342+K16342+K16342+K04368+K03099+K08268+K00889+K00889+K06515+K06515+K06515+K07206+K08732+K08732+K08732+K08732+K08732+K08732+K08732+K08732+K08732+K02833+K02833+K14156+K14156+K14156+K04688+K04688+K04688+K00901+K00901+K00901+K00901+K00901+K00901+K00901+K00901+K00901+…
Environmental Information Processing	Signal transduction	Apelin signaling pathway	459	486	0.0285362	0.0835519	ko04371	NM_213833.2(CTGF);XM_005659448.3(SMAD2);XM_021092745.1(SMAD2);XM_021092903.1(SMAD2);XM_005659449.3(SMAD2);XM_021092635.1(SMAD2);XM_013992841.2(SMAD2);NM_001256148.1(SMAD2);XM_013985326.2(SMAD4);NM_214072.1(SMAD4);XM_005654429.3(SMAD4);XM_021082766.1(SMAD4);XM_001924730.4(GNB5);XM_021097762.1(PLCB2);XM_021097773.1(PLCB2);XM_021097783.1(PLCB2);NM_001097421.1(MEF2A);NM_001143716.1(MAP2K1);NM_214137.…	K06827+K04500+K04500+K04500+K04500+K04500+K04500+K04500+K04501+K04501+K04501+K04501+K04539+K05858+K05858+K05858+K09260+K04368+K04500+K04500+K02183+K07826+K07826+K07826+K07826+K04674+K04674+K04674+K04545+K04545+K04545+K02833+K02833+K04503+K04688+K04688+K04688+K05858+K04540+K04540+K13296+K09261+K17845+K20995+K04345+K04345+K04369+K04543+K04543+K04543+K04543+K04454+K04454+K04454+K04454+K04454+K04454+…
Cellular Processes	Cell growth and death	Cellular senescence	486	515	0.0289803	0.0840947	ko04218	XM_021084231.1(FOXO3);XM_021084213.1(FOXO3);XM_021084221.1(FOXO3);XM_013992757.2(TRAF3IP2);XM_021091306.1(TRAF3IP2);XM_003353287.4(TRAF3IP2);XM_021091285.1(TRAF3IP2);XM_001924787.5(TRAF3IP2);XM_005659448.3(SMAD2);XM_021092745.1(SMAD2);XM_021092903.1(SMAD2);XM_005659449.3(SMAD2);XM_021092635.1(SMAD2);XM_013992841.2(SMAD2);NM_001256148.1(SMAD2);XM_021082593.1(CCNB2);XM_021095614.1(TRPM7);XM_0031215…	K09408+K09408+K09408+K21124+K21124+K21124+K21124+K21124+K04500+K04500+K04500+K04500+K04500+K04500+K04500+K21770+K04982+K04982+K04982+K04982+K04368+K04500+K04500+K02183+K04685+K04685+K04674+K04674+K04674+K06268+K07206+K02833+K02833+K04503+K06269+K10994+K10994+K01367+K01367+K08826+K08826+K08826+K08826+K08826+K08826+K08826+K08826+K08826+K08826+K06751+K06751+K06751+K06751+K06751+K02649+K04369+K04402+…
Human Diseases	Cardiovascular diseases	Dilated cardiomyopathy (DCM)	331	349	0.0302224	0.0869228	ko05414	NM_214213.1(PLN);XM_005659529.1(TPM1);XM_005659532.1(TPM1);XM_005659533.3(TPM1);XM_005659534.3(TPM1);XM_021084476.1(TPM1);XM_005659525.2(TPM1);XM_005659523.1(TPM1);XM_005659524.2(TPM1);XM_005659526.3(TPM1);XM_021090125.1(TPM1);XM_005659518.3(TPM1);XM_005659527.3(TPM1);XM_005659530.3(TPM1);NM_001097483.2(TPM1);XM_021083935.1(TPM1);XM_005659521.2(TPM1);XM_021091096.1(TPM1);XM_005659531.2(TPM1);XM_0…	K05852+K10373+K10373+K10373+K10373+K10373+K10373+K10373+K10373+K10373+K10373+K10373+K10373+K10373+K10373+K10373+K10373+K10373+K10373+K10373+K10373+K12314+K06587+K06587+K10374+K10374+K10374+K10374+K12568+K12568+K12568+K12568+K12568+K12568+K10375+K10375+K10375+K04345+K04345+K05692+K05692+K04868+K08049+K08049+K08049+K08049+K08043+K08043+K08048+K08048+K12641+K12641+K12641+K12641+K12641+K12641+K12641+…
Metabolism	Energy metabolism	Nitrogen metabolism	42	42	0.0317082	0.0903962	ko00910	XM_021094163.1(CA12);XM_021094165.1(CA12);XM_013993649.2(CA9);XM_021065725.1(CA9);XM_021065730.1(CA9);XM_013993646.2(CA9);XM_001925520.5(CA9);XM_001927805.2(LOC100154873);NM_001008688.1(CA3);XM_001924183.4(LOC100153915);XM_013996642.2(LOC100152714);XM_001924462.6(LOC100152714);XM_013996643.2(LOC100152714);XM_021089340.1(CA8);XM_021089339.1(CA8);XM_021089341.1(CA8);XM_021089916.1(CA14);XM_02108991…	K01672+K01672+K01672+K01672+K01672+K01672+K01672+K18245+K01672+K01672+K01672+K01672+K01672+K01672+K01672+K01672+K01672+K01672+K01672+K01672+K01672+K01672+K01672+K01672+K01672+K01672+K01672+K01672+K01672+K01672+K01672+K01672+K01672+K01915+K01915+K01915+K01915+K18246+K00261+K01948+K01672+K01672
Organismal Systems	Development	Osteoclast differentiation	427	452	0.032399	0.0915623	ko04380	XM_021086968.1(TAB2);XM_021086945.1(TAB2);XM_021086951.1(TAB2);XM_021086965.1(TAB2);XM_013992499.2(TAB2);XM_021086959.1(TAB2);XM_005659183.3(IFNGR1);XM_021085029.1(IFNGR1);NM_001177907.1(IFNGR1);XM_021082147.1(MAP3K7);XM_021084350.1(FYN);XM_021084361.1(FYN);XM_021084347.1(FYN);XM_021084373.1(FYN);XM_021084366.1(FYN);XM_021099691.1(TNFRSF11A);XM_005654480.3(TNFRSF11A);NM_001143716.1(MAP2K1);XM_021…	K04404+K04404+K04404+K04404+K04404+K04404+K05132+K05132+K05132+K04427+K05703+K05703+K05703+K05703+K05703+K05147+K05147+K04368+K04674+K04674+K04674+K06268+K04502+K09438+K09438+K03175+K03175+K04449+K02649+K09028+K11219+K11219+K11219+K11219+K11219+K14379+K14379+K14379+K14379+K04431+K04431+K04431+K04431+K04431+K04440+K04440+K04440+K04440+K04440+K04440+K04440+K04440+K14381+K14381+K05869+K05869+K05869+…
Metabolism	Global and overview maps	Fatty acid metabolism	117	121	0.0336352	0.0942366	ko01212	XM_001928345.4(ACAT2);XM_003121729.4(HACD3);XM_021063076.1(HACD4);XM_003121884.6(HACD4);XM_021063085.1(HACD4);NM_001129805.1(CPT1A);NM_001171750.1(FADS2);XM_021083164.1(HSD17B12);XM_021083165.1(HSD17B12);XM_021083690.1(TECR);XM_021083691.1(TECR);XM_021084741.1(ACSL6);XM_005661633.3(ACSL6);XM_021084743.1(ACSL6);XM_021084742.1(ACSL6);XM_013995101.2(ACSL6);XM_013995102.2(ACSL6);XM_005661634.3(ACSL6)…	K00626+K10703+K10703+K10703+K10703+K08765+K10226+K10251+K10251+K10258+K10258+K01897+K01897+K01897+K01897+K01897+K01897+K01897+K01897+K01897+K07509+K07515+K19523+K19523+K00645+K19524+K19524+K19524+K07512+K07512+K01074+K00249+K08766+K10205+K10205+K10205+K10205+K01074+K01074+K01074+K01074+K10244+K10244+K15013+K00232+K00232+K00232+K10203+K10203+K10203+K10203+K00022+K00507+K00626+K00626+K10703+K00665+…
Metabolism	Glycan biosynthesis and metabolism	Glycosaminoglycan biosynthesis - heparan sulfate / heparin	41	41	0.0344265	0.0948187	ko00534	XM_021073409.1(HS3ST5);XM_021073405.1(HS3ST5);XM_021073391.1(HS3ST5);XM_021073394.1(HS3ST5);XM_021073400.1(HS3ST5);XM_021073406.1(HS3ST5);XM_001927959.7(GLCE);XM_003353828.4(B3GAT3);XM_013994208.2(B3GAT3);XM_013994209.2(B3GAT3);XM_021083158.1(EXT2);NM_001168422.1(B4GALT7);XM_021085025.1(NDST1);XM_021085023.1(NDST1);XM_021085024.1(NDST1);XM_003124544.5(HS3ST2);XM_021086557.1(XYLT1);XM_021086556.1(…	K08104+K08104+K08104+K08104+K08104+K08104+K01793+K10158+K10158+K10158+K02367+K00733+K02576+K02576+K02576+K07808+K00771+K00771+K00771+K02366+K02369+K02369+K02513+K02513+K02513+K00734+K02368+K01024+K02578+K02578+K02579+K08103+K00771+K07809+K07809+K02370+K02370+K02370+K02577+K02514+K08102
Genetic Information Processing	Replication and repair	Non-homologous end-joining	41	41	0.0344265	0.0948187	ko03450	XM_003122627.5(FEN1);XM_003123761.4(XRCC4);XM_003123760.5(XRCC4);XM_005661540.3(XRCC4);XM_021085370.1(XRCC4);XM_013994966.2(XRCC4);XM_013994963.2(XRCC4);XM_021085369.1(XRCC4);XM_013994965.2(XRCC4);XM_021085371.1(XRCC4);XM_003354274.4(RAD50);XM_021089422.1(PRKDC);XM_021089420.1(PRKDC);XM_021089419.1(PRKDC);XM_021089421.1(PRKDC);XM_021090941.1(XRCC6);XM_021090940.1(XRCC6);NM_001190185.1(XRCC6);XM_0…	K04799+K10886+K10886+K10886+K10886+K10886+K10886+K10886+K10886+K10886+K10866+K06642+K06642+K06642+K06642+K10884+K10884+K10884+K10884+K10865+K10887+K10887+K10887+K10887+K10777+K10777+K10777+K10777+K00977+K00977+K03512+K03512+K03512+K10885+K10885+K10885+K10885+K10980+K03513+K03513+K03513
Human Diseases	Cardiovascular diseases	Hypertrophic cardiomyopathy (HCM)	297	313	0.0363088	0.0991628	ko05410	XM_005659529.1(TPM1);XM_005659532.1(TPM1);XM_005659533.3(TPM1);XM_005659534.3(TPM1);XM_021084476.1(TPM1);XM_005659525.2(TPM1);XM_005659523.1(TPM1);XM_005659524.2(TPM1);XM_005659526.3(TPM1);XM_021090125.1(TPM1);XM_005659518.3(TPM1);XM_005659527.3(TPM1);XM_005659530.3(TPM1);NM_001097483.2(TPM1);XM_021083935.1(TPM1);XM_005659521.2(TPM1);XM_021091096.1(TPM1);XM_005659531.2(TPM1);XM_005659520.2(TPM1);…	K10373+K10373+K10373+K10373+K10373+K10373+K10373+K10373+K10373+K10373+K10373+K10373+K10373+K10373+K10373+K10373+K10373+K10373+K10373+K10373+K12314+K06587+K06587+K10374+K10374+K10374+K10374+K12568+K12568+K12568+K12568+K12568+K12568+K10375+K10375+K10375+K05692+K05692+K04868+K12641+K12641+K12641+K12641+K12641+K12641+K12641+K12641+K12641+K12641+K12641+K09290+K09290+K09290+K09290+K09290+K09290+K09290+…
Human Diseases	Substance dependence	Nicotine addiction	97	100	0.0397061	0.107537	ko05033	XM_013992686.2(GABRR1);XM_003121296.3(GABRR2);XM_021098602.1(GABRG3);XM_005654466.3(GABRA5);XM_005654471.3(GABRA5);XM_003121648.4(GABRA5);XM_021098644.1(GABRA5);XM_021098647.1(GABRA5);XM_005654468.3(GABRA5);XM_005654467.3(GABRA5);XM_005654469.3(GABRA5);XM_021098613.1(GABRB3);XM_021098607.1(GABRB3);XM_021098629.1(GABRB3);XM_021098621.1(GABRB3);XM_021098630.1(GABRB3);XM_021098695.1(CHRNA7);XM_02106…	K05190+K05190+K05186+K05175+K05175+K05175+K05175+K05175+K05175+K05175+K05175+K05181+K05181+K05181+K05181+K05181+K04809+K05213+K05213+K05213+K12302+K12302+K04344+K05214+K05209+K05209+K04813+K05210+K05210+K05210+K05210+K05210+K05210+K05210+K12302+K05212+K12302+K05186+K05175+K05175+K05175+K05175+K05175+K05175+K05175+K05175+K05175+K05181+K05198+K05198+K05198+K05198+K05198+K05198+K05200+K05200+K05200+…
Metabolism	Glycan biosynthesis and metabolism	Glycosaminoglycan biosynthesis - chondroitin sulfate / dermatan sulfate	60	61	0.0413945	0.111184	ko00532	XM_021086995.1(UST);XM_021086998.1(UST);XM_021086988.1(UST);XM_021087004.1(UST);XM_005659399.3(DSE);XM_021091565.1(DSE);XM_021091551.1(DSE);XM_021091554.1(DSE);XM_021091561.1(DSE);XM_003121594.4(CHST14);NM_001244442.2(CHSY1);XM_003353828.4(B3GAT3);XM_013994208.2(B3GAT3);XM_013994209.2(B3GAT3);NM_001168422.1(B4GALT7);XM_021084739.1(CHSY3);XM_021085992.1(CHST12);XM_021086557.1(XYLT1);XM_021086556.1…	K03193+K03193+K03193+K03193+K01794+K01794+K01794+K01794+K01794+K08105+K13499+K10158+K10158+K10158+K00733+K13499+K04742+K00771+K00771+K00771+K01017+K01017+K01017+K01017+K01017+K01017+K00734+K00771+K07779+K00746+K00746+K00746+K00746+K00746+K00746+K00746+K00746+K01020+K01020+K08106+K08106+K08106+K08106+K08106+K08106+K08106+K08106+K08106+K08106+K08106+K08106+K08106+K08106+K08106+K08106+K08106+K08106+…
Organismal Systems	Immune system	T cell receptor signaling pathway	363	384	0.0418231	0.111414	ko04660	XM_021082147.1(MAP3K7);XM_021084350.1(FYN);XM_021084361.1(FYN);XM_021084347.1(FYN);XM_021084373.1(FYN);XM_021084366.1(FYN);XM_021097786.1(PAK6);XM_021097791.1(PAK6);XM_021097802.1(PAK6);XM_003121603.4(RASGRP1);XM_021097997.1(RASGRP1);XM_013993196.2(RASGRP1);XM_005659762.3(RASGRP1);XM_013993197.2(RASGRP1);XM_021098011.1(RASGRP1);XM_005659763.3(RASGRP1);XM_021100024.1(MALT1);XM_021100025.1(MALT1);N…	K04427+K05703+K05703+K05703+K05703+K05703+K05735+K05735+K05735+K04350+K04350+K04350+K04350+K04350+K04350+K04350+K07369+K07369+K04368+K03099+K06268+K05730+K05730+K05730+K05730+K05730+K05730+K05730+K05730+K05730+K05730+K02833+K02833+K02649+K04431+K04431+K04431+K04431+K04431+K05730+K05730+K04369+K05427+K05428+K05428+K07367+K07367+K07367+K07367+K04371+K07362+K06276+K19862+K19862+K19862+K19862+K19862+…
Genetic Information Processing	Transcription	Spliceosome	374	396	0.0455228	0.120284	ko03040	XM_003121152.4(SF3B5);XM_005652465.3(CDC40);XM_003121352.6(CDC40);XM_021098271.1(AQR);XM_021098273.1(AQR);XM_001925349.7(SNRPA1);XM_021066300.1(NCBP1);XM_003353619.5(PRPF4);XM_005660339.3(PRPF4);XM_021082813.1(SF3B2);XM_005660667.3(SF3B2);XM_005660668.3(SF3B2);XM_005660666.3(SF3B2);XM_003122505.4(SF3B2);XM_005660675.3(SART1);XM_003122517.6(SART1);NM_001128457.1(PRPF19);XM_021083528.1(LSM4);XM_021…	K12832+K12816+K12816+K12874+K12874+K11092+K12882+K12662+K12662+K12829+K12829+K12829+K12829+K12829+K11984+K11984+K10599+K12623+K12623+K12623+K12841+K12841+K12887+K12887+K12887+K12887+K12887+K12887+K12887+K12887+K12887+K12887+K12887+K12887+K12887+K12887+K12887+K12887+K12887+K12887+K12887+K12867+K12626+K12826+K12826+K12880+K12811+K12811+K12811+K12848+K12872+K12872+K12873+K12873+K12854+K12854+K12847+…
Metabolism	Lipid metabolism	Sphingolipid metabolism	126	131	0.0485665	0.127291	ko00600	XM_005659788.2(CERS3);XM_001925913.6(KDSR);XM_013993487.2(SGPP1);XM_003353501.4(SGPP1);XM_001926911.5(ACER2);NM_001258385.1(GBA2);XM_021067532.1(UGCG);XM_001925267.7(UGCG);XM_005652922.3(CERS1);XM_003123535.6(CERS1);XM_021083472.1(CERS1);XM_005661256.3(CERS4);XM_021083989.1(ACER1);XM_003354020.3(ACER1);XM_005661428.3(PLPP2);NM_001143723.1(PLPP2);XM_005661427.3(PLPP2);XM_013997000.2(GBA);NM_001005…	K04710+K04708+K04716+K04716+K01441+K17108+K00720+K00720+K04710+K04710+K04710+K04710+K01441+K01441+K01080+K01080+K01080+K01201+K01201+K04710+K04710+K04710+K04710+K04710+K01134+K04715+K04710+K04710+K12352+K12352+K12352+K12352+K12352+K04718+K07553+K01080+K01080+K01186+K00654+K01202+K01202+K01202+K01202+K04712+K04712+K04712+K04712+K04712+K04712+K04628+K04628+K04628+K04628+K04714+K04714+K04714+K04714+…

## Sheet: Ha-vs-La
KEGG_A_class	KEGG_B_class	Pathway	Ha-vs-La (19469)	All (22344)	Pvalue	Qvalue	Pathway ID	Genes	K_IDs
Environmental Information Processing	Signal transduction	Wnt signaling pathway	567	581	1.14029e-19	3.70594e-17	ko04310	XM_021082147.1(MAP3K7);XM_013985326.2(SMAD4);NM_214072.1(SMAD4);XM_005654429.3(SMAD4);XM_021082766.1(SMAD4);XM_021097762.1(PLCB2);XM_021097773.1(PLCB2);XM_021097783.1(PLCB2);XM_021102686.1(DAAM1);XM_021102694.1(DAAM1);XM_021102688.1(DAAM1);XM_021063603.1(CER1);XM_021066620.1(INVS);XM_021066607.1(INVS);XM_021066606.1(INVS);XM_021066600.1(INVS);XM_021066660.1(INVS);XM_021066667.1(INVS);XM_021066648…	K04427+K04501+K04501+K04501+K04501+K05858+K05858+K05858+K04512+K04512+K04512+K01645+K19626+K19626+K19626+K19626+K19626+K19626+K19626+K19626+K19626+K19626+K19626+K19626+K06268+K04503+K03068+K03068+K04502+K05858+K01064+K00312+K00312+K04345+K04345+K02085+K04440+K04440+K04440+K04440+K04440+K04440+K04440+K04440+K02085+K02620+K02620+K02620+K02620+K02620+K02620+K00714+K08957+K08957+K08957+K08957+K08957+…
Organismal Systems	Development	Axon guidance	880	922	3.59724e-18	5.84551e-16	ko04360	XM_003480289.4(EPHA7);XM_005659300.3(EPHA7);XM_005659302.3(EPHA7);XM_021090161.1(EPHA7);XM_021090181.1(EPHA7);XM_005659303.3(EPHA7);XM_021084350.1(FYN);XM_021084361.1(FYN);XM_021084347.1(FYN);XM_021084373.1(FYN);XM_021084366.1(FYN);XM_021073445.1(DCC);XM_021073448.1(DCC);XM_021073456.1(DCC);XM_021073460.1(DCC);XM_021073463.1(DCC);XM_013992856.2(DCC);XM_013985533.2(SEMA6D);XM_021096132.1(SEMA6D);X…	K05108+K05108+K05108+K05108+K05108+K05108+K05703+K05703+K05703+K05703+K05703+K06765+K06765+K06765+K06765+K06765+K06765+K06842+K06842+K06842+K06842+K06842+K06842+K06842+K06842+K06842+K06842+K06842+K06842+K06842+K06842+K06842+K06842+K06842+K06842+K06842+K06842+K06842+K06842+K06842+K05735+K05735+K05735+K06268+K07524+K06619+K06619+K06619+K02833+K02833+K05766+K05766+K07530+K05765+K07523+K07523+K07523+…
Cellular Processes	Transport and catabolism	Endocytosis	844	890	5.50441e-15	5.96311e-13	ko04144	XM_021087276.1(VTA1);XM_021087275.1(VTA1);XM_021089443.1(SMAP1);XM_021089451.1(SMAP1);XM_021089462.1(SMAP1);XM_005659254.3(SMAP1);XM_021089472.1(SMAP1);XM_021089445.1(SMAP1);XM_021089481.1(SMAP1);XM_021090785.1(SNX3);XM_021090786.1(SNX3);XM_005659448.3(SMAD2);XM_021092745.1(SMAD2);XM_021092903.1(SMAD2);XM_005659449.3(SMAD2);XM_021092635.1(SMAD2);XM_013992841.2(SMAD2);XM_021072177.1(SPG21);NM_0012…	K12199+K12199+K12486+K12486+K12486+K12486+K12486+K12486+K12486+K17918+K17918+K04500+K04500+K04500+K04500+K04500+K04500+K19367+K19367+K17917+K10591+K10591+K10591+K10591+K10591+K10591+K11839+K11839+K11839+K11839+K11839+K12477+K05087+K05087+K05087+K05087+K12196+K13305+K13305+K13305+K13305+K13305+K13305+K13305+K13305+K13305+K13305+K13305+K13305+K13305+K13305+K13305+K13305+K13305+K04500+K04500+K07941+…
Human Diseases	Cancers	Proteoglycans in cancer	662	692	1.07763e-14	8.75574e-13	ko05205	XM_013992459.2(EZR);XM_021083057.1(ESR1);XM_021083070.1(ESR1);XM_021083045.1(ESR1);XM_021083009.1(ESR1);XM_021083041.1(ESR1);XM_021083075.1(ESR1);XM_021083031.1(ESR1);XM_021083061.1(ESR1);XM_021083002.1(ESR1);XM_021083012.1(ESR1);XM_021083026.1(ESR1);XM_021083018.1(ESR1);XM_021083034.1(ESR1);XM_021083050.1(ESR1);NM_001244536.1(THBS1);XM_021082920.1(IGF1R);XM_021082918.1(IGF1R);XM_021082915.1(IGF1…	K08007+K08550+K08550+K08550+K08550+K08550+K08550+K08550+K08550+K08550+K08550+K08550+K08550+K08550+K08550+K16857+K05087+K05087+K05087+K05087+K04368+K10164+K03099+K08268+K10160+K10160+K10160+K02833+K02833+K13769+K13769+K13769+K13769+K13769+K13769+K13769+K13769+K13769+K13769+K13769+K13769+K13769+K13769+K13769+K13769+K13769+K06106+K06106+K06106+K06106+K06106+K06106+K06106+K06106+K06106+K06106+K06106+…
Environmental Information Processing	Signal transduction	Phosphatidylinositol signaling system	425	440	4.09963e-12	2.66476e-10	ko04070	XM_021086423.1(SYNJ2);XM_021096806.1(PPIP5K1);XM_021096683.1(PPIP5K1);XM_021096738.1(PPIP5K1);XM_021096756.1(PPIP5K1);XM_021096824.1(PPIP5K1);XM_021096839.1(PPIP5K1);XM_021096858.1(PPIP5K1);XM_021096877.1(PPIP5K1);XM_021096881.1(PPIP5K1);XM_021096906.1(PPIP5K1);XM_021096795.1(PPIP5K1);XM_021096892.1(PPIP5K1);XM_021096676.1(PPIP5K1);XM_021096694.1(PPIP5K1);XM_021096696.1(PPIP5K1);XM_021096708.1(PP…	K20279+K13024+K13024+K13024+K13024+K13024+K13024+K13024+K13024+K13024+K13024+K13024+K13024+K13024+K13024+K13024+K13024+K13024+K13024+K13024+K13024+K13024+K13024+K13024+K13024+K13024+K13024+K13024+K13024+K13024+K13024+K13024+K13024+K13024+K13024+K05858+K05858+K05858+K02183+K00889+K00889+K05858+K00901+K00901+K00901+K00901+K00901+K00901+K00901+K00901+K00901+K00901+K00901+K00901+K00923+K02649+K00889+…
Environmental Information Processing	Signal transduction	Hippo signaling pathway	523	547	1.01356e-11	5.49014e-10	ko04390	XM_005654323.3(FRMD1);XM_021085716.1(FRMD1);XM_021085728.1(FRMD1);XM_005659149.3(LATS1);NM_213833.2(CTGF);XM_005659448.3(SMAD2);XM_021092745.1(SMAD2);XM_021092903.1(SMAD2);XM_005659449.3(SMAD2);XM_021092635.1(SMAD2);XM_013992841.2(SMAD2);XM_013992846.2(SMAD7);XM_013992845.2(SMAD7);NM_001244175.1(SMAD7);XM_005659454.3(SMAD7);XM_013992844.2(SMAD7);XM_013985326.2(SMAD4);NM_214072.1(SMAD4);XM_0056544…	K16821+K16821+K16821+K08791+K06827+K04500+K04500+K04500+K04500+K04500+K04500+K19631+K19631+K19631+K19631+K19631+K04501+K04501+K04501+K04501+K04500+K04500+K16686+K16822+K16822+K16822+K16822+K16822+K04662+K04662+K04662+K04662+K04662+K04674+K04674+K04674+K16681+K04503+K09448+K09448+K09448+K09448+K09448+K09448+K09448+K09448+K09448+K09448+K09448+K09448+K09448+K09448+K09448+K01064+K00312+K00312+K02085+…
Organismal Systems	Endocrine system	Thyroid hormone signaling pathway	424	440	1.66969e-11	7.75211e-10	ko04919	XM_021083057.1(ESR1);XM_021083070.1(ESR1);XM_021083045.1(ESR1);XM_021083009.1(ESR1);XM_021083041.1(ESR1);XM_021083075.1(ESR1);XM_021083031.1(ESR1);XM_021083061.1(ESR1);XM_021083002.1(ESR1);XM_021083012.1(ESR1);XM_021083026.1(ESR1);XM_021083018.1(ESR1);XM_021083034.1(ESR1);XM_021083050.1(ESR1);NM_214213.1(PLN);XM_021091212.1(SLC16A10);XM_021091215.1(SLC16A10);XM_021097762.1(PLCB2);XM_021097773.1(P…	K08550+K08550+K08550+K08550+K08550+K08550+K08550+K08550+K08550+K08550+K08550+K08550+K08550+K08550+K05852+K08187+K08187+K05858+K05858+K05858+K04368+K04662+K04662+K04662+K04662+K04662+K08268+K15170+K15170+K08524+K08524+K08524+K08524+K08524+K08524+K08524+K08524+K08524+K08524+K08524+K08524+K08524+K08524+K08524+K08524+K08524+K08524+K08524+K08524+K08524+K08524+K08524+K08524+K08524+K08524+K08524+K08524+…
Environmental Information Processing	Signal transduction	Ras signaling pathway	756	803	2.40972e-11	9.06853e-10	ko04014	XM_013984302.2(AFDN);XM_021085839.1(AFDN);XM_013984267.2(AFDN);XM_013984272.2(AFDN);XM_013984277.2(AFDN);XM_013984278.2(AFDN);XM_013984285.2(AFDN);XM_013984289.2(AFDN);XM_013984296.2(AFDN);XM_021085776.1(AFDN);XM_021085824.1(AFDN);XM_021085833.1(AFDN);XM_021085831.1(AFDN);XM_021085787.1(AFDN);XM_021085803.1(AFDN);XM_021085815.1(AFDN);XM_021085843.1(AFDN);XM_001924730.4(GNB5);XM_013993026.2(FGF7);…	K05702+K05702+K05702+K05702+K05702+K05702+K05702+K05702+K05702+K05702+K05702+K05702+K05702+K05702+K05702+K05702+K05702+K04539+K04358+K04358+K17449+K17449+K16342+K16342+K16342+K16342+K16342+K05735+K05735+K05735+K04350+K04350+K04350+K04350+K04350+K04350+K04350+K05087+K05087+K05087+K05087+K04368+K02183+K07941+K07941+K03099+K07826+K07826+K07826+K07826+K05121+K05121+K05121+K05121+K05121+K05121+K05121+…
Cellular Processes	Cellular community - eukaryotes	Adherens junction	456	475	2.51129e-11	9.06853e-10	ko04520	XM_013984302.2(AFDN);XM_021085839.1(AFDN);XM_013984267.2(AFDN);XM_013984272.2(AFDN);XM_013984277.2(AFDN);XM_013984278.2(AFDN);XM_013984285.2(AFDN);XM_013984289.2(AFDN);XM_013984296.2(AFDN);XM_021085776.1(AFDN);XM_021085824.1(AFDN);XM_021085833.1(AFDN);XM_021085831.1(AFDN);XM_021085787.1(AFDN);XM_021085803.1(AFDN);XM_021085815.1(AFDN);XM_021085843.1(AFDN);XM_021082147.1(MAP3K7);XM_021091113.1(WASF…	K05702+K05702+K05702+K05702+K05702+K05702+K05702+K05702+K05702+K05702+K05702+K05702+K05702+K05702+K05702+K05702+K05702+K04427+K05753+K05753+K05753+K05753+K05753+K05753+K05753+K05753+K05753+K05753+K05703+K05703+K05703+K05703+K05703+K04500+K04500+K04500+K04500+K04500+K04500+K04501+K04501+K04501+K04501+K05087+K05087+K05087+K05087+K05701+K05701+K05701+K05701+K05701+K05701+K05701+K05701+K05701+K05701+…
Environmental Information Processing	Signal transduction	mTOR signaling pathway	515	540	6.27459e-11	2.03924e-09	ko04150	XM_021086109.1(RPS6KA2);XM_021078492.1(SGK1);XM_005652668.3(SGK1);XM_005652667.3(SGK1);XM_021078581.1(SGK1);NM_001244459.1(SGK1);XM_013992680.2(RRAGD);NM_001243623.1(RRAGD);XM_021082920.1(IGF1R);XM_021082918.1(IGF1R);XM_021082915.1(IGF1R);NM_214172.1(IGF1R);XM_021095088.1(RNF152);XM_021095206.1(RNF152);XM_021094806.1(RNF152);XM_021094866.1(RNF152);XM_021094919.1(RNF152);XM_021095029.1(RNF152);XM_…	K04373+K13302+K13302+K13302+K13302+K13302+K16186+K16186+K05087+K05087+K05087+K05087+K15705+K15705+K15705+K15705+K15705+K15705+K15705+K15705+K04368+K03099+K16185+K02152+K20410+K20410+K20410+K20410+K20410+K20410+K20410+K20410+K20410+K20410+K20410+K20410+K07206+K02833+K02833+K04526+K04526+K03068+K03068+K04688+K04688+K04688+K06519+K01064+K00312+K00312+K02649+K04527+K04527+K04527+K04527+K04369+K07298+…
Environmental Information Processing	Signal transduction	ErbB signaling pathway	396	411	8.5408e-11	2.52342e-09	ko04012	XM_013993029.2(SHC4);XM_003121520.4(SHC4);XM_021097786.1(PAK6);XM_021097791.1(PAK6);XM_021097802.1(PAK6);NM_001143716.1(MAP2K1);XM_021101439.1(SOS2);XM_005660524.3(ABL1);XM_005660525.3(ABL1);XM_005660526.3(ABL1);XM_021082553.1(HRAS);XM_021082554.1(HRAS);XM_021082757.1(RPS6KB2);XM_005660630.3(RPS6KB2);XM_003122462.4(RPS6KB2);XM_021082883.1(BAD);XM_021083506.1(PIK3R2);XM_021083895.1(MAP2K7);XM_0056…	K17449+K17449+K05735+K05735+K05735+K04368+K03099+K06619+K06619+K06619+K02833+K02833+K04688+K04688+K04688+K02158+K02649+K04431+K04431+K04431+K04431+K04431+K04369+K17447+K04440+K04440+K04440+K04440+K04440+K04440+K04440+K04440+K05456+K08523+K04515+K04515+K04515+K04515+K04515+K04515+K04515+K04371+K19662+K19662+K19862+K19862+K19862+K19862+K19862+K19862+K19862+K19862+K19862+K19862+K19862+K19862+K19862+…
Cellular Processes	Cell motility	Regulation of actin cytoskeleton	675	717	3.0051e-10	8.13882e-09	ko04810	XM_013992459.2(EZR);XM_021091113.1(WASF1);XM_021091094.1(WASF1);XM_021091100.1(WASF1);XM_021091104.1(WASF1);XM_021091085.1(WASF1);XM_021091081.1(WASF1);XM_021091105.1(WASF1);XM_021091088.1(WASF1);XM_021091107.1(WASF1);XM_021091110.1(WASF1);XM_013993026.2(FGF7);XM_021073771.1(FGF7);XM_021097786.1(PAK6);XM_021097791.1(PAK6);XM_021097802.1(PAK6);NM_001143716.1(MAP2K1);XM_021100519.1(ITGA11);XM_02110…	K08007+K05753+K05753+K05753+K05753+K05753+K05753+K05753+K05753+K05753+K05753+K04358+K04358+K05735+K05735+K05735+K04368+K06587+K06587+K03099+K00889+K00889+K04289+K04289+K04289+K04289+K04289+K04289+K05730+K05730+K05730+K05730+K05730+K05730+K05730+K05730+K05730+K05730+K02833+K02833+K04526+K04526+K22603+K05766+K05766+K05765+K04129+K01313+K01313+K04132+K04291+K04291+K04291+K04291+K04291+K02649+K05730+…
Cellular Processes	Cellular community - eukaryotes	Tight junction	670	712	4.50264e-10	1.12566e-08	ko04530	XM_013984302.2(AFDN);XM_021085839.1(AFDN);XM_013984267.2(AFDN);XM_013984272.2(AFDN);XM_013984277.2(AFDN);XM_013984278.2(AFDN);XM_013984285.2(AFDN);XM_013984289.2(AFDN);XM_013984296.2(AFDN);XM_021085776.1(AFDN);XM_021085824.1(AFDN);XM_021085833.1(AFDN);XM_021085831.1(AFDN);XM_021085787.1(AFDN);XM_021085803.1(AFDN);XM_021085815.1(AFDN);XM_021085843.1(AFDN);XM_013992459.2(EZR);XM_021072505.1(MAP3K5)…	K05702+K05702+K05702+K05702+K05702+K05702+K05702+K05702+K05702+K05702+K05702+K05702+K05702+K05702+K05702+K05702+K05702+K08007+K04426+K04426+K04426+K04426+K21108+K21108+K21108+K07902+K21110+K21110+K21110+K21110+K21110+K10591+K10591+K10591+K10591+K10591+K10591+K05701+K05701+K05701+K05701+K05701+K05701+K05701+K05701+K05701+K05701+K05701+K05701+K05701+K05701+K05701+K13305+K13305+K13305+K13305+K13305+…
Cellular Processes	Transport and catabolism	Autophagy - animal	511	539	1.70626e-09	3.96095e-08	ko04140	XM_013992680.2(RRAGD);NM_001243623.1(RRAGD);XM_021082147.1(MAP3K7);XM_021090470.1(ATG5);XM_021090498.1(ATG5);XM_021090478.1(ATG5);XM_021090491.1(ATG5);XM_021090485.1(ATG5);XM_021093314.1(DAPK2);XM_021093392.1(DAPK2);NM_001243563.1(DAPK2);XM_021093345.1(DAPK2);XM_021097873.1(EIF2AK4);XM_021097878.1(EIF2AK4);XM_021097886.1(EIF2AK4);XM_021082920.1(IGF1R);XM_021082918.1(IGF1R);XM_021082915.1(IGF1R);N…	K16186+K16186+K04427+K08339+K08339+K08339+K08339+K08339+K08803+K08803+K08803+K08803+K16196+K16196+K16196+K05087+K05087+K05087+K05087+K02161+K02161+K02161+K04368+K17889+K08268+K16185+K08491+K08491+K07206+K02833+K02833+K01379+K04526+K04526+K04688+K04688+K04688+K17906+K17906+K17906+K02158+K08331+K08331+K08331+K08331+K08331+K08331+K08331+K08331+K08331+K08331+K08331+K17985+K17985+K17985+K17985+K17985+…
Human Diseases	Cancers	Hepatocellular carcinoma	534	565	3.47337e-09	7.52563e-08	ko05225	XM_021085648.1(PHF10);XM_021085654.1(PHF10);XM_005659097.3(PHF10);XM_021085631.1(PHF10);XM_021085636.1(PHF10);XM_021085638.1(PHF10);XM_021085643.1(PHF10);XM_021071884.1(ARID1B);XM_021071887.1(ARID1B);XM_021071894.1(ARID1B);XM_021071908.1(ARID1B);XM_021071914.1(ARID1B);XM_021071923.1(ARID1B);XM_021071872.1(ARID1B);XM_021071879.1(ARID1B);XM_021071886.1(ARID1B);XM_021071900.1(ARID1B);XM_021071920.1(…	K22197+K22197+K22197+K22197+K22197+K22197+K22197+K11653+K11653+K11653+K11653+K11653+K11653+K11653+K11653+K11653+K11653+K11653+K11653+K11653+K04500+K04500+K04500+K04500+K04500+K04500+K04501+K04501+K04501+K04501+K17449+K17449+K05087+K05087+K05087+K05087+K04368+K04500+K04500+K03099+K11647+K11647+K11647+K11647+K11647+K11647+K11647+K11647+K11647+K11647+K11647+K11647+K04674+K04674+K04674+K02833+K02833+…
Human Diseases	Cancers	MicroRNAs in cancer	511	540	4.23188e-09	8.59601e-08	ko05206	XM_013992459.2(EZR);XM_021091501.1(MARCKS);XM_005659529.1(TPM1);XM_005659532.1(TPM1);XM_005659533.3(TPM1);XM_005659534.3(TPM1);XM_021084476.1(TPM1);XM_005659525.2(TPM1);XM_005659523.1(TPM1);XM_005659524.2(TPM1);XM_005659526.3(TPM1);XM_021090125.1(TPM1);XM_005659518.3(TPM1);XM_005659527.3(TPM1);XM_005659530.3(TPM1);NM_001097483.2(TPM1);XM_021083935.1(TPM1);XM_005659521.2(TPM1);XM_021091096.1(TPM1)…	K08007+K12561+K10373+K10373+K10373+K10373+K10373+K10373+K10373+K10373+K10373+K10373+K10373+K10373+K10373+K10373+K10373+K10373+K10373+K10373+K10373+K10373+K17449+K17449+K17460+K17460+K17460+K17460+K17460+K17460+K17460+K17460+K17460+K17460+K17460+K17460+K17460+K17460+K17460+K17460+K16857+K10139+K02161+K02161+K02161+K04368+K17387+K17387+K17387+K17387+K03099+K09283+K09283+K17461+K17461+K17461+K17461+…
Cellular Processes	Cellular community - eukaryotes	Focal adhesion	660	704	4.65565e-09	8.9005e-08	ko04510	XM_013992423.2(THBS2);XM_013992422.2(THBS2);XM_003121273.4(COL9A1);XM_021089350.1(COL9A1);XM_021084350.1(FYN);XM_021084361.1(FYN);XM_021084347.1(FYN);XM_021084373.1(FYN);XM_021084366.1(FYN);XM_013992761.2(LAMA4);XM_021094295.1(TLN2);XM_021094297.1(TLN2);XM_021094302.1(TLN2);XM_021094262.1(TLN2);XM_021094269.1(TLN2);XM_021094275.1(TLN2);XM_021094283.1(TLN2);XM_021094290.1(TLN2);XM_021094334.1(TLN2…	K04659+K04659+K08131+K08131+K05703+K05703+K05703+K05703+K05703+K06241+K06271+K06271+K06271+K06271+K06271+K06271+K06271+K06271+K06271+K06271+K06271+K06271+K06271+K06271+K17449+K17449+K05735+K05735+K05735+K16857+K05087+K05087+K05087+K05087+K02161+K02161+K02161+K04368+K06587+K06587+K03099+K06271+K06271+K06271+K06271+K06271+K06271+K06271+K06252+K06252+K06252+K06252+K06252+K06252+K06252+K06252+K06252+…
Organismal Systems	Environmental adaptation	Circadian rhythm	157	158	7.99171e-09	1.44295e-07	ko04710	XM_021073474.1(RORA);XM_021073481.1(RORA);XM_001928154.7(RORA);XM_005659540.3(RORA);XM_021064932.1(RORB);XM_021064949.1(RORB);XM_021064942.1(RORB);XM_021083145.1(CRY2);XM_021083144.1(CRY2);XM_021076199.1(ARNTL);XM_021076175.1(ARNTL);XM_021076190.1(ARNTL);XM_021076231.1(ARNTL);XM_021076159.1(ARNTL);XM_021076164.1(ARNTL);XM_021076180.1(ARNTL);XM_021076205.1(ARNTL);XM_021076212.1(ARNTL);XM_021076223…	K08532+K08532+K08532+K08532+K08533+K08533+K08533+K02295+K02295+K02296+K02296+K02296+K02296+K02296+K02296+K02296+K02296+K02296+K02296+K02296+K02296+K09026+K09026+K09026+K08534+K08534+K08534+K08534+K08534+K08534+K08534+K08534+K08534+K08534+K08534+K08534+K08534+K07199+K07199+K03868+K03868+K08960+K08960+K08960+K08960+K08960+K08960+K08960+K08960+K08960+K08960+K02295+K02295+K02295+K02295+K02295+K02295+…
Human Diseases	Cancers	Thyroid cancer	204	208	1.34454e-08	2.29987e-07	ko05216	NM_001143716.1(MAP2K1);XM_021071603.1(RXRA);XM_021071454.1(RXRA);XM_021071477.1(RXRA);XM_021071514.1(RXRA);XM_021071517.1(RXRA);XM_021071488.1(RXRA);XM_021071592.1(RXRA);XM_021071547.1(RXRA);XM_021071624.1(RXRA);XM_021071560.1(RXRA);XM_021071498.1(RXRA);XM_021071521.1(RXRA);XM_021071623.1(RXRA);XM_021071463.1(RXRA);XM_021071581.1(RXRA);XM_021071455.1(RXRA);XM_021071446.1(RXRA);XM_021071570.1(RXRA…	K04368+K08524+K08524+K08524+K08524+K08524+K08524+K08524+K08524+K08524+K08524+K08524+K08524+K08524+K08524+K08524+K08524+K08524+K08524+K08524+K08524+K08524+K08524+K08524+K08524+K08524+K08524+K08524+K08524+K08524+K08524+K08524+K08524+K02833+K02833+K04503+K10140+K10140+K10140+K10140+K04369+K04402+K03511+K02620+K02620+K02620+K02620+K02620+K02620+K04371+K04490+K04377+K08526+K08526+K08526+K08526+K03176+…
Metabolism	Amino acid metabolism	Lysine degradation	217	222	1.66686e-08	2.70865e-07	ko00310	XM_003353586.5(ALDH1B1);XM_021082732.1(KMT5B);XM_021082726.1(KMT5B);XM_021082731.1(KMT5B);XM_021082728.1(KMT5B);XM_021082725.1(KMT5B);XM_021082729.1(KMT5B);XM_003122431.6(KMT5B);XM_021082730.1(KMT5B);XM_021083234.1(BBOX1);XM_021083235.1(BBOX1);XM_021083236.1(BBOX1);XM_003123493.6(COLGALT1);XM_003123328.4(GCDH);XM_021083715.1(GCDH);XM_021083716.1(GCDH);XM_021084185.1(DOT1L);XM_021084186.1(DOT1L);X…	K00128+K11429+K11429+K11429+K11429+K11429+K11429+K11429+K11429+K00471+K00471+K00471+K11703+K00252+K00252+K00252+K11427+K11427+K11427+K11427+K11427+K11427+K11427+K18202+K18202+K18202+K18202+K15588+K15588+K15588+K15588+K15588+K15588+K15588+K15588+K15588+K15588+K15588+K15588+K15588+K15588+K20795+K20795+K20795+K20795+K14085+K13646+K13646+K11422+K18826+K18826+K18826+K07515+K00149+K00149+K06101+K06101+…
Human Diseases	Cancers	Basal cell carcinoma	219	225	6.64485e-08	1.02837e-06	ko05217	XM_005659970.3(BMP4);XM_021069851.1(BMP4);XM_005659968.2(BMP4);XM_021069353.1(BMP4);NM_001101031.2(BMP4);XM_013994354.2(DDB2);XM_013994357.2(DDB2);XM_003122813.5(DDB2);XM_005660928.3(DDB2);XM_003123611.5(WNT9A);XM_003123621.4(WNT3A);XM_021083340.1(WNT3A);XM_005654701.2(GADD45B);NM_001206431.1(APC2);XM_021084453.1(POLK);NM_001206430.1(APC);XM_021084757.1(TCF7);XM_021084755.1(TCF7);XM_021084758.1(T…	K04662+K04662+K04662+K04662+K04662+K10140+K10140+K10140+K10140+K01064+K00312+K00312+K04402+K02085+K03511+K02085+K02620+K02620+K02620+K02620+K02620+K02620+K00714+K02842+K02842+K02842+K02842+K02157+K02157+K02157+K02157+K02157+K02157+K04490+K00182+K00182+K00572+K00572+K01357+K01357+K01357+K01357+K01357+K03209+K16797+K16797+K16797+K16797+K16797+K16797+K16797+K16797+K16797+K16797+K16797+K16797+K00444+…
Organismal Systems	Nervous system	Neurotrophin signaling pathway	441	467	1.16237e-07	1.71713e-06	ko04722	XM_021086109.1(RPS6KA2);XM_021072505.1(MAP3K5);XM_021072507.1(MAP3K5);XM_021072516.1(MAP3K5);XM_021072512.1(MAP3K5);XM_021084231.1(FOXO3);XM_021084213.1(FOXO3);XM_021084221.1(FOXO3);XM_013993029.2(SHC4);XM_003121520.4(SHC4);XM_021099599.1(BCL2);XM_021099602.1(BCL2);XM_021099593.1(BCL2);NM_001143716.1(MAP2K1);XM_021100479.1(MAP2K5);XM_021100474.1(MAP2K5);XM_021100477.1(MAP2K5);XM_021100463.1(MAP2K…	K04373+K04426+K04426+K04426+K04426+K09408+K09408+K09408+K17449+K17449+K02161+K02161+K02161+K04368+K04463+K04463+K04463+K04463+K04463+K04463+K04463+K04463+K04463+K04463+K04463+K04463+K04463+K02183+K03099+K05101+K05101+K05101+K05101+K05101+K06619+K06619+K06619+K06277+K02833+K02833+K02158+K03175+K03175+K04355+K04355+K04355+K04355+K04355+K04355+K02649+K04431+K04431+K04431+K04431+K04431+K04369+K08888+…
Human Diseases	Endocrine and metabolic diseases	Insulin resistance	388	409	1.2672e-07	1.77534e-06	ko04931	XM_021086109.1(RPS6KA2);NM_001278777.1(SLC27A2);XM_005660189.3(CREB3);XM_013993639.2(CREB3);XM_005660190.3(CREB3);XM_013993903.2(SLC27A4);XM_021069609.1(SLC27A4);XM_021069619.1(SLC27A4);XM_001926077.6(PTPA);XM_005660513.2(PTPA);XM_021069959.1(PTPA);XM_021081278.1(INS);NM_001109772.1(INS);NM_001129805.1(CPT1A);XM_021082757.1(RPS6KB2);XM_005660630.3(RPS6KB2);XM_003122462.4(RPS6KB2);XM_003122588.5(P…	K04373+K08746+K09048+K09048+K09048+K08745+K08745+K08745+K17605+K17605+K17605+K04526+K04526+K08765+K04688+K04688+K04688+K00688+K08536+K08536+K08536+K08536+K08536+K08536+K08536+K08536+K08536+K08536+K08536+K09048+K02649+K08745+K08745+K08745+K08745+K08745+K08745+K08745+K04527+K04527+K04527+K04527+K09048+K09048+K00820+K04440+K04440+K04440+K04440+K04440+K04440+K04440+K04440+K08749+K08749+K08749+K08749+…
Metabolism	Carbohydrate metabolism	Inositol phosphate metabolism	276	287	1.31102e-07	1.77534e-06	ko00562	XM_021086423.1(SYNJ2);XM_021097762.1(PLCB2);XM_021097773.1(PLCB2);XM_021097783.1(PLCB2);XM_021064629.1(PIP5K1B);XM_021064626.1(PIP5K1B);XM_021069432.1(PIP5KL1);XM_021082884.1(PLCB3);XM_021083275.1(PIK3C2A);XM_021084102.1(PIP5K1C);XM_021084103.1(PIP5K1C);XM_021084100.1(PIP5K1C);XM_021084101.1(PIP5K1C);XM_021084104.1(PIP5K1C);XM_021084105.1(PIP5K1C);XM_005655088.3(CDIPT);XM_021085630.1(CDIPT);XM_01…	K20279+K05858+K05858+K05858+K00889+K00889+K13712+K05858+K00923+K00889+K00889+K00889+K00889+K00889+K00889+K00999+K00999+K10572+K01109+K01092+K01092+K01092+K15759+K19801+K19801+K19801+K19801+K00889+K00889+K00889+K00469+K00920+K00920+K00923+K00923+K00923+K00923+K00923+K00923+K00923+K00923+K01803+K05859+K05859+K05859+K00911+K19006+K19006+K19006+K19006+K19006+K00922+K00922+K00922+K00922+K00922+K00922+…
Organismal Systems	Endocrine system	Insulin signaling pathway	484	515	2.08842e-07	2.71494e-06	ko04910	XM_013993029.2(SHC4);XM_003121520.4(SHC4);NM_001143716.1(MAP2K1);NM_001244619.1(CALML4);XM_021101439.1(SOS2);NM_001162889.1(SOCS4);XM_005659980.3(SOCS4);XM_005654593.3(RAPGEF1);XM_021070814.1(TSC1);XM_021082553.1(HRAS);XM_021082554.1(HRAS);XM_021081278.1(INS);NM_001109772.1(INS);XM_021082757.1(RPS6KB2);XM_005660630.3(RPS6KB2);XM_003122462.4(RPS6KB2);XM_003122588.5(PYGM);XM_021082883.1(BAD);XM_021…	K17449+K17449+K04368+K02183+K03099+K04697+K04697+K06277+K07206+K02833+K02833+K04526+K04526+K04688+K04688+K04688+K00688+K02158+K13296+K02649+K04345+K04345+K04527+K04527+K04527+K04527+K07196+K07196+K04369+K04372+K04372+K04372+K04372+K17447+K04440+K04440+K04440+K04440+K04440+K04440+K04440+K04440+K00844+K00844+K00844+K03259+K03259+K03259+K03259+K04739+K04739+K04739+K04739+K04739+K04739+K17445+K17445+…
Environmental Information Processing	Signal transduction	Hedgehog signaling pathway	207	213	2.55284e-07	3.19105e-06	ko04340	XM_021093855.1(CSNK1G1);XM_021093859.1(CSNK1G1);XM_021093872.1(CSNK1G1);XM_005659506.3(CSNK1G1);XM_021099599.1(BCL2);XM_021099602.1(BCL2);XM_021099593.1(BCL2);XM_021082686.1(CCND1);XM_021078564.1(GRK2);XM_021078549.1(GRK2);XM_021078541.1(GRK2);XM_021078555.1(GRK2);NM_001244878.1(GRK2);XM_003123353.4(PRKACA);XM_003354103.4(PRKACA);XM_021084210.1(CSNK1G2);XM_021084209.1(CSNK1G2);XM_021084691.1(CSNK…	K08958+K08958+K08958+K08958+K02161+K02161+K02161+K04503+K00910+K00910+K00910+K00910+K00910+K04345+K04345+K08958+K08958+K08958+K08958+K08958+K08958+K08958+K08958+K08958+K08958+K08958+K08958+K08958+K08958+K08958+K10394+K10394+K10394+K10394+K10394+K10394+K10394+K08957+K08957+K08957+K08957+K08957+K04678+K04678+K04678+K04678+K08439+K08439+K08439+K08439+K08960+K08960+K08960+K08960+K08960+K08960+K08960+…
Environmental Information Processing	Signal transduction	MAPK signaling pathway	1002	1091	3.12944e-07	3.76692e-06	ko04010	XM_021086109.1(RPS6KA2);XM_021086232.1(MAP3K4);XM_021086234.1(MAP3K4);XM_021086224.1(MAP3K4);XM_021086227.1(MAP3K4);XM_021086968.1(TAB2);XM_021086945.1(TAB2);XM_021086951.1(TAB2);XM_021086965.1(TAB2);XM_013992499.2(TAB2);XM_021086959.1(TAB2);XM_021072505.1(MAP3K5);XM_021072507.1(MAP3K5);XM_021072516.1(MAP3K5);XM_021072512.1(MAP3K5);XM_021082147.1(MAP3K7);XM_013993026.2(FGF7);XM_021073771.1(FGF7);…	K04373+K04428+K04428+K04428+K04428+K04404+K04404+K04404+K04404+K04404+K04404+K04426+K04426+K04426+K04426+K04427+K04358+K04358+K16342+K16342+K16342+K16342+K16342+K04350+K04350+K04350+K04350+K04350+K04350+K04350+K05087+K05087+K05087+K05087+K04368+K04463+K04463+K04463+K04463+K04463+K04463+K04463+K04463+K04463+K04463+K04463+K04463+K04463+K03099+K04457+K04457+K04457+K04457+K05121+K05121+K05121+K05121+…
Organismal Systems	Nervous system	Long-term potentiation	251	261	4.9297e-07	5.72197e-06	ko04720	XM_021086109.1(RPS6KA2);XM_021087033.1(GRM1);XM_005659163.3(GRM1);XM_021087041.1(GRM1);XM_021097762.1(PLCB2);XM_021097773.1(PLCB2);XM_021097783.1(PLCB2);NM_001143716.1(MAP2K1);NM_001244619.1(CALML4);XM_003360804.3(PPP3R2);XM_021082553.1(HRAS);XM_021082554.1(HRAS);XM_021082884.1(PLCB3);XM_003123353.4(PRKACA);XM_003354103.4(PRKACA);NM_001244550.1(MAP2K2);XM_021084617.1(CAMK4);XM_021084620.1(CAMK4);…	K04373+K04603+K04603+K04603+K05858+K05858+K05858+K04368+K02183+K06268+K02833+K02833+K05858+K04345+K04345+K04369+K05869+K05869+K05869+K05869+K05869+K05869+K05869+K05869+K04515+K04515+K04515+K04515+K04515+K04515+K04515+K04371+K19662+K19662+K05209+K05209+K04498+K06268+K02183+K06269+K06269+K06269+K08048+K08048+K07828+K04353+K04353+K04353+K04353+K04353+K04353+K04353+K04353+K04353+K04353+K04498+K08050+…
Human Diseases	Cancers	Gastric cancer	428	455	7.6763e-07	8.32367e-06	ko05226	XM_005659448.3(SMAD2);XM_021092745.1(SMAD2);XM_021092903.1(SMAD2);XM_005659449.3(SMAD2);XM_021092635.1(SMAD2);XM_013992841.2(SMAD2);XM_013985326.2(SMAD4);NM_214072.1(SMAD4);XM_005654429.3(SMAD4);XM_021082766.1(SMAD4);XM_013993026.2(FGF7);XM_021073771.1(FGF7);XM_013993029.2(SHC4);XM_003121520.4(SHC4);XM_021099599.1(BCL2);XM_021099602.1(BCL2);XM_021099593.1(BCL2);NM_001143716.1(MAP2K1);NM_214137.1(…	K04500+K04500+K04500+K04500+K04500+K04500+K04501+K04501+K04501+K04501+K04358+K04358+K17449+K17449+K02161+K02161+K02161+K04368+K04500+K04500+K03099+K04685+K04685+K04674+K04674+K04674+K08524+K08524+K08524+K08524+K08524+K08524+K08524+K08524+K08524+K08524+K08524+K08524+K08524+K08524+K08524+K08524+K08524+K08524+K08524+K08524+K08524+K08524+K08524+K08524+K08524+K08524+K08524+K08524+K08524+K08524+K08524+…
Human Diseases	Cancers	Breast cancer	408	433	7.68339e-07	8.32367e-06	ko05224	XM_003353151.4(DLL1);XM_013992416.2(DLL1);XM_021085522.1(DLL1);XM_005659096.3(DLL1);XM_021083057.1(ESR1);XM_021083070.1(ESR1);XM_021083045.1(ESR1);XM_021083009.1(ESR1);XM_021083041.1(ESR1);XM_021083075.1(ESR1);XM_021083031.1(ESR1);XM_021083061.1(ESR1);XM_021083002.1(ESR1);XM_021083012.1(ESR1);XM_021083026.1(ESR1);XM_021083018.1(ESR1);XM_021083034.1(ESR1);XM_021083050.1(ESR1);XM_021086293.1(HEY2);…	K06051+K06051+K06051+K06051+K08550+K08550+K08550+K08550+K08550+K08550+K08550+K08550+K08550+K08550+K08550+K08550+K08550+K08550+K09091+K09091+K09091+K04358+K04358+K17449+K17449+K06051+K05087+K05087+K05087+K05087+K04368+K03099+K08551+K08551+K08551+K02833+K02833+K22603+K04503+K03068+K03068+K04688+K04688+K04688+K10140+K10140+K10140+K10140+K01064+K00312+K00312+K02649+K20995+K04369+K04402+K02085+K04358+…
Human Diseases	Infectious diseases	Bacterial invasion of epithelial cells	340	359	1.33417e-06	1.39873e-05	ko05100	XM_021091113.1(WASF1);XM_021091094.1(WASF1);XM_021091100.1(WASF1);XM_021091104.1(WASF1);XM_021091085.1(WASF1);XM_021091081.1(WASF1);XM_021091105.1(WASF1);XM_021091088.1(WASF1);XM_021091107.1(WASF1);XM_021091110.1(WASF1);XM_013993029.2(SHC4);XM_003121520.4(SHC4);XM_021066021.1(CLTA);XM_021066009.1(CLTA);XM_021066010.1(CLTA);XM_021066013.1(CLTA);XM_005660471.3(DNM1);XM_021069512.1(DNM1);XM_02106952…	K05753+K05753+K05753+K05753+K05753+K05753+K05753+K05753+K05753+K05753+K17449+K17449+K04644+K04644+K04644+K04644+K01528+K01528+K01528+K01528+K01528+K01528+K01528+K01528+K01528+K01528+K01528+K01528+K06106+K06106+K06106+K06106+K06106+K06106+K06106+K06106+K06106+K06106+K06106+K06106+K06106+K02649+K01528+K01528+K01528+K01528+K01528+K01528+K01528+K01528+K01528+K01528+K01528+K01528+K01528+K01528+K01528+…
Organismal Systems	Nervous system	Synaptic vesicle cycle	250	261	1.73893e-06	1.7661e-05	ko04721	XM_021073077.1(RIMS1);XM_021073090.1(RIMS1);XM_021073084.1(RIMS1);XM_021073092.1(RIMS1);XM_021073094.1(RIMS1);XM_021073097.1(RIMS1);XM_021073099.1(RIMS1);XM_021073108.1(RIMS1);XM_021073112.1(RIMS1);XM_021073103.1(RIMS1);XM_021073110.1(RIMS1);XM_021072889.1(RIMS1);XM_021072899.1(RIMS1);XM_021072906.1(RIMS1);XM_021072912.1(RIMS1);XM_021072919.1(RIMS1);XM_021072927.1(RIMS1);XM_021072942.1(RIMS1);XM_…	K15291+K15291+K15291+K15291+K15291+K15291+K15291+K15291+K15291+K15291+K15291+K15291+K15291+K15291+K15291+K15291+K15291+K15291+K15291+K15291+K15291+K15291+K15291+K15291+K15291+K15291+K15291+K15291+K15291+K15291+K15291+K15291+K15291+K15291+K15291+K15291+K15291+K15291+K15291+K15291+K15291+K15291+K15291+K15291+K15291+K15291+K15291+K15291+K15291+K15291+K15293+K15293+K15293+K15293+K15293+K15293+K15293+…
Organismal Systems	Nervous system	Cholinergic synapse	417	444	1.83257e-06	1.80481e-05	ko04725	XM_003480275.4(KCNQ5);XM_003480276.4(KCNQ5);XM_003480277.4(KCNQ5);XM_021073129.1(KCNQ5);XM_021073161.1(KCNQ5);XM_021073147.1(KCNQ5);XM_021073153.1(KCNQ5);XM_021084350.1(FYN);XM_021084361.1(FYN);XM_021084347.1(FYN);XM_021084373.1(FYN);XM_021084366.1(FYN);XM_001924730.4(GNB5);XM_021097762.1(PLCB2);XM_021097773.1(PLCB2);XM_021097783.1(PLCB2);XM_021098695.1(CHRNA7);XM_021099599.1(BCL2);XM_021099602.1…	K04930+K04930+K04930+K04930+K04930+K04930+K04930+K05703+K05703+K05703+K05703+K05703+K04539+K05858+K05858+K05858+K04809+K02161+K02161+K02161+K04368+K07826+K07826+K07826+K07826+K04447+K04447+K04447+K04447+K04447+K09048+K09048+K09048+K04545+K04545+K04545+K02833+K02833+K04926+K04926+K05858+K04129+K04540+K04540+K04132+K09048+K02649+K04345+K04345+K04344+K09048+K09048+K04543+K04543+K04543+K04543+K05869+…
Human Diseases	Cancers	Transcriptional misregulation in cancers	627	677	2.5608e-06	2.44782e-05	ko05202	NM_001244422.2(SPINT1);XM_021101449.1(SPINT1);XM_005659734.3(SPINT1);XM_013993158.2(SPINT1);XM_021101376.1(SPINT1);XM_013993159.2(SPINT1);XM_021082920.1(IGF1R);XM_021082918.1(IGF1R);XM_021082915.1(IGF1R);NM_214172.1(IGF1R);NM_001199718.1(SIX1);NM_001244614.1(SIX4);XM_013993477.2(LOC100359361);XM_021066178.1(LOC100359361);XM_013993522.2(MLLT3);XM_003121886.6(MLLT3);XM_013993520.2(MLLT3);XM_0210661…	K15619+K15619+K15619+K15619+K15619+K15619+K05087+K05087+K05087+K05087+K15614+K15615+K09283+K09283+K15187+K15187+K15187+K09383+K09383+K09383+K09383+K09383+K08559+K08559+K08559+K03172+K03172+K03172+K03172+K15610+K15610+K15610+K08524+K08524+K08524+K08524+K08524+K08524+K08524+K08524+K08524+K08524+K08524+K08524+K08524+K08524+K08524+K08524+K08524+K08524+K08524+K08524+K08524+K08524+K08524+K08524+K08524+…
Organismal Systems	Immune system	Chemokine signaling pathway	561	604	3.05273e-06	2.83468e-05	ko04062	XM_021086056.1(CCR6);XM_021084231.1(FOXO3);XM_021084213.1(FOXO3);XM_021084221.1(FOXO3);XM_001924730.4(GNB5);XM_013993029.2(SHC4);XM_003121520.4(SHC4);XM_021097762.1(PLCB2);XM_021097773.1(PLCB2);XM_021097783.1(PLCB2);NM_001143716.1(MAP2K1);XM_021101439.1(SOS2);XM_021101887.1(GNG2);XM_021101893.1(GNG2);XM_021101896.1(GNG2);XM_021101900.1(GNG2);XM_021082806.1(JAK2);XM_021082809.1(JAK2);XM_021082802.…	K04181+K09408+K09408+K09408+K04539+K17449+K17449+K05858+K05858+K05858+K04368+K03099+K07826+K07826+K07826+K07826+K04447+K04447+K04447+K04447+K04447+K04545+K04545+K04545+K05730+K05730+K05730+K05730+K05730+K05730+K05730+K05730+K05730+K05730+K02833+K02833+K00910+K00910+K00910+K00910+K00910+K12361+K05858+K04540+K04540+K02649+K11218+K11218+K11218+K11218+K11218+K04345+K04345+K13072+K13072+K13072+K05730+…
Environmental Information Processing	Signal transduction	Notch signaling pathway	166	171	5.57002e-06	5.02849e-05	ko04330	XM_003353151.4(DLL1);XM_013992416.2(DLL1);XM_021085522.1(DLL1);XM_005659096.3(DLL1);NM_001244418.1(DLL4);XM_003122698.4(DTX4);XM_013994298.2(DTX4);XM_021082996.1(DTX4);XM_021083631.1(NOTCH3);XM_003123646.5(MAML1);XM_021085997.1(LFNG);XM_021085995.1(LFNG);XM_021085998.1(LFNG);XM_021086000.1(LFNG);XM_021085994.1(LFNG);XM_021086001.1(LFNG);XM_021085999.1(LFNG);XM_013995517.2(DTX2);XM_013995514.2(DTX…	K06051+K06051+K06051+K06051+K06051+K06058+K06058+K06058+K20995+K06061+K05948+K05948+K05948+K05948+K05948+K05948+K05948+K06058+K06058+K06058+K06058+K06058+K06058+K06058+K06058+K06058+K06058+K06058+K06058+K06058+K06058+K04498+K06059+K06059+K06059+K06059+K06171+K06171+K06172+K06172+K20994+K20994+K20994+K04498+K05948+K06058+K06058+K06058+K06058+K06058+K06058+K06058+K06058+K06058+K06058+K06058+K06170+…
Environmental Information Processing	Signal transduction	PI3K-Akt signaling pathway	1007	1104	8.57305e-06	7.53038e-05	ko04151	XM_013992423.2(THBS2);XM_013992422.2(THBS2);XM_001928929.6(MYB);XM_021078492.1(SGK1);XM_005652668.3(SGK1);XM_005652667.3(SGK1);XM_021078581.1(SGK1);NM_001244459.1(SGK1);XM_003121273.4(COL9A1);XM_021089350.1(COL9A1);XM_021084231.1(FOXO3);XM_021084213.1(FOXO3);XM_021084221.1(FOXO3);XM_013992761.2(LAMA4);XM_001924730.4(GNB5);XM_013993026.2(FGF7);XM_021073771.1(FGF7);NM_001244536.1(THBS1);XM_02108292…	K04659+K04659+K09420+K13302+K13302+K13302+K13302+K13302+K08131+K08131+K09408+K09408+K09408+K06241+K04539+K04358+K04358+K16857+K05087+K05087+K05087+K05087+K02161+K02161+K02161+K16340+K04368+K06587+K06587+K03099+K07826+K07826+K07826+K07826+K05121+K05121+K05121+K05121+K05121+K05121+K05121+K04447+K04447+K04447+K04447+K04447+K09048+K09048+K09048+K04289+K04289+K04289+K04289+K04289+K04289+K04545+K04545+…
Metabolism	Glycan biosynthesis and metabolism	Mucin type O-glycan biosynthesis	118	120	1.1164e-05	9.54817e-05	ko00512	XM_013992918.2(GCNT3);XM_021094519.1(GCNT3);XM_021094501.1(GCNT3);XM_021094505.1(GCNT3);XM_021094496.1(GCNT3);XM_021094485.1(GCNT3);XM_013992917.2(GCNT3);XM_021094516.1(GCNT3);XM_003480538.4(GCNT1);XM_021065059.1(GCNT1);XM_021065073.1(GCNT1);XM_021065082.1(GCNT1);XM_021065067.1(GCNT1);XM_021065062.1(GCNT1);XM_021066576.1(GALNT12);XM_005661126.3(GALNT18);XM_013994903.2(GCNT4);XM_005661487.3(GCNT4)…	K09662+K09662+K09662+K09662+K09662+K09662+K09662+K09662+K00727+K00727+K00727+K00727+K00727+K00727+K00710+K00710+K09663+K09663+K09663+K09663+K09663+K09663+K00710+K00710+K00710+K00780+K00780+K00780+K00780+K00780+K00780+K00780+K00780+K00780+K00710+K00710+K00710+K00710+K00710+K03368+K03368+K03368+K03368+K03368+K03368+K03368+K03368+K03368+K00710+K00710+K00710+K00710+K00710+K00739+K00731+K00731+K00731+…
Metabolism	Glycan biosynthesis and metabolism	Glycosphingolipid biosynthesis - lacto and neolacto series	128	131	1.94382e-05	0.000161985	ko00601	NM_001323055.1(GGTA1P);NM_001323056.1(GGTA1P);NM_213810.3(GGTA1P);XM_021081694.1(GGTA1P);XM_013993815.2(GGTA1P);XM_013993814.2(GGTA1P);XM_005660399.3(GGTA1P);XM_013993817.2(GGTA1P);XM_005660402.3(GGTA1P);XM_021081683.1(GGTA1P);XM_013987482.2(B3GNT3);XM_013987481.2(B3GNT3);XM_003123499.4(B3GNT3);XM_013987483.2(B3GNT3);XM_013987484.2(B3GNT3);XM_013987485.2(B3GNT3);XM_003123094.6(LOC100513844);XM_01…	K00743+K00743+K00743+K00743+K00743+K00743+K00743+K00743+K00743+K00743+K07970+K07970+K07970+K07970+K07970+K07970+K00716+K00716+K00716+K00716+K00741+K00741+K07968+K07968+K07968+K07968+K07968+K07968+K01988+K01988+K03371+K03371+K03371+K00718+K00718+K00718+K00718+K00718+K00718+K00718+K07968+K07968+K07968+K07968+K07967+K07967+K00781+K00781+K00781+K00781+K00781+K00781+K00781+K00781+K00781+K00781+K00781+…
Cellular Processes	Cellular community - eukaryotes	Signaling pathways regulating pluripotency of stem cells	404	433	2.06503e-05	0.000165132	ko04550	XM_005659448.3(SMAD2);XM_021092745.1(SMAD2);XM_021092903.1(SMAD2);XM_005659449.3(SMAD2);XM_021092635.1(SMAD2);XM_013992841.2(SMAD2);XM_013985326.2(SMAD4);NM_214072.1(SMAD4);XM_005654429.3(SMAD4);XM_021082766.1(SMAD4);XM_021095149.1(ONECUT1);XM_005659590.3(ONECUT1);XM_001928991.5(ONECUT1);XM_021082920.1(IGF1R);XM_021082918.1(IGF1R);XM_021082915.1(IGF1R);NM_214172.1(IGF1R);NM_001143716.1(MAP2K1);NM…	K04500+K04500+K04500+K04500+K04500+K04500+K04501+K04501+K04501+K04501+K08026+K08026+K08026+K05087+K05087+K05087+K05087+K04368+K04500+K04500+K10164+K04662+K04662+K04662+K04662+K04662+K04447+K04447+K04447+K04447+K04447+K17846+K17846+K02833+K02833+K08031+K08031+K08031+K08031+K08031+K08031+K08031+K08031+K08031+K08031+K08031+K08031+K08031+K08031+K08031+K08031+K01064+K00312+K00312+K02649+K11218+K11218+…
Organismal Systems	Immune system	Leukocyte transendothelial migration	385	412	2.0832e-05	0.000165132	ko04670	XM_013984302.2(AFDN);XM_021085839.1(AFDN);XM_013984267.2(AFDN);XM_013984272.2(AFDN);XM_013984277.2(AFDN);XM_013984278.2(AFDN);XM_013984285.2(AFDN);XM_013984289.2(AFDN);XM_013984296.2(AFDN);XM_021085776.1(AFDN);XM_021085824.1(AFDN);XM_021085833.1(AFDN);XM_021085831.1(AFDN);XM_021085787.1(AFDN);XM_021085803.1(AFDN);XM_021085815.1(AFDN);XM_021085843.1(AFDN);XM_013992459.2(EZR);XM_021071384.1(VAV2);X…	K05702+K05702+K05702+K05702+K05702+K05702+K05702+K05702+K05702+K05702+K05702+K05702+K05702+K05702+K05702+K05702+K05702+K08007+K05730+K05730+K05730+K05730+K05730+K05730+K05730+K05730+K05730+K05730+K08013+K08013+K08013+K05690+K05690+K05690+K05690+K05690+K05690+K05690+K05690+K05690+K05690+K05690+K05690+K05690+K05690+K05690+K05690+K05690+K05690+K05690+K02649+K06490+K05730+K05730+K05691+K05692+K05692+…
Human Diseases	Cancers	Pathways in cancer	1544	1711	2.19026e-05	0.000169485	ko05200	XM_003353151.4(DLL1);XM_013992416.2(DLL1);XM_021085522.1(DLL1);XM_005659096.3(DLL1);XM_021083057.1(ESR1);XM_021083070.1(ESR1);XM_021083045.1(ESR1);XM_021083009.1(ESR1);XM_021083041.1(ESR1);XM_021083075.1(ESR1);XM_021083031.1(ESR1);XM_021083061.1(ESR1);XM_021083002.1(ESR1);XM_021083012.1(ESR1);XM_021083026.1(ESR1);XM_021083018.1(ESR1);XM_021083034.1(ESR1);XM_021083050.1(ESR1);XM_005659183.3(IFNGR1…
Human Diseases	Cancers	Choline metabolism in cancer	371	397	2.90252e-05	0.000219377	ko05231	XM_021086250.1(SLC22A3);XM_003121106.4(SLC22A3);XM_021082434.1(SLC22A2);NM_213902.1(SLC22A2);NM_001348975.1(SLC22A1);XM_021082548.1(SLC22A1);XM_021091113.1(WASF1);XM_021091094.1(WASF1);XM_021091100.1(WASF1);XM_021091104.1(WASF1);XM_021091085.1(WASF1);XM_021091081.1(WASF1);XM_021091105.1(WASF1);XM_021091088.1(WASF1);XM_021091107.1(WASF1);XM_021091110.1(WASF1);XM_021097299.1(PLA2G4F);XM_021097313.1…	K08200+K08200+K08199+K08199+K08198+K08198+K05753+K05753+K05753+K05753+K05753+K05753+K05753+K05753+K05753+K05753+K16342+K16342+K16342+K16342+K16342+K04368+K03099+K08268+K00889+K00889+K06515+K06515+K06515+K07206+K08732+K08732+K08732+K08732+K08732+K08732+K08732+K08732+K08732+K02833+K02833+K14156+K14156+K14156+K04688+K04688+K04688+K00901+K00901+K00901+K00901+K00901+K00901+K00901+K00901+K00901+K00901+…
Human Diseases	Cancers	Non-small cell lung cancer	213	224	5.67219e-05	0.000418969	ko05223	XM_021084231.1(FOXO3);XM_021084213.1(FOXO3);XM_021084221.1(FOXO3);NM_001143716.1(MAP2K1);XM_021101439.1(SOS2);XM_021071603.1(RXRA);XM_021071454.1(RXRA);XM_021071477.1(RXRA);XM_021071514.1(RXRA);XM_021071517.1(RXRA);XM_021071488.1(RXRA);XM_021071592.1(RXRA);XM_021071547.1(RXRA);XM_021071624.1(RXRA);XM_021071560.1(RXRA);XM_021071498.1(RXRA);XM_021071521.1(RXRA);XM_021071623.1(RXRA);XM_021071463.1(R…	K09408+K09408+K09408+K04368+K03099+K08524+K08524+K08524+K08524+K08524+K08524+K08524+K08524+K08524+K08524+K08524+K08524+K08524+K08524+K08524+K08524+K08524+K08524+K08524+K08524+K08524+K08524+K08524+K08524+K08524+K08524+K08524+K08524+K08524+K08524+K08524+K08524+K02833+K02833+K04503+K02158+K10140+K10140+K10140+K10140+K02649+K11218+K11218+K11218+K11218+K11218+K04369+K04402+K03511+K04371+K19662+K19662+…
Human Diseases	Cancers	Endometrial cancer	228	241	9.6317e-05	0.000695623	ko05213	XM_021084231.1(FOXO3);XM_021084213.1(FOXO3);XM_021084221.1(FOXO3);NM_001143716.1(MAP2K1);XM_021101439.1(SOS2);XM_021082553.1(HRAS);XM_021082554.1(HRAS);XM_021082686.1(CCND1);XM_021082883.1(BAD);XM_013994354.2(DDB2);XM_013994357.2(DDB2);XM_003122813.5(DDB2);XM_005660928.3(DDB2);XM_021083506.1(PIK3R2);NM_001244550.1(MAP2K2);XM_005654701.2(GADD45B);NM_001206431.1(APC2);XM_021084453.1(POLK);NM_001206…	K09408+K09408+K09408+K04368+K03099+K02833+K02833+K04503+K02158+K10140+K10140+K10140+K10140+K02649+K04369+K04402+K02085+K03511+K02085+K02620+K02620+K02620+K02620+K02620+K02620+K05691+K04371+K06276+K02157+K02157+K02157+K02157+K02157+K02157+K04490+K05691+K05691+K05691+K05691+K05691+K05691+K03099+K03099+K03099+K03099+K03099+K04377+K07828+K07827+K07827+K07827+K07827+K07827+K05689+K04456+K04456+K04456+…
Environmental Information Processing	Signal transduction	Hippo signaling pathway - multiple species	100	102	9.91738e-05	0.000700684	ko04392	XM_005654323.3(FRMD1);XM_021085716.1(FRMD1);XM_021085728.1(FRMD1);XM_005659149.3(LATS1);XM_001927720.7(SAV1);XM_021101841.1(FRMD6);XM_021101859.1(FRMD6);XM_021101852.1(FRMD6);XM_021101869.1(FRMD6);XM_013993402.1(FRMD6);XM_021076972.1(TEAD1);XM_021077005.1(TEAD1);XM_021077053.1(TEAD1);XM_021077040.1(TEAD1);XM_021077046.1(TEAD1);XM_021077049.1(TEAD1);XM_021077034.1(TEAD1);XM_021076976.1(TEAD1);XM_0…	K16821+K16821+K16821+K08791+K16686+K16822+K16822+K16822+K16822+K16822+K09448+K09448+K09448+K09448+K09448+K09448+K09448+K09448+K09448+K09448+K09448+K09448+K09448+K09448+K09448+K06685+K04412+K04412+K08960+K08960+K08960+K08960+K08960+K08960+K08960+K08960+K08960+K08960+K09448+K16682+K16682+K09448+K09448+K09448+K09448+K09448+K09448+K16682+K06685+K06685+K06685+K06685+K09854+K09854+K16507+K16669+K16507+…
Environmental Information Processing	Signaling molecules and interaction	ECM-receptor interaction	227	240	0.000104925	0.000725545	ko04512	XM_013992423.2(THBS2);XM_013992422.2(THBS2);XM_003121273.4(COL9A1);XM_021089350.1(COL9A1);XM_013992761.2(LAMA4);NM_001244536.1(THBS1);XM_021100519.1(ITGA11);XM_021100522.1(ITGA11);XM_021083188.1(TNC);XM_021083179.1(TNC);XM_021083169.1(TNC);XM_021083176.1(TNC);XM_021083166.1(TNC);XM_021083172.1(TNC);XM_021083182.1(TNC);XM_021083140.1(TNC);XM_021083159.1(TNC);XM_021083143.1(TNC);XM_021083154.1(TNC)…	K04659+K04659+K08131+K08131+K06241+K16857+K06587+K06587+K06252+K06252+K06252+K06252+K06252+K06252+K06252+K06252+K06252+K06252+K06252+K06252+K06252+K06252+K06252+K06252+K06252+K06252+K06252+K06247+K06256+K06256+K06256+K06256+K06256+K06256+K06256+K06256+K06256+K06256+K06256+K06256+K04659+K04659+K06257+K06257+K04659+K06258+K06586+K06586+K06586+K06484+K03900+K03900+K19719+K06264+K06254+K06254+K06255+…
Genetic Information Processing	Folding, sorting and degradation	Protein processing in endoplasmic reticulum	434	469	0.000112075	0.000758841	ko04141	NM_001044603.2(PRKN);XM_021072505.1(MAP3K5);XM_021072507.1(MAP3K5);XM_021072516.1(MAP3K5);XM_021072512.1(MAP3K5);XM_021082358.1(MAN1A1);NM_213885.1(MAN1A1);XM_021090779.1(SEC63);XM_001925479.7(SEC63);XM_021097873.1(EIF2AK4);XM_021097878.1(EIF2AK4);XM_021097886.1(EIF2AK4);XM_021099599.1(BCL2);XM_021099602.1(BCL2);XM_021099593.1(BCL2);XM_021099870.1(LMAN1);XM_021062719.1(PLAA);XM_021062716.1(PLAA);…	K04556+K04426+K04426+K04426+K04426+K01230+K01230+K09540+K09540+K16196+K16196+K16196+K02161+K02161+K02161+K10080+K14018+K14018+K14018+K14018+K13525+K13525+K13525+K09481+K10839+K09490+K09490+K01367+K01367+K10601+K10601+K10601+K05546+K05546+K05546+K05546+K05546+K14014+K09507+K10839+K10839+K08057+K08288+K08288+K04431+K04431+K04431+K04431+K04431+K14011+K14011+K14011+K14011+K14011+K04440+K04440+K04440+…
Organismal Systems	Immune system	C-type lectin receptor signaling pathway	360	387	0.000124053	0.000822799	ko04625	XM_021100024.1(MALT1);XM_021100025.1(MALT1);NM_001244619.1(CALML4);XM_003360804.3(PPP3R2);XM_021082553.1(HRAS);XM_021082554.1(HRAS);XM_021082603.1(LSP1);XM_021082600.1(LSP1);XM_021082605.1(LSP1);XM_021082604.1(LSP1);XM_021082602.1(LSP1);XM_021078922.1(NLRP3);NM_001256770.1(NLRP3);XM_021078925.1(NLRP3);XM_021083506.1(PIK3R2);NM_001129972.1(CD209);XM_005661441.3(MAPK9);XM_003354171.5(MAPK9);XM_0056…	K07369+K07369+K02183+K06268+K02833+K02833+K14957+K14957+K14957+K14957+K14957+K12800+K12800+K12800+K02649+K06563+K04440+K04440+K04440+K04440+K04440+K04440+K04440+K04440+K09444+K09444+K04371+K04519+K04519+K06268+K02183+K07983+K07828+K04441+K04441+K11221+K06643+K06643+K06643+K06643+K06643+K06643+K04959+K04959+K07827+K07827+K07827+K07827+K07827+K10074+K10074+K10074+K10074+K10074+K10074+K10074+K10074+…
Human Diseases	Cancers	Acute myeloid leukemia	221	234	0.000174545	0.00113454	ko05221	NM_001143716.1(MAP2K1);XM_021101439.1(SOS2);XM_021082553.1(HRAS);XM_021082554.1(HRAS);XM_021082686.1(CCND1);XM_021082757.1(RPS6KB2);XM_005660630.3(RPS6KB2);XM_003122462.4(RPS6KB2);XM_021082883.1(BAD);XM_005660921.3(SPI1);NM_001001865.1(SPI1);XM_021083506.1(PIK3R2);NM_001244550.1(MAP2K2);NM_214118.2(CSF2);XM_021084757.1(TCF7);XM_021084755.1(TCF7);XM_021084758.1(TCF7);XM_021084760.1(TCF7);XM_021084…	K04368+K03099+K02833+K02833+K04503+K04688+K04688+K04688+K02158+K09438+K09438+K02649+K04369+K05427+K02620+K02620+K02620+K02620+K02620+K02620+K05090+K05090+K05090+K06461+K06461+K06461+K06461+K06461+K06461+K04371+K04490+K03099+K03099+K03099+K03099+K03099+K04377+K10053+K06498+K07828+K07827+K07827+K07827+K07827+K07827+K21946+K09055+K04456+K04456+K04456+K04456+K04456+K04456+K04456+K04456+K04456+K04456+…
Organismal Systems	Nervous system	GABAergic synapse	259	276	0.000200901	0.00128025	ko04727	XM_013992686.2(GABRR1);XM_003121296.3(GABRR2);XM_001924730.4(GNB5);XM_021098602.1(GABRG3);XM_005654466.3(GABRA5);XM_005654471.3(GABRA5);XM_003121648.4(GABRA5);XM_021098644.1(GABRA5);XM_021098647.1(GABRA5);XM_005654468.3(GABRA5);XM_005654467.3(GABRA5);XM_005654469.3(GABRA5);XM_021098613.1(GABRB3);XM_021098607.1(GABRB3);XM_021098629.1(GABRB3);XM_021098621.1(GABRB3);XM_021098630.1(GABRB3);XM_0211018…	K05190+K05190+K04539+K05186+K05175+K05175+K05175+K05175+K05175+K05175+K05175+K05175+K05181+K05181+K05181+K05181+K05181+K07826+K07826+K07826+K07826+K04615+K04545+K04545+K04545+K04540+K04540+K04345+K04345+K04344+K04543+K04543+K04543+K04543+K04537+K04537+K19662+K19662+K08049+K08049+K08049+K08049+K04547+K04547+K08043+K08043+K08048+K08048+K04630+K08046+K01425+K01425+K01425+K01425+K01425+K08341+K07825+…
Organismal Systems	Aging	Longevity regulating pathway - multiple species	196	207	0.000256261	0.00160163	ko04213	NM_214127.2(SOD2);XM_021090470.1(ATG5);XM_021090498.1(ATG5);XM_021090478.1(ATG5);XM_021090491.1(ATG5);XM_021090485.1(ATG5);XM_021084231.1(FOXO3);XM_021084213.1(FOXO3);XM_021084221.1(FOXO3);XM_021082920.1(IGF1R);XM_021082918.1(IGF1R);XM_021082915.1(IGF1R);NM_214172.1(IGF1R);XM_021082553.1(HRAS);XM_021082554.1(HRAS);XM_021081278.1(INS);NM_001109772.1(INS);XM_021082757.1(RPS6KB2);XM_005660630.3(RPS6…	K04564+K08339+K08339+K08339+K08339+K08339+K09408+K09408+K09408+K05087+K05087+K05087+K05087+K02833+K02833+K04526+K04526+K04688+K04688+K04688+K03781+K03781+K02649+K04345+K04345+K04527+K04527+K04527+K04527+K17445+K17445+K08049+K08049+K08049+K08049+K08043+K08043+K08048+K08048+K03283+K07199+K07199+K07828+K08046+K07200+K07200+K07200+K07200+K07827+K07827+K07827+K07827+K07827+K05459+K05459+K05459+K05459+…
Cellular Processes	Transport and catabolism	Lysosome	293	314	0.000275021	0.00168645	ko04142	XM_021090988.1(CD164);XM_001924626.5(CD164);XM_003121410.4(SLC17A5);XM_013985139.2(SLC17A5);XM_005654403.3(SLC17A5);XM_013992999.2(AP4E1);XM_001924871.7(AP4E1);XM_013993000.2(AP4E1);XM_021066021.1(CLTA);XM_021066009.1(CLTA);XM_021066010.1(CLTA);XM_021066013.1(CLTA);NM_001037721.1(CTSD);XM_005660614.3(TCIRG1);XM_021082733.1(TCIRG1);XM_003122433.4(TCIRG1);XM_005660613.3(TCIRG1);XM_003122495.4(CTSF)…	K06546+K06546+K12301+K12301+K12301+K12400+K12400+K12400+K04644+K04644+K04644+K04644+K01379+K02154+K02154+K02154+K02154+K01373+K01373+K01373+K08569+K08569+K14410+K12393+K12393+K12393+K01158+K12311+K12311+K12393+K12393+K14379+K14379+K14379+K14379+K04992+K04992+K04992+K12396+K12396+K12396+K04645+K04645+K04645+K04645+K12373+K12397+K12397+K01135+K12394+K12389+K12389+K12389+K12389+K12389+K12389+K12389+…
Environmental Information Processing	Signal transduction	AMPK signaling pathway	428	464	0.000283316	0.00170515	ko04152	XM_021082147.1(MAP3K7);XM_021084231.1(FOXO3);XM_021084213.1(FOXO3);XM_021084221.1(FOXO3);XM_021082920.1(IGF1R);XM_021082918.1(IGF1R);XM_021082915.1(IGF1R);NM_214172.1(IGF1R);XM_005660189.3(CREB3);XM_013993639.2(CREB3);XM_005660190.3(CREB3);XM_005660403.3(RAB14);XM_021070814.1(TSC1);XM_021081278.1(INS);NM_001109772.1(INS);XM_021082686.1(CCND1);NM_001129805.1(CPT1A);XM_021082757.1(RPS6KB2);XM_00566…	K04427+K09408+K09408+K09408+K05087+K05087+K05087+K05087+K09048+K09048+K09048+K07881+K07206+K04526+K04526+K04503+K08765+K04688+K04688+K04688+K11584+K09048+K02649+K07901+K07905+K13088+K04527+K04527+K04527+K04527+K09048+K09048+K03234+K03234+K07298+K07298+K07298+K04382+K04354+K04354+K04354+K04354+K04354+K04354+K04354+K04354+K04354+K04354+K04354+K04354+K17445+K17445+K08292+K06276+K07207+K07207+K07207+…
Metabolism	Glycan biosynthesis and metabolism	Mannose type O-glycan biosyntheis	76	77	0.00030172	0.00178289	ko00515	XM_003121263.4(B3GAT2);XM_021089488.1(B3GAT2);XM_021089491.1(B3GAT2);XM_021070519.1(POMT1);XM_003122249.4(POMT1);XM_005654585.3(POMT1);XM_013986968.1(POMT1);XM_021070509.1(POMT1);XM_005654584.2(POMT1);XM_005654583.3(POMT1);XM_013986981.2(POMT1);NM_001315579.1(B4GAT1);XM_021083119.1(LARGE2);XM_003122831.4(LARGE2);XM_021083118.1(LARGE2);XM_021087174.1(CHST10);XM_021087173.1(CHST10);XM_021087170.1(C…	K10157+K10157+K10157+K00728+K00728+K00728+K00728+K00728+K00728+K00728+K00728+K21032+K09668+K09668+K09668+K09674+K09674+K09674+K09674+K09674+K09674+K09674+K07968+K07968+K07968+K07968+K07968+K07968+K21052+K21052+K21052+K19873+K19873+K19873+K19873+K07968+K07968+K07968+K07968+K09666+K09666+K09666+K09666+K07967+K07967+K00781+K00781+K00781+K00781+K00781+K00781+K00781+K00781+K00781+K00781+K00781+K00781+…
Organismal Systems	Aging	Longevity regulating pathway - mammal	325	350	0.000388516	0.00225478	ko04211	NM_214127.2(SOD2);XM_021090470.1(ATG5);XM_021090498.1(ATG5);XM_021090478.1(ATG5);XM_021090491.1(ATG5);XM_021090485.1(ATG5);XM_021084231.1(FOXO3);XM_021084213.1(FOXO3);XM_021084221.1(FOXO3);XM_021090872.1(SESN1);XM_021090868.1(SESN1);XM_021090862.1(SESN1);XM_021090855.1(SESN1);XM_021082920.1(IGF1R);XM_021082918.1(IGF1R);XM_021082915.1(IGF1R);NM_214172.1(IGF1R);XM_005660189.3(CREB3);XM_013993639.2(…	K04564+K08339+K08339+K08339+K08339+K08339+K09408+K09408+K09408+K10141+K10141+K10141+K10141+K05087+K05087+K05087+K05087+K09048+K09048+K09048+K07206+K02833+K02833+K04526+K04526+K04688+K04688+K04688+K08331+K08331+K08331+K08331+K08331+K08331+K08331+K08331+K08331+K08331+K08331+K09048+K03781+K03781+K02649+K04345+K04345+K04527+K04527+K04527+K04527+K09048+K09048+K07298+K07298+K07298+K03259+K03259+K03259+…
Genetic Information Processing	Folding, sorting and degradation	RNA degradation	218	232	0.000504598	0.00287709	ko03018	XM_013992448.2(PNLDC1);XM_001926341.5(PNLDC1);XM_013992445.2(PNLDC1);XM_021100270.1(DIS3L);XM_021100274.1(DIS3L);XM_021066106.1(ZCCHC7);XM_021066112.1(ZCCHC7);XM_021066118.1(ZCCHC7);XM_001929006.4(EXOSC3);XM_003122238.6(EXOSC2);XM_013993938.2(EXOSC2);XM_021082992.1(PATL1);XM_021082994.1(PATL1);XM_021082993.1(PATL1);XM_021082991.1(PATL1);XM_021083528.1(LSM4);XM_021083530.1(LSM4);XM_021083529.1(LSM…	K01148+K01148+K01148+K18681+K18681+K12597+K12597+K12597+K03681+K03679+K03679+K12617+K12617+K12617+K12617+K12623+K12623+K12623+K12603+K12603+K12603+K12603+K12603+K12600+K12600+K12600+K12600+K12600+K12613+K12613+K04043+K01148+K01148+K01148+K12592+K12592+K12592+K12592+K12592+K00962+K00962+K11600+K13126+K14443+K14443+K12571+K12571+K12571+K12571+K12571+K12571+K12571+K12571+K12571+K12571+K12571+K12571+…
Organismal Systems	Immune system	T cell receptor signaling pathway	355	384	0.00057232	0.00320208	ko04660	XM_021082147.1(MAP3K7);XM_021084350.1(FYN);XM_021084361.1(FYN);XM_021084347.1(FYN);XM_021084373.1(FYN);XM_021084366.1(FYN);XM_021097786.1(PAK6);XM_021097791.1(PAK6);XM_021097802.1(PAK6);XM_003121603.4(RASGRP1);XM_021097997.1(RASGRP1);XM_013993196.2(RASGRP1);XM_005659762.3(RASGRP1);XM_013993197.2(RASGRP1);XM_021098011.1(RASGRP1);XM_005659763.3(RASGRP1);XM_021100024.1(MALT1);XM_021100025.1(MALT1);N…	K04427+K05703+K05703+K05703+K05703+K05703+K05735+K05735+K05735+K04350+K04350+K04350+K04350+K04350+K04350+K04350+K07369+K07369+K04368+K03099+K06268+K05730+K05730+K05730+K05730+K05730+K05730+K05730+K05730+K05730+K05730+K02833+K02833+K02649+K04431+K04431+K04431+K04431+K04431+K05730+K05730+K04369+K05427+K05428+K07367+K07367+K07367+K07367+K04371+K07362+K06276+K19862+K19862+K19862+K19862+K19862+K19862+…
Organismal Systems	Development	Osteoclast differentiation	416	452	0.000581486	0.00320208	ko04380	XM_021086968.1(TAB2);XM_021086945.1(TAB2);XM_021086951.1(TAB2);XM_021086965.1(TAB2);XM_013992499.2(TAB2);XM_021086959.1(TAB2);XM_005659183.3(IFNGR1);XM_021085029.1(IFNGR1);NM_001177907.1(IFNGR1);XM_021082147.1(MAP3K7);XM_021084350.1(FYN);XM_021084361.1(FYN);XM_021084347.1(FYN);XM_021084373.1(FYN);XM_021084366.1(FYN);XM_021099691.1(TNFRSF11A);XM_005654480.3(TNFRSF11A);NM_001143716.1(MAP2K1);XM_021…	K04404+K04404+K04404+K04404+K04404+K04404+K05132+K05132+K05132+K04427+K05703+K05703+K05703+K05703+K05703+K05147+K05147+K04368+K04674+K04674+K04674+K06268+K04502+K09438+K09438+K03175+K03175+K04449+K02649+K09028+K11219+K11219+K11219+K11219+K11219+K14379+K14379+K14379+K14379+K04431+K04431+K04431+K04431+K04431+K04440+K04440+K04440+K04440+K04440+K04440+K04440+K04440+K14381+K14381+K05869+K05869+K05869+…
Human Diseases	Cancers	Renal cell carcinoma	216	230	0.000591154	0.00320208	ko05211	XM_021097786.1(PAK6);XM_021097791.1(PAK6);XM_021097802.1(PAK6);NM_001143716.1(MAP2K1);XM_021101439.1(SOS2);NM_001123124.1(HIF1A);XM_005654593.3(RAPGEF1);XM_021082553.1(HRAS);XM_021082554.1(HRAS);XM_021082883.1(BAD);XM_021083506.1(PIK3R2);NM_001244550.1(MAP2K2);XM_021085753.1(RAC1);XM_021088019.1(MAPK3);XM_005662184.3(CREBBP);XM_021085860.1(TGFA);XM_021087586.1(SOS1);XM_021087587.1(SOS1);XM_021087…	K05735+K05735+K05735+K04368+K03099+K08268+K06277+K02833+K02833+K02158+K02649+K04369+K04392+K04371+K04498+K08774+K03099+K03099+K03099+K03099+K03099+K03872+K03872+K03872+K13105+K09097+K09097+K09097+K09097+K09097+K09097+K09097+K09097+K07828+K04353+K04353+K04353+K04353+K04353+K04353+K04353+K04353+K04353+K04353+K04498+K03868+K03868+K07836+K07836+K07827+K07827+K07827+K07827+K07827+K05734+K05734+K05734+…
Metabolism	Glycan biosynthesis and metabolism	Other types of O-glycan biosynthesis	97	100	0.000659016	0.00351115	ko00514	XM_021070519.1(POMT1);XM_003122249.4(POMT1);XM_005654585.3(POMT1);XM_013986968.1(POMT1);XM_021070509.1(POMT1);XM_005654584.2(POMT1);XM_005654583.3(POMT1);XM_013986981.2(POMT1);XM_003123493.6(COLGALT1);XM_021085997.1(LFNG);XM_021085995.1(LFNG);XM_021085998.1(LFNG);XM_021086000.1(LFNG);XM_021085994.1(LFNG);XM_021086001.1(LFNG);XM_021085999.1(LFNG);XM_021086260.1(PLOD3);XM_021086261.1(PLOD3);XM_0210…	K00728+K00728+K00728+K00728+K00728+K00728+K00728+K00728+K11703+K05948+K05948+K05948+K05948+K05948+K05948+K05948+K13646+K13646+K00779+K00779+K00779+K00779+K07968+K07968+K07968+K07968+K07968+K07968+K05948+K13676+K13676+K07968+K07968+K07968+K07968+K07967+K07967+K00781+K00781+K00781+K00781+K00781+K00781+K00781+K00781+K00781+K00781+K00781+K00781+K00781+K00728+K00728+K00728+K11703+K07966+K13675+K13675+…
Cellular Processes	Transport and catabolism	Mitophagy - animal	250	268	0.000809047	0.00424097	ko04137	NM_001044603.2(PRKN);XM_001925774.5(CITED2);XM_021090470.1(ATG5);XM_021090498.1(ATG5);XM_021090478.1(ATG5);XM_021090491.1(ATG5);XM_021090485.1(ATG5);XM_021084231.1(FOXO3);XM_021084213.1(FOXO3);XM_021084221.1(FOXO3);XM_021095635.1(USP8);XM_021095647.1(USP8);XM_021095634.1(USP8);XM_021095641.1(USP8);XM_021095657.1(USP8);NM_001123124.1(HIF1A);XM_021082553.1(HRAS);XM_021082554.1(HRAS);XM_013994370.2(…	K04556+K21361+K08339+K08339+K08339+K08339+K08339+K09408+K09408+K09408+K11839+K11839+K11839+K11839+K11839+K08268+K02833+K02833+K17985+K17985+K17985+K17985+K17985+K17985+K17985+K17985+K17985+K17985+K04440+K04440+K04440+K04440+K04440+K04440+K04440+K04440+K14381+K14381+K17969+K07871+K08860+K07828+K04684+K04684+K21343+K21343+K21343+K21343+K21343+K21343+K21343+K05410+K05410+K05410+K20168+K20168+K07827+…
Metabolism	Lipid metabolism	Glycerophospholipid metabolism	330	357	0.000907284	0.00468043	ko00564	XM_021097343.1(AGPAT4);XM_005654348.3(AGPAT4);XM_013984539.2(AGPAT4);XM_005654347.3(AGPAT4);XM_005654346.3(AGPAT4);NM_001143697.1(AGPAT4);XM_021097299.1(PLA2G4F);XM_021097313.1(PLA2G4D);XM_021097333.1(PLA2G4E);XM_021097326.1(PLA2G4E);XM_021097341.1(PLA2G4E);XM_021082544.1(PTDSS2);XM_005660611.3(CHKA);XM_005660612.3(CHKA);XM_005660610.3(CHKA);XM_005660765.2(PLA2G16);XM_005660766.3(PLA2G16);NM_0012…	K13523+K13523+K13523+K13523+K13523+K13523+K16342+K16342+K16342+K16342+K16342+K08730+K14156+K14156+K14156+K16817+K16817+K16817+K00901+K00901+K00901+K00901+K00901+K00901+K00901+K00901+K00901+K00901+K00901+K00901+K14676+K01080+K01080+K01080+K01049+K01049+K01049+K01049+K00999+K00999+K00629+K00629+K00629+K00629+K00629+K00629+K00629+K00629+K00629+K00629+K14621+K14621+K00993+K15728+K15728+K15728+K15728+…
Human Diseases	Cancers	Chronic myeloid leukemia	227	243	0.00110286	0.00560044	ko05220	XM_013985326.2(SMAD4);NM_214072.1(SMAD4);XM_005654429.3(SMAD4);XM_021082766.1(SMAD4);XM_013993029.2(SHC4);XM_003121520.4(SHC4);NM_001143716.1(MAP2K1);XM_021101439.1(SOS2);XM_021080713.1(TGFBR1);XM_005660270.3(TGFBR1);NM_001038639.1(TGFBR1);XM_005660524.3(ABL1);XM_005660525.3(ABL1);XM_005660526.3(ABL1);XM_021082553.1(HRAS);XM_021082554.1(HRAS);XM_021082686.1(CCND1);XM_021082883.1(BAD);XM_013994354…	K04501+K04501+K04501+K04501+K17449+K17449+K04368+K03099+K04674+K04674+K04674+K06619+K06619+K06619+K02833+K02833+K04503+K02158+K10140+K10140+K10140+K10140+K02649+K04369+K04402+K17447+K03511+K04371+K03099+K03099+K03099+K03099+K03099+K04377+K06279+K06279+K06279+K06279+K06279+K06279+K06279+K07828+K02089+K06643+K06643+K06643+K06643+K06643+K06643+K07827+K07827+K07827+K07827+K07827+K06624+K04456+K04456+…
Human Diseases	Cancers	Prostate cancer	300	324	0.00112204	0.0056102	ko05215	NM_001244422.2(SPINT1);XM_021101449.1(SPINT1);XM_005659734.3(SPINT1);XM_013993158.2(SPINT1);XM_021101376.1(SPINT1);XM_013993159.2(SPINT1);XM_021082920.1(IGF1R);XM_021082918.1(IGF1R);XM_021082915.1(IGF1R);NM_214172.1(IGF1R);XM_021099599.1(BCL2);XM_021099602.1(BCL2);XM_021099593.1(BCL2);NM_001143716.1(MAP2K1);XM_021101439.1(SOS2);XM_005660189.3(CREB3);XM_013993639.2(CREB3);XM_005660190.3(CREB3);XM_…	K15619+K15619+K15619+K15619+K15619+K15619+K05087+K05087+K05087+K05087+K02161+K02161+K02161+K04368+K03099+K09048+K09048+K09048+K02833+K02833+K04526+K04526+K04503+K02158+K09048+K02649+K09048+K09048+K04369+K02620+K02620+K02620+K02620+K02620+K02620+K05089+K05089+K04359+K04359+K04359+K04359+K04371+K04498+K06276+K04387+K04387+K04387+K04490+K08774+K03099+K03099+K03099+K03099+K03099+K12344+K12344+K12344+…
Human Diseases	Cancers	Colorectal cancer	316	342	0.0012566	0.00618779	ko05210	XM_005659448.3(SMAD2);XM_021092745.1(SMAD2);XM_021092903.1(SMAD2);XM_005659449.3(SMAD2);XM_021092635.1(SMAD2);XM_013992841.2(SMAD2);XM_013985326.2(SMAD4);NM_214072.1(SMAD4);XM_005654429.3(SMAD4);XM_021082766.1(SMAD4);XM_021073445.1(DCC);XM_021073448.1(DCC);XM_021073456.1(DCC);XM_021073460.1(DCC);XM_021073463.1(DCC);XM_013992856.2(DCC);XM_021099599.1(BCL2);XM_021099602.1(BCL2);XM_021099593.1(BCL2)…	K04500+K04500+K04500+K04500+K04500+K04500+K04501+K04501+K04501+K04501+K06765+K06765+K06765+K06765+K06765+K06765+K02161+K02161+K02161+K10131+K04368+K04500+K04500+K03099+K04674+K04674+K04674+K08732+K08732+K08732+K08732+K08732+K08732+K08732+K08732+K08732+K02833+K02833+K04503+K04688+K04688+K04688+K02158+K10140+K10140+K10140+K10140+K02649+K04369+K04402+K02085+K04440+K04440+K04440+K04440+K04440+K04440+…
Human Diseases	Cancers	Pancreatic cancer	257	277	0.00178975	0.00868163	ko05212	XM_005659448.3(SMAD2);XM_021092745.1(SMAD2);XM_021092903.1(SMAD2);XM_005659449.3(SMAD2);XM_021092635.1(SMAD2);XM_013992841.2(SMAD2);XM_013985326.2(SMAD4);NM_214072.1(SMAD4);XM_005654429.3(SMAD4);XM_021082766.1(SMAD4);XM_021082812.1(RAD51);NM_001123181.1(RAD51);NM_001143716.1(MAP2K1);NM_214137.1(SMAD3);XM_021082849.1(SMAD3);XM_021080713.1(TGFBR1);XM_005660270.3(TGFBR1);NM_001038639.1(TGFBR1);XM_02…	K04500+K04500+K04500+K04500+K04500+K04500+K04501+K04501+K04501+K04501+K04482+K04482+K04368+K04500+K04500+K04674+K04674+K04674+K08732+K08732+K08732+K08732+K08732+K08732+K08732+K08732+K08732+K04503+K04688+K04688+K04688+K02158+K10140+K10140+K10140+K10140+K02649+K04402+K04440+K04440+K04440+K04440+K04440+K04440+K04440+K04440+K03511+K04392+K04371+K08774+K07860+K07860+K07860+K02089+K07827+K07827+K07827+…
Human Diseases	Cancers	Small cell lung cancer	292	316	0.00187486	0.00896075	ko05222	XM_013992761.2(LAMA4);XM_021099599.1(BCL2);XM_021099602.1(BCL2);XM_021099593.1(BCL2);XM_021082822.1(CDKN2B);XM_021082816.1(CDKN2B);XM_021068174.1(TRAF1);XM_021068184.1(TRAF1);XM_021068177.1(TRAF1);XM_021068189.1(TRAF1);XM_003353687.5(LAMC3);XM_021071603.1(RXRA);XM_021071454.1(RXRA);XM_021071477.1(RXRA);XM_021071514.1(RXRA);XM_021071517.1(RXRA);XM_021071488.1(RXRA);XM_021071592.1(RXRA);XM_02107154…	K06241+K02161+K02161+K02161+K04685+K04685+K03172+K03172+K03172+K03172+K06247+K08524+K08524+K08524+K08524+K08524+K08524+K08524+K08524+K08524+K08524+K08524+K08524+K08524+K08524+K08524+K08524+K08524+K08524+K08524+K08524+K08524+K08524+K08524+K08524+K08524+K08524+K08524+K08524+K08524+K08524+K08524+K08524+K04503+K10140+K10140+K10140+K10140+K03175+K03175+K02649+K04402+K03511+K05725+K05725+K05725+K05725+…
Human Diseases	Cancers	Glioma	219	235	0.00197475	0.00930138	ko05214	XM_013993029.2(SHC4);XM_003121520.4(SHC4);XM_021082920.1(IGF1R);XM_021082918.1(IGF1R);XM_021082915.1(IGF1R);NM_214172.1(IGF1R);NM_001143716.1(MAP2K1);NM_001244619.1(CALML4);XM_021101439.1(SOS2);XM_021082553.1(HRAS);XM_021082554.1(HRAS);XM_021082686.1(CCND1);XM_013994354.2(DDB2);XM_013994357.2(DDB2);XM_003122813.5(DDB2);XM_005660928.3(DDB2);XM_021083506.1(PIK3R2);NM_001244550.1(MAP2K2);XM_00565470…	K17449+K17449+K05087+K05087+K05087+K05087+K04368+K02183+K03099+K02833+K02833+K04503+K10140+K10140+K10140+K10140+K02649+K04369+K04402+K17447+K03511+K05089+K05089+K04515+K04515+K04515+K04515+K04515+K04515+K04515+K04359+K04359+K04359+K04359+K04371+K19662+K19662+K08774+K02183+K03099+K03099+K03099+K03099+K03099+K06279+K06279+K06279+K06279+K06279+K06279+K06279+K07828+K02089+K06643+K06643+K06643+K06643+…
Metabolism	Glycan biosynthesis and metabolism	Glycosaminoglycan biosynthesis - chondroitin sulfate / dermatan sulfate	60	61	0.00222553	0.0103328	ko00532	XM_021086995.1(UST);XM_021086998.1(UST);XM_021086988.1(UST);XM_021087004.1(UST);XM_005659399.3(DSE);XM_021091565.1(DSE);XM_021091551.1(DSE);XM_021091554.1(DSE);XM_021091561.1(DSE);XM_003121594.4(CHST14);NM_001244442.2(CHSY1);XM_003353828.4(B3GAT3);XM_013994208.2(B3GAT3);XM_013994209.2(B3GAT3);NM_001168422.1(B4GALT7);XM_021084739.1(CHSY3);XM_021085992.1(CHST12);XM_021086557.1(XYLT1);XM_021086556.1…	K03193+K03193+K03193+K03193+K01794+K01794+K01794+K01794+K01794+K08105+K13499+K10158+K10158+K10158+K00733+K13499+K04742+K00771+K00771+K00771+K01017+K01017+K01017+K01017+K01017+K01017+K00734+K00771+K07779+K00746+K00746+K00746+K00746+K00746+K00746+K00746+K00746+K01020+K01020+K08106+K08106+K08106+K08106+K08106+K08106+K08106+K08106+K08106+K08106+K08106+K08106+K08106+K08106+K08106+K08106+K08106+K08106+…
Human Diseases	Substance dependence	Nicotine addiction	96	100	0.00257518	0.0117878	ko05033	XM_013992686.2(GABRR1);XM_003121296.3(GABRR2);XM_021098602.1(GABRG3);XM_005654466.3(GABRA5);XM_005654471.3(GABRA5);XM_003121648.4(GABRA5);XM_021098644.1(GABRA5);XM_021098647.1(GABRA5);XM_005654468.3(GABRA5);XM_005654467.3(GABRA5);XM_005654469.3(GABRA5);XM_021098613.1(GABRB3);XM_021098607.1(GABRB3);XM_021098629.1(GABRB3);XM_021098621.1(GABRB3);XM_021098630.1(GABRB3);XM_021098695.1(CHRNA7);XM_02106…	K05190+K05190+K05186+K05175+K05175+K05175+K05175+K05175+K05175+K05175+K05175+K05181+K05181+K05181+K05181+K05181+K04809+K05213+K05213+K05213+K12302+K12302+K04344+K05214+K05209+K05209+K04813+K05210+K05210+K05210+K05210+K05210+K05210+K05210+K12302+K05212+K12302+K05186+K05175+K05175+K05175+K05175+K05175+K05175+K05175+K05175+K05175+K05181+K05198+K05198+K05198+K05198+K05198+K05200+K05200+K05200+K05200+…
Human Diseases	Endocrine and metabolic diseases	AGE-RAGE signaling pathway in diabetic complications	276	299	0.00294733	0.0133039	ko04933	XM_005659448.3(SMAD2);XM_021092745.1(SMAD2);XM_021092903.1(SMAD2);XM_005659449.3(SMAD2);XM_021092635.1(SMAD2);XM_013992841.2(SMAD2);XM_013985326.2(SMAD4);NM_214072.1(SMAD4);XM_005654429.3(SMAD4);XM_021082766.1(SMAD4);XM_021097762.1(PLCB2);XM_021097773.1(PLCB2);XM_021097783.1(PLCB2);XM_021099599.1(BCL2);XM_021099602.1(BCL2);XM_021099593.1(BCL2);NM_214137.1(SMAD3);XM_021082849.1(SMAD3);XM_021082806…	K04500+K04500+K04500+K04500+K04500+K04500+K04501+K04501+K04501+K04501+K05858+K05858+K05858+K02161+K02161+K02161+K04500+K04500+K04447+K04447+K04447+K04447+K04447+K04674+K04674+K04674+K02833+K02833+K04503+K05858+K16858+K16858+K02649+K06490+K04440+K04440+K04440+K04440+K04440+K04440+K04440+K04440+K09203+K05740+K05740+K04392+K03982+K04371+K19662+K19662+K04519+K04519+K04383+K04383+K04383+K04383+K04383+…
Metabolism	Energy metabolism	Nitrogen metabolism	42	42	0.00305633	0.0136069	ko00910	XM_021094163.1(CA12);XM_021094165.1(CA12);XM_013993649.2(CA9);XM_021065725.1(CA9);XM_021065730.1(CA9);XM_013993646.2(CA9);XM_001925520.5(CA9);XM_001927805.2(LOC100154873);NM_001008688.1(CA3);XM_001924183.4(LOC100153915);XM_013996642.2(LOC100152714);XM_001924462.6(LOC100152714);XM_013996643.2(LOC100152714);XM_021089340.1(CA8);XM_021089339.1(CA8);XM_021089341.1(CA8);XM_021089916.1(CA14);XM_02108991…	K01672+K01672+K01672+K01672+K01672+K01672+K01672+K18245+K01672+K01672+K01672+K01672+K01672+K01672+K01672+K01672+K01672+K01672+K01672+K01672+K01672+K01672+K01672+K01672+K01672+K01672+K01672+K01672+K01672+K01672+K01672+K01672+K01672+K01915+K01915+K01915+K01915+K18246+K00261+K01948+K01672+K01672
Human Diseases	Cardiovascular diseases	Fluid shear stress and atherosclerosis	443	486	0.00328736	0.0144377	ko05418	XM_021072505.1(MAP3K5);XM_021072507.1(MAP3K5);XM_021072516.1(MAP3K5);XM_021072512.1(MAP3K5);XM_021082147.1(MAP3K7);NM_001097421.1(MEF2A);XM_021099599.1(BCL2);XM_021099602.1(BCL2);XM_021099593.1(BCL2);XM_021100479.1(MAP2K5);XM_021100474.1(MAP2K5);XM_021100477.1(MAP2K5);XM_021100463.1(MAP2K5);XM_021100467.1(MAP2K5);XM_021100460.1(MAP2K5);XM_021100489.1(MAP2K5);XM_021100484.1(MAP2K5);XM_021100450.1(…	K04426+K04426+K04426+K04426+K04427+K09260+K02161+K02161+K02161+K04463+K04463+K04463+K04463+K04463+K04463+K04463+K04463+K04463+K04463+K04463+K04463+K04463+K02183+K04662+K04662+K04662+K04662+K04662+K03671+K03671+K01940+K01940+K01940+K00799+K02649+K17845+K06490+K10456+K10456+K10456+K10456+K10456+K04431+K04431+K04431+K04431+K04431+K16065+K04440+K04440+K04440+K04440+K04440+K04440+K04440+K04440+K14381+…
Environmental Information Processing	Signal transduction	Sphingolipid signaling pathway	366	400	0.00372736	0.0161036	ko04071	XM_021072505.1(MAP3K5);XM_021072507.1(MAP3K5);XM_021072516.1(MAP3K5);XM_021072512.1(MAP3K5);XM_021084350.1(FYN);XM_021084361.1(FYN);XM_021084347.1(FYN);XM_021084373.1(FYN);XM_021084366.1(FYN);XM_021097762.1(PLCB2);XM_021097773.1(PLCB2);XM_021097783.1(PLCB2);XM_005659788.2(CERS3);XM_021099599.1(BCL2);XM_021099602.1(BCL2);XM_021099593.1(BCL2);NM_001143716.1(MAP2K1);XM_013993487.2(SGPP1);XM_00335350…	K04426+K04426+K04426+K04426+K05703+K05703+K05703+K05703+K05703+K05858+K05858+K05858+K04710+K02161+K02161+K02161+K04368+K04716+K04716+K01441+K02833+K02833+K01379+K11584+K05858+K08090+K08090+K04710+K04710+K04710+K02649+K04292+K04292+K04295+K04295+K04295+K04295+K04295+K04295+K04295+K04295+K04710+K04369+K04293+K04440+K04440+K04440+K04440+K04440+K04440+K04440+K04440+K04382+K04354+K04354+K04354+K04354+…
Human Diseases	Infectious diseases	Human papillomavirus infection	1019	1136	0.00376577	0.0161036	ko05165	XM_021085497.1(LOC100125545);XM_013992423.2(THBS2);XM_013992422.2(THBS2);XM_003121192.5(TBPL1);XM_021086293.1(HEY2);XM_013992576.2(HEY2);NM_001243329.1(HEY2);XM_003121273.4(COL9A1);XM_021089350.1(COL9A1);XM_013992761.2(LAMA4);NM_001244536.1(THBS1);NM_001243181.2(UBE3A);NM_001258279.1(UBE3A);XM_021076100.1(UBE3A);NM_001143716.1(MAP2K1);XM_021100519.1(ITGA11);XM_021100522.1(ITGA11);XM_021101439.1(S…	K03120+K04659+K04659+K03120+K09091+K09091+K09091+K08131+K08131+K06241+K16857+K10587+K10587+K10587+K04368+K06587+K06587+K03099+K03120+K03120+K09048+K09048+K09048+K02152+K06252+K06252+K06252+K06252+K06252+K06252+K06252+K06252+K06252+K06252+K06252+K06252+K06252+K06252+K06252+K06252+K06252+K06252+K06252+K06247+K07206+K02833+K02833+K02373+K04503+K02154+K02154+K02154+K02154+K04688+K04688+K04688+K11584+…
Organismal Systems	Immune system	Fc epsilon RI signaling pathway	200	215	0.00395882	0.0166245	ko04664	XM_021084350.1(FYN);XM_021084361.1(FYN);XM_021084347.1(FYN);XM_021084373.1(FYN);XM_021084366.1(FYN);XM_021097299.1(PLA2G4F);XM_021097313.1(PLA2G4D);XM_021097333.1(PLA2G4E);XM_021097326.1(PLA2G4E);XM_021097341.1(PLA2G4E);NM_001143716.1(MAP2K1);XM_021101439.1(SOS2);XM_021071384.1(VAV2);XM_005654614.3(VAV2);XM_021071347.1(VAV2);XM_021071364.1(VAV2);XM_021071375.1(VAV2);XM_005654613.3(VAV2);XM_013987…	K05703+K05703+K05703+K05703+K05703+K16342+K16342+K16342+K16342+K16342+K04368+K03099+K05730+K05730+K05730+K05730+K05730+K05730+K05730+K05730+K05730+K05730+K02833+K02833+K08090+K08090+K02649+K04431+K04431+K04431+K04431+K04431+K05730+K05730+K04369+K04440+K04440+K04440+K04440+K04440+K04440+K04440+K04440+K05427+K05428+K05435+K05435+K05435+K04392+K04371+K07362+K06276+K03099+K03099+K03099+K03099+K03099+…
Environmental Information Processing	Signal transduction	VEGF signaling pathway	209	225	0.00398987	0.0166245	ko04370	XM_021097299.1(PLA2G4F);XM_021097313.1(PLA2G4D);XM_021097333.1(PLA2G4E);XM_021097326.1(PLA2G4E);XM_021097341.1(PLA2G4E);NM_001143716.1(MAP2K1);XM_003360804.3(PPP3R2);XM_021082553.1(HRAS);XM_021082554.1(HRAS);XM_021082883.1(BAD);XM_021083506.1(PIK3R2);NM_001244550.1(MAP2K2);XM_021084309.1(SHC2);XM_021085753.1(RAC1);XM_021088019.1(MAPK3);XM_021086459.1(PRKCB);XM_021086460.1(PRKCB);XM_021087426.1(PP…	K16342+K16342+K16342+K16342+K16342+K04368+K06268+K02833+K02833+K02158+K02649+K04369+K17447+K04392+K04371+K19662+K19662+K06268+K05725+K05725+K05725+K05725+K05725+K05725+K05725+K05725+K05725+K05725+K05725+K05725+K05725+K05725+K05725+K05725+K05725+K05725+K05725+K05725+K05725+K05725+K05725+K05725+K05725+K05725+K05725+K05725+K05725+K05725+K05725+K05725+K05725+K05725+K05725+K05725+K05725+K05725+K05725+…
Organismal Systems	Endocrine system	PPAR signaling pathway	279	303	0.00418137	0.0172018	ko03320	NM_001025229.1(FABP7);NM_001278777.1(SLC27A2);XM_005660075.3(PLIN2);XM_005660074.3(PLIN2);XM_021082975.1(PLIN2);NM_214200.2(PLIN2);XM_013993903.2(SLC27A4);XM_021069609.1(SLC27A4);XM_021069619.1(SLC27A4);XM_021071603.1(RXRA);XM_021071454.1(RXRA);XM_021071477.1(RXRA);XM_021071514.1(RXRA);XM_021071517.1(RXRA);XM_021071488.1(RXRA);XM_021071592.1(RXRA);XM_021071547.1(RXRA);XM_021071624.1(RXRA);XM_0210…	K08756+K08746+K17284+K17284+K17284+K17284+K08745+K08745+K08745+K08524+K08524+K08524+K08524+K08524+K08524+K08524+K08524+K08524+K08524+K08524+K08524+K08524+K08524+K08524+K08524+K08524+K08524+K08524+K08524+K08524+K08524+K08524+K08524+K08524+K08524+K08524+K08524+K08524+K08524+K08524+K08524+K08765+K10226+K08536+K08536+K08536+K08536+K08536+K08536+K08536+K08536+K08536+K08536+K08536+K08745+K08745+K08745+…
Environmental Information Processing	Signal transduction	Phospholipase D signaling pathway	565	624	0.0045525	0.0184945	ko04072	XM_021097343.1(AGPAT4);XM_005654348.3(AGPAT4);XM_013984539.2(AGPAT4);XM_005654347.3(AGPAT4);XM_005654346.3(AGPAT4);NM_001143697.1(AGPAT4);XM_021087033.1(GRM1);XM_005659163.3(GRM1);XM_021087041.1(GRM1);XM_021084350.1(FYN);XM_021084361.1(FYN);XM_021084347.1(FYN);XM_021084373.1(FYN);XM_021084366.1(FYN);XM_013993029.2(SHC4);XM_003121520.4(SHC4);XM_021097299.1(PLA2G4F);XM_021097313.1(PLA2G4D);XM_02109…	K13523+K13523+K13523+K13523+K13523+K13523+K04603+K04603+K04603+K05703+K05703+K05703+K05703+K05703+K17449+K17449+K16342+K16342+K16342+K16342+K16342+K05858+K05858+K05858+K04368+K07941+K07941+K03099+K00889+K00889+K04289+K04289+K04289+K04289+K04289+K04289+K01528+K01528+K01528+K01528+K01528+K01528+K01528+K01528+K01528+K01528+K01528+K01528+K07206+K08732+K08732+K08732+K08732+K08732+K08732+K08732+K08732+…
Human Diseases	Endocrine and metabolic diseases	Maturity onset diabetes of the young	66	68	0.00514919	0.0203295	ko04950	XM_021089140.1(RFX6);XM_021089145.1(RFX6);XM_021089153.1(RFX6);XM_021095149.1(ONECUT1);XM_005659590.3(ONECUT1);XM_001928991.5(ONECUT1);XM_021081278.1(INS);NM_001109772.1(INS);XM_005661039.3(PAX6);NM_001244172.1(PAX6);XM_013994448.2(PAX6);XM_013994447.2(PAX6);XM_013994449.2(PAX6);XM_005661038.3(PAX6);XM_013994446.2(PAX6);XM_013994451.2(PAX6);XM_005661041.3(PAX6);NM_001244173.1(PAX6);NM_001244178.1…	K19521+K19521+K19521+K08026+K08026+K08026+K04526+K04526+K08031+K08031+K08031+K08031+K08031+K08031+K08031+K08031+K08031+K08031+K08031+K08031+K08031+K08031+K08031+K08031+K08040+K07595+K08037+K08037+K08037+K08037+K08037+K12406+K12406+K12406+K12406+K08039+K08038+K08030+K08027+K08027+K08027+K08027+K08027+K07594+K08034+K08034+K08034+K08034+K08034+K07593+K08036+K08028+K08024+K08033+K08029+K08029+K08035+…
Organismal Systems	Nervous system	Glutamatergic synapse	401	440	0.00519008	0.0203295	ko04724	XM_021087033.1(GRM1);XM_005659163.3(GRM1);XM_021087041.1(GRM1);XM_021073336.1(GRIK2);XM_021073385.1(GRIK2);XM_021073366.1(GRIK2);XM_021073356.1(GRIK2);XM_021073346.1(GRIK2);XM_021073345.1(GRIK2);XM_021073376.1(GRIK2);XM_001924730.4(GNB5);XM_021097299.1(PLA2G4F);XM_021097313.1(PLA2G4D);XM_021097333.1(PLA2G4E);XM_021097326.1(PLA2G4E);XM_021097341.1(PLA2G4E);XM_021097762.1(PLCB2);XM_021097773.1(PLCB…	K04603+K04603+K04603+K05202+K05202+K05202+K05202+K05202+K05202+K05202+K04539+K16342+K16342+K16342+K16342+K16342+K05858+K05858+K05858+K07826+K07826+K07826+K07826+K05612+K05213+K05213+K06268+K05213+K04545+K04545+K04545+K15009+K00910+K00910+K00910+K00910+K00910+K05858+K04540+K04540+K05613+K05613+K05613+K05613+K05613+K05613+K12302+K12302+K15010+K15010+K15010+K15010+K05617+K04345+K04345+K04344+K04543+…
Genetic Information Processing	Translation	mRNA surveillance pathway	301	328	0.00519183	0.0203295	ko03015	XM_021087600.1(HBS1L);XM_013988059.2(HBS1L);XM_021087605.1(HBS1L);XM_021087595.1(HBS1L);XM_021089928.1(RNGTT);XM_021089934.1(RNGTT);NM_001244231.1(PNN);XM_021066300.1(NCBP1);XM_005660724.3(PPP2R5B);NM_001243350.1(NXF1);XM_021082931.1(CPSF7);XM_021082932.1(CPSF7);XM_021082934.1(CPSF7);XM_021082933.1(CPSF7);XM_005660899.2(CLP1);XM_013994313.2(CLP1);XM_013994314.2(CLP1);XM_003122716.3(CLP1);NM_00126…	K14416+K14416+K14416+K14416+K13917+K13917+K13114+K12882+K11584+K14284+K14398+K14398+K14398+K14398+K14399+K14399+K14399+K14399+K14408+K14326+K14326+K14326+K14326+K14411+K14411+K04382+K03265+K03265+K04354+K04354+K04354+K04354+K04354+K04354+K04354+K04354+K04354+K04354+K04354+K04354+K14376+K14404+K14404+K14404+K14404+K14404+K14404+K08873+K08873+K08873+K08873+K08873+K08873+K03267+K03267+K14325+K14325+…
Organismal Systems	Immune system	Th17 cell differentiation	358	392	0.00568676	0.0220024	ko04659	XM_005659183.3(IFNGR1);XM_021085029.1(IFNGR1);NM_001177907.1(IFNGR1);XM_005659448.3(SMAD2);XM_021092745.1(SMAD2);XM_021092903.1(SMAD2);XM_005659449.3(SMAD2);XM_021092635.1(SMAD2);XM_013992841.2(SMAD2);XM_013985326.2(SMAD4);NM_214072.1(SMAD4);XM_005654429.3(SMAD4);XM_021082766.1(SMAD4);XM_021073474.1(RORA);XM_021073481.1(RORA);XM_001928154.7(RORA);XM_005659540.3(RORA);NM_214137.1(SMAD3);XM_0210828…	K05132+K05132+K05132+K04500+K04500+K04500+K04500+K04500+K04500+K04501+K04501+K04501+K04501+K08532+K08532+K08532+K08532+K04500+K04500+K08268+K04447+K04447+K04447+K04447+K04447+K04674+K04674+K04674+K06268+K08524+K08524+K08524+K08524+K08524+K08524+K08524+K08524+K08524+K08524+K08524+K08524+K08524+K08524+K08524+K08524+K08524+K08524+K08524+K08524+K08524+K08524+K08524+K08524+K08524+K08524+K08524+K08524+…
Metabolism	Metabolism of cofactors and vitamins	Folate biosynthesis	65	67	0.00575497	0.0220043	ko00790	XM_021102249.1(GCH1);XM_021102253.1(GCH1);XM_021069381.1(FPGS);XM_021069373.1(FPGS);XM_021069387.1(FPGS);XM_021069368.1(FPGS);XM_021085452.1(TH);XM_003122941.3(TPH1);XM_005661097.2(TPH1);XM_021083266.1(TPH1);XM_021079635.1(DHFR);XM_021079623.1(DHFR);XM_021079627.1(DHFR);NM_001244064.1(DHFR);XM_021084778.1(PCBD2);XM_003125032.4(SPR);XM_001926703.4(GGH);XM_021092003.1(TPH2);XM_021092656.1(PAH);XM_0…	K01495+K01495+K01930+K01930+K01930+K01930+K00501+K00502+K00502+K00502+K00287+K00287+K00287+K00287+K01724+K00072+K01307+K00502+K00500+K01077+K01077+K01077+K01077+K01077+K01077+K15631+K15631+K20967+K15376+K15376+K15376+K15376+K15376+K15376+K15376+K15376+K15376+K15376+K15376+K15376+K15376+K15376+K15376+K15376+K15376+K15376+K15376+K15376+K15376+K15376+K00357+K01737+K01737+K04119+K04119+K00079+K01724+…
Human Diseases	Cancers	Bladder cancer	107	113	0.00686138	0.0258487	ko05219	XM_021093314.1(DAPK2);XM_021093392.1(DAPK2);NM_001243563.1(DAPK2);XM_021093345.1(DAPK2);NM_001244536.1(THBS1);NM_001143716.1(MAP2K1);XM_021082553.1(HRAS);XM_021082554.1(HRAS);XM_021082686.1(CCND1);NM_001244550.1(MAP2K2);XM_021084109.1(DAPK3);XM_021081491.1(HBEGF);XM_021088019.1(MAPK3);NM_001005154.1(MYC);NM_001044537.1(NRAS);XM_003125969.6(UPK3A);XM_021091394.1(UPK3A);NM_001123097.1(CDK4);XM_0139…	K08803+K08803+K08803+K08803+K16857+K04368+K02833+K02833+K04503+K04369+K08803+K08523+K04371+K04377+K07828+K19520+K19520+K02089+K06643+K06643+K06643+K06643+K06643+K06643+K07827+K07827+K07827+K07827+K07827+K05689+K01398+K09389+K06620+K06620+K06620+K06625+K05448+K05094+K05094+K05094+K05094+K05094+K05094+K05094+K05094+K05094+K05094+K05094+K10030+K04357+K04357+K04357+K04361+K08803+K08803+K08803+K08803+…
Environmental Information Processing	Signal transduction	FoxO signaling pathway	387	425	0.00691949	0.0258487	ko04068	NM_214127.2(SOD2);XM_021087033.1(GRM1);XM_005659163.3(GRM1);XM_021087041.1(GRM1);XM_021078492.1(SGK1);XM_005652668.3(SGK1);XM_005652667.3(SGK1);XM_021078581.1(SGK1);NM_001244459.1(SGK1);XM_021084231.1(FOXO3);XM_021084213.1(FOXO3);XM_021084221.1(FOXO3);XM_005659448.3(SMAD2);XM_021092745.1(SMAD2);XM_021092903.1(SMAD2);XM_005659449.3(SMAD2);XM_021092635.1(SMAD2);XM_013992841.2(SMAD2);XM_013985326.2(…	K04564+K04603+K04603+K04603+K13302+K13302+K13302+K13302+K13302+K09408+K09408+K09408+K04500+K04500+K04500+K04500+K04500+K04500+K04501+K04501+K04501+K04501+K21770+K05087+K05087+K05087+K05087+K04368+K04500+K04500+K03099+K04685+K04685+K04674+K04674+K04674+K02833+K02833+K04526+K04526+K04503+K10628+K03781+K03781+K15010+K15010+K15010+K15010+K02649+K17845+K06623+K04527+K04527+K04527+K04527+K04369+K04293+…
Metabolism	Metabolism of cofactors and vitamins	Thiamine metabolism	50	51	0.00754483	0.0278644	ko00730	XM_005660452.3(AK1);XM_003122177.6(AK1);XM_021070832.1(AK8);XM_021070826.1(AK8);XM_021070821.1(AK8);XM_021070835.1(AK8);XM_003481309.3(ACP1);XM_003481310.3(ACP1);XM_021087954.1(ACP1);XM_021097682.1(ALPL);XM_021097684.1(ALPL);XM_021097683.1(ALPL);XM_021097685.1(ALPL);XM_021097686.1(ALPL);XM_021097681.1(ALPL);XM_021095843.1(AK2);XM_021095844.1(AK2);XM_021095842.1(AK2);XM_021095846.1(AK2);XM_0031279…	K00939+K00939+K00939+K00939+K00939+K00939+K14394+K14394+K14394+K01077+K01077+K01077+K01077+K01077+K01077+K00939+K00939+K00939+K00939+K00939+K00939+K00939+K00939+K00939+K00939+K00939+K05307+K05307+K05307+K00939+K00939+K00939+K00949+K00949+K00949+K00949+K00949+K00949+K00949+K00949+K00949+K00949+K00949+K00949+K00949+K06928+K01077+K01077+K04487+K04487
Environmental Information Processing	Signal transduction	Apelin signaling pathway	441	486	0.00783441	0.0283806	ko04371	NM_213833.2(CTGF);XM_005659448.3(SMAD2);XM_021092745.1(SMAD2);XM_021092903.1(SMAD2);XM_005659449.3(SMAD2);XM_021092635.1(SMAD2);XM_013992841.2(SMAD2);XM_013985326.2(SMAD4);NM_214072.1(SMAD4);XM_005654429.3(SMAD4);XM_021082766.1(SMAD4);XM_001924730.4(GNB5);XM_021097762.1(PLCB2);XM_021097773.1(PLCB2);XM_021097783.1(PLCB2);NM_001097421.1(MEF2A);NM_001143716.1(MAP2K1);NM_214137.1(SMAD3);XM_021082849.…	K06827+K04500+K04500+K04500+K04500+K04500+K04500+K04501+K04501+K04501+K04501+K04539+K05858+K05858+K05858+K09260+K04368+K04500+K04500+K02183+K07826+K07826+K07826+K07826+K04674+K04674+K04674+K04545+K04545+K04545+K02833+K02833+K04503+K04688+K04688+K04688+K05858+K04540+K04540+K13296+K09261+K17845+K20995+K04345+K04345+K04369+K04543+K04543+K04543+K04543+K04454+K04454+K04454+K04454+K04454+K04454+K04454+…
Cellular Processes	Cell growth and death	Ferroptosis	172	185	0.00785923	0.0283806	ko04216	XM_021090470.1(ATG5);XM_021090498.1(ATG5);XM_021090478.1(ATG5);XM_021090491.1(ATG5);XM_021090485.1(ATG5);XM_003353809.4(SLC3A2);XM_005660803.3(FTH1);NM_213975.1(FTH1);XM_021084680.1(FTMT);XM_021084741.1(ACSL6);XM_005661633.3(ACSL6);XM_021084743.1(ACSL6);XM_021084742.1(ACSL6);XM_013995101.2(ACSL6);XM_013995102.2(ACSL6);XM_005661634.3(ACSL6);XM_013995103.2(ACSL6);XM_003354270.4(ACSL6);XM_003125057.…	K08339+K08339+K08339+K08339+K08339+K06519+K00522+K00522+K18495+K01897+K01897+K01897+K01897+K01897+K01897+K01897+K01897+K01897+K12889+K11205+K13162+K13162+K13162+K13162+K13162+K13162+K13162+K13162+K13162+K13162+K13162+K13162+K13162+K13162+K13162+K13162+K13162+K13162+K13162+K13162+K13162+K13162+K13162+K13162+K13162+K13162+K13162+K13162+K13162+K13162+K13162+K13162+K13162+K13162+K13162+K13162+K13162+…
Metabolism	Glycan biosynthesis and metabolism	Glycosaminoglycan biosynthesis - keratan sulfate	62	64	0.00801638	0.0286299	ko00533	XM_005660969.3(CHST1);XM_005660970.3(CHST1);XM_013994379.2(CHST1);XM_021087479.1(B3GNT2);XM_003125112.5(B3GNT2);XM_005662836.3(ST3GAL1);XM_013996463.2(ST3GAL1);XM_021088743.1(ST3GAL1);XM_021088742.1(ST3GAL1);XM_005662838.3(ST3GAL1);XM_021088744.1(ST3GAL1);XM_021088741.1(ST3GAL1);XM_005662837.3(ST3GAL1);NM_001004047.1(ST3GAL1);XM_021089532.1(B4GALT3);XM_001927335.6(B4GALT3);XM_013996834.2(B4GALT3)…	K01022+K01022+K01022+K00741+K00741+K00780+K00780+K00780+K00780+K00780+K00780+K00780+K00780+K00780+K07968+K07968+K07968+K07968+K07968+K07968+K09671+K09671+K09671+K09671+K09671+K03368+K03368+K03368+K03368+K03368+K03368+K03368+K03368+K03368+K04746+K04746+K04746+K07968+K07968+K07968+K07968+K07967+K07967+K00781+K00781+K00781+K00781+K00781+K00781+K00781+K00781+K00781+K00781+K00781+K00781+K00781+K00717+…
Metabolism	Glycan biosynthesis and metabolism	N-Glycan biosynthesis	151	162	0.00953341	0.0336778	ko00510	XM_021082358.1(MAN1A1);NM_213885.1(MAN1A1);XM_013993690.2(ALG2);NM_001101029.1(ALG2);NM_001244059.1(DPM2);XM_001928919.5(DOLK);XM_003122214.5(DOLPP1);XM_013993925.2(DOLPP1);XM_013993923.2(DOLPP1);XM_021080661.1(GANAB);XM_021080669.1(GANAB);XM_005660772.3(GANAB);NM_213904.1(GANAB);XM_021080674.1(GANAB);XM_021082399.1(MGAT1);XM_013991813.2(MGAT1);XM_021082379.1(MGAT1);XM_013991801.2(MGAT1);XM_02108…	K01230+K01230+K03843+K03843+K09658+K00902+K07252+K07252+K07252+K05546+K05546+K05546+K05546+K05546+K00726+K00726+K00726+K00726+K00726+K00726+K00726+K00726+K00726+K00726+K00726+K00726+K00726+K00738+K01231+K03842+K00779+K00779+K00779+K00779+K00738+K00738+K00738+K00738+K01228+K07968+K07968+K07968+K07968+K07968+K07968+K01230+K07441+K07441+K07441+K07441+K07441+K07441+K03847+K03847+K00737+K00737+K03850+…
Human Diseases	Cardiovascular diseases	Arrhythmogenic right ventricular cardiomyopathy (ARVC)	273	298	0.00968728	0.0338534	ko05412	NM_001244212.1(GJA1);XM_021100519.1(ITGA11);XM_021100522.1(ITGA11);XM_005660645.3(ACTN3);XM_003122492.4(ACTN3);XM_021084757.1(TCF7);XM_021084755.1(TCF7);XM_021084758.1(TCF7);XM_021084760.1(TCF7);XM_021084756.1(TCF7);XM_021084759.1(TCF7);XM_003123988.6(CTNNA1);XM_021086047.1(ACTB);XM_003124280.5(ACTB);XM_003124542.5(CACNG3);XM_021087302.1(TCF7L1);XM_021088205.1(CTNNA2);XM_021088204.1(CTNNA2);XM_02…	K07372+K06587+K06587+K21073+K21073+K02620+K02620+K02620+K02620+K02620+K02620+K05691+K05692+K05692+K04868+K04490+K05691+K05691+K05691+K05691+K05691+K05691+K12641+K12641+K12641+K12641+K12641+K12641+K12641+K12641+K12641+K12641+K12641+K06586+K06586+K06586+K04867+K04864+K04864+K06484+K12642+K04861+K04850+K04871+K04871+K04871+K04871+K04872+K06736+K07601+K07601+K07597+K10381+K10381+K04492+K04492+K04492+…
Organismal Systems	Endocrine system	Melanogenesis	347	381	0.0099386	0.0341378	ko04916	XM_021097762.1(PLCB2);XM_021097773.1(PLCB2);XM_021097783.1(PLCB2);NM_001143716.1(MAP2K1);NM_001244619.1(CALML4);XM_013993569.2(TYRP1);NM_001025226.1(TYRP1);XM_005660189.3(CREB3);XM_013993639.2(CREB3);XM_005660190.3(CREB3);XM_021082553.1(HRAS);XM_021082554.1(HRAS);XM_021082884.1(PLCB3);XM_003122829.6(CREB3L1);XM_003123611.5(WNT9A);XM_003123621.4(WNT3A);XM_021083340.1(WNT3A);XM_003123353.4(PRKACA);…	K05858+K05858+K05858+K04368+K02183+K00506+K00506+K09048+K09048+K09048+K02833+K02833+K05858+K09048+K01064+K00312+K00312+K04345+K04345+K09048+K09048+K04369+K02620+K02620+K02620+K02620+K02620+K02620+K00714+K04515+K04515+K04515+K04515+K04515+K04515+K04515+K02842+K02842+K02842+K02842+K04371+K19662+K19662+K08049+K08049+K08049+K08049+K04498+K04490+K02183+K05228+K05228+K08043+K08043+K08048+K08048+K09048+…
Metabolism	Metabolism of cofactors and vitamins	Pantothenate and CoA biosynthesis	60	62	0.00997875	0.0341378	ko00770	XM_001925374.4(VNN2);XM_001925456.5(VNN3);XM_013988285.2(VNN3);XM_021087933.1(ENPP1);XM_021087944.1(ENPP1);XM_021087960.1(ENPP3);XM_021089028.1(DPYS);XM_013996559.2(DPYS);XM_001925251.5(DPYS);NM_214044.2(DPYD);XM_021088696.1(DPYD);XM_021092209.1(BCAT1);XM_021092208.1(BCAT1);XM_021092210.1(BCAT1);XM_013998608.2(BCAT2);XM_013998609.2(BCAT2);XM_021094702.1(BCAT2);XM_021094703.1(BCAT2);XM_005664688.3…	K08069+K08069+K08069+K01513+K01513+K01513+K01464+K01464+K01464+K00207+K00207+K00826+K00826+K00826+K00826+K00826+K00826+K00826+K00826+K00826+K00826+K09680+K01922+K01922+K01922+K01922+K01598+K01598+K01598+K01598+K01598+K01598+K01598+K06133+K06133+K02318+K02318+K02318+K02318+K18966+K18966+K01431+K01431+K09680+K09680+K09680+K09680+K09680+K09680+K09680+K09680+K09680+K09680+K09680+K09680+K09680+K09680+…
Organismal Systems	Endocrine system	Adipocytokine signaling pathway	271	296	0.0108196	0.0366288	ko04920	XM_021082806.1(JAK2);XM_021082809.1(JAK2);XM_021082802.1(JAK2);XM_021082799.1(JAK2);NM_214113.1(JAK2);XM_021071603.1(RXRA);XM_021071454.1(RXRA);XM_021071477.1(RXRA);XM_021071514.1(RXRA);XM_021071517.1(RXRA);XM_021071488.1(RXRA);XM_021071592.1(RXRA);XM_021071547.1(RXRA);XM_021071624.1(RXRA);XM_021071560.1(RXRA);XM_021071498.1(RXRA);XM_021071521.1(RXRA);XM_021071623.1(RXRA);XM_021071463.1(RXRA);XM_…	K04447+K04447+K04447+K04447+K04447+K08524+K08524+K08524+K08524+K08524+K08524+K08524+K08524+K08524+K08524+K08524+K08524+K08524+K08524+K08524+K08524+K08524+K08524+K08524+K08524+K08524+K08524+K08524+K08524+K08524+K08524+K08524+K08524+K08524+K08524+K08524+K08524+K08765+K07298+K07298+K07298+K04440+K04440+K04440+K04440+K04440+K04440+K04440+K04440+K01897+K01897+K01897+K01897+K01897+K01897+K01897+K01897+…
Organismal Systems	Endocrine system	Oxytocin signaling pathway	563	625	0.0128582	0.0429922	ko04921	XM_021097299.1(PLA2G4F);XM_021097313.1(PLA2G4D);XM_021097333.1(PLA2G4E);XM_021097326.1(PLA2G4E);XM_021097341.1(PLA2G4E);XM_021097762.1(PLCB2);XM_021097773.1(PLCB2);XM_021097783.1(PLCB2);NM_001143716.1(MAP2K1);XM_021100479.1(MAP2K5);XM_021100474.1(MAP2K5);XM_021100477.1(MAP2K5);XM_021100463.1(MAP2K5);XM_021100467.1(MAP2K5);XM_021100460.1(MAP2K5);XM_021100489.1(MAP2K5);XM_021100484.1(MAP2K5);XM_021…	K16342+K16342+K16342+K16342+K16342+K05858+K05858+K05858+K04368+K04463+K04463+K04463+K04463+K04463+K04463+K04463+K04463+K04463+K04463+K04463+K04463+K04463+K02183+K12324+K12324+K12324+K12324+K06268+K02833+K02833+K04503+K05858+K04345+K04345+K04369+K03234+K03234+K04454+K04454+K04454+K04454+K04454+K04454+K04454+K04454+K04454+K04454+K04454+K04454+K04454+K04454+K04454+K04454+K04454+K04454+K04454+K04454+…
Organismal Systems	Immune system	Th1 and Th2 cell differentiation	276	302	0.0129638	0.0429922	ko04658	XM_003353151.4(DLL1);XM_013992416.2(DLL1);XM_021085522.1(DLL1);XM_005659096.3(DLL1);XM_005659183.3(IFNGR1);XM_021085029.1(IFNGR1);NM_001177907.1(IFNGR1);NM_001244418.1(DLL4);XM_021082806.1(JAK2);XM_021082809.1(JAK2);XM_021082802.1(JAK2);XM_021082799.1(JAK2);NM_214113.1(JAK2);XM_003360804.3(PPP3R2);XM_013987467.2(IL12RB1);XM_021077206.1(IL12RB1);NM_001145986.1(IL12RB1);XM_005654907.3(JAK3);XM_0031…	K06051+K06051+K06051+K06051+K05132+K05132+K05132+K06051+K04447+K04447+K04447+K04447+K04447+K06268+K05063+K05063+K05063+K11218+K11218+K11218+K11218+K11218+K20995+K11219+K11219+K11219+K11219+K11219+K04440+K04440+K04440+K04440+K04440+K04440+K04440+K04440+K06061+K05428+K05435+K05435+K05435+K04371+K07362+K05071+K05071+K05071+K05071+K05071+K05071+K05071+K05071+K05071+K05071+K05071+K05071+K05071+K05071+…
Organismal Systems	Nervous system	Dopaminergic synapse	484	536	0.0134266	0.0440771	ko04728	XM_001924730.4(GNB5);XM_021097762.1(PLCB2);XM_021097773.1(PLCB2);XM_021097783.1(PLCB2);NM_001244619.1(CALML4);XM_021101887.1(GNG2);XM_021101893.1(GNG2);XM_021101896.1(GNG2);XM_021101900.1(GNG2);XM_005660189.3(CREB3);XM_013993639.2(CREB3);XM_005660190.3(CREB3);XM_021067494.1(GNG10);XM_021067487.1(GNG10);XM_021067502.1(GNG10);XM_003122390.3(DRD4);XM_021085452.1(TH);XM_005660724.3(PPP2R5B);XM_021082…	K04539+K05858+K05858+K05858+K02183+K07826+K07826+K07826+K07826+K09048+K09048+K09048+K04545+K04545+K04545+K04147+K00501+K11584+K05858+K04540+K04540+K09048+K02296+K02296+K02296+K02296+K02296+K02296+K02296+K02296+K02296+K02296+K02296+K02296+K04345+K04345+K04344+K09048+K09048+K04543+K04543+K04543+K04543+K04440+K04440+K04440+K04440+K04440+K04440+K04440+K04440+K04382+K04354+K04354+K04354+K04354+K04354+…
Metabolism	Metabolism of other amino acids	Selenocompound metabolism	57	59	0.0138145	0.0448972	ko00450	XM_005660500.3(KYAT1);XM_013993915.2(KYAT1);XM_005660504.3(KYAT1);XM_003480618.4(KYAT1);XM_013993920.2(KYAT1);XM_013993917.2(KYAT1);XM_003122209.6(KYAT1);XM_013993916.2(KYAT1);XM_013993919.2(KYAT1);XM_021069820.1(KYAT1);XM_001929384.5(KYAT3);XM_005663713.3(KYAT3);XM_003125926.4(KYAT3);XM_021090325.1(KYAT3);XM_021090326.1(KYAT3);XM_021090329.1(KYAT3);XM_021090331.1(KYAT3);XM_013997426.2(KYAT3);XM_…	K00816+K00816+K00816+K00816+K00816+K00816+K00816+K00816+K00816+K00816+K00816+K00816+K00816+K00816+K00816+K00816+K00816+K00816+K00816+K00816+K00816+K00816+K00816+K00816+K00816+K00816+K00816+K01758+K03341+K03341+K03341+K13811+K13811+K13811+K01008+K01008+K01008+K22182+K00548+K00548+K00548+K13811+K13811+K13811+K10837+K01874+K01874+K01874+K01874+K01874+K01874+K01874+K01874+K01874+K01763+K01763+K00562
Organismal Systems	Immune system	Fc gamma R-mediated phagocytosis	298	327	0.0149279	0.0480352	ko04666	XM_021091113.1(WASF1);XM_021091094.1(WASF1);XM_021091100.1(WASF1);XM_021091104.1(WASF1);XM_021091085.1(WASF1);XM_021091081.1(WASF1);XM_021091105.1(WASF1);XM_021091088.1(WASF1);XM_021091107.1(WASF1);XM_021091110.1(WASF1);XM_021091501.1(MARCKS);NM_001143716.1(MAP2K1);XM_021084333.1(ARF6);XM_005659939.3(ARF6);XM_021064629.1(PIP5K1B);XM_021064626.1(PIP5K1B);XM_021071384.1(VAV2);XM_005654614.3(VAV2);X…	K05753+K05753+K05753+K05753+K05753+K05753+K05753+K05753+K05753+K05753+K12561+K04368+K07941+K07941+K00889+K00889+K05730+K05730+K05730+K05730+K05730+K05730+K05730+K05730+K05730+K05730+K04688+K04688+K04688+K05765+K02649+K05730+K05730+K00889+K00889+K00889+K00889+K00889+K00889+K01080+K01080+K01080+K04392+K05757+K05757+K05757+K05743+K05743+K04371+K07362+K19662+K19662+K18050+K18050+K18050+K12488+K12488+…
Genetic Information Processing	Folding, sorting and degradation	SNARE interactions in vesicular transport	86	91	0.0179562	0.0572134	ko04130	XM_001926239.3(STX11);XM_021087115.1(STX11);XM_001926476.4(STX7);XM_021070141.1(SNAP23);XM_005659700.3(SNAP23);XM_013993109.2(SNAP23);XM_013993110.2(SNAP23);XM_021069852.1(SNAP23);XM_021070075.1(SNAP23);XM_013993111.2(SNAP23);XM_013993112.2(SNAP23);XM_013993108.2(SNAP23);NM_001244718.1(SNAP23);NM_001244719.1(SNAP23);XM_021066679.1(STX17);XM_005660277.3(STX17);XM_013992129.2(BET1L);XM_013992132.2(…	K08487+K08487+K08488+K08508+K08508+K08508+K08508+K08508+K08508+K08508+K08508+K08508+K08508+K08508+K08491+K08491+K08504+K08504+K08504+K08504+K08504+K08504+K08490+K08490+K08490+K08490+K08486+K08486+K08486+K08486+K08486+K08486+K08486+K08486+K08486+K08486+K08498+K08498+K04560+K13502+K08486+K08486+K08514+K08512+K08517+K08510+K13505+K08493+K08492+K08492+K08492+K08492+K08492+K08492+K08492+K08492+K08492+…
Environmental Information Processing	Signal transduction	HIF-1 signaling pathway	276	303	0.0198643	0.0626786	ko04066	XM_005659183.3(IFNGR1);XM_021085029.1(IFNGR1);NM_001177907.1(IFNGR1);XM_021082920.1(IGF1R);XM_021082918.1(IGF1R);XM_021082915.1(IGF1R);NM_214172.1(IGF1R);XM_021099599.1(BCL2);XM_021099602.1(BCL2);XM_021099593.1(BCL2);NM_001143716.1(MAP2K1);NM_001123124.1(HIF1A);XM_021062669.1(TEK);XM_021062678.1(TEK);XM_021062647.1(TEK);XM_021062658.1(TEK);XM_013993491.2(TEK);XM_021062680.1(TEK);XM_021062688.1(TE…	K05132+K05132+K05132+K05087+K05087+K05087+K05087+K02161+K02161+K02161+K04368+K08268+K05121+K05121+K05121+K05121+K05121+K05121+K05121+K10160+K10160+K10160+K04526+K04526+K04688+K04688+K04688+K02649+K04527+K04527+K04527+K04527+K04369+K04372+K04372+K04372+K04372+K00844+K00844+K00844+K03259+K03259+K03259+K03259+K04515+K04515+K04515+K04515+K04515+K04515+K04515+K05437+K03982+K04371+K19662+K19662+K04498+…
Organismal Systems	Immune system	Platelet activation	411	455	0.0205102	0.0634871	ko04611	XM_021084350.1(FYN);XM_021084361.1(FYN);XM_021084347.1(FYN);XM_021084373.1(FYN);XM_021084366.1(FYN);XM_021094295.1(TLN2);XM_021094297.1(TLN2);XM_021094302.1(TLN2);XM_021094262.1(TLN2);XM_021094269.1(TLN2);XM_021094275.1(TLN2);XM_021094283.1(TLN2);XM_021094290.1(TLN2);XM_021094334.1(TLN2);XM_021094255.1(TLN2);XM_021094311.1(TLN2);XM_021094320.1(TLN2);XM_021094327.1(TLN2);XM_021094340.1(TLN2);XM_02…	K05703+K05703+K05703+K05703+K05703+K06271+K06271+K06271+K06271+K06271+K06271+K06271+K06271+K06271+K06271+K06271+K06271+K06271+K06271+K08508+K08508+K08508+K08508+K08508+K08508+K08508+K08508+K08508+K08508+K08508+K16342+K16342+K16342+K16342+K16342+K05858+K05858+K05858+K04350+K04350+K04350+K04350+K04350+K04350+K04350+K06271+K06271+K06271+K06271+K06271+K06271+K06271+K00509+K12361+K05858+K17084+K02649+…
Metabolism	Global and overview maps	Fatty acid metabolism	113	121	0.0205112	0.0634871	ko01212	XM_003121729.4(HACD3);XM_021063076.1(HACD4);XM_003121884.6(HACD4);XM_021063085.1(HACD4);NM_001129805.1(CPT1A);NM_001171750.1(FADS2);XM_021083164.1(HSD17B12);XM_021083165.1(HSD17B12);XM_021083690.1(TECR);XM_021083691.1(TECR);XM_021084741.1(ACSL6);XM_005661633.3(ACSL6);XM_021084743.1(ACSL6);XM_021084742.1(ACSL6);XM_013995101.2(ACSL6);XM_013995102.2(ACSL6);XM_005661634.3(ACSL6);XM_013995103.2(ACSL6)…	K10703+K10703+K10703+K10703+K08765+K10226+K10251+K10251+K10258+K10258+K01897+K01897+K01897+K01897+K01897+K01897+K01897+K01897+K01897+K07509+K07515+K19523+K19524+K19524+K19524+K07512+K07512+K01074+K00249+K08766+K10205+K10205+K10205+K10205+K01074+K01074+K01074+K01074+K10244+K10244+K15013+K00232+K00232+K00232+K10203+K10203+K10203+K10203+K00022+K00507+K00626+K00626+K10703+K00665+K00232+K00232+K00232+…
Metabolism	Glycan biosynthesis and metabolism	Glycosaminoglycan biosynthesis - heparan sulfate / heparin	40	41	0.0247952	0.0758815	ko00534	XM_021073409.1(HS3ST5);XM_021073405.1(HS3ST5);XM_021073391.1(HS3ST5);XM_021073394.1(HS3ST5);XM_021073400.1(HS3ST5);XM_021073406.1(HS3ST5);XM_001927959.7(GLCE);XM_003353828.4(B3GAT3);XM_013994208.2(B3GAT3);XM_013994209.2(B3GAT3);XM_021083158.1(EXT2);NM_001168422.1(B4GALT7);XM_021085025.1(NDST1);XM_021085023.1(NDST1);XM_021085024.1(NDST1);XM_003124544.5(HS3ST2);XM_021086557.1(XYLT1);XM_021086556.1(…	K08104+K08104+K08104+K08104+K08104+K08104+K01793+K10158+K10158+K10158+K02367+K00733+K02576+K02576+K02576+K07808+K00771+K00771+K00771+K02366+K02369+K02513+K02513+K02513+K00734+K02368+K01024+K02578+K02578+K02579+K08103+K00771+K07809+K07809+K02370+K02370+K02370+K02577+K02514+K08102
Genetic Information Processing	Translation	RNA transport	414	459	0.0249825	0.0758815	ko03013	XM_021086883.1(NUP43);XM_013992495.2(NUP43);XM_005654402.3(EEF1A1);NM_001097418.2(EEF1A1);XM_003121444.6(ELAC1);XM_003121533.6(EIF3J);XM_005659905.3(GEMIN2);XM_003121777.5(GEMIN2);XM_005659903.3(GEMIN2);XM_021101032.1(GEMIN2);XM_005659904.3(GEMIN2);NM_001244231.1(PNN);XM_021066300.1(NCBP1);XM_001928828.6(NUP188);XM_005660505.3(NUP188);XM_021069833.1(NUP188);XM_021069837.1(NUP188);XM_021069842.1(N…	K14305+K14305+K03231+K03231+K00784+K03245+K13130+K13130+K13130+K13130+K13130+K13114+K12882+K14311+K14311+K14311+K14311+K14311+K14311+K14317+K14317+K14284+K14303+K03260+K14326+K14326+K14326+K14326+K03248+K03259+K03259+K03259+K03259+K12880+K14291+K18645+K14527+K14316+K03252+K03252+K13175+K13175+K14325+K14325+K14325+K14325+K10577+K10577+K10577+K10577+K10577+K10577+K10577+K12172+K12172+K12172+K12172+…
Human Diseases	Neurodegenerative diseases	Prion diseases	101	108	0.0252852	0.0760898	ko05020	XM_021084350.1(FYN);XM_021084361.1(FYN);XM_021084347.1(FYN);XM_021084373.1(FYN);XM_021084366.1(FYN);NM_001143716.1(MAP2K1);XM_021083557.1(C5);NM_001001646.1(C5);XM_021068830.1(HSPA5);XM_001927795.7(HSPA5);XM_003353794.4(STIP1);XM_003123353.4(PRKACA);XM_003354103.4(PRKACA);NM_001244550.1(MAP2K2);XM_003123974.6(EGR1);XM_021088019.1(MAPK3);NM_214055.1(IL1B);XM_021085847.1(IL1B);XM_005655198.3(IL1A);…	K05703+K05703+K05703+K05703+K05703+K04368+K03994+K03994+K09490+K09490+K09553+K04345+K04345+K04369+K09203+K04371+K04519+K04519+K04383+K04383+K04383+K04383+K04383+K03986+K03988+K03988+K03987+K03987+K04345+K04345+K04345+K04345+K04345+K04345+K04345+K04345+K04345+K03998+K03997+K03997+K06491+K06491+K06491+K06491+K06491+K06491+K06491+K06491+K06491+K06491+K06491+K06491+K06491+K06491+K06491+K06491+K06491+…
Organismal Systems	Immune system	B cell receptor signaling pathway	213	233	0.0264603	0.0788955	ko04662	XM_021100024.1(MALT1);XM_021100025.1(MALT1);NM_001143716.1(MAP2K1);XM_021101439.1(SOS2);XM_005660185.3(CD72);XM_021096459.1(CD72);XM_021097074.1(CD72);NM_001097493.1(CD72);XM_003360804.3(PPP3R2);XM_021071384.1(VAV2);XM_005654614.3(VAV2);XM_021071347.1(VAV2);XM_021071364.1(VAV2);XM_021071375.1(VAV2);XM_005654613.3(VAV2);XM_013987084.2(VAV2);XM_005654617.3(VAV2);XM_021071367.1(VAV2);XM_021071356.1(…	K07369+K07369+K04368+K03099+K06504+K06504+K06504+K06504+K06268+K05730+K05730+K05730+K05730+K05730+K05730+K05730+K05730+K05730+K05730+K19831+K02833+K02833+K02649+K05730+K05730+K04369+K07367+K07367+K07367+K07367+K04392+K04371+K06465+K06465+K06465+K06465+K06465+K06465+K06465+K19662+K19662+K06268+K03099+K03099+K03099+K03099+K03099+K12362+K12362+K12362+K12362+K12362+K12362+K12362+K12362+K12362+K05854+…
Metabolism	Amino acid metabolism	Arginine and proline metabolism	136	147	0.0272655	0.0805572	ko00330	XM_021082745.1(ARG1);XM_005659190.2(ARG1);XM_021082739.1(ARG1);XM_021082747.1(ARG1);XM_003121345.6(AMD1);NM_001128442.1(GATM);XM_005659675.3(CKMT1A);XM_003121548.3(CKMT1A);XM_021074950.1(CKMT1A);XM_021075051.1(CKMT1A);XM_021074988.1(CKMT1A);XM_005659676.3(CKMT1A);XM_021075176.1(CKMT1A);XM_021074896.1(CKMT1A);XM_013993080.1(CKMT1A);XM_005659820.3(CNDP1);XM_005659819.3(CNDP1);XM_005659821.3(CNDP1);…	K01476+K01476+K01476+K01476+K01611+K00613+K00933+K00933+K00933+K00933+K00933+K00933+K00933+K00933+K00933+K05604+K05604+K05604+K05604+K05604+K08660+K08660+K08660+K08660+K18384+K18384+K00128+K14755+K14755+K00542+K00542+K00542+K00542+K00542+K00542+K00542+K00542+K00542+K00542+K00542+K00542+K14085+K00472+K00472+K00472+K00472+K00472+K00472+K00472+K00472+K00472+K00472+K00472+K00472+K00472+K00472+K00472+…
Metabolism	Lipid metabolism	Ether lipid metabolism	152	165	0.0297893	0.0872209	ko00565	XM_021097299.1(PLA2G4F);XM_021097313.1(PLA2G4D);XM_021097333.1(PLA2G4E);XM_021097326.1(PLA2G4E);XM_021097341.1(PLA2G4E);XM_005660765.2(PLA2G16);XM_005660766.3(PLA2G16);NM_001244514.1(PLA2G16);XM_005661428.3(PLPP2);NM_001143723.1(PLPP2);XM_005661427.3(PLPP2);XM_021087673.1(PLB1);XM_021087674.1(PLB1);XM_021085655.1(SELENOI);XM_005662883.3(ENPP2);XM_021088984.1(ENPP2);XM_005662884.3(ENPP2);XM_013996…	K16342+K16342+K16342+K16342+K16342+K16817+K16817+K16817+K01080+K01080+K01080+K14621+K14621+K00993+K01122+K01122+K01122+K01122+K01122+K01122+K01122+K01122+K01122+K01122+K01122+K01122+K01122+K01122+K01122+K13644+K13644+K13644+K13644+K13644+K13644+K13644+K16343+K16343+K16343+K16343+K16343+K16343+K16343+K00994+K00994+K00994+K13510+K16860+K16860+K16860+K16860+K16860+K16860+K16860+K18575+K18575+K18575+…
Metabolism	Metabolism of other amino acids	beta-Alanine metabolism	60	63	0.0306389	0.0889076	ko00410	XM_021098574.1(ALDH1A3);XM_005659820.3(CNDP1);XM_005659819.3(CNDP1);XM_005659821.3(CNDP1);XM_021073212.1(CNDP1);NM_001290324.1(CNDP1);XM_021062445.1(CNDP2);XM_021062486.1(CNDP2);XM_005659817.3(CNDP2);NM_001243707.1(CNDP2);XM_003353586.5(ALDH1B1);XM_021080124.1(ALDH3B1);XM_021080130.1(ALDH3B1);XM_021080123.1(ALDH3B1);XM_021080126.1(ALDH3B1);XM_021082736.1(LOC100522421);XM_021082737.1(LOC100522421)…	K00129+K05604+K05604+K05604+K05604+K05604+K08660+K08660+K08660+K08660+K00128+K00129+K00129+K00129+K00129+K00129+K00129+K00129+K00129+K00129+K14755+K14755+K14085+K07515+K01464+K01464+K01464+K00149+K00149+K00207+K00207+K01578+K01578+K00797+K00797+K00249+K00140+K00140+K01580+K00276+K00276+K00129+K00128+K00128+K18966+K18966+K07514+K00128+K01431+K01431+K07511+K01580+K01580+K01580+K05605+K05605+K12259+…
Human Diseases	Endocrine and metabolic diseases	Cushing syndrome	515	574	0.0320897	0.0922935	ko04934	XM_021095635.1(USP8);XM_021095647.1(USP8);XM_021095634.1(USP8);XM_021095641.1(USP8);XM_021095657.1(USP8);XM_021097762.1(PLCB2);XM_021097773.1(PLCB2);XM_021097783.1(PLCB2);NM_001143716.1(MAP2K1);XM_021082822.1(CDKN2B);XM_021082816.1(CDKN2B);XM_005660189.3(CREB3);XM_013993639.2(CREB3);XM_005660190.3(CREB3);XM_021082957.1(NR5A1);XM_021082954.1(NR5A1);NM_214179.1(NR5A1);XM_003353704.4(WDR5);XM_021082…	K11839+K11839+K11839+K11839+K11839+K05858+K05858+K05858+K04368+K04685+K04685+K09048+K09048+K09048+K08560+K08560+K08560+K14963+K04503+K17767+K17767+K14970+K14970+K14970+K05858+K09048+K04877+K01064+K00312+K00312+K04345+K04345+K12473+K12473+K12473+K12473+K12473+K09048+K09048+K04369+K02085+K18437+K18437+K18437+K18437+K18437+K18437+K18437+K18437+K18437+K02085+K02620+K02620+K02620+K02620+K02620+K02620+…
Cellular Processes	Cell growth and death	p53 signaling pathway	208	228	0.0346122	0.0986752	ko04115	NM_001244825.1(PERP);XM_021090872.1(SESN1);XM_021090868.1(SESN1);XM_021090862.1(SESN1);XM_021090855.1(SESN1);XM_021082593.1(CCNB2);NM_001244536.1(THBS1);XM_021099575.1(SERPINB5);XM_021099599.1(BCL2);XM_021099602.1(BCL2);XM_021099593.1(BCL2);NM_214147.2(PMAIP1);XM_021082571.1(PIDD1);XM_021082567.1(PIDD1);XM_021082569.1(PIDD1);XM_021082570.1(PIDD1);XM_013989781.2(PIDD1);XM_021082568.1(PIDD1);XM_021…	K10136+K10141+K10141+K10141+K10141+K21770+K16857+K10139+K02161+K02161+K02161+K10131+K10130+K10130+K10130+K10130+K10130+K10130+K04503+K10140+K10140+K10140+K10140+K06509+K06509+K04402+K03982+K07207+K07207+K07207+K07207+K07207+K07207+K07207+K07207+K07207+K07207+K07207+K07207+K07207+K10133+K10808+K10808+K04596+K10808+K10808+K06626+K06626+K06626+K06626+K06626+K06626+K19748+K19748+K10129+K02206+K02206+…
Cellular Processes	Cell growth and death	Apoptosis	342	379	0.0370261	0.104639	ko04210	XM_021072505.1(MAP3K5);XM_021072507.1(MAP3K5);XM_021072516.1(MAP3K5);XM_021072512.1(MAP3K5);XM_021099599.1(BCL2);XM_021099602.1(BCL2);XM_021099593.1(BCL2);NM_214147.2(PMAIP1);NM_001143716.1(MAP2K1);XM_021068174.1(TRAF1);XM_021068184.1(TRAF1);XM_021068177.1(TRAF1);XM_021068189.1(TRAF1);XM_003353636.5(DAB2IP);XM_013993907.2(SPTAN1);XM_003122208.4(ENDOG);XM_021082553.1(HRAS);XM_021082554.1(HRAS);XM_…	K04426+K04426+K04426+K04426+K02161+K02161+K02161+K10131+K04368+K03172+K03172+K03172+K03172+K19901+K06114+K01173+K02833+K02833+K10130+K10130+K10130+K10130+K10130+K10130+K01379+K02373+K01373+K01373+K01373+K08569+K08569+K01367+K01367+K02158+K02649+K04369+K04402+K07611+K04440+K04440+K04440+K04440+K04440+K04440+K04440+K04440+K07611+K05692+K05692+K04371+K06276+K16341+K16341+K16341+K16341+K16341+K08860+…
Human Diseases	Infectious diseases	Tuberculosis	476	531	0.0432906	0.121288	ko05152	XM_005659183.3(IFNGR1);XM_021085029.1(IFNGR1);NM_001177907.1(IFNGR1);XM_021099599.1(BCL2);XM_021099602.1(BCL2);XM_021099593.1(BCL2);XM_021100024.1(MALT1);XM_021100025.1(MALT1);NM_001244619.1(CALML4);XM_021082806.1(JAK2);XM_021082809.1(JAK2);XM_021082802.1(JAK2);XM_021082799.1(JAK2);NM_214113.1(JAK2);XM_003360804.3(PPP3R2);NM_001113039.2(TLR4);NM_001293316.1(TLR4);NM_001293317.1(TLR4);NM_001037721…	K05132+K05132+K05132+K02161+K02161+K02161+K07369+K07369+K02183+K04447+K04447+K04447+K04447+K04447+K06268+K10160+K10160+K10160+K01379+K14957+K14957+K14957+K14957+K14957+K02373+K02154+K02154+K02154+K02154+K02158+K03175+K03175+K08062+K08062+K08062+K06563+K04440+K04440+K04440+K04440+K04440+K04440+K04440+K04440+K04043+K04515+K04515+K04515+K04515+K04515+K04515+K04515+K06505+K06505+K06505+K06461+K06461+…
Organismal Systems	Excretory system	Aldosterone-regulated sodium reabsorption	111	120	0.0451425	0.125396	ko04960	XM_021078492.1(SGK1);XM_005652668.3(SGK1);XM_005652667.3(SGK1);XM_021078581.1(SGK1);NM_001244459.1(SGK1);XM_021073857.1(NEDD4L);XM_021073846.1(NEDD4L);XM_021073849.1(NEDD4L);XM_021073843.1(NEDD4L);XM_021073862.1(NEDD4L);XM_021073859.1(NEDD4L);XM_021073911.1(NEDD4L);XM_021073879.1(NEDD4L);XM_021073893.1(NEDD4L);XM_021073888.1(NEDD4L);XM_021073884.1(NEDD4L);XM_021073903.1(NEDD4L);XM_021073916.1(NED…	K13302+K13302+K13302+K13302+K13302+K13305+K13305+K13305+K13305+K13305+K13305+K13305+K13305+K13305+K13305+K13305+K13305+K13305+K13305+K13305+K13305+K13305+K04526+K04526+K02649+K04527+K04527+K04527+K04527+K04371+K19662+K19662+K04825+K04825+K04825+K04825+K04827+K06276+K13358+K13358+K13358+K01539+K01539+K07827+K07827+K07827+K07827+K07827+K04824+K05459+K05459+K05459+K05459+K05459+K05459+K05459+K01539+…
Organismal Systems	Immune system	Natural killer cell mediated cytotoxicity	290	321	0.0459201	0.126475	ko04650	NM_001004035.1(ULBP1);XM_005659183.3(IFNGR1);XM_021085029.1(IFNGR1);NM_001177907.1(IFNGR1);XM_021084350.1(FYN);XM_021084361.1(FYN);XM_021084347.1(FYN);XM_021084373.1(FYN);XM_021084366.1(FYN);XM_013993029.2(SHC4);XM_003121520.4(SHC4);NM_001143716.1(MAP2K1);XM_021101439.1(SOS2);XM_003360804.3(PPP3R2);XM_021071384.1(VAV2);XM_005654614.3(VAV2);XM_021071347.1(VAV2);XM_021071364.1(VAV2);XM_021071375.1(…	K07986+K05132+K05132+K05132+K05703+K05703+K05703+K05703+K05703+K17449+K17449+K04368+K03099+K06268+K05730+K05730+K05730+K05730+K05730+K05730+K05730+K05730+K05730+K05730+K02833+K02833+K06751+K06751+K06751+K06751+K06751+K02649+K06490+K05730+K05730+K04369+K17447+K05427+K04392+K05718+K05718+K05718+K04371+K07362+K19662+K19662+K07360+K07360+K06268+K03099+K03099+K03099+K03099+K03099+K06453+K06453+K07989+…
Human Diseases	Infectious diseases	Kaposi sarcoma-associated herpesvirus infection	473	528	0.0479553	0.13097	ko05167	XM_005659183.3(IFNGR1);XM_021085029.1(IFNGR1);NM_001177907.1(IFNGR1);XM_001924730.4(GNB5);NM_001143716.1(MAP2K1);NM_001244619.1(CALML4);XM_021101887.1(GNG2);XM_021101893.1(GNG2);XM_021101896.1(GNG2);XM_021101900.1(GNG2);XM_001924990.5(ATG14);NM_001123124.1(HIF1A);XM_021082806.1(JAK2);XM_021082809.1(JAK2);XM_021082802.1(JAK2);XM_021082799.1(JAK2);NM_214113.1(JAK2);XM_003360804.3(PPP3R2);XM_0210674…	K05132+K05132+K05132+K04539+K04368+K02183+K07826+K07826+K07826+K07826+K17889+K08268+K04447+K04447+K04447+K04447+K04447+K06268+K04545+K04545+K04545+K02833+K02833+K02373+K04503+K04540+K04540+K06751+K06751+K06751+K06751+K06751+K02649+K06490+K11219+K11219+K11219+K11219+K11219+K04431+K04431+K04431+K04431+K04431+K05842+K05842+K04369+K04543+K04543+K04543+K04543+K04440+K04440+K04440+K04440+K04440+K04440+…

## Sheet: Hb-vs-Lb
KEGG_A_class	KEGG_B_class	Pathway	Hb-vs-Lb (20236)	All (22344)	Pvalue	Qvalue	Pathway ID	Genes	K_IDs
Environmental Information Processing	Signal transduction	Wnt signaling pathway	573	581	2.70042e-16	8.77636e-14	ko04310	XM_021082147.1(MAP3K7);XM_013985326.2(SMAD4);NM_214072.1(SMAD4);XM_005654429.3(SMAD4);XM_021082766.1(SMAD4);XM_021097762.1(PLCB2);XM_021097773.1(PLCB2);XM_021097783.1(PLCB2);XM_021102686.1(DAAM1);XM_021102694.1(DAAM1);XM_021102688.1(DAAM1);XM_021063603.1(CER1);XM_021066620.1(INVS);XM_021066607.1(INVS);XM_021066606.1(INVS);XM_021066600.1(INVS);XM_021066660.1(INVS);XM_021066667.1(INVS);XM_021066648…	K04427+K04501+K04501+K04501+K04501+K05858+K05858+K05858+K04512+K04512+K04512+K01645+K19626+K19626+K19626+K19626+K19626+K19626+K19626+K19626+K19626+K19626+K19626+K19626+K06268+K04503+K03068+K03068+K03068+K03068+K03068+K04502+K05858+K01064+K00312+K00312+K04345+K04345+K04440+K04440+K04440+K04440+K04440+K04440+K04440+K04440+K02085+K02620+K02620+K02620+K02620+K02620+K02620+K00714+K08957+K08957+K08957+…
Organismal Systems	Development	Axon guidance	894	922	8.07064e-15	1.31148e-12	ko04360	XM_003480289.4(EPHA7);XM_005659300.3(EPHA7);XM_005659302.3(EPHA7);XM_021090161.1(EPHA7);XM_021090181.1(EPHA7);XM_005659303.3(EPHA7);XM_021084350.1(FYN);XM_021084361.1(FYN);XM_021084347.1(FYN);XM_021084373.1(FYN);XM_021084366.1(FYN);XM_021073445.1(DCC);XM_021073448.1(DCC);XM_021073456.1(DCC);XM_021073460.1(DCC);XM_021073463.1(DCC);XM_013992856.2(DCC);XM_013985533.2(SEMA6D);XM_021096132.1(SEMA6D);X…	K05108+K05108+K05108+K05108+K05108+K05108+K05703+K05703+K05703+K05703+K05703+K06765+K06765+K06765+K06765+K06765+K06765+K06842+K06842+K06842+K06842+K06842+K06842+K06842+K06842+K06842+K06842+K06842+K06842+K06842+K06842+K06842+K06842+K06842+K06842+K06842+K06842+K06842+K06842+K06842+K05735+K05735+K05735+K06268+K07524+K06619+K06619+K06619+K16359+K02833+K02833+K05766+K05766+K07530+K05765+K07523+K07523+…
Environmental Information Processing	Signal transduction	Rap1 signaling pathway	774	799	1.3316e-12	1.44257e-10	ko04015	XM_013984302.2(AFDN);XM_021085839.1(AFDN);XM_013984267.2(AFDN);XM_013984272.2(AFDN);XM_013984277.2(AFDN);XM_013984278.2(AFDN);XM_013984285.2(AFDN);XM_013984289.2(AFDN);XM_013984296.2(AFDN);XM_021085776.1(AFDN);XM_021085824.1(AFDN);XM_021085833.1(AFDN);XM_021085831.1(AFDN);XM_021085787.1(AFDN);XM_021085803.1(AFDN);XM_021085815.1(AFDN);XM_021085843.1(AFDN);XM_013992676.2(CNR1);XM_005659288.3(CNR1);…	K05702+K05702+K05702+K05702+K05702+K05702+K05702+K05702+K05702+K05702+K05702+K05702+K05702+K05702+K05702+K05702+K05702+K04277+K04277+K04277+K04277+K04277+K04277+K06271+K06271+K06271+K06271+K06271+K06271+K06271+K06271+K06271+K06271+K06271+K06271+K06271+K06271+K04358+K04358+K05858+K05858+K05858+K16857+K05087+K05087+K05087+K05087+K04368+K02183+K05121+K05121+K05121+K05121+K05121+K05121+K05121+K06271+…
Organismal Systems	Endocrine system	Oxytocin signaling pathway	608	625	1.63579e-11	1.32908e-09	ko04921	XM_021097299.1(PLA2G4F);XM_021097313.1(PLA2G4D);XM_021097333.1(PLA2G4E);XM_021097326.1(PLA2G4E);XM_021097341.1(PLA2G4E);NM_001204400.1(PLA2G4B);XM_021097762.1(PLCB2);XM_021097773.1(PLCB2);XM_021097783.1(PLCB2);NM_001143716.1(MAP2K1);XM_021100479.1(MAP2K5);XM_021100474.1(MAP2K5);XM_021100477.1(MAP2K5);XM_021100463.1(MAP2K5);XM_021100467.1(MAP2K5);XM_021100460.1(MAP2K5);XM_021100489.1(MAP2K5);XM_02…	K16342+K16342+K16342+K16342+K16342+K16342+K05858+K05858+K05858+K04368+K04463+K04463+K04463+K04463+K04463+K04463+K04463+K04463+K04463+K04463+K04463+K04463+K04463+K02183+K12324+K12324+K12324+K12324+K06268+K02833+K02833+K04503+K06269+K05858+K04345+K04345+K04369+K03234+K03234+K04454+K04454+K04454+K04454+K04454+K04454+K04454+K04454+K04454+K04454+K04454+K04454+K04454+K04454+K04454+K04454+K04454+K04454+…
Environmental Information Processing	Signal transduction	Hippo signaling pathway	533	547	9.63349e-11	6.26177e-09	ko04390	XM_005654323.3(FRMD1);XM_021085716.1(FRMD1);XM_021085728.1(FRMD1);XM_005659149.3(LATS1);NM_213833.2(CTGF);XM_005659448.3(SMAD2);XM_021092745.1(SMAD2);XM_021092903.1(SMAD2);XM_005659449.3(SMAD2);XM_021092635.1(SMAD2);XM_013992841.2(SMAD2);NM_001256148.1(SMAD2);XM_013992846.2(SMAD7);XM_013992845.2(SMAD7);NM_001244175.1(SMAD7);XM_005659454.3(SMAD7);XM_013992844.2(SMAD7);XM_013985326.2(SMAD4);NM_2140…	K16821+K16821+K16821+K08791+K06827+K04500+K04500+K04500+K04500+K04500+K04500+K04500+K19631+K19631+K19631+K19631+K19631+K04501+K04501+K04501+K04501+K04500+K04500+K16686+K16822+K16822+K16822+K16822+K16822+K04662+K04662+K04662+K04662+K04662+K04674+K04674+K04674+K16681+K04503+K06269+K09448+K09448+K09448+K09448+K09448+K09448+K09448+K09448+K09448+K09448+K09448+K09448+K09448+K09448+K09448+K09448+K01064+…
Human Diseases	Cancers	Hepatocellular carcinoma	548	565	1.28524e-09	6.96173e-08	ko05225	XM_021085648.1(PHF10);XM_021085654.1(PHF10);XM_005659097.3(PHF10);XM_021085631.1(PHF10);XM_021085636.1(PHF10);XM_021085638.1(PHF10);XM_021085643.1(PHF10);XM_021071884.1(ARID1B);XM_021071887.1(ARID1B);XM_021071894.1(ARID1B);XM_021071908.1(ARID1B);XM_021071914.1(ARID1B);XM_021071923.1(ARID1B);XM_021071872.1(ARID1B);XM_021071879.1(ARID1B);XM_021071886.1(ARID1B);XM_021071900.1(ARID1B);XM_021071920.1(…	K22197+K22197+K22197+K22197+K22197+K22197+K22197+K11653+K11653+K11653+K11653+K11653+K11653+K11653+K11653+K11653+K11653+K11653+K11653+K11653+K04500+K04500+K04500+K04500+K04500+K04500+K04500+K04501+K04501+K04501+K04501+K17449+K17449+K05087+K05087+K05087+K05087+K04368+K04500+K04500+K03099+K11647+K11647+K11647+K11647+K11647+K11647+K11647+K11647+K11647+K11647+K11647+K11647+K04674+K04674+K04674+K02833+…
Cellular Processes	Transport and catabolism	Endocytosis	851	890	5.53438e-09	1.98925e-07	ko04144	XM_021087276.1(VTA1);XM_021087275.1(VTA1);XM_021089443.1(SMAP1);XM_021089451.1(SMAP1);XM_021089462.1(SMAP1);XM_005659254.3(SMAP1);XM_021089472.1(SMAP1);XM_021089445.1(SMAP1);XM_021089481.1(SMAP1);XM_021090785.1(SNX3);XM_021090786.1(SNX3);XM_005659448.3(SMAD2);XM_021092745.1(SMAD2);XM_021092903.1(SMAD2);XM_005659449.3(SMAD2);XM_021092635.1(SMAD2);XM_013992841.2(SMAD2);NM_001256148.1(SMAD2);XM_0210…	K12199+K12199+K12486+K12486+K12486+K12486+K12486+K12486+K12486+K17918+K17918+K04500+K04500+K04500+K04500+K04500+K04500+K04500+K19367+K19367+K17917+K10591+K10591+K10591+K10591+K10591+K10591+K11839+K11839+K11839+K11839+K11839+K12477+K05087+K05087+K05087+K05087+K12196+K13305+K13305+K13305+K13305+K13305+K13305+K13305+K13305+K13305+K13305+K13305+K13305+K13305+K13305+K13305+K13305+K13305+K04500+K04500+…
Organismal Systems	Endocrine system	Melanogenesis	373	381	5.76584e-09	1.98925e-07	ko04916	XM_021097762.1(PLCB2);XM_021097773.1(PLCB2);XM_021097783.1(PLCB2);NM_001143716.1(MAP2K1);NM_001244619.1(CALML4);XM_013993569.2(TYRP1);NM_001025226.1(TYRP1);XM_005660189.3(CREB3);XM_013993639.2(CREB3);XM_005660190.3(CREB3);XM_021082553.1(HRAS);XM_021082554.1(HRAS);XM_021082884.1(PLCB3);XM_003122829.6(CREB3L1);XM_003123611.5(WNT9A);XM_003123621.4(WNT3A);XM_021083340.1(WNT3A);XM_003123353.4(PRKACA);…	K05858+K05858+K05858+K04368+K02183+K00506+K00506+K09048+K09048+K09048+K02833+K02833+K05858+K09048+K01064+K00312+K00312+K04345+K04345+K09048+K09048+K04369+K02620+K02620+K02620+K02620+K02620+K02620+K00714+K04515+K04515+K04515+K04515+K04515+K04515+K04515+K02842+K02842+K02842+K02842+K04371+K19662+K19662+K08049+K08049+K08049+K08049+K04498+K04490+K02183+K05228+K05228+K08043+K08043+K08048+K08048+K08048+…
Metabolism	Amino acid metabolism	Lysine degradation	221	222	6.06724e-09	1.98925e-07	ko00310	XM_001928345.4(ACAT2);XM_003353586.5(ALDH1B1);XM_021082732.1(KMT5B);XM_021082726.1(KMT5B);XM_021082731.1(KMT5B);XM_021082728.1(KMT5B);XM_021082725.1(KMT5B);XM_021082729.1(KMT5B);XM_003122431.6(KMT5B);XM_021082730.1(KMT5B);XM_021083234.1(BBOX1);XM_021083235.1(BBOX1);XM_021083236.1(BBOX1);XM_003123493.6(COLGALT1);XM_003123328.4(GCDH);XM_021083715.1(GCDH);XM_021083716.1(GCDH);XM_021084185.1(DOT1L);X…	K00626+K00128+K11429+K11429+K11429+K11429+K11429+K11429+K11429+K11429+K00471+K00471+K00471+K11703+K00252+K00252+K00252+K11427+K11427+K11427+K11427+K11427+K11427+K11427+K18202+K18202+K18202+K18202+K18202+K15588+K15588+K15588+K15588+K15588+K15588+K15588+K15588+K15588+K15588+K15588+K15588+K15588+K15588+K20795+K20795+K20795+K20795+K14085+K13646+K13646+K11422+K18826+K18826+K18826+K07515+K00149+K00149+…
Human Diseases	Cancers	Gastric cancer	443	455	6.28934e-09	1.98925e-07	ko05226	XM_005659448.3(SMAD2);XM_021092745.1(SMAD2);XM_021092903.1(SMAD2);XM_005659449.3(SMAD2);XM_021092635.1(SMAD2);XM_013992841.2(SMAD2);NM_001256148.1(SMAD2);XM_013985326.2(SMAD4);NM_214072.1(SMAD4);XM_005654429.3(SMAD4);XM_021082766.1(SMAD4);XM_013993026.2(FGF7);XM_021073771.1(FGF7);XM_013993029.2(SHC4);XM_003121520.4(SHC4);XM_021099599.1(BCL2);XM_021099602.1(BCL2);XM_021099593.1(BCL2);NM_001143716.…	K04500+K04500+K04500+K04500+K04500+K04500+K04500+K04501+K04501+K04501+K04501+K04358+K04358+K17449+K17449+K02161+K02161+K02161+K04368+K04500+K04500+K03099+K04685+K04685+K04674+K04674+K04674+K08524+K08524+K08524+K08524+K08524+K08524+K08524+K08524+K08524+K08524+K08524+K08524+K08524+K08524+K08524+K08524+K08524+K08524+K08524+K08524+K08524+K08524+K08524+K08524+K08524+K08524+K08524+K08524+K08524+K08524+…
Cellular Processes	Cellular community - eukaryotes	Focal adhesion	677	704	6.75309e-09	1.98925e-07	ko04510	XM_013992423.2(THBS2);XM_013992422.2(THBS2);XM_003121273.4(COL9A1);XM_021089350.1(COL9A1);XM_021084350.1(FYN);XM_021084361.1(FYN);XM_021084347.1(FYN);XM_021084373.1(FYN);XM_021084366.1(FYN);XM_013992761.2(LAMA4);XM_021094295.1(TLN2);XM_021094297.1(TLN2);XM_021094302.1(TLN2);XM_021094262.1(TLN2);XM_021094269.1(TLN2);XM_021094275.1(TLN2);XM_021094283.1(TLN2);XM_021094290.1(TLN2);XM_021094334.1(TLN2…	K04659+K04659+K08131+K08131+K05703+K05703+K05703+K05703+K05703+K06241+K06271+K06271+K06271+K06271+K06271+K06271+K06271+K06271+K06271+K06271+K06271+K06271+K06271+K06271+K17449+K17449+K05735+K05735+K05735+K16857+K05087+K05087+K05087+K05087+K02161+K02161+K02161+K04368+K06587+K06587+K03099+K06271+K06271+K06271+K06271+K06271+K06271+K06271+K06252+K06252+K06252+K06252+K06252+K06252+K06252+K06252+K06252+…
Environmental Information Processing	Signal transduction	mTOR signaling pathway	523	540	7.47136e-09	1.98925e-07	ko04150	XM_021086109.1(RPS6KA2);XM_021078492.1(SGK1);XM_005652668.3(SGK1);XM_005652667.3(SGK1);XM_021078581.1(SGK1);NM_001244459.1(SGK1);XM_013992680.2(RRAGD);NM_001243623.1(RRAGD);XM_021082920.1(IGF1R);XM_021082918.1(IGF1R);XM_021082915.1(IGF1R);NM_214172.1(IGF1R);XM_021095088.1(RNF152);XM_021095206.1(RNF152);XM_021094806.1(RNF152);XM_021094866.1(RNF152);XM_021094919.1(RNF152);XM_021095029.1(RNF152);XM_…	K04373+K13302+K13302+K13302+K13302+K13302+K16186+K16186+K05087+K05087+K05087+K05087+K15705+K15705+K15705+K15705+K15705+K15705+K15705+K15705+K04368+K03099+K16185+K02152+K20410+K20410+K20410+K20410+K20410+K20410+K20410+K20410+K20410+K20410+K20410+K20410+K07206+K02833+K02833+K04526+K04526+K03068+K03068+K03068+K03068+K03068+K04688+K04688+K04688+K06519+K01064+K00312+K00312+K02649+K04527+K04527+K04527+…
Cellular Processes	Cell motility	Regulation of actin cytoskeleton	689	717	7.95701e-09	1.98925e-07	ko04810	XM_013992459.2(EZR);XM_021091113.1(WASF1);XM_021091094.1(WASF1);XM_021091100.1(WASF1);XM_021091104.1(WASF1);XM_021091085.1(WASF1);XM_021091081.1(WASF1);XM_021091105.1(WASF1);XM_021091088.1(WASF1);XM_021091107.1(WASF1);XM_021091110.1(WASF1);XM_013993026.2(FGF7);XM_021073771.1(FGF7);XM_021097786.1(PAK6);XM_021097791.1(PAK6);XM_021097802.1(PAK6);NM_001143716.1(MAP2K1);XM_021100519.1(ITGA11);XM_02110…	K08007+K05753+K05753+K05753+K05753+K05753+K05753+K05753+K05753+K05753+K05753+K04358+K04358+K05735+K05735+K05735+K04368+K06587+K06587+K03099+K00889+K00889+K04289+K04289+K04289+K04289+K04289+K04289+K05730+K05730+K05730+K05730+K05730+K05730+K05730+K05730+K05730+K05730+K02833+K02833+K04526+K04526+K04358+K22603+K06269+K05766+K05766+K05765+K04129+K01313+K01313+K04132+K04291+K04291+K04291+K04291+K04291+…
Environmental Information Processing	Signal transduction	MAPK signaling pathway	1037	1091	1.28711e-08	2.98793e-07	ko04010	XM_021086109.1(RPS6KA2);XM_021086232.1(MAP3K4);XM_021086234.1(MAP3K4);XM_021086224.1(MAP3K4);XM_021086227.1(MAP3K4);XM_021086968.1(TAB2);XM_021086945.1(TAB2);XM_021086951.1(TAB2);XM_021086965.1(TAB2);XM_013992499.2(TAB2);XM_021086959.1(TAB2);XM_021072505.1(MAP3K5);XM_021072507.1(MAP3K5);XM_021072516.1(MAP3K5);XM_021072512.1(MAP3K5);XM_021082147.1(MAP3K7);XM_013993026.2(FGF7);XM_021073771.1(FGF7);…	K04373+K04428+K04428+K04428+K04428+K04404+K04404+K04404+K04404+K04404+K04404+K04426+K04426+K04426+K04426+K04427+K04358+K04358+K16342+K16342+K16342+K16342+K16342+K16342+K04350+K04350+K04350+K04350+K04350+K04350+K04350+K05087+K05087+K05087+K05087+K04368+K04463+K04463+K04463+K04463+K04463+K04463+K04463+K04463+K04463+K04463+K04463+K04463+K04463+K03099+K04457+K04457+K04457+K04457+K05121+K05121+K05121+…
Organismal Systems	Immune system	Platelet activation	442	455	2.33527e-08	5.05976e-07	ko04611	XM_021084350.1(FYN);XM_021084361.1(FYN);XM_021084347.1(FYN);XM_021084373.1(FYN);XM_021084366.1(FYN);XM_021094295.1(TLN2);XM_021094297.1(TLN2);XM_021094302.1(TLN2);XM_021094262.1(TLN2);XM_021094269.1(TLN2);XM_021094275.1(TLN2);XM_021094283.1(TLN2);XM_021094290.1(TLN2);XM_021094334.1(TLN2);XM_021094255.1(TLN2);XM_021094311.1(TLN2);XM_021094320.1(TLN2);XM_021094327.1(TLN2);XM_021094340.1(TLN2);XM_02…	K05703+K05703+K05703+K05703+K05703+K06271+K06271+K06271+K06271+K06271+K06271+K06271+K06271+K06271+K06271+K06271+K06271+K06271+K06271+K08508+K08508+K08508+K08508+K08508+K08508+K08508+K08508+K08508+K08508+K08508+K16342+K16342+K16342+K16342+K16342+K16342+K05858+K05858+K05858+K04350+K04350+K04350+K04350+K04350+K04350+K04350+K06271+K06271+K06271+K06271+K06271+K06271+K06271+K00509+K06269+K12361+K05858+…
Cellular Processes	Cellular community - eukaryotes	Adherens junction	460	475	6.51547e-08	1.31403e-06	ko04520	XM_013984302.2(AFDN);XM_021085839.1(AFDN);XM_013984267.2(AFDN);XM_013984272.2(AFDN);XM_013984277.2(AFDN);XM_013984278.2(AFDN);XM_013984285.2(AFDN);XM_013984289.2(AFDN);XM_013984296.2(AFDN);XM_021085776.1(AFDN);XM_021085824.1(AFDN);XM_021085833.1(AFDN);XM_021085831.1(AFDN);XM_021085787.1(AFDN);XM_021085803.1(AFDN);XM_021085815.1(AFDN);XM_021085843.1(AFDN);XM_021082147.1(MAP3K7);XM_021091113.1(WASF…	K05702+K05702+K05702+K05702+K05702+K05702+K05702+K05702+K05702+K05702+K05702+K05702+K05702+K05702+K05702+K05702+K05702+K04427+K05753+K05753+K05753+K05753+K05753+K05753+K05753+K05753+K05753+K05753+K05703+K05703+K05703+K05703+K05703+K04500+K04500+K04500+K04500+K04500+K04500+K04500+K04501+K04501+K04501+K04501+K05087+K05087+K05087+K05087+K05701+K05701+K05701+K05701+K05701+K05701+K05701+K05701+K05701+…
Organismal Systems	Nervous system	Glutamatergic synapse	427	440	6.87337e-08	1.31403e-06	ko04724	XM_021087033.1(GRM1);XM_005659163.3(GRM1);XM_021087041.1(GRM1);XM_021073336.1(GRIK2);XM_021073385.1(GRIK2);XM_021073366.1(GRIK2);XM_021073356.1(GRIK2);XM_021073346.1(GRIK2);XM_021073345.1(GRIK2);XM_021073376.1(GRIK2);XM_001924730.4(GNB5);XM_021097299.1(PLA2G4F);XM_021097313.1(PLA2G4D);XM_021097333.1(PLA2G4E);XM_021097326.1(PLA2G4E);XM_021097341.1(PLA2G4E);NM_001204400.1(PLA2G4B);XM_021097762.1(PL…	K04603+K04603+K04603+K05202+K05202+K05202+K05202+K05202+K05202+K05202+K04539+K16342+K16342+K16342+K16342+K16342+K16342+K05858+K05858+K05858+K07826+K07826+K07826+K07826+K05612+K05213+K05213+K06268+K05213+K04545+K04545+K04545+K15009+K00910+K00910+K00910+K00910+K00910+K00910+K05858+K04540+K04540+K05613+K05613+K05613+K05613+K05613+K05613+K12302+K12302+K15010+K15010+K15010+K15010+K05617+K04345+K04345+…
Organismal Systems	Endocrine system	Parathyroid hormone synthesis, secretion and action	484	501	1.07659e-07	1.94384e-06	ko04928	XM_021097762.1(PLCB2);XM_021097773.1(PLCB2);XM_021097783.1(PLCB2);NM_001097421.1(MEF2A);XM_021099599.1(BCL2);XM_021099602.1(BCL2);XM_021099593.1(BCL2);NM_001143716.1(MAP2K1);XM_005660189.3(CREB3);XM_013993639.2(CREB3);XM_005660190.3(CREB3);XM_021071603.1(RXRA);XM_021071454.1(RXRA);XM_021071477.1(RXRA);XM_021071514.1(RXRA);XM_021071517.1(RXRA);XM_021071488.1(RXRA);XM_021071592.1(RXRA);XM_021071547…	K05858+K05858+K05858+K09260+K02161+K02161+K02161+K04368+K09048+K09048+K09048+K08524+K08524+K08524+K08524+K08524+K08524+K08524+K08524+K08524+K08524+K08524+K08524+K08524+K08524+K08524+K08524+K08524+K08524+K08524+K08524+K08524+K08524+K08524+K08524+K08524+K08524+K08524+K08524+K08524+K08524+K08524+K08524+K03068+K03068+K03068+K03068+K03068+K05858+K09048+K05261+K05261+K04449+K13293+K13293+K13293+K13293+…
Human Diseases	Cancers	Pathways in cancer	1607	1711	1.16484e-07	1.9925e-06	ko05200	XM_003353151.4(DLL1);XM_013992416.2(DLL1);XM_021085522.1(DLL1);XM_005659096.3(DLL1);XM_021083057.1(ESR1);XM_021083070.1(ESR1);XM_021083045.1(ESR1);XM_021083009.1(ESR1);XM_021083041.1(ESR1);XM_021083075.1(ESR1);XM_021083031.1(ESR1);XM_021083061.1(ESR1);XM_021083002.1(ESR1);XM_021083012.1(ESR1);XM_021083026.1(ESR1);XM_021083018.1(ESR1);XM_021083034.1(ESR1);XM_021083050.1(ESR1);XM_005659183.3(IFNGR1…
Environmental Information Processing	Signal transduction	Phospholipase D signaling pathway	599	624	1.39753e-07	2.1905e-06	ko04072	XM_021097343.1(AGPAT4);XM_005654348.3(AGPAT4);XM_013984539.2(AGPAT4);XM_005654347.3(AGPAT4);XM_005654346.3(AGPAT4);NM_001143697.1(AGPAT4);XM_021087033.1(GRM1);XM_005659163.3(GRM1);XM_021087041.1(GRM1);XM_021084350.1(FYN);XM_021084361.1(FYN);XM_021084347.1(FYN);XM_021084373.1(FYN);XM_021084366.1(FYN);XM_013993029.2(SHC4);XM_003121520.4(SHC4);XM_021097299.1(PLA2G4F);XM_021097313.1(PLA2G4D);XM_02109…	K13523+K13523+K13523+K13523+K13523+K13523+K04603+K04603+K04603+K05703+K05703+K05703+K05703+K05703+K17449+K17449+K16342+K16342+K16342+K16342+K16342+K16342+K05858+K05858+K05858+K04368+K07941+K07941+K03099+K00889+K00889+K04289+K04289+K04289+K04289+K04289+K04289+K01528+K01528+K01528+K01528+K01528+K01528+K01528+K01528+K01528+K01528+K01528+K01528+K07206+K08732+K08732+K08732+K08732+K08732+K08732+K08732+…
Environmental Information Processing	Signal transduction	Ras signaling pathway	766	803	1.4154e-07	2.1905e-06	ko04014	XM_013984302.2(AFDN);XM_021085839.1(AFDN);XM_013984267.2(AFDN);XM_013984272.2(AFDN);XM_013984277.2(AFDN);XM_013984278.2(AFDN);XM_013984285.2(AFDN);XM_013984289.2(AFDN);XM_013984296.2(AFDN);XM_021085776.1(AFDN);XM_021085824.1(AFDN);XM_021085833.1(AFDN);XM_021085831.1(AFDN);XM_021085787.1(AFDN);XM_021085803.1(AFDN);XM_021085815.1(AFDN);XM_021085843.1(AFDN);XM_001924730.4(GNB5);XM_013993026.2(FGF7);…	K05702+K05702+K05702+K05702+K05702+K05702+K05702+K05702+K05702+K05702+K05702+K05702+K05702+K05702+K05702+K05702+K05702+K04539+K04358+K04358+K17449+K17449+K16342+K16342+K16342+K16342+K16342+K16342+K05735+K05735+K05735+K04350+K04350+K04350+K04350+K04350+K04350+K04350+K05087+K05087+K05087+K05087+K04368+K02183+K07941+K07941+K03099+K07826+K07826+K07826+K07826+K05121+K05121+K05121+K05121+K05121+K05121+…
Environmental Information Processing	Signal transduction	ErbB signaling pathway	399	411	1.58056e-07	2.33492e-06	ko04012	XM_013993029.2(SHC4);XM_003121520.4(SHC4);XM_021097786.1(PAK6);XM_021097791.1(PAK6);XM_021097802.1(PAK6);NM_001143716.1(MAP2K1);XM_021101439.1(SOS2);XM_005660524.3(ABL1);XM_005660525.3(ABL1);XM_005660526.3(ABL1);XM_021082553.1(HRAS);XM_021082554.1(HRAS);XM_021082757.1(RPS6KB2);XM_005660630.3(RPS6KB2);XM_003122462.4(RPS6KB2);XM_021082883.1(BAD);XM_021083506.1(PIK3R2);XM_021083895.1(MAP2K7);XM_0056…	K17449+K17449+K05735+K05735+K05735+K04368+K03099+K06619+K06619+K06619+K02833+K02833+K04688+K04688+K04688+K02158+K02649+K04431+K04431+K04431+K04431+K04431+K04369+K17447+K04440+K04440+K04440+K04440+K04440+K04440+K04440+K04440+K05456+K08523+K04515+K04515+K04515+K04515+K04515+K04515+K04515+K04371+K19662+K19662+K19862+K19862+K19862+K19862+K19862+K19862+K19862+K19862+K19862+K19862+K19862+K19862+K19862+…
Environmental Information Processing	Signal transduction	Hedgehog signaling pathway	211	213	1.67585e-07	2.36805e-06	ko04340	XM_021093855.1(CSNK1G1);XM_021093859.1(CSNK1G1);XM_021093872.1(CSNK1G1);XM_005659506.3(CSNK1G1);XM_021099599.1(BCL2);XM_021099602.1(BCL2);XM_021099593.1(BCL2);XM_021082686.1(CCND1);XM_021078564.1(GRK2);XM_021078549.1(GRK2);XM_021078541.1(GRK2);XM_021078555.1(GRK2);NM_001244878.1(GRK2);XM_021078560.1(GRK2);XM_003123353.4(PRKACA);XM_003354103.4(PRKACA);XM_021084210.1(CSNK1G2);XM_021084209.1(CSNK1G2…	K08958+K08958+K08958+K08958+K02161+K02161+K02161+K04503+K00910+K00910+K00910+K00910+K00910+K00910+K04345+K04345+K08958+K08958+K08958+K08958+K08958+K08958+K08958+K08958+K08958+K08958+K08958+K08958+K08958+K08958+K08958+K10394+K10394+K10394+K10394+K10394+K10394+K10394+K08957+K08957+K08957+K08957+K08957+K04678+K04678+K04678+K04678+K08439+K08439+K08439+K08439+K08960+K08960+K08960+K08960+K08960+K08960+…
Human Diseases	Cancers	Thyroid cancer	206	208	2.64005e-07	3.57507e-06	ko05216	NM_001143716.1(MAP2K1);XM_021071603.1(RXRA);XM_021071454.1(RXRA);XM_021071477.1(RXRA);XM_021071514.1(RXRA);XM_021071517.1(RXRA);XM_021071488.1(RXRA);XM_021071592.1(RXRA);XM_021071547.1(RXRA);XM_021071624.1(RXRA);XM_021071560.1(RXRA);XM_021071498.1(RXRA);XM_021071521.1(RXRA);XM_021071623.1(RXRA);XM_021071463.1(RXRA);XM_021071581.1(RXRA);XM_021071455.1(RXRA);XM_021071446.1(RXRA);XM_021071570.1(RXRA…	K04368+K08524+K08524+K08524+K08524+K08524+K08524+K08524+K08524+K08524+K08524+K08524+K08524+K08524+K08524+K08524+K08524+K08524+K08524+K08524+K08524+K08524+K08524+K08524+K08524+K08524+K08524+K08524+K08524+K08524+K08524+K08524+K08524+K02833+K02833+K04503+K10140+K10140+K10140+K10140+K04369+K04402+K03511+K02620+K02620+K02620+K02620+K02620+K02620+K04371+K04490+K04377+K08526+K08526+K08526+K08526+K03176+…
Environmental Information Processing	Signal transduction	Phosphatidylinositol signaling system	425	440	7.08777e-07	8.85971e-06	ko04070	XM_021086423.1(SYNJ2);XM_021096806.1(PPIP5K1);XM_021096683.1(PPIP5K1);XM_021096738.1(PPIP5K1);XM_021096756.1(PPIP5K1);XM_021096824.1(PPIP5K1);XM_021096839.1(PPIP5K1);XM_021096858.1(PPIP5K1);XM_021096877.1(PPIP5K1);XM_021096881.1(PPIP5K1);XM_021096906.1(PPIP5K1);XM_021096795.1(PPIP5K1);XM_021096892.1(PPIP5K1);XM_021096676.1(PPIP5K1);XM_021096694.1(PPIP5K1);XM_021096696.1(PPIP5K1);XM_021096708.1(PP…	K20279+K13024+K13024+K13024+K13024+K13024+K13024+K13024+K13024+K13024+K13024+K13024+K13024+K13024+K13024+K13024+K13024+K13024+K13024+K13024+K13024+K13024+K13024+K13024+K13024+K13024+K13024+K13024+K13024+K13024+K13024+K13024+K13024+K13024+K13024+K05858+K05858+K05858+K02183+K00889+K00889+K05858+K00901+K00901+K00901+K00901+K00901+K00901+K00901+K00901+K00901+K00901+K00901+K00901+K00923+K02649+K00889+…
Organismal Systems	Endocrine system	Thyroid hormone signaling pathway	425	440	7.08777e-07	8.85971e-06	ko04919	XM_021083057.1(ESR1);XM_021083070.1(ESR1);XM_021083045.1(ESR1);XM_021083009.1(ESR1);XM_021083041.1(ESR1);XM_021083075.1(ESR1);XM_021083031.1(ESR1);XM_021083061.1(ESR1);XM_021083002.1(ESR1);XM_021083012.1(ESR1);XM_021083026.1(ESR1);XM_021083018.1(ESR1);XM_021083034.1(ESR1);XM_021083050.1(ESR1);NM_214213.1(PLN);XM_021091212.1(SLC16A10);XM_021091215.1(SLC16A10);XM_021097762.1(PLCB2);XM_021097773.1(P…	K08550+K08550+K08550+K08550+K08550+K08550+K08550+K08550+K08550+K08550+K08550+K08550+K08550+K08550+K05852+K08187+K08187+K05858+K05858+K05858+K04368+K04662+K04662+K04662+K04662+K04662+K08268+K15170+K15170+K08524+K08524+K08524+K08524+K08524+K08524+K08524+K08524+K08524+K08524+K08524+K08524+K08524+K08524+K08524+K08524+K08524+K08524+K08524+K08524+K08524+K08524+K08524+K08524+K08524+K08524+K08524+K08524+…
Human Diseases	Substance dependence	Morphine addiction	343	353	8.33015e-07	1.0027e-05	ko05032	XM_021071805.1(PDE10A);NM_001001538.1(OPRM1);XM_021087541.1(PDE7B);XM_021087543.1(PDE7B);XM_021087565.1(PDE7B);XM_021087547.1(PDE7B);XM_021087554.1(PDE7B);XM_021087558.1(PDE7B);XM_021087561.1(PDE7B);XM_013992686.2(GABRR1);XM_003121296.3(GABRR2);XM_001924730.4(GNB5);XM_021098602.1(GABRG3);XM_005654466.3(GABRA5);XM_005654471.3(GABRA5);XM_003121648.4(GABRA5);XM_021098644.1(GABRA5);XM_021098647.1(GAB…	K18438+K04215+K18436+K18436+K18436+K18436+K18436+K18436+K18436+K05190+K05190+K04539+K05186+K05175+K05175+K05175+K05175+K05175+K05175+K05175+K05175+K05181+K05181+K05181+K05181+K05181+K07826+K07826+K07826+K07826+K04615+K04545+K04545+K04545+K00910+K00910+K00910+K00910+K00910+K00910+K04540+K04540+K13296+K13293+K13293+K13293+K13293+K13293+K04345+K04345+K04344+K13293+K13293+K13293+K13293+K13293+K13293+…
Human Diseases	Cardiovascular diseases	Arrhythmogenic right ventricular cardiomyopathy (ARVC)	291	298	8.76029e-07	1.01682e-05	ko05412	NM_001244212.1(GJA1);XM_021100519.1(ITGA11);XM_021100522.1(ITGA11);XM_005660645.3(ACTN3);XM_003122492.4(ACTN3);XM_021084757.1(TCF7);XM_021084755.1(TCF7);XM_021084758.1(TCF7);XM_021084760.1(TCF7);XM_021084756.1(TCF7);XM_021084759.1(TCF7);XM_003123988.6(CTNNA1);XM_021086047.1(ACTB);XM_003124280.5(ACTB);XM_003124542.5(CACNG3);XM_021087302.1(TCF7L1);XM_021088205.1(CTNNA2);XM_021088204.1(CTNNA2);XM_02…	K07372+K06587+K06587+K21073+K21073+K02620+K02620+K02620+K02620+K02620+K02620+K05691+K05692+K05692+K04868+K04490+K05691+K05691+K05691+K05691+K05691+K05691+K12641+K12641+K12641+K12641+K12641+K12641+K12641+K12641+K12641+K12641+K12641+K06586+K06586+K06586+K04867+K04864+K04864+K06484+K06583+K12642+K04861+K04850+K04871+K04871+K04871+K04871+K04872+K06736+K07601+K07601+K07597+K10381+K10381+K04492+K04492+…
Human Diseases	Cancers	Breast cancer	418	433	1.12971e-06	1.26606e-05	ko05224	XM_003353151.4(DLL1);XM_013992416.2(DLL1);XM_021085522.1(DLL1);XM_005659096.3(DLL1);XM_021083057.1(ESR1);XM_021083070.1(ESR1);XM_021083045.1(ESR1);XM_021083009.1(ESR1);XM_021083041.1(ESR1);XM_021083075.1(ESR1);XM_021083031.1(ESR1);XM_021083061.1(ESR1);XM_021083002.1(ESR1);XM_021083012.1(ESR1);XM_021083026.1(ESR1);XM_021083018.1(ESR1);XM_021083034.1(ESR1);XM_021083050.1(ESR1);XM_021086293.1(HEY2);…	K06051+K06051+K06051+K06051+K08550+K08550+K08550+K08550+K08550+K08550+K08550+K08550+K08550+K08550+K08550+K08550+K08550+K08550+K09091+K09091+K04358+K04358+K17449+K17449+K06051+K05087+K05087+K05087+K05087+K04368+K03099+K08551+K08551+K08551+K02833+K02833+K04358+K22603+K04503+K03068+K03068+K03068+K03068+K03068+K04688+K04688+K04688+K10140+K10140+K10140+K10140+K01064+K00312+K00312+K02649+K20995+K04369+…
Human Diseases	Drug resistance	Endocrine resistance	345	356	2.30635e-06	2.49855e-05	ko01522	XM_003353151.4(DLL1);XM_013992416.2(DLL1);XM_021085522.1(DLL1);XM_005659096.3(DLL1);XM_021083057.1(ESR1);XM_021083070.1(ESR1);XM_021083045.1(ESR1);XM_021083009.1(ESR1);XM_021083041.1(ESR1);XM_021083075.1(ESR1);XM_021083031.1(ESR1);XM_021083061.1(ESR1);XM_021083002.1(ESR1);XM_021083012.1(ESR1);XM_021083026.1(ESR1);XM_021083018.1(ESR1);XM_021083034.1(ESR1);XM_021083050.1(ESR1);XM_013993029.2(SHC4);…	K06051+K06051+K06051+K06051+K08550+K08550+K08550+K08550+K08550+K08550+K08550+K08550+K08550+K08550+K08550+K08550+K08550+K08550+K17449+K17449+K06051+K05087+K05087+K05087+K05087+K02161+K02161+K02161+K04368+K03099+K08551+K08551+K08551+K02833+K02833+K04503+K04688+K04688+K04688+K02158+K02649+K20995+K04345+K04345+K05931+K05931+K05931+K05931+K04369+K17447+K04440+K04440+K04440+K04440+K04440+K04440+K04440+…
Organismal Systems	Environmental adaptation	Circadian rhythm	157	158	2.63174e-06	2.74106e-05	ko04710	XM_021073474.1(RORA);XM_021073481.1(RORA);XM_001928154.7(RORA);XM_005659540.3(RORA);XM_021064932.1(RORB);XM_021064949.1(RORB);XM_021064942.1(RORB);XM_021083145.1(CRY2);XM_021083144.1(CRY2);XM_021076199.1(ARNTL);XM_021076175.1(ARNTL);XM_021076190.1(ARNTL);XM_021076231.1(ARNTL);XM_021076159.1(ARNTL);XM_021076164.1(ARNTL);XM_021076180.1(ARNTL);XM_021076205.1(ARNTL);XM_021076212.1(ARNTL);XM_021076223…	K08532+K08532+K08532+K08532+K08533+K08533+K08533+K02295+K02295+K02296+K02296+K02296+K02296+K02296+K02296+K02296+K02296+K02296+K02296+K02296+K02296+K09026+K09026+K09026+K08534+K08534+K08534+K08534+K08534+K08534+K08534+K08534+K08534+K08534+K08534+K08534+K08534+K07199+K07199+K03868+K03868+K08960+K08960+K08960+K08960+K08960+K08960+K08960+K08960+K08960+K08960+K02295+K02295+K02295+K02295+K02295+K02295+…
Human Diseases	Endocrine and metabolic diseases	Cushing syndrome	549	574	2.69889e-06	2.74106e-05	ko04934	XM_021095635.1(USP8);XM_021095647.1(USP8);XM_021095634.1(USP8);XM_021095641.1(USP8);XM_021095657.1(USP8);XM_021097762.1(PLCB2);XM_021097773.1(PLCB2);XM_021097783.1(PLCB2);NM_001143716.1(MAP2K1);XM_021082822.1(CDKN2B);XM_021082816.1(CDKN2B);XM_005660189.3(CREB3);XM_013993639.2(CREB3);XM_005660190.3(CREB3);XM_021082957.1(NR5A1);XM_021082954.1(NR5A1);NM_214179.1(NR5A1);XM_003353704.4(WDR5);XM_021082…	K11839+K11839+K11839+K11839+K11839+K05858+K05858+K05858+K04368+K04685+K04685+K09048+K09048+K09048+K08560+K08560+K08560+K14963+K04503+K17767+K17767+K14970+K14970+K14970+K05858+K09048+K04877+K01064+K00312+K00312+K04345+K04345+K12473+K12473+K12473+K12473+K12473+K09048+K09048+K04369+K18437+K18437+K18437+K18437+K18437+K18437+K18437+K18437+K18437+K02085+K02620+K02620+K02620+K02620+K02620+K02620+K00714+…
Human Diseases	Cancers	Basal cell carcinoma	221	225	2.81005e-06	2.76747e-05	ko05217	XM_005659970.3(BMP4);XM_021069851.1(BMP4);XM_005659968.2(BMP4);XM_021069353.1(BMP4);NM_001101031.2(BMP4);XM_013994354.2(DDB2);XM_013994357.2(DDB2);XM_003122813.5(DDB2);XM_005660928.3(DDB2);XM_003123611.5(WNT9A);XM_003123621.4(WNT3A);XM_021083340.1(WNT3A);XM_005654701.2(GADD45B);XM_021084453.1(POLK);NM_001206430.1(APC);XM_021084757.1(TCF7);XM_021084755.1(TCF7);XM_021084758.1(TCF7);XM_021084760.1(T…	K04662+K04662+K04662+K04662+K04662+K10140+K10140+K10140+K10140+K01064+K00312+K00312+K04402+K03511+K02085+K02620+K02620+K02620+K02620+K02620+K02620+K00714+K02842+K02842+K02842+K02842+K02157+K02157+K02157+K02157+K02157+K02157+K04490+K00182+K00182+K00572+K00572+K01357+K01357+K01357+K01357+K01357+K03209+K16797+K16797+K16797+K16797+K16797+K16797+K16797+K16797+K16797+K16797+K16797+K16797+K00444+K02159+…
Organismal Systems	Nervous system	Long-term potentiation	255	261	3.60086e-06	3.442e-05	ko04720	XM_021086109.1(RPS6KA2);XM_021087033.1(GRM1);XM_005659163.3(GRM1);XM_021087041.1(GRM1);XM_021097762.1(PLCB2);XM_021097773.1(PLCB2);XM_021097783.1(PLCB2);NM_001143716.1(MAP2K1);NM_001244619.1(CALML4);XM_003360804.3(PPP3R2);XM_021082553.1(HRAS);XM_021082554.1(HRAS);NM_001044559.1(PPP1CA);XM_021082884.1(PLCB3);XM_003123353.4(PRKACA);XM_003354103.4(PRKACA);NM_001244550.1(MAP2K2);XM_021084617.1(CAMK4)…	K04373+K04603+K04603+K04603+K05858+K05858+K05858+K04368+K02183+K06268+K02833+K02833+K06269+K05858+K04345+K04345+K04369+K05869+K05869+K05869+K05869+K05869+K05869+K05869+K05869+K04515+K04515+K04515+K04515+K04515+K04515+K04515+K04371+K19662+K19662+K05209+K05209+K04498+K06268+K02183+K06269+K06269+K06269+K08048+K08048+K08048+K07828+K04353+K04353+K04353+K04353+K04353+K04353+K04353+K04353+K04353+K04353+…
Human Diseases	Cancers	Endometrial cancer	236	241	3.86058e-06	3.58483e-05	ko05213	XM_021084231.1(FOXO3);XM_021084213.1(FOXO3);XM_021084221.1(FOXO3);NM_001143716.1(MAP2K1);XM_021101439.1(SOS2);XM_021082553.1(HRAS);XM_021082554.1(HRAS);XM_021082686.1(CCND1);XM_021082883.1(BAD);XM_013994354.2(DDB2);XM_013994357.2(DDB2);XM_003122813.5(DDB2);XM_005660928.3(DDB2);XM_021083506.1(PIK3R2);NM_001244550.1(MAP2K2);XM_005654701.2(GADD45B);XM_021084453.1(POLK);NM_001206430.1(APC);XM_0210847…	K09408+K09408+K09408+K04368+K03099+K02833+K02833+K04503+K02158+K10140+K10140+K10140+K10140+K02649+K04369+K04402+K03511+K02085+K02620+K02620+K02620+K02620+K02620+K02620+K05691+K04371+K06276+K02157+K02157+K02157+K02157+K02157+K02157+K04490+K05691+K05691+K05691+K05691+K05691+K05691+K03099+K03099+K03099+K03099+K03099+K04377+K07828+K07827+K07827+K07827+K07827+K07827+K05689+K04456+K04456+K04456+K04456+…
Human Diseases	Cancers	Proteoglycans in cancer	658	692	5.32243e-06	4.80497e-05	ko05205	XM_013992459.2(EZR);XM_021083057.1(ESR1);XM_021083070.1(ESR1);XM_021083045.1(ESR1);XM_021083009.1(ESR1);XM_021083041.1(ESR1);XM_021083075.1(ESR1);XM_021083031.1(ESR1);XM_021083061.1(ESR1);XM_021083002.1(ESR1);XM_021083012.1(ESR1);XM_021083026.1(ESR1);XM_021083018.1(ESR1);XM_021083034.1(ESR1);XM_021083050.1(ESR1);NM_001244536.1(THBS1);XM_021082920.1(IGF1R);XM_021082918.1(IGF1R);XM_021082915.1(IGF1…	K08007+K08550+K08550+K08550+K08550+K08550+K08550+K08550+K08550+K08550+K08550+K08550+K08550+K08550+K08550+K16857+K05087+K05087+K05087+K05087+K04368+K03099+K08268+K10160+K10160+K10160+K02833+K02833+K13769+K13769+K13769+K13769+K13769+K13769+K13769+K13769+K13769+K13769+K13769+K13769+K13769+K13769+K13769+K13769+K13769+K06106+K06106+K06106+K06106+K06106+K06106+K06106+K06106+K06106+K06106+K06106+K06106+…
Organismal Systems	Nervous system	Neurotrophin signaling pathway	448	467	7.11828e-06	6.25254e-05	ko04722	XM_021086109.1(RPS6KA2);XM_021072505.1(MAP3K5);XM_021072507.1(MAP3K5);XM_021072516.1(MAP3K5);XM_021072512.1(MAP3K5);XM_021084231.1(FOXO3);XM_021084213.1(FOXO3);XM_021084221.1(FOXO3);XM_013993029.2(SHC4);XM_003121520.4(SHC4);XM_021099599.1(BCL2);XM_021099602.1(BCL2);XM_021099593.1(BCL2);NM_001143716.1(MAP2K1);XM_021100479.1(MAP2K5);XM_021100474.1(MAP2K5);XM_021100477.1(MAP2K5);XM_021100463.1(MAP2K…	K04373+K04426+K04426+K04426+K04426+K09408+K09408+K09408+K17449+K17449+K02161+K02161+K02161+K04368+K04463+K04463+K04463+K04463+K04463+K04463+K04463+K04463+K04463+K04463+K04463+K04463+K04463+K02183+K03099+K05101+K05101+K05101+K05101+K05101+K06619+K06619+K06619+K06277+K02833+K02833+K02158+K03175+K03175+K04355+K04355+K04355+K04355+K04355+K04355+K02649+K04431+K04431+K04431+K04431+K04431+K04369+K08888+…
Human Diseases	Infectious diseases	Human papillomavirus infection	1068	1136	1.01464e-05	8.67785e-05	ko05165	XM_021085497.1(LOC100125545);XM_013992423.2(THBS2);XM_013992422.2(THBS2);XM_003121192.5(TBPL1);XM_021086293.1(HEY2);XM_013992576.2(HEY2);XM_003121273.4(COL9A1);XM_021089350.1(COL9A1);XM_013992761.2(LAMA4);NM_001244536.1(THBS1);NM_001243181.2(UBE3A);NM_001258279.1(UBE3A);XM_021076100.1(UBE3A);NM_001143716.1(MAP2K1);XM_021100519.1(ITGA11);XM_021100522.1(ITGA11);XM_021101439.1(SOS2);XM_021102365.1(T…	K03120+K04659+K04659+K03120+K09091+K09091+K08131+K08131+K06241+K16857+K10587+K10587+K10587+K04368+K06587+K06587+K03099+K03120+K03120+K03120+K03120+K03120+K03120+K03120+K11584+K09048+K09048+K09048+K02152+K06252+K06252+K06252+K06252+K06252+K06252+K06252+K06252+K06252+K06252+K06252+K06252+K06252+K06252+K06252+K06252+K06252+K06252+K06252+K06247+K07206+K02833+K02833+K02373+K04503+K02154+K02154+K02154+…
Human Diseases	Cancers	Transcriptional misregulation in cancers	643	677	1.14599e-05	9.45307e-05	ko05202	NM_001244422.2(SPINT1);XM_021101449.1(SPINT1);XM_005659734.3(SPINT1);XM_013993158.2(SPINT1);XM_021101376.1(SPINT1);XM_013993159.2(SPINT1);XM_021082920.1(IGF1R);XM_021082918.1(IGF1R);XM_021082915.1(IGF1R);NM_214172.1(IGF1R);NM_001199718.1(SIX1);NM_001244614.1(SIX4);XM_013993477.2(LOC100359361);XM_021066178.1(LOC100359361);XM_013993522.2(MLLT3);XM_003121886.6(MLLT3);XM_013993520.2(MLLT3);XM_0210661…	K15619+K15619+K15619+K15619+K15619+K15619+K05087+K05087+K05087+K05087+K15614+K15615+K09283+K09283+K15187+K15187+K15187+K09383+K09383+K09383+K09383+K09383+K08559+K08559+K08559+K03172+K03172+K03172+K03172+K15610+K15610+K15610+K08524+K08524+K08524+K08524+K08524+K08524+K08524+K08524+K08524+K08524+K08524+K08524+K08524+K08524+K08524+K08524+K08524+K08524+K08524+K08524+K08524+K08524+K08524+K08524+K08524+…
Organismal Systems	Sensory system	Inflammatory mediator regulation of TRP channels	382	397	1.16346e-05	9.45307e-05	ko04750	XM_021097299.1(PLA2G4F);XM_021097313.1(PLA2G4D);XM_021097333.1(PLA2G4E);XM_021097326.1(PLA2G4E);XM_021097341.1(PLA2G4E);NM_001204400.1(PLA2G4B);XM_021097762.1(PLCB2);XM_021097773.1(PLCB2);XM_021097783.1(PLCB2);NM_001244619.1(CALML4);XM_003353488.4(PTGER2);XM_021062478.1(PRKCH);NM_001044559.1(PPP1CA);XM_021082884.1(PLCB3);XM_021083506.1(PIK3R2);XM_003123353.4(PRKACA);XM_003354103.4(PRKACA);XM_0056…	K16342+K16342+K16342+K16342+K16342+K16342+K05858+K05858+K05858+K02183+K04259+K18051+K06269+K05858+K02649+K04345+K04345+K04440+K04440+K04440+K04440+K04440+K04440+K04440+K04440+K04234+K04515+K04515+K04515+K04515+K04515+K04515+K04515+K19662+K19662+K08049+K08049+K08049+K08049+K04519+K04519+K04386+K04386+K04386+K04386+K04386+K04386+K02183+K18050+K18050+K18050+K06269+K06269+K06269+K08043+K08043+K08048+…
Human Diseases	Endocrine and metabolic diseases	Insulin resistance	393	409	1.45991e-05	0.000115724	ko04931	XM_021086109.1(RPS6KA2);NM_001278777.1(SLC27A2);XM_005660189.3(CREB3);XM_013993639.2(CREB3);XM_005660190.3(CREB3);XM_013993903.2(SLC27A4);XM_021069609.1(SLC27A4);XM_021069619.1(SLC27A4);XM_001926077.6(PTPA);XM_005660513.2(PTPA);XM_021069959.1(PTPA);XM_021081278.1(INS);NM_001109772.1(INS);NM_001129805.1(CPT1A);XM_021082757.1(RPS6KB2);XM_005660630.3(RPS6KB2);XM_003122462.4(RPS6KB2);NM_001044559.1(P…	K04373+K08746+K09048+K09048+K09048+K08745+K08745+K08745+K17605+K17605+K17605+K04526+K04526+K08765+K04688+K04688+K04688+K06269+K00688+K08536+K08536+K08536+K08536+K08536+K08536+K08536+K08536+K08536+K08536+K08536+K09048+K02649+K08745+K08745+K08745+K08745+K08745+K08745+K08745+K04527+K04527+K04527+K04527+K09048+K09048+K00820+K04440+K04440+K04440+K04440+K04440+K04440+K04440+K04440+K08749+K08749+K08749+…
Human Diseases	Cancers	Colorectal cancer	330	342	1.84518e-05	0.000142782	ko05210	XM_005659448.3(SMAD2);XM_021092745.1(SMAD2);XM_021092903.1(SMAD2);XM_005659449.3(SMAD2);XM_021092635.1(SMAD2);XM_013992841.2(SMAD2);NM_001256148.1(SMAD2);XM_013985326.2(SMAD4);NM_214072.1(SMAD4);XM_005654429.3(SMAD4);XM_021082766.1(SMAD4);XM_021073445.1(DCC);XM_021073448.1(DCC);XM_021073456.1(DCC);XM_021073460.1(DCC);XM_021073463.1(DCC);XM_013992856.2(DCC);XM_021099599.1(BCL2);XM_021099602.1(BCL2…	K04500+K04500+K04500+K04500+K04500+K04500+K04500+K04501+K04501+K04501+K04501+K06765+K06765+K06765+K06765+K06765+K06765+K02161+K02161+K02161+K10131+K04368+K04500+K04500+K03099+K04674+K04674+K04674+K08732+K08732+K08732+K08732+K08732+K08732+K08732+K08732+K08732+K02833+K02833+K04503+K04688+K04688+K04688+K02158+K10140+K10140+K10140+K10140+K02649+K04369+K04402+K04440+K04440+K04440+K04440+K04440+K04440+…
Organismal Systems	Nervous system	Cholinergic synapse	425	444	2.77737e-05	0.000209918	ko04725	XM_003480275.4(KCNQ5);XM_003480276.4(KCNQ5);XM_003480277.4(KCNQ5);XM_021073129.1(KCNQ5);XM_021073161.1(KCNQ5);XM_021073147.1(KCNQ5);XM_021073153.1(KCNQ5);XM_021084350.1(FYN);XM_021084361.1(FYN);XM_021084347.1(FYN);XM_021084373.1(FYN);XM_021084366.1(FYN);XM_001924730.4(GNB5);XM_021097762.1(PLCB2);XM_021097773.1(PLCB2);XM_021097783.1(PLCB2);XM_021098695.1(CHRNA7);XM_021099599.1(BCL2);XM_021099602.1…	K04930+K04930+K04930+K04930+K04930+K04930+K04930+K05703+K05703+K05703+K05703+K05703+K04539+K05858+K05858+K05858+K04809+K02161+K02161+K02161+K04368+K07826+K07826+K07826+K07826+K04447+K04447+K04447+K04447+K04447+K09048+K09048+K09048+K04545+K04545+K04545+K02833+K02833+K04926+K04926+K05858+K04129+K04540+K04540+K04132+K09048+K02649+K04345+K04345+K04344+K09048+K09048+K04543+K04543+K04543+K04543+K05869+…
Organismal Systems	Endocrine system	Insulin signaling pathway	491	515	3.20636e-05	0.000235477	ko04910	XM_013993029.2(SHC4);XM_003121520.4(SHC4);NM_001143716.1(MAP2K1);NM_001244619.1(CALML4);XM_021101439.1(SOS2);NM_001162889.1(SOCS4);XM_005659980.3(SOCS4);XM_005654593.3(RAPGEF1);XM_021070814.1(TSC1);XM_021082553.1(HRAS);XM_021082554.1(HRAS);XM_021081278.1(INS);NM_001109772.1(INS);XM_021082757.1(RPS6KB2);XM_005660630.3(RPS6KB2);XM_003122462.4(RPS6KB2);NM_001044559.1(PPP1CA);XM_003122588.5(PYGM);XM_…	K17449+K17449+K04368+K02183+K03099+K04697+K04697+K06277+K07206+K02833+K02833+K04526+K04526+K04688+K04688+K04688+K06269+K00688+K02158+K13296+K02649+K04345+K04345+K04527+K04527+K04527+K04527+K07196+K07196+K04369+K04372+K04372+K04372+K04372+K17447+K04440+K04440+K04440+K04440+K04440+K04440+K04440+K04440+K00844+K00844+K00844+K03259+K03259+K03259+K03259+K04739+K04739+K04739+K04739+K04739+K04739+K17445+…
Metabolism	Glycan biosynthesis and metabolism	Glycosphingolipid biosynthesis - lacto and neolacto series	130	131	3.26045e-05	0.000235477	ko00601	NM_001323055.1(GGTA1P);NM_001323056.1(GGTA1P);NM_213810.3(GGTA1P);XM_021081694.1(GGTA1P);XM_013993815.2(GGTA1P);XM_013993814.2(GGTA1P);XM_005660399.3(GGTA1P);XM_013993817.2(GGTA1P);XM_005660402.3(GGTA1P);XM_021081683.1(GGTA1P);XM_013987482.2(B3GNT3);XM_013987481.2(B3GNT3);XM_003123499.4(B3GNT3);XM_013987483.2(B3GNT3);XM_013987484.2(B3GNT3);XM_013987485.2(B3GNT3);XM_003123094.6(LOC100513844);XM_01…	K00743+K00743+K00743+K00743+K00743+K00743+K00743+K00743+K00743+K00743+K07970+K07970+K07970+K07970+K07970+K07970+K00716+K00716+K00716+K00716+K00741+K00741+K07968+K07968+K07968+K07968+K07968+K07968+K01988+K01988+K03371+K03371+K03371+K00718+K00718+K00718+K00718+K00718+K00718+K00718+K07968+K07968+K07968+K07968+K07967+K07967+K00781+K00781+K00781+K00781+K00781+K00781+K00781+K00781+K00781+K00781+K00781+…
Human Diseases	Cancers	Renal cell carcinoma	224	230	3.84448e-05	0.000270841	ko05211	XM_021097786.1(PAK6);XM_021097791.1(PAK6);XM_021097802.1(PAK6);NM_001143716.1(MAP2K1);XM_021101439.1(SOS2);NM_001123124.1(HIF1A);XM_005654593.3(RAPGEF1);XM_021082553.1(HRAS);XM_021082554.1(HRAS);XM_021082883.1(BAD);XM_021083506.1(PIK3R2);NM_001244550.1(MAP2K2);XM_021085753.1(RAC1);NM_001243585.1(RAC1);XM_021088019.1(MAPK3);XM_005662184.3(CREBBP);XM_021085860.1(TGFA);NM_214251.1(TGFA);NM_001097420…	K05735+K05735+K05735+K04368+K03099+K08268+K06277+K02833+K02833+K02158+K02649+K04369+K04392+K04392+K04371+K04498+K08774+K08774+K09095+K03099+K03099+K03099+K03099+K03099+K03872+K03872+K03872+K13105+K09097+K09097+K09097+K09097+K09097+K09097+K09097+K09097+K07828+K04353+K04353+K04353+K04353+K04353+K04353+K04353+K04353+K04353+K04353+K04498+K03868+K03868+K07836+K07836+K07827+K07827+K07827+K07827+K07827+…
Human Diseases	Cancers	MicroRNAs in cancer	514	540	3.91678e-05	0.000270841	ko05206	XM_013992459.2(EZR);XM_021091501.1(MARCKS);XM_005659529.1(TPM1);XM_005659532.1(TPM1);XM_005659533.3(TPM1);XM_005659534.3(TPM1);XM_021084476.1(TPM1);XM_005659525.2(TPM1);XM_005659523.1(TPM1);XM_005659524.2(TPM1);XM_005659526.3(TPM1);XM_021090125.1(TPM1);XM_005659518.3(TPM1);XM_005659527.3(TPM1);XM_005659530.3(TPM1);NM_001097483.2(TPM1);XM_021083935.1(TPM1);XM_005659521.2(TPM1);XM_021091096.1(TPM1)…	K08007+K12561+K10373+K10373+K10373+K10373+K10373+K10373+K10373+K10373+K10373+K10373+K10373+K10373+K10373+K10373+K10373+K10373+K10373+K10373+K10373+K10373+K17449+K17449+K17460+K17460+K17460+K17460+K17460+K17460+K17460+K17460+K17460+K17460+K17460+K17460+K17460+K17460+K17460+K17460+K16857+K10139+K02161+K02161+K02161+K04368+K17387+K17387+K17387+K17387+K03099+K09283+K09283+K17461+K17461+K17461+K17461+…
Cellular Processes	Transport and catabolism	Autophagy - animal	513	539	4.12843e-05	0.000279529	ko04140	XM_013992680.2(RRAGD);NM_001243623.1(RRAGD);XM_021082147.1(MAP3K7);XM_021090470.1(ATG5);XM_021090498.1(ATG5);XM_021090478.1(ATG5);XM_021090491.1(ATG5);XM_021090485.1(ATG5);XM_021093314.1(DAPK2);XM_021093392.1(DAPK2);NM_001243563.1(DAPK2);XM_021093345.1(DAPK2);XM_021097873.1(EIF2AK4);XM_021097878.1(EIF2AK4);XM_021097886.1(EIF2AK4);XM_021082920.1(IGF1R);XM_021082918.1(IGF1R);XM_021082915.1(IGF1R);N…	K16186+K16186+K04427+K08339+K08339+K08339+K08339+K08339+K08803+K08803+K08803+K08803+K16196+K16196+K16196+K05087+K05087+K05087+K05087+K02161+K02161+K02161+K04368+K17889+K08268+K16185+K08491+K08491+K07206+K02833+K02833+K01379+K04526+K04526+K04688+K04688+K04688+K17906+K17906+K17906+K02158+K08331+K08331+K08331+K08331+K08331+K08331+K08331+K08331+K08331+K08331+K08331+K17985+K17985+K17985+K17985+K17985+…
Organismal Systems	Nervous system	Synaptic vesicle cycle	253	261	5.0714e-05	0.000336368	ko04721	XM_021073077.1(RIMS1);XM_021073090.1(RIMS1);XM_021073084.1(RIMS1);XM_021073092.1(RIMS1);XM_021073094.1(RIMS1);XM_021073097.1(RIMS1);XM_021073099.1(RIMS1);XM_021073108.1(RIMS1);XM_021073112.1(RIMS1);XM_021073103.1(RIMS1);XM_021073110.1(RIMS1);XM_021072889.1(RIMS1);XM_021072899.1(RIMS1);XM_021072906.1(RIMS1);XM_021072912.1(RIMS1);XM_021072919.1(RIMS1);XM_021072927.1(RIMS1);XM_021072942.1(RIMS1);XM_…	K15291+K15291+K15291+K15291+K15291+K15291+K15291+K15291+K15291+K15291+K15291+K15291+K15291+K15291+K15291+K15291+K15291+K15291+K15291+K15291+K15291+K15291+K15291+K15291+K15291+K15291+K15291+K15291+K15291+K15291+K15291+K15291+K15291+K15291+K15291+K15291+K15291+K15291+K15291+K15291+K15291+K15291+K15291+K15291+K15291+K15291+K15291+K15291+K15291+K15291+K15293+K15293+K15293+K15293+K15293+K15293+K15293+…
Environmental Information Processing	Signal transduction	VEGF signaling pathway	219	225	5.58154e-05	0.0003628	ko04370	XM_021097299.1(PLA2G4F);XM_021097313.1(PLA2G4D);XM_021097333.1(PLA2G4E);XM_021097326.1(PLA2G4E);XM_021097341.1(PLA2G4E);NM_001204400.1(PLA2G4B);NM_001143716.1(MAP2K1);XM_003360804.3(PPP3R2);XM_021082553.1(HRAS);XM_021082554.1(HRAS);XM_021082883.1(BAD);XM_021083506.1(PIK3R2);NM_001244550.1(MAP2K2);XM_021084309.1(SHC2);XM_021085753.1(RAC1);NM_001243585.1(RAC1);XM_021088019.1(MAPK3);XM_021086459.1(P…	K16342+K16342+K16342+K16342+K16342+K16342+K04368+K06268+K02833+K02833+K02158+K02649+K04369+K17447+K04392+K04392+K04371+K19662+K19662+K06268+K05725+K05725+K05725+K05725+K05725+K05725+K05725+K05725+K05725+K05725+K05725+K05725+K05725+K05725+K05725+K05725+K05725+K05725+K05725+K05725+K05725+K05725+K05725+K05725+K05725+K05725+K05725+K05725+K05725+K05725+K05725+K05725+K05725+K05725+K05725+K05725+K05725+…
Environmental Information Processing	Signaling molecules and interaction	ECM-receptor interaction	233	240	6.6964e-05	0.000426731	ko04512	XM_013992423.2(THBS2);XM_013992422.2(THBS2);XM_003121273.4(COL9A1);XM_021089350.1(COL9A1);XM_013992761.2(LAMA4);NM_001244536.1(THBS1);XM_021100519.1(ITGA11);XM_021100522.1(ITGA11);XM_021083188.1(TNC);XM_021083179.1(TNC);XM_021083169.1(TNC);XM_021083176.1(TNC);XM_021083166.1(TNC);XM_021083172.1(TNC);XM_021083182.1(TNC);XM_021083140.1(TNC);XM_021083159.1(TNC);XM_021083143.1(TNC);XM_021083154.1(TNC)…	K04659+K04659+K08131+K08131+K06241+K16857+K06587+K06587+K06252+K06252+K06252+K06252+K06252+K06252+K06252+K06252+K06252+K06252+K06252+K06252+K06252+K06252+K06252+K06252+K06252+K06252+K06252+K06247+K06256+K06256+K06256+K06256+K06256+K06256+K06256+K06256+K06256+K06256+K06256+K06256+K04659+K06257+K06257+K04659+K06258+K06586+K06586+K06586+K06484+K06583+K03900+K03900+K19719+K06264+K06254+K06254+K06255+…
Cellular Processes	Cell growth and death	Cellular senescence	490	515	6.88525e-05	0.000430328	ko04218	XM_021084231.1(FOXO3);XM_021084213.1(FOXO3);XM_021084221.1(FOXO3);XM_021091306.1(TRAF3IP2);XM_003353287.4(TRAF3IP2);XM_021091285.1(TRAF3IP2);XM_001924787.5(TRAF3IP2);XM_005659448.3(SMAD2);XM_021092745.1(SMAD2);XM_021092903.1(SMAD2);XM_005659449.3(SMAD2);XM_021092635.1(SMAD2);XM_013992841.2(SMAD2);NM_001256148.1(SMAD2);XM_021082593.1(CCNB2);XM_021095614.1(TRPM7);XM_003121515.4(TRPM7);XM_021095609.…	K09408+K09408+K09408+K21124+K21124+K21124+K21124+K04500+K04500+K04500+K04500+K04500+K04500+K04500+K21770+K04982+K04982+K04982+K04982+K04368+K04500+K04500+K02183+K04685+K04685+K04674+K04674+K04674+K06268+K07206+K02833+K02833+K04503+K06269+K10994+K10994+K01367+K01367+K08826+K08826+K08826+K08826+K08826+K08826+K08826+K08826+K08826+K08826+K06751+K06751+K06751+K06751+K06751+K02649+K04369+K04402+K14381+…
Organismal Systems	Aging	Longevity regulating pathway - mammal	336	350	8.20328e-05	0.000503031	ko04211	NM_214127.2(SOD2);XM_021090470.1(ATG5);XM_021090498.1(ATG5);XM_021090478.1(ATG5);XM_021090491.1(ATG5);XM_021090485.1(ATG5);XM_021084231.1(FOXO3);XM_021084213.1(FOXO3);XM_021084221.1(FOXO3);XM_021090872.1(SESN1);XM_021090868.1(SESN1);XM_021090862.1(SESN1);XM_021090855.1(SESN1);XM_021082920.1(IGF1R);XM_021082918.1(IGF1R);XM_021082915.1(IGF1R);NM_214172.1(IGF1R);XM_005660189.3(CREB3);XM_013993639.2(…	K04564+K08339+K08339+K08339+K08339+K08339+K09408+K09408+K09408+K10141+K10141+K10141+K10141+K05087+K05087+K05087+K05087+K09048+K09048+K09048+K07206+K02833+K02833+K04526+K04526+K04688+K04688+K04688+K08331+K08331+K08331+K08331+K08331+K08331+K08331+K08331+K08331+K08331+K08331+K09048+K03781+K03781+K02649+K04345+K04345+K04527+K04527+K04527+K04527+K09048+K09048+K07298+K07298+K07298+K03259+K03259+K03259+…
Metabolism	Glycan biosynthesis and metabolism	Mucin type O-glycan biosynthesis	119	120	8.99209e-05	0.000541191	ko00512	XM_013992918.2(GCNT3);XM_021094519.1(GCNT3);XM_021094501.1(GCNT3);XM_021094505.1(GCNT3);XM_021094496.1(GCNT3);XM_021094485.1(GCNT3);XM_013992917.2(GCNT3);XM_021094516.1(GCNT3);XM_003480538.4(GCNT1);XM_021065059.1(GCNT1);XM_021065073.1(GCNT1);XM_021065082.1(GCNT1);XM_021065067.1(GCNT1);XM_021065062.1(GCNT1);XM_021066576.1(GALNT12);XM_005661126.3(GALNT18);XM_013994903.2(GCNT4);XM_005661487.3(GCNT4)…	K09662+K09662+K09662+K09662+K09662+K09662+K09662+K09662+K00727+K00727+K00727+K00727+K00727+K00727+K00710+K00710+K09663+K09663+K09663+K09663+K09663+K09663+K00710+K00710+K00710+K00780+K00780+K00780+K00780+K00780+K00780+K00780+K00780+K00710+K00710+K00710+K00710+K00710+K03368+K03368+K03368+K03368+K03368+K03368+K03368+K03368+K03368+K00710+K00710+K00710+K00710+K00710+K00739+K00731+K00731+K00731+K00731+…
Organismal Systems	Nervous system	Dopaminergic synapse	509	536	9.97848e-05	0.000589637	ko04728	XM_001924730.4(GNB5);XM_021097762.1(PLCB2);XM_021097773.1(PLCB2);XM_021097783.1(PLCB2);NM_001244619.1(CALML4);XM_021101887.1(GNG2);XM_021101893.1(GNG2);XM_021101896.1(GNG2);XM_021101900.1(GNG2);NM_001244062.1(PPP2R5E);XM_005660189.3(CREB3);XM_013993639.2(CREB3);XM_005660190.3(CREB3);XM_021067494.1(GNG10);XM_021067487.1(GNG10);XM_021067502.1(GNG10);XM_003122390.3(DRD4);XM_021085452.1(TH);NM_001044…	K04539+K05858+K05858+K05858+K02183+K07826+K07826+K07826+K07826+K11584+K09048+K09048+K09048+K04545+K04545+K04545+K04147+K00501+K06269+K11584+K05858+K04540+K04540+K09048+K02296+K02296+K02296+K02296+K02296+K02296+K02296+K02296+K02296+K02296+K02296+K02296+K04345+K04345+K04344+K09048+K09048+K04543+K04543+K04543+K04543+K04440+K04440+K04440+K04440+K04440+K04440+K04440+K04440+K04382+K04354+K04354+K04354+…
Organismal Systems	Endocrine system	Relaxin signaling pathway	429	450	0.000103533	0.000600858	ko04926	XM_005659448.3(SMAD2);XM_021092745.1(SMAD2);XM_021092903.1(SMAD2);XM_005659449.3(SMAD2);XM_021092635.1(SMAD2);XM_013992841.2(SMAD2);NM_001256148.1(SMAD2);XM_001924730.4(GNB5);XM_013993029.2(SHC4);XM_003121520.4(SHC4);XM_021097762.1(PLCB2);XM_021097773.1(PLCB2);XM_021097783.1(PLCB2);NM_001143716.1(MAP2K1);NM_214137.1(SMAD3);XM_021082849.1(SMAD3);XM_021101439.1(SOS2);XM_021101887.1(GNG2);XM_0211018…	K04500+K04500+K04500+K04500+K04500+K04500+K04500+K04539+K17449+K17449+K05858+K05858+K05858+K04368+K04500+K04500+K03099+K07826+K07826+K07826+K07826+K21998+K21998+K09048+K09048+K09048+K04674+K04674+K04674+K04545+K04545+K04545+K02833+K02833+K05858+K16858+K16858+K04540+K04540+K09048+K02649+K21999+K04345+K04345+K22000+K22000+K22000+K22000+K04431+K04431+K04431+K04431+K04431+K09048+K09048+K04369+K04637+…
Organismal Systems	Immune system	Fc epsilon RI signaling pathway	209	215	0.000116649	0.000665102	ko04664	XM_021084350.1(FYN);XM_021084361.1(FYN);XM_021084347.1(FYN);XM_021084373.1(FYN);XM_021084366.1(FYN);XM_021097299.1(PLA2G4F);XM_021097313.1(PLA2G4D);XM_021097333.1(PLA2G4E);XM_021097326.1(PLA2G4E);XM_021097341.1(PLA2G4E);NM_001204400.1(PLA2G4B);NM_001143716.1(MAP2K1);XM_021101439.1(SOS2);XM_021071384.1(VAV2);XM_005654614.3(VAV2);XM_021071347.1(VAV2);XM_021071364.1(VAV2);XM_021071375.1(VAV2);XM_005…	K05703+K05703+K05703+K05703+K05703+K16342+K16342+K16342+K16342+K16342+K16342+K04368+K03099+K05730+K05730+K05730+K05730+K05730+K05730+K05730+K05730+K05730+K05730+K02833+K02833+K08090+K08090+K02649+K04431+K04431+K04431+K04431+K04431+K05730+K05730+K04369+K04440+K04440+K04440+K04440+K04440+K04440+K04440+K04440+K05427+K05428+K05428+K05435+K05435+K05435+K05435+K04392+K04392+K04371+K07362+K06276+K03099+…
Metabolism	Nucleotide metabolism	Purine metabolism	503	530	0.000134806	0.00075538	ko00230	XM_021071805.1(PDE10A);XM_021087541.1(PDE7B);XM_021087543.1(PDE7B);XM_021087565.1(PDE7B);XM_021087547.1(PDE7B);XM_021087554.1(PDE7B);XM_021087558.1(PDE7B);XM_021087561.1(PDE7B);XM_021087933.1(ENPP1);XM_021087944.1(ENPP1);XM_021087960.1(ENPP3);XM_021087953.1(ENPP3);XM_001927095.4(NT5E);XM_021091043.1(AK9);XM_021091055.1(AK9);XM_021091041.1(AK9);XM_021091050.1(AK9);XM_021091063.1(AK9);XM_021101373.…	K18438+K18436+K18436+K18436+K18436+K18436+K18436+K18436+K01513+K01513+K01513+K01513+K19970+K18533+K18533+K18533+K18533+K18533+K02325+K00944+K00944+K00944+K01487+K12324+K12324+K12324+K12324+K03005+K02326+K00939+K00939+K00939+K00939+K00939+K00939+K03007+K03505+K02321+K02321+K02321+K02321+K02321+K03015+K13296+K01490+K01490+K01490+K01490+K01490+K01490+K01490+K00942+K00942+K00942+K00942+K00942+K13293+…
Environmental Information Processing	Signal transduction	Sphingolipid signaling pathway	382	400	0.000146817	0.000808736	ko04071	XM_021072505.1(MAP3K5);XM_021072507.1(MAP3K5);XM_021072516.1(MAP3K5);XM_021072512.1(MAP3K5);XM_021084350.1(FYN);XM_021084361.1(FYN);XM_021084347.1(FYN);XM_021084373.1(FYN);XM_021084366.1(FYN);XM_021097762.1(PLCB2);XM_021097773.1(PLCB2);XM_021097783.1(PLCB2);XM_005659788.2(CERS3);XM_021099599.1(BCL2);XM_021099602.1(BCL2);XM_021099593.1(BCL2);NM_001143716.1(MAP2K1);XM_013993487.2(SGPP1);XM_00335350…	K04426+K04426+K04426+K04426+K05703+K05703+K05703+K05703+K05703+K05858+K05858+K05858+K04710+K02161+K02161+K02161+K04368+K04716+K04716+K11584+K01441+K02833+K02833+K01379+K11584+K05858+K08090+K08090+K04710+K04710+K04710+K02649+K04292+K04292+K04295+K04295+K04295+K04295+K04295+K04295+K04295+K04295+K04710+K01441+K01441+K04369+K04293+K04440+K04440+K04440+K04440+K04440+K04440+K04440+K04440+K04382+K04354+…
Genetic Information Processing	Folding, sorting and degradation	Protein processing in endoplasmic reticulum	446	469	0.000172271	0.000933137	ko04141	NM_001044603.2(PRKN);XM_021072505.1(MAP3K5);XM_021072507.1(MAP3K5);XM_021072516.1(MAP3K5);XM_021072512.1(MAP3K5);XM_021082358.1(MAN1A1);NM_213885.1(MAN1A1);XM_021090779.1(SEC63);XM_001925479.7(SEC63);XM_021097873.1(EIF2AK4);XM_021097878.1(EIF2AK4);XM_021097886.1(EIF2AK4);XM_021099599.1(BCL2);XM_021099602.1(BCL2);XM_021099593.1(BCL2);XM_021099870.1(LMAN1);XM_021062719.1(PLAA);XM_021062716.1(PLAA);…	K04556+K04426+K04426+K04426+K04426+K01230+K01230+K09540+K09540+K16196+K16196+K16196+K02161+K02161+K02161+K10080+K14018+K14018+K14018+K14018+K13525+K13525+K13525+K10839+K09490+K09490+K01367+K01367+K10601+K10601+K10601+K05546+K05546+K05546+K05546+K05546+K14014+K09507+K10839+K10839+K08057+K08288+K08288+K04431+K04431+K04431+K04431+K04431+K14011+K14011+K14011+K14011+K14011+K04440+K04440+K04440+K04440+…
Human Diseases	Cancers	Non-small cell lung cancer	217	224	0.000208117	0.00109316	ko05223	XM_021084231.1(FOXO3);XM_021084213.1(FOXO3);XM_021084221.1(FOXO3);NM_001143716.1(MAP2K1);XM_021101439.1(SOS2);XM_021071603.1(RXRA);XM_021071454.1(RXRA);XM_021071477.1(RXRA);XM_021071514.1(RXRA);XM_021071517.1(RXRA);XM_021071488.1(RXRA);XM_021071592.1(RXRA);XM_021071547.1(RXRA);XM_021071624.1(RXRA);XM_021071560.1(RXRA);XM_021071498.1(RXRA);XM_021071521.1(RXRA);XM_021071623.1(RXRA);XM_021071463.1(R…	K09408+K09408+K09408+K04368+K03099+K08524+K08524+K08524+K08524+K08524+K08524+K08524+K08524+K08524+K08524+K08524+K08524+K08524+K08524+K08524+K08524+K08524+K08524+K08524+K08524+K08524+K08524+K08524+K08524+K08524+K08524+K08524+K08524+K08524+K08524+K08524+K08524+K02833+K02833+K04503+K02158+K10140+K10140+K10140+K10140+K02649+K11218+K11218+K11218+K11218+K11218+K04369+K04402+K03511+K04371+K19662+K19662+…
Organismal Systems	Aging	Longevity regulating pathway - multiple species	201	207	0.000208542	0.00109316	ko04213	NM_214127.2(SOD2);XM_021090470.1(ATG5);XM_021090498.1(ATG5);XM_021090478.1(ATG5);XM_021090491.1(ATG5);XM_021090485.1(ATG5);XM_021084231.1(FOXO3);XM_021084213.1(FOXO3);XM_021084221.1(FOXO3);XM_021082920.1(IGF1R);XM_021082918.1(IGF1R);XM_021082915.1(IGF1R);NM_214172.1(IGF1R);XM_021082553.1(HRAS);XM_021082554.1(HRAS);XM_021081278.1(INS);NM_001109772.1(INS);XM_021082757.1(RPS6KB2);XM_005660630.3(RPS6…	K04564+K08339+K08339+K08339+K08339+K08339+K09408+K09408+K09408+K05087+K05087+K05087+K05087+K02833+K02833+K04526+K04526+K04688+K04688+K04688+K03781+K03781+K02649+K04345+K04345+K04527+K04527+K04527+K04527+K17445+K17445+K08049+K08049+K08049+K08049+K08043+K08043+K08048+K08048+K08048+K03283+K07199+K07199+K07828+K08046+K07200+K07200+K07200+K07200+K07827+K07827+K07827+K07827+K07827+K05459+K05459+K05459+…
Environmental Information Processing	Signal transduction	AMPK signaling pathway	441	464	0.000222943	0.0011501	ko04152	XM_021082147.1(MAP3K7);XM_021084231.1(FOXO3);XM_021084213.1(FOXO3);XM_021084221.1(FOXO3);XM_021082920.1(IGF1R);XM_021082918.1(IGF1R);XM_021082915.1(IGF1R);NM_214172.1(IGF1R);NM_001244062.1(PPP2R5E);XM_005660189.3(CREB3);XM_013993639.2(CREB3);XM_005660190.3(CREB3);XM_005660403.3(RAB14);XM_021070814.1(TSC1);XM_021081278.1(INS);NM_001109772.1(INS);XM_021082686.1(CCND1);NM_001129805.1(CPT1A);XM_02108…	K04427+K09408+K09408+K09408+K05087+K05087+K05087+K05087+K11584+K09048+K09048+K09048+K07881+K07206+K04526+K04526+K04503+K08765+K04688+K04688+K04688+K11584+K09048+K02649+K07901+K07905+K13088+K04527+K04527+K04527+K04527+K09048+K09048+K03234+K03234+K07298+K07298+K07298+K04382+K04354+K04354+K04354+K04354+K04354+K04354+K04354+K04354+K04354+K04354+K04354+K04354+K17445+K17445+K08292+K06276+K07207+K07207+…
Metabolism	Carbohydrate metabolism	Inositol phosphate metabolism	276	287	0.000229068	0.00116324	ko00562	XM_021086423.1(SYNJ2);XM_021097762.1(PLCB2);XM_021097773.1(PLCB2);XM_021097783.1(PLCB2);XM_021064629.1(PIP5K1B);XM_021064626.1(PIP5K1B);XM_021069432.1(PIP5KL1);XM_021082884.1(PLCB3);XM_021083275.1(PIK3C2A);XM_021084102.1(PIP5K1C);XM_021084103.1(PIP5K1C);XM_021084100.1(PIP5K1C);XM_021084101.1(PIP5K1C);XM_021084104.1(PIP5K1C);XM_021084105.1(PIP5K1C);XM_005655088.3(CDIPT);XM_021085630.1(CDIPT);XM_01…	K20279+K05858+K05858+K05858+K00889+K00889+K13712+K05858+K00923+K00889+K00889+K00889+K00889+K00889+K00889+K00999+K00999+K10572+K01109+K01092+K01092+K01092+K15759+K19801+K19801+K19801+K19801+K00889+K00889+K00889+K00469+K00920+K00920+K00923+K00923+K00923+K00923+K00923+K00923+K00923+K00923+K01803+K05859+K05859+K05859+K00911+K19006+K19006+K19006+K19006+K19006+K00922+K00922+K00922+K00922+K00922+K00922+…
Cellular Processes	Cellular community - eukaryotes	Tight junction	670	712	0.00033479	0.00167395	ko04530	XM_013984302.2(AFDN);XM_021085839.1(AFDN);XM_013984267.2(AFDN);XM_013984272.2(AFDN);XM_013984277.2(AFDN);XM_013984278.2(AFDN);XM_013984285.2(AFDN);XM_013984289.2(AFDN);XM_013984296.2(AFDN);XM_021085776.1(AFDN);XM_021085824.1(AFDN);XM_021085833.1(AFDN);XM_021085831.1(AFDN);XM_021085787.1(AFDN);XM_021085803.1(AFDN);XM_021085815.1(AFDN);XM_021085843.1(AFDN);XM_013992459.2(EZR);XM_021072505.1(MAP3K5)…	K05702+K05702+K05702+K05702+K05702+K05702+K05702+K05702+K05702+K05702+K05702+K05702+K05702+K05702+K05702+K05702+K05702+K08007+K04426+K04426+K04426+K04426+K21108+K21108+K21108+K07902+K21110+K21110+K21110+K21110+K21110+K10591+K10591+K10591+K10591+K10591+K10591+K05701+K05701+K05701+K05701+K05701+K05701+K05701+K05701+K05701+K05701+K05701+K05701+K05701+K05701+K05701+K13305+K13305+K13305+K13305+K13305+…
Environmental Information Processing	Signal transduction	PI3K-Akt signaling pathway	1031	1104	0.000363623	0.00172134	ko04151	XM_013992423.2(THBS2);XM_013992422.2(THBS2);XM_001928929.6(MYB);XM_021078492.1(SGK1);XM_005652668.3(SGK1);XM_005652667.3(SGK1);XM_021078581.1(SGK1);NM_001244459.1(SGK1);XM_003121273.4(COL9A1);XM_021089350.1(COL9A1);XM_021084231.1(FOXO3);XM_021084213.1(FOXO3);XM_021084221.1(FOXO3);XM_013992761.2(LAMA4);XM_001924730.4(GNB5);XM_013993026.2(FGF7);XM_021073771.1(FGF7);NM_001244536.1(THBS1);XM_02108292…	K04659+K04659+K09420+K13302+K13302+K13302+K13302+K13302+K08131+K08131+K09408+K09408+K09408+K06241+K04539+K04358+K04358+K16857+K05087+K05087+K05087+K05087+K02161+K02161+K02161+K16340+K04368+K06587+K06587+K03099+K07826+K07826+K07826+K07826+K11584+K05121+K05121+K05121+K05121+K05121+K05121+K05121+K04447+K04447+K04447+K04447+K04447+K09048+K09048+K09048+K04289+K04289+K04289+K04289+K04289+K04289+K04545+…
Organismal Systems	Immune system	Leukocyte transendothelial migration	392	412	0.000365956	0.00172134	ko04670	XM_013984302.2(AFDN);XM_021085839.1(AFDN);XM_013984267.2(AFDN);XM_013984272.2(AFDN);XM_013984277.2(AFDN);XM_013984278.2(AFDN);XM_013984285.2(AFDN);XM_013984289.2(AFDN);XM_013984296.2(AFDN);XM_021085776.1(AFDN);XM_021085824.1(AFDN);XM_021085833.1(AFDN);XM_021085831.1(AFDN);XM_021085787.1(AFDN);XM_021085803.1(AFDN);XM_021085815.1(AFDN);XM_021085843.1(AFDN);XM_013992459.2(EZR);XM_021071384.1(VAV2);X…	K05702+K05702+K05702+K05702+K05702+K05702+K05702+K05702+K05702+K05702+K05702+K05702+K05702+K05702+K05702+K05702+K05702+K08007+K05730+K05730+K05730+K05730+K05730+K05730+K05730+K05730+K05730+K05730+K08013+K08013+K08013+K05690+K05690+K05690+K05690+K05690+K05690+K05690+K05690+K05690+K05690+K05690+K05690+K05690+K05690+K05690+K05690+K05690+K05690+K05690+K02649+K06490+K05730+K05730+K05691+K05692+K05692+…
Metabolism	Carbohydrate metabolism	Pyruvate metabolism	124	126	0.00036676	0.00172134	ko00620	XM_001928345.4(ACAT2);NM_001315678.1(LOC100153697);XM_001924333.5(ME1);XM_021093285.1(ME2);XM_021093292.1(ME2);XM_021066121.1(GRHPR);XM_003353586.5(ALDH1B1);NM_001113287.1(LDHB);XM_021077690.1(LDHC);NM_001195775.1(LDHC);XM_021077683.1(LDHC);XM_021077678.1(LDHC);XM_021081651.1(LDHA);XM_013994501.2(LDHA);XM_021081659.1(LDHA);XM_021081655.1(LDHA);NM_001172363.2(LDHA);XM_021084505.1(ACOT12);XM_003480…	K00626+K00016+K00029+K00027+K00027+K00049+K00128+K00016+K00016+K00016+K00016+K00016+K00016+K00016+K00016+K00016+K00016+K01067+K01067+K14085+K00026+K01069+K01069+K01069+K01069+K01069+K01069+K01069+K01069+K01512+K01512+K01512+K00149+K00149+K12406+K12406+K12406+K12406+K00102+K01759+K00873+K00873+K00873+K00873+K00873+K00873+K00873+K00873+K00873+K00873+K00873+K00873+K00873+K00873+K00873+K00873+K00873+…
[truncated: 75 more rows]
