# Supplementary material for: Integrated analysis of miRNA and mRNA expression profiles in testes of Landrace and Hezuo boars
Source: Front Vet Sci. 2022 Oct 18;9:942669. doi: 10.3389/fvets.2022.942669 (PMC9622794; doi:10.3389/fvets.2022.942669)
Supplement: Supplementary file 8 [file Table_8.XLSX]

## Sheet: GO
Category	Term	Count	%	PValue	Genes	List Total	Pop Hits	Pop Total	Fold Enrichment	Bonferroni	Benjamini	FDR
GOTERM_CC_DIRECT	GO:0070062~extracellular exosome	423	11.3405	1.08239e-12	RPL4, ITSN2, FRMPD1, SERPINE1, PHB2, LIPA, ENO3, GJA1, PSMD2, NAMPT, AP1S1, ANKFY1, GSTK1, PRKCH, CACNA2D1, DDX11, SERPINF2, PRKCA, HOGA1, MTAP, SERPING1, VPS28, ENPEP, SAR1A, ABCB6, ENDOD1, IQGAP1, THY1, GLG1, ADH5, C2, LDHC, PRDX3, FAM171A1, PRDX2, FLRT2, PDGFC, ST3GAL4, CHST14, S100A14, LYN, CADM4, ACE, JUP, FZD4, ST13, RDX, FN1, GP2, AZU1, ERLIN2, LYZ, PRDX6, EHD2, B4GAT1, FAT1, HYOU1, PAM, F…	2534	1590	12833	1.3473	7.96614e-10	7.96637e-10	7.81483e-10
GOTERM_CC_DIRECT	GO:0009986~cell surface	88	2.35925	5.58779e-08	ITGB1, SCARB1, CLSTN2, HHIP, PCSK9, PTPRJ, PKD2L1, PTPRK, ANTXR1, AREG, PHB2, THBD, PLAU, ADGRA2, LOC100624109, CAPN5, LIPG, NPTN, CD38, ENPP1, ADAMTS9, ADAMTS7, TNFRSF12A, CD93, WNT5A, SERPINF2, F2R, EMP2, HTR3B, CEL, PDIA4, SFRP1, VAMP7, CD109, ADGRF5, ERP29, MXRA8, ITGA8, CDH17, EPHA2, LTF, HBEGF, NLGN3, CSF1R, RAMP2, IGSF3, KCNA1, SDC2, NOTCH4, SDC3, FGL2, SLC1A2, PDGFA, SLC1A3, MST1R, PHB, T…	2534	257	12833	1.73409	4.11253e-05	1.91327e-05	1.87687e-05
GOTERM_CC_DIRECT	GO:0005925~focal adhesion	81	2.17158	7.79865e-08	SCARB2, ITGB1, RPL4, NRP1, YWHAB, RPL9, ACTB, ICAM1, RPS4X, PPP1CB, MRC2, CCND3, GJA1, PLAU, CAPN5, CAPN2, ANXA6, CPNE3, PGM5, CAPN1, GIT1, YWHAG, TGM2, PDCD6IP, TPM4, ITGA2, ANXA5, NME2, KIF23, RHOB, DNM2, ENAH, ITGA8, CDC42EP1, MYH9, ITGA6, LCP1, ITGA5, PFN1, AJUBA, ARF6, EPHA2, ENG, ASAP3, NEXN, PIK3R2, IQGAP1, THY1, HACD3, ADD1, CORO1B, CNN3, SLC9A1, PDLIM2, GRK5, FLRT2, TSPAN9, FLRT3, FLRT1,…	2534	232	12833	1.76815	5.73964e-05	1.91327e-05	1.87687e-05
GOTERM_BP_DIRECT	GO:0001525~angiogenesis	42	1.12601	1.27017e-07	GPI, NRP1, ENPEP, RAMP2, ROBO4, SERPINE1, UBP1, TGFA, THY1, FGF1, HS6ST1, RASIP1, TMEM100, ADGRG1, SRPX2, HEY1, PROK2, VHL, EPHB2, WASF2, EPHB3, MED1, ANGPT4, ANGPT2, FZD5, NOS3, VEGFB, EIF2AK3, WNT7A, VASH1, PGF, VEGFA, EFNA1, NOV, LEP, MYH9, ACKR3, ANGPTL4, PLCD3, RAMP1, FGFR1, ENG	2259	94	11368	2.24848	0.000615587	0.000381038	0.00038041
GOTERM_BP_DIRECT	GO:0045766~positive regulation of angiogenesis	33	0.884718	1.57194e-07	ECM1, RAMP2, C5AR1, SERPINE1, GATA6, ADM, FGF1, THBS1, AQP1, HYAL1, KDR, C3AR1, PLCG1, CD34, CCBE1, ANGPT4, PTGIS, NOS3, ERAP1, WNT5A, GDF2, VEGFB, PRKCA, PGF, RHOB, VEGFA, PDCL3, SFRP2, LRG1, CHI3L1, TEK, EPHA1, ENG	2259	66	11368	2.51616	0.000761787	0.000381038	0.00038041
GOTERM_CC_DIRECT	GO:0009897~external side of plasma membrane	49	1.31367	2.3505e-07	ITGB1, CD40, B4GALT1, ITGB3, ECE1, CD3E, ANTXR2, TNF, ICAM1, SERPINA5, AMOT, SPN, CCR7, CD34, ICOSLG, CHRNB2, DNAI2, FCER1G, ITGA2, ANXA5, GFRA3, TGFBR3, CD200R1, CD8B, KIT, ITGA6, CD48, ITGA5, ABCG1, ENG, ENPEP, TNFRSF11A, THBS1, GPC4, LDLR, IL12RB2, CCR1, ACE, VCAM1, TNFRSF9, MCAM, IL31RA, P2RX7, CXCL10, CXCL12, CD5, IL2RA, IL7R, CD244	2534	120	12833	2.06793	0.000172982	4.32492e-05	4.24266e-05
GOTERM_CC_DIRECT	GO:0005911~cell-cell junction	41	1.0992	9.20858e-07	PTPRU, SH3KBP1, CTNND1, PTPRJ, LIN7A, IQGAP1, PTPRK, CD3E, PKD2, LIN7C, TMEM47, RAP1B, CDH5, GJA1, FLRT2, GPA33, FLRT3, FLRT1, NPHP1, EPB41L3, CSK, PLCG1, WASF2, CD53, PRKCH, KIRREL, FZD4, P2RX7, CLDN5, AHI1, MYO1E, PIKFYVE, PTK7, KIT, FAT1, ITGA5, TEK, AJUBA, LAT, NECTIN2, LIMS1	2534	97	12833	2.14059	0.000677522	0.00013555	0.000132972
GOTERM_CC_DIRECT	GO:0005578~proteinaceous extracellular matrix	53	1.42091	1.90901e-06	COL16A1, WNT2B, SPARC, OLFML2A, FGF1, ADAMTS4, ADAMTS5, ADAMTS2, TIMP3, ADAMTS8, ADAMTS9, TIMP4, ADAMTS7, CCBE1, VWF, WNT5A, OMD, ASPN, TGFBR3, MMP11, SFRP1, LOX, NOV, CRISPLD2, COL4A1, COL6A2, GFOD2, COL6A3, ANGPTL4, FBN2, PAPLN, DPT, GLG1, ADAMTS16, ADAMTS15, ADAMTS14, RELN, SPOCK2, GPC1, SPOCK3, GPC4, SLIT2, GPC6, WNT2, TGFB1, LUM, AMBN, WNT7A, COL1A2, COL5A1, COL5A2, FMOD, FBN1	2534	142	12833	1.89021	0.00140405	0.000234172	0.000229718
GOTERM_BP_DIRECT	GO:0007411~axon guidance	32	0.857909	5.92049e-06	CSF1R, NRP1, PTPRO, ARX, EFNA4, ROBO1, GLI2, RELN, FLRT2, KIF5C, FLRT3, DPYSL5, KIF5B, DVL1, MYH10, NEO1, ATOH1, EPHA5, NGFR, SMAD4, TGFB2, SEMA6A, EPHA8, ANK3, VAX1, EFNA1, TTC8, EFNA3, EFNA2, CXCL12, B4GAT1, KIF26B	2259	72	11368	2.23658	0.0282946	0.00956752	0.00955173
GOTERM_BP_DIRECT	GO:0030199~collagen fibril organization	15	0.402145	1.89369e-05	TGFB2, LUM, COL11A1, SERPINF2, DPT, PLOD3, MMP11, ADAMTS2, COL3A1, ADAMTS14, SFRP2, LOX, COL5A1, COL5A2, FMOD	2259	23	11368	3.28194	0.0877188	0.0229515	0.0229137
GOTERM_BP_DIRECT	GO:0030335~positive regulation of cell migration	33	0.884718	2.62535e-05	SEMA5A, CSF1R, LRRC15, ONECUT1, LEF1, PDGFA, FGF1, PODXL, PLAU, GPER1, ZNF703, PDGFC, CPNE3, STX4, LYN, ACVR1, EDN1, TGFB1, NTRK3, ARHGEF39, SEMA4C, F2R, RDX, LAMB1, RHOD, DAB2, CXCL12, RUFY3, F2RL1, ROR2, EPHA1, LGR6, FERMT3	2259	80	11368	2.07583	0.119512	0.0254554	0.0254134
GOTERM_BP_DIRECT	GO:0000122~negative regulation of transcription from RNA polymerase II promoter	93	2.4933	3.6826e-05	FOXA1, ZNF496, LDB1, GFI1, WWC2, SIX1, TCF21, PRDM1, TFCP2L1, TNF, IRF2BPL, GLI2, EDNRB, KAT5, TRIM29, SALL4, SUFU, MYB, KMT5A, TRIM27, SOX9, LMCD1, KLF11, MED1, OSR2, EDN1, TSC22D3, USP2, SOX11, HIC1, ETV6, FOXP1, NCOR2, EID1, RIPPLY3, ZEB2, SMO, RFX5, ERF, TXNIP, HCLS1, TAGLN3, AJUBA, TP53, HOMEZ, CEBPA, NFIX, LEF1, GATA6, ZBTB1, TWIST1, PHB, CXXC5, AURKB, GLIS2, DLL4, GSC, TDG, NRIP1, TPR, E2F…	2259	315	11368	1.48573	0.163506	0.0297554	0.0297063
GOTERM_CC_DIRECT	GO:0005737~cytoplasm	491	13.1635	5.27628e-05	RPL5, STMN2, DCAF7, RRP8, GLE1, GJA1, DPYSL5, PPP4R4, NAMPT, PIP4K2A, AKT1, IER2, SOX11, SOX10, ARMC1, AR, MTAP, DAAM1, RUFY3, TXNIP, HOXB2, HOXB7, GTSF1, ZNF395, ENPEP, CDCA2, CDCA5, OAZ1, LDHC, PRDX2, FLRT2, FLRT3, EPB41L2, PDGFC, FLRT1, EPB41L3, BLOC1S3, MCMBP, NRBF2, HEXIM1, NFE2, FZD3, AFAP1L1, JUP, ST13, RDX, LNPEP, UPF3A, PRDX6, NR0B2, ELL2, PBX1, MLLT11, SETX, BHMT, NMT1, CPEB3, CPEB2, GP…	2534	2145	12833	1.15925	0.03809	0.00554763	0.0054421
GOTERM_BP_DIRECT	GO:0051965~positive regulation of synapse assembly	19	0.509383	7.78622e-05	CLSTN2, LRRN3, NTRK3, LRTM2, AMIGO1, TPBG, AMIGO2, IL1RAP, CUX2, SRPX2, FLRT2, SLITRK1, FLRT3, FLRT1, SLITRK3, LRRN1, EPHB2, CBLN2, EPHB3	2259	37	11368	2.58416	0.31442	0.0533854	0.0532973
GOTERM_MF_DIRECT	GO:0004872~receptor activity	28	0.75067	8.56565e-05	SCARB2, ITGB1, NLGN3, CD40, ITGB5, ITGB3, NOTCH4, ANTXR2, AMOT, LOC100624109, NEO1, MED1, CADM3, CADM4, PAQR4, CADM2, TNFRSF9, CD180, SIGMAR1, CEL, EDAR, CD200R1, CD48, TLR5, NECTIN2, CD244, CD200, NECTIN1	2112	69	11048	2.12275	0.109358	0.115808	0.115808
GOTERM_BP_DIRECT	GO:0001701~in utero embryonic development	43	1.15282	8.80947e-05	ITGB1, GPI, PTPRR, GATA6, TWIST1, PLOD3, ADAR, YBX3, ADD1, GLI2, AMOT, TMEM100, GJA1, KIF3A, ZMIZ1, MAN2A1, TCTN1, PLCG1, MSX1, MYH10, SLC39A1, WDTC1, ACVR1, SMAD2, SMAD4, EDN1, SMAD3, NOS3, PTCH1, PCGF2, SOX10, TANC2, FOXP1, MIB1, COPS3, AR, MYO1E, KAT2A, SMO, HAND2, NMT1, MYH9, FGFR1	2259	121	11368	1.78834	0.347603	0.0533854	0.0532973
GOTERM_BP_DIRECT	GO:0090263~positive regulation of canonical Wnt signaling pathway	20	0.536193	0.000169123	AMER1, LOC100523244, WNT2B, TNKS, SRC, LRRK2, DIXDC1, XIAP, WNT7A, CCAR2, LRP6, SFRP1, SFRP2, TNKS2, DVL1, DVL2, ROR2, WNT2, LGR4, ZBED3	2259	42	11368	2.39634	0.559559	0.0911011	0.0909508
GOTERM_BP_DIRECT	GO:0007229~integrin-mediated signaling pathway	22	0.589812	0.000281141	ITGB1, FCER1G, ITGB5, SRC, ITGB3, RCC2, ITGA2, PLEK, NME2, APOA1, PTPN11, PRAM1, FUT8, COL3A1, ITGA11, ITGA8, ITGA6, ITGB1BP1, ITGA5, CDH17, LAT, FERMT3	2259	50	11368	2.21422	0.74415	0.130013	0.129798
GOTERM_BP_DIRECT	GO:0030308~negative regulation of cell growth	28	0.75067	0.000294996	CDKN1B, DDX3X, EI24, PTPRJ, PHB, CDKN2AIP, CCAR2, GJA1, STK11, HYAL1, ENPP1, DACT3, SLIT2, RBBP7, MSX1, CDKN2D, SMAD4, TGFB2, SMAD3, TGFB1, GDF2, SFRP1, SFRP2, NOV, BCL2, CRLF3, TP53, FBP1	2259	71	11368	1.98458	0.760776	0.130013	0.129798
GOTERM_CC_DIRECT	GO:0045177~apical part of cell	18	0.482574	0.000403318	ACVR1, VCAM1, HOMER1, C5AR1, USH1C, VASH1, AQP1, EDAR, EPB41L4B, VAMP7, FAP, ADGRF5, DVL2, ITGA8, DCHS1, REEP6, LDLR, CRB3	2534	38	12833	2.39889	0.256883	0.0371053	0.0363995
GOTERM_BP_DIRECT	GO:0048008~platelet-derived growth factor receptor signaling pathway	11	0.294906	0.000460227	NRP1, MYO1E, SGPL1, SRC, ITGB3, PDGFC, TXNIP, PDGFA, PTPRJ, PTPN11, IQGAP1	2259	17	11368	3.2562	0.892654	0.185932	0.185625
GOTERM_CC_DIRECT	GO:0000790~nuclear chromatin	37	0.991957	0.000480092	LDB1, LOC100158121, SRF, CDCA5, ACTB, CCAR2, IPO4, CHAF1B, LOC100621538, EME1, RBBP4, NRIP1, E2F1, DPF2, MCMBP, MTA2, SMAD2, KLHDC3, CBX7, SMAD4, SMAD3, LOC100624295, BUD31, DDX11, HYPM, APTX, AR, NASP, POLR3D, HAND2, UBE2U, LOC100153329, MXD1, TP53, MIXL1, ASF1A, ASF1B	2534	107	12833	1.75122	0.297726	0.0392608	0.038514
GOTERM_CC_DIRECT	GO:0005783~endoplasmic reticulum	98	2.62735	0.000590037	SLC27A1, ATP8A1, UBXN2A, PLOD3, PKD2L1, TXNDC12, PLOD1, CLGN, GJA1, CREB3L1, CREB3L2, KDR, TGM2, RSAD2, ANGEL1, P3H2, ALG2, PRKCA, VASH1, ALG1, SHISA2, TEX2, PDIA4, ALDH3A2, ALDH3A1, TMEM259, ERP29, TP53, CDS1, UBIAD1, SET, KLHL14, ABCB6, SAR1A, THY1, UBE2J2, SLC9A1, APH1A, SGPL1, HMOX1, INPP5K, APOE, B3GALNT2, PRNP, VCAM1, TMEM132A, DHCR24, ERLIN2, TMEM98, SRPX, ADPGK, LRRK2, MOGAT1, PCSK9, SNX1…	2534	362	12833	1.37101	0.352344	0.0434166	0.0425908
GOTERM_MF_DIRECT	GO:0044212~transcription regulatory region DNA binding	32	0.857909	0.000630183	FOXA1, KMT2D, GFI1, ARRB1, PHB, TNF, IKZF3, BASP1, RBBP5, TBX21, SALL4, MYB, TBL1X, TAF9B, SOX7, ZNF541, KLF11, EGR2, CBX4, MTERF2, WNT5A, ARID5A, KLF15, SOX10, KLF17, AR, REST, ZNF536, TAF7, TP53, FOXA3, TAF2	2112	92	11048	1.8195	0.573557	0.426004	0.426004
GOTERM_CC_DIRECT	GO:0005769~early endosome	34	0.911528	0.00064889	NRP1, RAB5B, RAB5C, TGFBRAP1, SNX12, PCSK9, FAM109A, PHB, RAB22A, HSPD1, LRP6, EEA1, PRDX3, GPER1, LIPG, STX6, ANKFY1, LDLRAP1, LDLR, WASF2, KIAA0319, TBC1D16, VPS18, VCAM1, FZD5, MMGT1, F2R, RHOB, EHD1, LOC100520329, F2RL1, SIGLEC1, ATP6V0D1, VPS28	2534	97	12833	1.77512	0.379815	0.0434166	0.0425908
GOTERM_BP_DIRECT	GO:0045944~positive regulation of transcription from RNA polymerase II promoter	115	3.08311	0.00069584	CCNK, AHR, FGF1, NR3C1, TNF, IKZF3, CHCHD2, KAT5, ZMIZ1, SALL4, CREB3L1, MYB, NAMPT, SOX9, HMGN3, ACVR1, MED1, SERPINF2, WNT5A, EBF4, SOX10, FOXP1, PYGO1, AR, SFRP2, MYCN, SMO, TP53, KMT2D, TNKS, GATA6, SUPT4H1, TWIST1, PIK3R2, FOXO4, FOXO1, SLC9A1, ATXN7, WNT2, PPARGC1B, ZBTB7C, ZBED3, BCL9L, STAT5A, STAT5B, SMAD4, EGR2, TGFB1, JAG1, SMAD3, FZD5, VDR, GDF2, PBX2, NFKB2, AHI1, RNF222, REL, HOXD9,…	2259	436	11368	1.32733	0.965768	0.241412	0.241013
GOTERM_BP_DIRECT	GO:0000187~activation of MAPK activity	17	0.455764	0.000697146	NTRK3, F2R, TGFA, PTPN11, FGF1, TNF, THBS1, SOD1, EFNA1, P2RX7, GRM4, KIT, ERP29, PROK2, PLCE1, F2RL1, AVPI1	2259	36	11368	2.37637	0.965985	0.241412	0.241013
GOTERM_CC_DIRECT	GO:0031012~extracellular matrix	32	0.857909	0.000736626	FBN2, ECM1, COL14A1, SERPINE1, DPT, LTBP3, AEBP1, THBS1, LOXL1, MMP25, CHADL, IGFBP7, NDP, APOE, LMCD1, SBSPON, TGFB2, JUP, VWF, MMP2, TUBB, MMP8, SOD3, SOD1, TGFBR3, PKM, MMP16, MMP15, MGP, COL8A2, MMP19, PRTN3	2534	90	12833	1.80065	0.418623	0.0447547	0.0439034
GOTERM_CC_DIRECT	GO:0002102~podosome	8	0.214477	0.000790504	SCIN, VCAM1, SH3PXD2A, TPM4, SH3PXD2B, LPXN, LCP1, FERMT3	2534	10	12833	4.05146	0.441243	0.0447547	0.0439034
GOTERM_BP_DIRECT	GO:0043588~skin development	12	0.321716	0.000901939	ADAMTS2, COL3A1, WDR48, ABCB6, COL5A1, JUP, SUFU, ARRDC3, COL5A2, DACT2, ITGA6, DHCR24	2259	21	11368	2.87561	0.987406	0.291507	0.291026
GOTERM_BP_DIRECT	GO:0090190~positive regulation of branching involved in ureteric bud morphogenesis	9	0.241287	0.00117911	WNT2B, SIX4, SMO, LHX1, SIX1, AGTR2, SOX9, HOXB7, LGR4	2259	13	11368	3.48391	0.996719	0.3177	0.317176
GOTERM_BP_DIRECT	GO:0017015~regulation of transforming growth factor beta receptor signaling pathway	7	0.187668	0.00117958	SMAD2, TGFB1, SMAD3, ZNF703, SOX11, NREP, ENG	2259	8	11368	4.40328	0.996727	0.3177	0.317176
GOTERM_BP_DIRECT	GO:0033628~regulation of cell adhesion mediated by integrin	7	0.187668	0.00117958	LYN, EFNA1, EPHA8, PLAU, LPXN, ITGB1BP1, EPHA2	2259	8	11368	4.40328	0.996727	0.3177	0.317176
GOTERM_CC_DIRECT	GO:0001726~ruffle	17	0.455764	0.00132524	TNFRSF12A, RDX, ASAP3, NME2, IQGAP1, AMOT, MKLN1, RINL, PODXL, FSCN1, MYH9, INPP5K, ITGB1BP1, LCP1, PLCG1, WASF2, ARF6	2534	38	12833	2.26562	0.623194	0.0662277	0.0649679
GOTERM_BP_DIRECT	GO:0034446~substrate adhesion-dependent cell spreading	14	0.375335	0.00133941	FZD4, SRC, FZD7, FN1, LAMB1, PARVA, ANTXR1, EFNA1, ITGA8, RADIL, TEK, EPHA1, EPHB3, FERMT3	2259	28	11368	2.51616	0.998493	0.341762	0.341198
GOTERM_CC_DIRECT	GO:0014704~intercalated disc	13	0.348525	0.00134975	DSP, ITGB1, CAMK2D, JUP, KCNA5, ANK3, GJA1, CAPZB, TMEM65, PKP2, CTNNA1, PGM5, SCN1B	2534	25	12833	2.63345	0.629939	0.0662277	0.0649679
GOTERM_BP_DIRECT	GO:0051259~protein oligomerization	13	0.348525	0.00142797	CAMK2D, STOML2, CAV2, SLC9A1, P2RX7, GRHPR, AR, PFKL, WDCP, IRAK1, ZNHIT6, DVL2, TEK	2259	25	11368	2.6168	0.99902	0.346139	0.345568
GOTERM_BP_DIRECT	GO:0043534~blood vessel endothelial cell migration	6	0.160858	0.00154303	SCARB1, APOA1, MYH9, EMP2, VHL, AMOT	2259	6	11368	5.03232	0.999439	0.35622	0.355632
GOTERM_BP_DIRECT	GO:0010628~positive regulation of gene expression	37	0.991957	0.00165008	KDM5B, MYLK2, RAMP2, ITGB3, ARX, CD3E, LRRC32, PPM1F, DLL4, CNN2, EPB41L4B, GJA1, CUX2, GPER1, LDLR, CD34, STOX1, MED1, TGFB2, TGFB1, NTRK3, RDX, FN1, RAB27A, MSN, ANK2, SOX11, AZU1, POU3F1, NR0B2, P2RX7, EDAR, ID2, KIT, ERP29, IL7R, LIMS1	2259	113	11368	1.64775	0.999667	0.363618	0.363018
GOTERM_MF_DIRECT	GO:0003730~mRNA 3'-UTR binding	12	0.321716	0.00168092	ZFP36, BOLL, ANGEL2, FMR1, CPEB3, YBX3, RBM24, CPEB2, ZFP36L2, PUM2, ZFP36L1	2112	23	11048	2.72925	0.897153	0.757534	0.757534
GOTERM_CC_DIRECT	GO:0048471~perinuclear region of cytoplasm	71	1.90349	0.00183809	ITGB1, EIF4A2, RAB3B, YWHAB, FMR1, STMN2, PCSK9, ECE1, PHEX, TMEM100, SEPT9, STBD1, GPER1, ANXA6, ATP7A, ABCD1, CD34, PPP1R16B, NANOS2, USP2, ANGEL1, ALG2, VAMP8, VAMP7, OAS2, MCM3, CHI3L1, RAPGEF2, ITGB1BP1, OBSL1, PAFAH1B1, SET, SRC, USO1, ATP2C2, AIF1, CORO1B, STX10, CTIF, BAG5, TNKS2, FLRT1, STX6, HMOX1, INPP5K, STX4, S100A14, TPPP, LYN, ARFGEF1, CHGA, KIRREL, FZD5, GALNT2, CAV2, PTCH1, GALNT…	2534	256	12833	1.40456	0.741815	0.0845522	0.0829438
GOTERM_BP_DIRECT	GO:0050679~positive regulation of epithelial cell proliferation	14	0.375335	0.00199077	OSR2, WDR48, C5AR1, TGFA, FGF1, FOXP1, SFRP1, SMO, KIF3A, HYAL1, ERBB2, VHL, SOX9, STOX1	2259	29	11368	2.42939	0.999936	0.419621	0.418928
GOTERM_CC_DIRECT	GO:0043209~myelin sheath	37	0.991957	0.00208256	GPI, CNRIP1, NDUFA10, DLST, THY1, PHB, ACTB, HSPD1, SEPT8, PRDX3, TUBA1B, UCHL1, GJC2, TPPP, DLAT, LOC100522678, GLUL, YWHAG, CCT3, PDCD6IP, PDHA1, PGAM1, RDX, MSN, SOD2, SOD1, GNAO1, EHD1, PKM, BCL2, NDUFS1, VDAC1, GNB5, TAGLN3, DLD, CRYAB, ARF6	2534	115	12833	1.62939	0.784408	0.0901628	0.0884477
GOTERM_BP_DIRECT	GO:0045785~positive regulation of cell adhesion	13	0.348525	0.00217719	LDB1, TFE3, PRKCA, PIK3R2, AZU1, RHOD, EPB41L4B, ADGRG1, CXCL12, HYAL1, ERBB2, STX4, TGM2	2259	26	11368	2.51616	0.999974	0.439792	0.439066
GOTERM_CC_DIRECT	GO:0005802~trans-Golgi network	28	0.75067	0.00269675	ATP8A1, LRRK2, CLTB, FAM109A, GCC2, LOC100625134, STX10, GGA2, GPER1, KIAA1324, RAB29, INPP5K, SNX9, DENND5A, STX4, CHAC1, ATP7A, ARFGEF1, ARFGEF2, FNBP1, TRAPPC9, NMNAT2, SOD3, KLHL20, BACE1, RAB30, VAMP7, CHST2	2534	81	12833	1.75063	0.862961	0.110267	0.10817
GOTERM_BP_DIRECT	GO:0090179~planar cell polarity pathway involved in neural tube closure	7	0.187668	0.00294267	SFRP1, SFRP2, PTK7, DVL1, WNT5A, DVL2, GRHL3	2259	9	11368	3.91402	0.999999	0.570643	0.569701
GOTERM_BP_DIRECT	GO:0046777~protein autophosphorylation	30	0.80429	0.00308702	CSF1R, MYLK2, CAMK2D, LRRK2, STK11, STK33, EEF2K, GRK5, IRAK1, ERBB2, PIM1, KDR, JAK2, PAK2, EPHB4, EPHB3, MAP4K1, CDKL5, EPHA8, NEK6, EIF2AK3, MTOR, MAPKAPK3, STK24, KIT, MAPKAPK2, AAK1, TEK, EPHA1, FGFR1	2259	89	11368	1.69629	1	0.57561	0.57466
GOTERM_MF_DIRECT	GO:0017147~Wnt-protein binding	9	0.241287	0.00312166	SFRP1, FZD3, SFRP2, SMO, FZD5, FZD4, FZD7, FZD9, LRP6	2112	15	11048	3.13864	0.985405	1	1
GOTERM_BP_DIRECT	GO:0001658~branching involved in ureteric bud morphogenesis	13	0.348525	0.00321867	SMAD4, PTCH1, SIX1, TCF21, PKD2, PGF, PBX1, ADAMTS16, LHX1, BCL2, DCHS1, SOX9, GZF1	2259	27	11368	2.42297	1	0.57793	0.576977
GOTERM_CC_DIRECT	GO:0005759~mitochondrial matrix	28	0.75067	0.00327847	GCDH, ALAS2, LRRK2, NDUFA10, IBA57, ETFB, CCAR2, ATXN3, PITRM1, ACADL, GRPEL1, FDXR, ACADM, DLAT, HADH, ACADS, MCL1, PDHA1, MDH2, MTERF2, GLRX5, GOT2, SOD2, CS, GLUD1, CLPP, DLD, TP53	2534	82	12833	1.72928	0.910804	0.126997	0.124582
GOTERM_BP_DIRECT	GO:0060070~canonical Wnt signaling pathway	22	0.589812	0.0034559	PTPRU, FZD3, WNT2B, FZD5, FZD4, FZD7, WNT5A, LEF1, FZD9, DIXDC1, WNT7A, LRP6, STK11, SFRP1, SFRP2, PTK7, OTULIN, DVL1, DVL2, NDP, WNT2, BCL9L	2259	59	11368	1.87646	1	0.598364	0.597377
GOTERM_BP_DIRECT	GO:0035567~non-canonical Wnt signaling pathway	8	0.214477	0.0037273	SFRP1, FZD3, SFRP2, FZD5, FZD4, FZD7, FZD9, WNT7A	2259	12	11368	3.35488	1	0.619101	0.618079
GOTERM_BP_DIRECT	GO:0010595~positive regulation of endothelial cell migration	11	0.294906	0.00383107	BCAS3, CCBE1, ADGRA2, ATOH8, WNT5A, WNT7A, ITGB1BP1, TEK, FGF1, VEGFA, RHOB	2259	21	11368	2.63597	1	0.619101	0.618079
GOTERM_BP_DIRECT	GO:0045765~regulation of angiogenesis	10	0.268097	0.0040204	EFNA1, PLXND1, TNFRSF12A, ADGRA2, LEP, ID1, PROK2, EMP2, VASH1, TSPAN12	2259	18	11368	2.79573	1	0.628739	0.627702
GOTERM_BP_DIRECT	GO:0033627~cell adhesion mediated by integrin	6	0.160858	0.00451326	ITGB1, NOV, ITGA2, ITGA11, ITGA6, ICAM1	2259	7	11368	4.31341	1	0.663039	0.661945
GOTERM_BP_DIRECT	GO:0031529~ruffle organization	6	0.160858	0.00451326	CSF1R, PLEK, ARFIP2, CORO1B, MTOR, ARF6	2259	7	11368	4.31341	1	0.663039	0.661945
GOTERM_BP_DIRECT	GO:0006954~inflammatory response	53	1.42091	0.00519418	CD40, ECM1, IL25, IL27, CXCL13, LIPA, MMP25, HYAL1, SCN9A, CCRL2, NFKBIZ, C3AR1, CCR7, JAK2, CCR2, LOC100525396, CD180, F2R, TNFRSF1B, KIT, MAPKAPK2, CHI3L1, AGTR2, TLR6, TLR5, EPHA2, PTGER4, PXK, PTGER2, C5AR1, TNFRSF11A, PTGS2, THBS1, AIF1, PTGS1, S1PR3, CD14, CCR1, GGT5, LYN, NGFR, TGFB1, CCL22, TNFRSF9, NFKB2, P2RX7, CXCL10, CXCL11, CXCL12, IL2RA, REL, LOC100152878, LAT	2259	187	11368	1.42627	1	0.701557	0.700399
GOTERM_MF_DIRECT	GO:0042813~Wnt-activated receptor activity	9	0.241287	0.00520634	SFRP1, FZD3, SFRP2, FZD5, FZD4, RYK, FZD7, FZD9, LRP6	2112	16	11048	2.94247	0.999139	1	1
GOTERM_BP_DIRECT	GO:0032729~positive regulation of interferon-gamma production	12	0.321716	0.00521008	SASH3, FZD5, PDE4D, WNT5A, PDE4B, LTA, SLAMF6, FADD, CD3E, TNF, HSPD1, IL12RB2	2259	25	11368	2.41551	1	0.701557	0.700399
GOTERM_BP_DIRECT	GO:0055114~oxidation-reduction process	41	1.0992	0.00547886	PECR, GLRX, MSMO1, ETFB, CYP19A3, EPX, ADO, IFI30, CYP17A1, TXN2, LDHC, FOXRED2, PRDX2, SH3PXD2A, CYP11A1, SH3PXD2B, ME1, CYB5A, GPX1, GPX4, NOS3, HSD3B1, LOC100624950, CYBRD1, CYBA, PTGR1, PGD, SOD2, PRDX6, SOD1, CYP2D25, GLUD1, F8, DAO, LOX, CYP21A2, SCD, CYP2C42, GFOD2, DLD, MSRB1	2259	137	11368	1.50602	1	0.701557	0.700399
GOTERM_BP_DIRECT	GO:0006935~chemotaxis	16	0.428954	0.0055808	CCR1, LYN, XCR1, PTGDR2, C5AR1, PTAFR, AMOT, FES, CCRL2, CXCR2, C3AR1, PROK2, ACKR3, CCR7, CCR2, CMKLR1	2259	39	11368	2.06454	1	0.701557	0.700399
GOTERM_BP_DIRECT	GO:0042632~cholesterol homeostasis	14	0.375335	0.0056317	SCARB1, PCSK9, APOA1, EHD1, SOAT1, PLSCR3, NPC2, LIPG, LAMTOR1, APOE, SLC37A4, LDLRAP1, LDLR, ABCG1	2259	32	11368	2.20164	1	0.701557	0.700399
GOTERM_BP_DIRECT	GO:0001569~patterning of blood vessels	11	0.294906	0.00578842	ACVR1, DLL4, NRP1, EDN1, SFRP2, PLXND1, COL4A1, SRF, LEF1, GDF2, ENG	2259	22	11368	2.51616	1	0.701557	0.700399
GOTERM_BP_DIRECT	GO:0006635~fatty acid beta-oxidation	11	0.294906	0.00578842	HADHB, ABCD2, ACOX1, LEP, PEX5, ACADM, CROT, HADH, ABCD1, ACAT2, DECR1	2259	22	11368	2.51616	1	0.701557	0.700399
GOTERM_BP_DIRECT	GO:0035025~positive regulation of Rho protein signal transduction	7	0.187668	0.00612316	ADGRG1, COL3A1, F2R, GPR55, F2RL1, APOA1, ARRB1	2259	10	11368	3.52262	1	0.724026	0.722831
GOTERM_CC_DIRECT	GO:0019898~extrinsic component of membrane	18	0.482574	0.00634017	EPB41, RDX, SNX12, MSN, SNX10, AZU1, JAKMIP1, EHD2, EPB41L4B, SNX1, DMBT1, EPB41L2, TPR, EPB41L3, NMT1, SNX9, WDFY4, NSMAF	2534	47	12833	1.93953	0.990732	0.233318	0.22888
GOTERM_BP_DIRECT	GO:0001570~vasculogenesis	15	0.402145	0.00653186	RAMP2, FZD4, GDF2, ADM, RASIP1, ZFP36L1, AMOT, TMEM100, MYO1E, SGPL1, SMO, ZMIZ1, HEY2, ACKR3, EPHA2	2259	36	11368	2.0968	1	0.753963	0.752719
GOTERM_BP_DIRECT	GO:0043087~regulation of GTPase activity	12	0.321716	0.0074342	SYDE2, EPHA5, ARHGAP1, ITGB1BP1, IQGAP1, IQGAP2, AJUBA, RASIP1, MTOR, EPHB3, SOD1, PAFAH1B1	2259	26	11368	2.32261	1	0.83813	0.836747
GOTERM_BP_DIRECT	GO:0001666~response to hypoxia	20	0.536193	0.00760679	CHRNB2, EGLN3, SMAD4, EDN1, TGFB2, ALAS2, SMAD3, MMP2, SRF, VEGFB, PLOD1, HIF3A, SOD3, PGF, VEGFA, P2RX3, PLAU, UCP2, AJUBA, CRYAB	2259	55	11368	1.82993	1	0.83813	0.836747
GOTERM_BP_DIRECT	GO:0007219~Notch signaling pathway	21	0.563003	0.00792379	FOXA1, ANGPT4, CEBPA, CDKN1B, NOTCH4, ONECUT1, KCNA5, NR0B2, MIB1, TBX2, CDH6, TMEM100, APH1A, HEY1, IL2RA, HEY2, S1PR3, SOX9, ZNF423, TIMP4, ATOH1	2259	59	11368	1.79116	1	0.850135	0.848732
GOTERM_BP_DIRECT	GO:0048565~digestive tract development	11	0.294906	0.00844457	COL3A1, CCKBR, KIT, PDGFC, GATA6, CLDN18, GATA5, ITGA6, DCHS1, MIXL1, LGR4	2259	23	11368	2.40676	1	0.850135	0.848732
GOTERM_BP_DIRECT	GO:0045893~positive regulation of transcription, DNA-templated	54	1.44772	0.00874728	ZNF496, RNF10, DDX3X, RNF14, SIX1, RORB, ETS2, LYL1, MYB, KAT8, CD38, SOX7, YWHAH, DDX17, TFE3, F2R, SOX11, POU3F1, SOX10, AR, SFRP1, WAC, TFAM, ROR2, AGTR2, MYRF, PHB, TP53INP2, TBX21, DVL1, ATOH8, DVL2, INPP5K, E2F3, NDP, VHL, ZNF423, NFE2, EGR2, ZFHX3, TGFB1, NEK4, FZD4, PTCH1, FZD7, FOXN4, NR1D2, NR2F2, FOXN3, MLLT11, DAB2, ID2, LHX1, LGR4	2259	196	11368	1.38645	1	0.850135	0.848732
GOTERM_MF_DIRECT	GO:0008201~heparin binding	26	0.697051	0.00879327	PTN, CXCL13, THBS2, FGF1, THBS1, ADAMTS15, ADAMTS5, ADGRG1, APOE, SLIT2, PLA2G2D, PTCH1, AZU1, VEGFA, TGFBR3, CXCL10, SFRP1, CXCL11, COL5A1, NOV, CRISPLD2, FMOD, LTF, FGFR1, FBN1, HBEGF	2112	82	11048	1.65863	0.999993	1	1
GOTERM_CC_DIRECT	GO:0005739~mitochondrion	163	4.36997	0.00942453	PECR, ISCA2, ALDH1L1, MTCH2, OSGEPL1, PARS2, RAB3D, CPOX, NR3C1, ALDH1L2, YARS2, IFIT3, TXN2, TMEM143, ALKBH3, GJA1, STK11, COMTD1, CHCHD2, AKR7A2, RPS6KA6, C13H21ORF33, FDXR, CAPN1, GLUL, CHCHD1, TGM2, PDHX, ADPRHL2, GPT2, RSAD1, BOLA1, PRKCA, HOGA1, HCFC1, ARMC1, ERN1, RAB35, GPD1, ADAM12, SUCLG2, TP53, ABCG1, RAI14, GCDH, LOC100524554, FECH, DIABLO, HACD3, ACACB, ACAT2, ADH5, PRDX3, BAG5, PITR…	2534	695	12833	1.18775	0.99906	0.330307	0.324024
GOTERM_BP_DIRECT	GO:0051897~positive regulation of protein kinase B signaling	16	0.428954	0.00946516	TGFB1, SRC, PDGFA, PTPRJ, MST1R, ARRB2, TNF, THBS1, PIK3R5, LEP, CHI3L1, HCLS1, ITGB1BP1, TEK, STOX1, HBEGF	2259	41	11368	1.96383	1	0.850135	0.848732
GOTERM_BP_DIRECT	GO:0035987~endodermal cell differentiation	10	0.268097	0.00947424	COL4A2, MMP15, COL11A1, COL7A1, MMP2, FN1, LAMB1, ITGA5, MMP8, MIXL1	2259	20	11368	2.51616	1	0.850135	0.848732
GOTERM_BP_DIRECT	GO:0048873~homeostasis of number of cells within a tissue	10	0.268097	0.00947424	P2RX7, SASH3, FH, SMO, IL7, F2R, BCL2, PTPN11, LIPA, ADD1	2259	20	11368	2.51616	1	0.850135	0.848732
GOTERM_BP_DIRECT	GO:0086091~regulation of heart rate by cardiac conduction	10	0.268097	0.00947424	DSP, KCNE1, JUP, KCNE5, CACNA2D1, PKP2, KCNA5, ANK2, SCN1B, KCNJ2	2259	20	11368	2.51616	1	0.850135	0.848732
GOTERM_BP_DIRECT	GO:0045909~positive regulation of vasodilation	6	0.160858	0.0100694	SCPEP1, PTGIS, NOS3, F2R, F2RL1, AGTR2	2259	8	11368	3.77424	1	0.850135	0.848732
GOTERM_BP_DIRECT	GO:1903827~regulation of cellular protein localization	6	0.160858	0.0100694	LOC100523244, PARP1, DVL1, WNT5A, STX6, VHL	2259	8	11368	3.77424	1	0.850135	0.848732
GOTERM_BP_DIRECT	GO:0035924~cellular response to vascular endothelial growth factor stimulus	6	0.160858	0.0100694	DLL4, ERN1, RAMP2, EGR3, MAPKAPK2, ITGB1BP1	2259	8	11368	3.77424	1	0.850135	0.848732
GOTERM_BP_DIRECT	GO:0030879~mammary gland development	6	0.160858	0.0100694	STAT5A, B4GALT1, NOTCH4, LEF1, SOX9, HOXD9	2259	8	11368	3.77424	1	0.850135	0.848732
GOTERM_CC_DIRECT	GO:0005615~extracellular space	177	4.74531	0.0101557	SPARC, SERPINE1, DEFB1, CXCL13, FGF1, TNF, ENO3, SOGA1, TSKU, GLDN, ICAM1, GLE1, PLAU, LAMP2, LIPG, NAMPT, TNFSF10, ENPP1, CCBE1, SPINK2, LOC100525396, IGFBP2, SERPINF2, OMD, WNT5A, VASH1, PGF, ALDH3A1, SFRP1, SFRP2, LOX, CD109, SERPING1, PRTN3, CES3, DHH, PDGFA, TGFA, DPT, AEBP1, MTMR4, TTBK2, ADAMTS15, FLRT2, PODXL, MAN2A1, FLRT3, PDGFC, FLRT1, IGFBP7, NDP, WNT2, PLTP, CPA5, TGFB2, ACE, TGFB1, …	2534	762	12833	1.17636	0.999454	0.339754	0.333291
GOTERM_BP_DIRECT	GO:0010718~positive regulation of epithelial to mesenchymal transition	9	0.241287	0.0104289	SMAD2, SMAD4, TGFB2, DAB2, TGFB1, SMAD3, LEF1, ZNF703, BCL9L	2259	17	11368	2.66417	1	0.850135	0.848732
GOTERM_BP_DIRECT	GO:0033539~fatty acid beta-oxidation using acyl-CoA dehydrogenase	9	0.241287	0.0104289	GCDH, ACADL, ACOX1, ACAD9, ETFB, ACOX3, ACADM, ACADS, ACADSB	2259	17	11368	2.66417	1	0.850135	0.848732
GOTERM_CC_DIRECT	GO:0042613~MHC class II protein complex	7	0.187668	0.0108791	SLA-DRA, SLA-DQB1, SLA-DRB1, SLA, SLA-DMB, SLA-DOB, SLA-DOA	2534	11	12833	3.22275	0.999681	0.34813	0.341508
GOTERM_MF_DIRECT	GO:0004871~signal transducer activity	29	0.77748	0.0110503	SLC35B2, ECM1, SLC44A2, IRS1, IRS4, CXXC5, GNAI2, GNA14, GJA1, GNG2, SUFU, PLCE1, HMOX1, STAT6, PLCG1, SH2B3, STAT5A, STAT5B, JUP, PLK2, STAT2, NEK6, GNAO1, PLCB3, MAPKAPK3, MAPKAPK2, PLCH2, PLCD3	2112	96	11048	1.58022	1	1	1
GOTERM_BP_DIRECT	GO:0061028~establishment of endothelial barrier	8	0.214477	0.0111268	RAP1B, PPP1R16B, CLDN5, PDE4D, RDX, F2RL1, MSN, ICAM1	2259	14	11368	2.87561	1	0.850135	0.848732
GOTERM_BP_DIRECT	GO:0006335~DNA replication-dependent nucleosome assembly	8	0.214477	0.0111268	CHAF1B, RBBP4, NASP, LOC106504121, ASF1A, IPO4, HIST1H3E, ASF1B	2259	14	11368	2.87561	1	0.850135	0.848732
GOTERM_BP_DIRECT	GO:0090103~cochlea morphogenesis	8	0.214477	0.0111268	PTK7, DVL1, WNT5A, DVL2, SIX1, GRHL3, SOX9, GLI2	2259	14	11368	2.87561	1	0.850135	0.848732
GOTERM_BP_DIRECT	GO:0006979~response to oxidative stress	19	0.509383	0.0111981	NQO1, PRNP, GPX1, GPX4, GPX3, OGG1, IDH1, GPX7, DHCR24, EPX, PTGS2, ATOX1, PTGS1, HMOX1, TXNIP, APOE, GCLM, DGKK, MSRB1	2259	53	11368	1.80404	1	0.850135	0.848732
GOTERM_BP_DIRECT	GO:0002042~cell migration involved in sprouting angiogenesis	7	0.187668	0.0112229	ITGB1, NRP1, EGR3, SRF, SLIT2, EPHB4, VEGFA	2259	11	11368	3.20238	1	0.850135	0.848732
GOTERM_BP_DIRECT	GO:0060037~pharyngeal system development	7	0.187668	0.0112229	ACVR1, RIPPLY3, SIX4, PTCH1, SIX1, ECE1, NKX3-1	2259	11	11368	3.20238	1	0.850135	0.848732
GOTERM_BP_DIRECT	GO:0051894~positive regulation of focal adhesion assembly	7	0.187668	0.0112229	KDR, PTPRJ, ITGB1BP1, TEK, PPM1F, VEGFA, LIMS1	2259	11	11368	3.20238	1	0.850135	0.848732
GOTERM_BP_DIRECT	GO:0032496~response to lipopolysaccharide	24	0.643432	0.0121822	PTGER4, OTUD5, NGFR, CD40, KCNJ8, LOC100525396, PTGER2, TNFRSF9, SLC11A1, F2R, TNFRSF11A, TNFRSF1B, CXCL13, ADH5, PRDX3, P2RX7, CXCL10, CXCL11, MAPKAPK3, CCR7, S100A14, TRIB1, IFNAR1, IL12RB2	2259	73	11368	1.65446	1	0.908608	0.907109
GOTERM_MF_DIRECT	GO:0015485~cholesterol binding	11	0.294906	0.0125696	OSBPL7, STAR, OSBPL5, SOAT1, NPC2, PTCH1, ANXA6, APOA1, SYP, ERLIN2, APOE	2112	25	11048	2.30167	1	1	1
GOTERM_BP_DIRECT	GO:0005975~carbohydrate metabolic process	32	0.857909	0.0130249	B4GALT2, ADPGK, GBE1, HHIP, GBA, HEXA, SLC3A1, GLT6D1, SLC3A2, FUT1, LDHC, HYAL1, PGM2, PGM5, PGLS, CHST7, B3GAT3, MDH2, GFPT2, B3GAT1, GFPT1, PGM2L1, MGAT4C, CS, GALC, SHPK, CHI3L1, GPD1L, LCT, B4GALT6, CHST2, B4GALT5	2259	106	11368	1.51919	1	0.956735	0.955157
GOTERM_CC_DIRECT	GO:0005743~mitochondrial inner membrane	42	1.12601	0.0131036	MTCH2, ALAS2, STOML2, MTFP1, ABCB6, ABCB7, SRC, LRRK2, AK2, MPV17L2, PHB, PHB2, LETM2, HSPD1, CYP11A1, NNT, UCP2, FDXR, SLC25A20, HADH, RHBDL2, LOC100522678, LOC100524239, LOC100525876, GSTK1, RSAD2, GOT2, SDHC, SOD2, LETM1, SLC25A16, ALDH3A2, HADHB, GLUD1, SLC25A15, GATM, GPAM, CHDH, VDAC1, SFXN1, OCIAD2, SFXN5	2534	149	12833	1.42753	0.999939	0.401845	0.394201
GOTERM_BP_DIRECT	GO:0007179~transforming growth factor beta receptor signaling pathway	14	0.375335	0.0132754	ACVR1, SMAD2, SMAD4, TGFB2, SMAD3, TGFB1, SRC, PTPRK, ARRB2, MTMR4, TGFBR3, FUT8, COL3A1, ENG	2259	35	11368	2.01293	1	0.960581	0.958996
GOTERM_BP_DIRECT	GO:0007157~heterophilic cell-cell adhesion via plasma membrane cell adhesion molecules	12	0.321716	0.0140234	CD164, CADM3, TENM2, VCAM1, CADM4, CADM2, DCHS1, ITGA5, SCARF2, CD200, NECTIN2, NECTIN1	2259	28	11368	2.15671	1	0.999784	0.998134
GOTERM_MF_DIRECT	GO:0004714~transmembrane receptor protein tyrosine kinase activity	8	0.214477	0.0140534	CSF1R, FLT3, NTRK3, ERBB2, KIT, NPTN, MST1R, EGFR	2112	15	11048	2.7899	1	1	1
GOTERM_CC_DIRECT	GO:0005901~caveola	13	0.348525	0.0149936	SCARB1, PTGIS, CAV2, NOS3, IRS1, SRC, PTCH1, LRRK2, F2R, EMP2, LRP6, EHD2, SMO	2534	32	12833	2.05738	0.999985	0.441412	0.433015
GOTERM_BP_DIRECT	GO:0050900~leukocyte migration	9	0.241287	0.0155557	B4GALT1, PODXL, C5AR1, C3AR1, F2RL1, MSN, ITGA6, CD34, ICAM1	2259	18	11368	2.51616	1	1	0.998556
GOTERM_BP_DIRECT	GO:0030866~cortical actin cytoskeleton organization	9	0.241287	0.0155557	EHD2, FMNL1, EPB41, EPB41L2, PLEK, EPB41L3, TNF, RHOQ, ARF6	2259	18	11368	2.51616	1	1	0.998556
GOTERM_BP_DIRECT	GO:0007507~heart development	28	0.75067	0.0161774	RAMP2, GATA6, GATA5, ECE1, ADM, ROBO1, ZFP36L1, GLI2, GYS1, GJA1, SH3PXD2B, XIRP1, NKX3-1, PSKH1, HEXIM1, TGFB2, EDN1, KCNJ8, NTRK3, FOXL1, SOD2, RIPPLY3, COL3A1, LOX, ID1, RBM20, MIXL1, FBN1	2259	91	11368	1.5484	1	1	0.998556
GOTERM_BP_DIRECT	GO:0050921~positive regulation of chemotaxis	5	0.134048	0.0165154	TGFB1, F2RL1, STX4, THBS1, PPM1F	2259	6	11368	4.1936	1	1	0.998556
GOTERM_BP_DIRECT	GO:0021537~telencephalon development	5	0.134048	0.0165154	KAT2A, RFX4, LHX1, TCTN1, SLC1A2	2259	6	11368	4.1936	1	1	0.998556
GOTERM_MF_DIRECT	GO:0003682~chromatin binding	59	1.58177	0.0165231	LDB1, SIX1, PHF8, GLI2, GPER1, SVEP1, SOX9, HMGN3, MED1, BCAS3, BAZ1B, SOX10, HCFC1, FOXP1, AR, KAT2B, KAT2A, RFX4, WAC, TFAM, TOP1, AJUBA, TP53, ASF1A, TSHZ3, SATB1, CDCA5, TSHZ1, ARX, LEF1, GATA6, RNF8, GATA5, HOXD10, ATXN7, TPR, MCMBP, TBL1X, MTA2, SMAD2, STAT5B, CBX7, KLHDC3, EGR2, SMAD4, SKOR1, CBX4, PCGF2, PBX2, FOXN4, APTX, NFKB2, REST, POLR3D, REL, PHF13, SSBP1, RBMX, TAF2	2112	233	11048	1.3246	1	1	1
GOTERM_MF_DIRECT	GO:0005507~copper ion binding	16	0.428954	0.0167109	MOXD1, PRNP, LOC100739396, SOD3, LOXL1, SOD1, LACC1, LOC100511166, F8, LOX, LOC100520329, LOC102164650, GPC1, ATP7A, PAM, TP53	2112	45	11048	1.85993	1	1	1
GOTERM_BP_DIRECT	GO:0042733~embryonic digit morphogenesis	14	0.375335	0.0170869	OSR2, SMAD4, WNT5A, IFT122, TWIST1, WNT7A, ECE1, GLI2, TBX2, GJA1, SFRP2, MYCN, HAND2, ROR2	2259	36	11368	1.95701	1	1	0.998556
GOTERM_BP_DIRECT	GO:0042542~response to hydrogen peroxide	8	0.214477	0.0173375	PRDX3, PPP1R15B, STK24, BCL2, SOD2, CRYAB, APTX, SOD1	2259	15	11368	2.6839	1	1	0.998556
GOTERM_BP_DIRECT	GO:0042474~middle ear morphogenesis	8	0.214477	0.0173375	OSR2, EDN1, PRKRA, GSC, TSHZ1, SIX1, MSX1, FGFR1	2259	15	11368	2.6839	1	1	0.998556
GOTERM_BP_DIRECT	GO:0035904~aorta development	7	0.187668	0.0187185	DCTN5, LOX, PLXND1, SUFU, PKD2, MYH10, DNM2	2259	12	11368	2.93552	1	1	0.998556
GOTERM_BP_DIRECT	GO:0006171~cAMP biosynthetic process	7	0.187668	0.0187185	GUCY1A2, RAMP2, ADCY3, ADCY2, ADM, ADCY7, ADCY6	2259	12	11368	2.93552	1	1	0.998556
GOTERM_BP_DIRECT	GO:0046622~positive regulation of organ growth	6	0.160858	0.0189778	SASH3, SMO, IL7, ARX, CACNA2D2, YBX3	2259	9	11368	3.35488	1	1	0.998556
GOTERM_BP_DIRECT	GO:0060425~lung morphogenesis	6	0.160858	0.0189778	SRF, ID1, TCF21, PLOD3, SOX11, MAPK3	2259	9	11368	3.35488	1	1	0.998556
GOTERM_BP_DIRECT	GO:0035855~megakaryocyte development	6	0.160858	0.0189778	MED1, SRF, KIT, PIP4K2A, PTPN11, WASF2	2259	9	11368	3.35488	1	1	0.998556
GOTERM_BP_DIRECT	GO:0036120~cellular response to platelet-derived growth factor stimulus	6	0.160858	0.0189778	GJA1, HYAL1, SRC, ITGB3, IQGAP1, CORO1B	2259	9	11368	3.35488	1	1	0.998556
GOTERM_BP_DIRECT	GO:0019933~cAMP-mediated signaling	10	0.268097	0.0191885	GUCY1A2, PDE3A, EIF4EBP2, RAPGEF2, ADCY3, ADCY2, DEFB1, SOX9, ADCY7, ADCY6	2259	22	11368	2.28742	1	1	0.998556
GOTERM_BP_DIRECT	GO:0010508~positive regulation of autophagy	10	0.268097	0.0191885	TRIM8, STK11, PLEKHF1, TBC1D5, NPRL2, PLK2, LRRK2, TP53INP2, TRIM65, FOXO1	2259	22	11368	2.28742	1	1	0.998556
GOTERM_BP_DIRECT	GO:0006469~negative regulation of protein kinase activity	18	0.482574	0.0199578	LRRC15, MLLT1, THY1, PPM1F, ASPN, SOCS3, FLRT2, FLRT3, FLRT1, PPP1R1B, DVL1, CHAD, INPP5K, TAF7, ITGB1BP1, TRIB3, TRIM27, EPHA1	2259	52	11368	1.74196	1	1	0.998556
GOTERM_MF_DIRECT	GO:0019003~GDP binding	14	0.375335	0.0200689	RAB3B, RAB5B, RAB5C, SRP54, ARL2, RAB27A, RAB22A, RAB11B, RHOB, RAP1B, RAB35, RAB29, RAB9B, ARL8B	2112	38	11048	1.92723	1	1	1
GOTERM_BP_DIRECT	GO:0001947~heart looping	13	0.348525	0.0203508	SMAD3, SRF, WNT5A, PKD2, MIB1, AHI1, GJA1, SMO, KIF3A, SUFU, HAND2, NOTO, ENG	2259	33	11368	1.98243	1	1	0.998556
GOTERM_CC_DIRECT	GO:0005856~cytoskeleton	26	0.697051	0.0208818	PLEKHH3, EPB41, FRMPD1, PXN, AKAP5, PPP1R18, AIF1, ACTB, CNN2, EPB41L4B, EPB41L2, EPB41L3, JAK2, WASF2, NOS3, TPM1, RDX, HIP1R, MSN, SSH3, KITLG, FRMD6, PPP2R2B, FSCN1, ITGB1BP1, MSRB1	2534	85	12833	1.54909	1	0.55121	0.540725
GOTERM_MF_DIRECT	GO:0005509~calcium ion binding	109	2.92225	0.0210161	ITSN2, SPARC, CLSTN2, CLSTN3, DGKA, PKD2L1, CELSR3, CDH7, CLGN, RPH3A, CDH6, CDH5, EFEMP2, CDH3, CAPN2, SVEP1, CAPN1, HABP2, CCBE1, CD93, HPCAL1, FKBP9, MYL9, FBN2, FBLN7, CABP7, PEF1, DHH, NOTCH4, LTBP3, PCDH17, PPP3R1, SCIN, S100A16, PLCG1, S100A14, JAG1, SYT7, EHD1, EHD2, BMP1, CABYR, FAT1, HRC, DCHS1, FAT3, EFHB, PLCH2, FBN1, SNED1, CETN1, STAB2, EFCAB12, PKD2, EFCAB11, THBD, MMP25, EEF2K, AN…	2112	472	11048	1.20802	1	1	1
GOTERM_CC_DIRECT	GO:0001725~stress fiber	11	0.294906	0.0211674	SEPT9, DAAM1, TPM4, MYH9, PGM5, LCP1, MST1R, TEK, MYH10, MYL9, CORO1B	2534	26	12833	2.1426	1	0.55121	0.540725
GOTERM_CC_DIRECT	GO:0045121~membrane raft	25	0.670241	0.0213168	ITGB1, KCNE1, STOML2, KCNE3, KCNA5, THY1, TNF, ICAM1, SLC9A1, GJA1, GPC1, CAPN2, KDR, MAL2, PAG1, LYN, PRNP, ERLIN2, TNFRSF1B, PIKFYVE, MYO1C, VDAC1, TLR6, TEK, RHOQ	2534	81	12833	1.56306	1	0.55121	0.540725
GOTERM_CC_DIRECT	GO:0030027~lamellipodium	24	0.643432	0.0217189	ITGB1, PLXND1, RDX, STMN2, NME2, PARVA, PKD2, AIF1, CORO1B, AMOT, KITLG, VAMP7, CAPZB, FAP, PODXL, FAT1, FSCN1, CTNNA1, ITGB1BP1, STX4, PLCG1, WASF2, AJUBA, PHACTR4	2534	77	12833	1.57849	1	0.55121	0.540725
GOTERM_MF_DIRECT	GO:0005524~ATP binding	215	5.76408	0.0217822	PANK4, EIF4A2, PARS2, ACTB, RPS6KA6, LOC100156421, KDR, PIP4K2A, AKT1, KIF21B, EPHB2, GLUL, EPHB4, EPHB3, ACVR1, EPHA5, DDX17, DDX18, PRKCH, EPHA8, DDX11, DAPK3, PRKCA, CDC34, SIK3, SUCLG2, TRIB3, KIF20A, ALPK2, TRIB1, EPHA1, TP53, EPHA2, ABCB6, ABCB7, ABCB9, MST1R, TTBK2, NUAK1, NUAK2, DHX35, STK38L, PLK4, LYN, CDK17, MYH7B, DNAH10, PLK2, ABCA4, EIF2AK3, DCLK3, SRPK1, ICK, ADCK1, PTK7, HYOU1, CD…	2112	992	11048	1.13375	1	1	1
GOTERM_BP_DIRECT	GO:0001889~liver development	11	0.294906	0.0220566	MED1, CEBPA, SMAD3, MAN2A1, ONECUT1, GATA6, PCSK9, ACADM, SOD2, GFER, ARF6	2259	26	11368	2.12906	1	1	0.998556
GOTERM_BP_DIRECT	GO:0097190~apoptotic signaling pathway	11	0.294906	0.0220566	SPN, NGFR, CD40, SGPL1, P2RX4, PTGIS, CD5, ANXA6, TNFRSF11A, CD3E, TNFRSF1B	2259	26	11368	2.12906	1	1	0.998556
GOTERM_BP_DIRECT	GO:0007032~endosome organization	9	0.241287	0.022282	ARFGEF2, VPS18, RAB5B, PLEKHF1, STX6, SNX10, FAM109A, LAMTOR1, RAB22A	2259	19	11368	2.38373	1	1	0.998556
GOTERM_BP_DIRECT	GO:0034260~negative regulation of GTPase activity	9	0.241287	0.022282	ARFGEF1, BCAS3, TTC8, RCC2, LRRK2, RDX, ARL2, SPRY1, AMOT	2259	19	11368	2.38373	1	1	0.998556
GOTERM_CC_DIRECT	GO:0005765~lysosomal membrane	32	0.857909	0.0230717	SCARB2, SCARB1, ENPEP, RAB5C, SLC44A2, SPPL2B, GBA, ECE1, TCIRG1, ABCB9, LAMP2, NEU1, ANXA6, ENPP1, ANKFY1, VPS18, SLC30A2, SPNS2, LAPTM5, LNPEP, TM6SF1, MFSD12, GDAP2, MTOR, VASN, TMEM175, CLCN6, P2RX4, SPNS1, TMEM106B, ATP6V0D1, DAGLB	2534	111	12833	1.45999	1	0.551654	0.54116
GOTERM_CC_DIRECT	GO:0005902~microvillus	12	0.321716	0.0232354	FOXA1, TGFB1, MYO1C, VCAM1, LOC100520329, LRRK2, STARD10, RDX, FSCN1, USH1C, MSN, TEK	2534	30	12833	2.02573	1	0.551654	0.54116
GOTERM_MF_DIRECT	GO:0004222~metalloendopeptidase activity	27	0.723861	0.023966	OSGEPL1, PAPLN, ADAM22, ECE1, PHEX, ADAMTS4, ADAMTS16, ADAMTS15, ADAMTS5, MMP25, ADAMTS2, ADAMTS14, PITRM1, ADAMTS8, ADAMTS9, ADAMTS7, MMP2, ADAM33, MMP8, MMP11, BMP1, MMP16, MMP15, PAPPA, ADAM12, MMP19, TLL2	2112	93	11048	1.5187	1	1	1
GOTERM_MF_DIRECT	GO:0003995~acyl-CoA dehydrogenase activity	7	0.187668	0.0242324	GCDH, ACOX1, ACAD9, ACOX3, ACADM, ACADS, ACADSB	2112	13	11048	2.81672	1	1	1
GOTERM_CC_DIRECT	GO:0008305~integrin complex	8	0.214477	0.0248226	ITGB1, ITGB5, ITGB3, ITGA2, ITGA8, MYH9, ITGA6, ITGA5	2534	16	12833	2.53216	1	0.57092	0.56006
GOTERM_BP_DIRECT	GO:0031032~actomyosin structure organization	8	0.214477	0.0256364	CNN2, EPB41L4B, FRMD6, EPB41, EPB41L2, EPB41L3, MYH9, CNN3	2259	16	11368	2.51616	1	1	0.998556
GOTERM_BP_DIRECT	GO:0006509~membrane protein ectodomain proteolysis	8	0.214477	0.0256364	P2RX7, BACE1, APH1A, BACE2, SPPL2B, ERAP1, MYH9, RBMX	2259	16	11368	2.51616	1	1	0.998556
GOTERM_BP_DIRECT	GO:0007005~mitochondrion organization	10	0.268097	0.0260952	P2RX7, DNAJB2, PRDX3, CEBPA, CHCHD2, CAV2, MAN2A1, PHB, PHB2, CEP89	2259	23	11368	2.18796	1	1	0.998556
GOTERM_MF_DIRECT	GO:0008270~zinc ion binding	174	4.66488	0.0261533	HHIP, RORB, ZFAND1, TTF2, NR3C1, CNDP2, ZMIZ1, TRIM29, PEG10, RNF19A, DPF2, TRIM25, KAT7, TRIM27, KCMF1, NANOS2, PIAS3, USP5, LMO2, PYGO1, AR, NEIL2, TRIM14, AJUBA, KMT2D, ENPEP, L3MBTL2, TNKS, DHH, PXN, GATA6, SUPT4H1, GATA5, AEBP1, DTX4, ADH5, ADAMTS16, ADAMTS15, ADAMTS14, PITRM1, MAN2A1, LPXN, LONRF3, CPA5, VAT1, ZFHX3, ACE, PHC1, SMAD3, SETDB1, VDR, NR2F1, LNPEP, NR1D2, NR2F2, ST18, NR2F6, RN…	2112	793	11048	1.1478	1	1	1
GOTERM_CC_DIRECT	GO:0031410~cytoplasmic vesicle	21	0.563003	0.0266125	ITGB1, ENPEP, ARRB1, EMP2, ATP2C2, PRDX6, SOD1, MIB1, LRP6, EEA1, BACE1, SPRED2, PIKFYVE, GRM4, FES, HYAL1, FLRT1, NEU1, ADGRF5, ITGA5, N4BP3	2534	66	12833	1.61138	1	0.585584	0.574446
GOTERM_BP_DIRECT	GO:0016202~regulation of striated muscle tissue development	4	0.107239	0.0266528	CENPF, TGFB1, SMAD3, LEF1	2259	4	11368	5.03232	1	1	0.998556
GOTERM_BP_DIRECT	GO:0071286~cellular response to magnesium ion	4	0.107239	0.0266528	KCNA1, SLC41A1, ANK3, FBP1	2259	4	11368	5.03232	1	1	0.998556
GOTERM_BP_DIRECT	GO:0021540~corpus callosum morphogenesis	4	0.107239	0.0266528	ZEB2, SZT2, TSKU, PAFAH1B1	2259	4	11368	5.03232	1	1	0.998556
GOTERM_BP_DIRECT	GO:0060744~mammary gland branching involved in thelarche	4	0.107239	0.0266528	MED1, WNT5A, AREG, PHB2	2259	4	11368	5.03232	1	1	0.998556
GOTERM_BP_DIRECT	GO:0051098~regulation of binding	4	0.107239	0.0266528	SMAD2, SMAD4, TGFB1, SMAD3	2259	4	11368	5.03232	1	1	0.998556
GOTERM_BP_DIRECT	GO:0035148~tube formation	4	0.107239	0.0266528	BCAS3, ATOH8, ITGB1BP1, VEGFA	2259	4	11368	5.03232	1	1	0.998556
GOTERM_BP_DIRECT	GO:0010033~response to organic substance	4	0.107239	0.0266528	ANXA5, TIMP3, TIMP4, SOD1	2259	4	11368	5.03232	1	1	0.998556
GOTERM_BP_DIRECT	GO:0010886~positive regulation of cholesterol storage	4	0.107239	0.0266528	EHD1, MSR1, SCARB1, SREBF2	2259	4	11368	5.03232	1	1	0.998556
GOTERM_BP_DIRECT	GO:0006929~substrate-dependent cell migration	4	0.107239	0.0266528	FMNL1, EPHA8, ITGA2, ITGA11	2259	4	11368	5.03232	1	1	0.998556
GOTERM_CC_DIRECT	GO:0016020~membrane	161	4.31635	0.0279607	RPL4, SCARB2, MTCH2, FMR1, XYLT2, PREP, ICAM2, CPOX, PKD2L1, GCC2, BZW2, RPL9, IPO7, NIPAL4, LAPTM4B, STK11, CCND2, CDH3, PSMD2, KIF5B, TNFSF10, DENND5A, MED1, TPM4, SLC30A4, HPCAL1, ALG2, PGF, ARHGAP45, HCFC1, ATXN2L, ACAP1, MSH3, MFNG, ORAI3, EHBP1L1, ERP29, VDAC1, PFN1, TTPAL, CSNK1G2, ARL8B, PDGFA, CYP19A3, PKMYT1, FOXO3, FUT1, RASGRP4, PIK3R5, RAP1B, BAG5, NEU1, KCNMB4, INPP5K, PDZD8, HIST1H…	2534	707	12833	1.15326	1	0.585584	0.574446
GOTERM_CC_DIRECT	GO:0009925~basal plasma membrane	7	0.187668	0.0281966	MYO1C, ITGA6, ANK3, TEK, PKD2, LDLRAP1, AQP1	2534	13	12833	2.72694	1	0.585584	0.574446
GOTERM_BP_DIRECT	GO:0006897~endocytosis	21	0.563003	0.0282737	ITSN2, LOC100523244, FNBP1, LRRK2, STON1, SNX12, SNX10, RAB22A, MIB1, EEA1, EHD1, EHD2, MYO1E, SNX1, RINL, VAMP7, AAK1, SNX9, LDLR, WASF2, CSNK1G2	2259	66	11368	1.60119	1	1	0.998556
GOTERM_BP_DIRECT	GO:0016477~cell migration	27	0.723861	0.0288252	ENPEP, SH3KBP1, SRC, SDC2, SDC3, ASAP3, TNFAIP1, PTPRK, THBS1, STRIP2, FUT8, PODXL, CSK, PLCG1, JAK2, EPHB3, LYN, TGFB2, TGFB1, JUP, EFNA1, DEPDC1B, PTK7, FSCN1, ELMO3, FSCN3, LCP1	2259	91	11368	1.4931	1	1	0.998556
GOTERM_BP_DIRECT	GO:0042493~response to drug	18	0.482574	0.0288462	TGFB2, SRP54, SLC1A2, GATA6, SLC1A3, THBS1, SOD1, AQP1, P2RX7, SFRP1, SFRP2, SRP72, PAPD7, CDK4, BCL2, CD38, TOP1, GCLM	2259	54	11368	1.67744	1	1	0.998556
GOTERM_BP_DIRECT	GO:0019882~antigen processing and presentation	11	0.294906	0.0289532	RAB3B, SLA-DRA, CD74, SLA-DQB1, SLA-DRB1, RAB5B, FCGRT, SLA-8, RAB35, RAB27A, SLA	2259	27	11368	2.0502	1	1	0.998556
GOTERM_BP_DIRECT	GO:0002040~sprouting angiogenesis	7	0.187668	0.0290199	RAMP2, ADGRA2, LEF1, OTULIN, PARVA, TEK, THBS1	2259	13	11368	2.70971	1	1	0.998556
GOTERM_BP_DIRECT	GO:0001656~metanephros development	7	0.187668	0.0290199	APH1A, OSR2, ID2, BCL2, ITGA8, SPRY1, NKX3-1	2259	13	11368	2.70971	1	1	0.998556
GOTERM_BP_DIRECT	GO:0008045~motor neuron axon guidance	7	0.187668	0.0290199	EGR2, KIF5C, LHX1, SLIT2, LHX4, RNF165, FOXP1	2259	13	11368	2.70971	1	1	0.998556
GOTERM_BP_DIRECT	GO:0002092~positive regulation of receptor internalization	7	0.187668	0.0290199	AHI1, TBC1D5, FMR1, PCSK9, ARRB1, ARRB2, VEGFA	2259	13	11368	2.70971	1	1	0.998556
GOTERM_MF_DIRECT	GO:0005201~extracellular matrix structural constituent	11	0.294906	0.0291453	FBN2, COL3A1, COL1A2, COL4A2, COL5A1, COL4A1, COL11A1, MGP, COL5A2, LAMB1, FBN1	2112	28	11048	2.05506	1	1	1
GOTERM_CC_DIRECT	GO:0030136~clathrin-coated vesicle	9	0.241287	0.0297755	GGA2, DAB2, DVL1, DVL2, AAK1, HIP1R, SNX9, FAM109A, SNAP91	2534	20	12833	2.27895	1	0.585584	0.574446
GOTERM_MF_DIRECT	GO:0001540~beta-amyloid binding	8	0.214477	0.0298443	BACE1, BACE2, TGFB2, APOA1, APOE, LDLRAP1, GPRASP2, ITM2B	2112	17	11048	2.46168	1	1	1
GOTERM_CC_DIRECT	GO:0005887~integral component of plasma membrane	157	4.20912	0.0302377	SCARB1, OXTR, STEAP3, CHRM1, STEAP4, PLXND1, HHIP, AQP6, ICAM2, TNF, RXFP3, ICAM1, AQP1, SLCO2B1, LOC100624109, CCRL2, C3AR1, KDR, EPHB2, SLC12A7, EPHB4, ICOSLG, EPHB3, LHCGR, SEMA6A, KCNH6, SLC6A17, EPHA8, CD180, NPY1R, GPR75, CEL, TM4SF1, EPHA1, RHCE, IFNAR1, EPHA2, C5AR1, TGFA, TNFRSF11A, PHB, MCHR1, SLC5A3, SLC9A1, APH1A, TMEM245, ANKH, FLRT2, TSPAN9, FLRT3, TSPAN6, FLRT1, TSPAN4, PAG1, SLC19…	2534	690	12833	1.15232	1	0.585584	0.574446
GOTERM_MF_DIRECT	GO:0009055~electron carrier activity	15	0.402145	0.0305189	GCDH, TXNRD3, GLRX5, ACAD9, GLRX, SDHC, ETFB, ACADSB, ACADL, ACOX1, NDUFS1, ACOX3, ACADM, ACADS, LOC100524239	2112	44	11048	1.78332	1	1	1
GOTERM_BP_DIRECT	GO:0007274~neuromuscular synaptic transmission	9	0.241287	0.0308205	CHRNB2, FCHSD1, MYLK2, CHRNA3, EGR3, CHRNB3, CHRNA2, P2RX3, CHRNA6	2259	20	11368	2.26454	1	1	0.998556
GOTERM_BP_DIRECT	GO:0000082~G1/S transition of mitotic cell cycle	12	0.321716	0.0310384	CDKN2D, ACVR1, ITGB1, CAMK2D, CDKN1B, CDK4, CCNE1, CDCA5, PLK2, CRLF3, PHF8, CDKN3	2259	31	11368	1.94799	1	1	0.998556
GOTERM_CC_DIRECT	GO:0031143~pseudopodium	6	0.160858	0.0310397	VAMP7, CAPN2, F2RL1, MSN, ARRB1, MAPK3	2534	10	12833	3.0386	1	0.585584	0.574446
GOTERM_CC_DIRECT	GO:0031513~nonmotile primary cilium	6	0.160858	0.0310397	SEPT9, AHI1, PKD2L1, PKD2, GLIS2, CEP89	2534	10	12833	3.0386	1	0.585584	0.574446
GOTERM_BP_DIRECT	GO:0042981~regulation of apoptotic process	32	0.857909	0.0316316	CD40, ROBO4, PHLPP1, ANP32A, TNFRSF11A, IKZF3, DNAJB2, PRDX2, SOX9, JAK2, PAK2, MCL1, BCL2L15, USP47, NGFR, EGR1, TGFB2, TGFB1, PTGIS, DUSP1, TNFRSF9, GDF2, NME2, CFLAR, TNFRSF1B, BMP2, BMP1, TRAF3, GAS1, AGTR2, INHA, LOC100522887	2259	113	11368	1.42508	1	1	0.998556
GOTERM_CC_DIRECT	GO:0001931~uropod	5	0.134048	0.0318252	SPN, SELPLG, ICAM2, MSN, MYH9	2534	7	12833	3.61738	1	0.585584	0.574446
GOTERM_BP_DIRECT	GO:0071364~cellular response to epidermal growth factor stimulus	6	0.160858	0.0318324	MED1, STAT5B, INPP5K, IQGAP1, PLCG1, SOX9	2259	10	11368	3.01939	1	1	0.998556
GOTERM_BP_DIRECT	GO:0043537~negative regulation of blood vessel endothelial cell migration	6	0.160858	0.0318324	ANGPT4, TGFB1, ANGPT2, VASH1, APOE, THBS1	2259	10	11368	3.01939	1	1	0.998556
GOTERM_BP_DIRECT	GO:0002504~antigen processing and presentation of peptide or polysaccharide antigen via MHC class II	6	0.160858	0.0318324	SLA-DRA, SLA-DQB1, SLA-DRB1, SLA-DMB, SLA-DOB, SLA-DOA	2259	10	11368	3.01939	1	1	0.998556
GOTERM_BP_DIRECT	GO:1902042~negative regulation of extrinsic apoptotic signaling pathway via death domain receptors	6	0.160858	0.0318324	SFRP2, SERPINE1, PEA15, HMOX1, CFLAR, ICAM1	2259	10	11368	3.01939	1	1	0.998556
GOTERM_BP_DIRECT	GO:0007405~neuroblast proliferation	6	0.160858	0.0318324	DAGLA, KCNA1, HHIP, FZD9, DAGLB, PAFAH1B1	2259	10	11368	3.01939	1	1	0.998556
GOTERM_BP_DIRECT	GO:0007155~cell adhesion	35	0.938338	0.0318796	CX3CR1, B4GALT1, ITGB5, SRC, AMIGO1, ICAM2, DPT, THY1, THBS2, THBS1, ICAM1, ADGRG1, ISLR, PODXL, LOC100624109, IGFBP7, NCAM2, CD34, EPHB4, VWF, ITGA2, RGMB, LYVE1, RHOB, KITLG, COL5A1, NOV, FES, LOC100520329, CERCAM, ITGA6, CNTN3, SIGLEC1, NECTIN2, ENG	2259	126	11368	1.39787	1	1	0.998556
GOTERM_BP_DIRECT	GO:0061158~3'-UTR-mediated mRNA destabilization	5	0.134048	0.0325182	ZFP36, CPEB3, ZFP36L2, ZFP36L1	2259	7	11368	3.59451	1	1	0.998556
GOTERM_BP_DIRECT	GO:0006661~phosphatidylinositol biosynthetic process	5	0.134048	0.0325182	CDS1, SH3YL1, SLC27A1, IMPA1, CDIPT	2259	7	11368	3.59451	1	1	0.998556
GOTERM_BP_DIRECT	GO:0010955~negative regulation of protein processing	5	0.134048	0.0325182	LRRK2, SNX12, GAS1, CHAC1, GLG1	2259	7	11368	3.59451	1	1	0.998556
GOTERM_BP_DIRECT	GO:0090009~primitive streak formation	5	0.134048	0.0325182	LHX1, SRF, WNT5A, ETS2, LRP6	2259	7	11368	3.59451	1	1	0.998556
GOTERM_BP_DIRECT	GO:0050982~detection of mechanical stimulus	5	0.134048	0.0325182	JUP, DENND5A, PKDREJ, PKD2L1, PKD2	2259	7	11368	3.59451	1	1	0.998556
GOTERM_CC_DIRECT	GO:0001772~immunological synapse	10	0.268097	0.0333412	CD53, STOML2, PDCD6IP, DUSP3, MYH9, PTPRJ, CD3E, SCIMP, LAT, ICAM1	2534	24	12833	2.11014	1	0.598516	0.587131
GOTERM_BP_DIRECT	GO:0014068~positive regulation of phosphatidylinositol 3-kinase signaling	14	0.375335	0.0334889	TGFB2, F2R, PDGFA, RELN, LEP, GPER1, PDGFC, KDR, F2RL1, HCLS1, SOX9, TEK, RGL2, NKX3-1	2259	39	11368	1.80647	1	1	0.998556
GOTERM_MF_DIRECT	GO:0050660~flavin adenine dinucleotide binding	18	0.482574	0.033995	GCDH, NOS3, TXNRD2, ACAD9, DHCR24, ACADSB, GFER, DUS2, FOXRED2, AIFM1, ACADL, ACOX1, CHDH, LDHD, ACOX3, ACADM, ACADS, DLD	2112	57	11048	1.65191	1	1	1
GOTERM_BP_DIRECT	GO:0071456~cellular response to hypoxia	15	0.402145	0.0340827	ANGPT4, TIGAR, PTGIS, GATA6, TWIST1, MTOR, VASN, AQP1, SFRP1, BCL2, HMOX1, HYOU1, CPEB2, TP53, NKX3-1	2259	43	11368	1.75546	1	1	0.998556
GOTERM_BP_DIRECT	GO:0045668~negative regulation of osteoblast differentiation	10	0.268097	0.0345862	SFRP1, SMAD3, ID2, PTCH1, HAND2, ID1, TWIST2, TWIST1, RORB, TNF	2259	24	11368	2.0968	1	1	0.998556
GOTERM_BP_DIRECT	GO:0008360~regulation of cell shape	24	0.643432	0.0356652	CSF1R, LOC100523244, TBCCD1, SH3KBP1, PALM2, RDX, MSN, SYNE3, TTBK2, MKLN1, STRIP2, FMNL1, FES, CDC42EP4, PALM, KIT, EPB41L3, CDC42EP2, KDR, CDC42EP1, MYH9, MYH10, CSNK1G2, RHOQ	2259	80	11368	1.50969	1	1	0.998556
GOTERM_MF_DIRECT	GO:0004435~phosphatidylinositol phospholipase C activity	7	0.187668	0.0356928	CCR1, CDT1, PLCB3, PLCE1, PLCG1, PLCH2, PLCD3	2112	14	11048	2.61553	1	1	1
GOTERM_MF_DIRECT	GO:0001158~enhancer sequence-specific DNA binding	7	0.187668	0.0356928	ZNF395, LDB1, ZNF704, GATA5, SOX11, FOXN4, SOX9	2112	14	11048	2.61553	1	1	1
GOTERM_BP_DIRECT	GO:0060325~face morphogenesis	8	0.214477	0.0362817	TGFB2, SGPL1, CRISPLD2, MMP2, LEF1, PTPN11, MSX1, LRP6	2259	17	11368	2.36815	1	1	0.998556
GOTERM_BP_DIRECT	GO:0071158~positive regulation of cell cycle arrest	8	0.214477	0.0362817	FAP, ID2, GATA6, FOXO4, CRLF3, PKD2, TP53, RRP8	2259	17	11368	2.36815	1	1	0.998556
GOTERM_BP_DIRECT	GO:0045892~negative regulation of transcription, DNA-templated	49	1.31367	0.0363662	KDM5B, CDKN1B, HR, PTPRK, PHB2, CCAR2, ING4, SIX4, BASP1, KAT8, CD38, SOX9, SOX7, ZNF488, NKX3-1, USP47, WNT5A, POU3F1, SOX10, COMMD7, SFRP1, SFRP2, TP53, SET, CEBPD, PPM1F, ATXN1, ATOH8, ZNF703, NACC1, INPP5K, ZNF425, TBL1X, ZNF423, PPARGC1B, RUNX1T1, SMAD2, TGFB1, NR1D2, FOXN3, CENPF, DAB2, REST, ID2, LHX1, NOSTRIN, ID3, LGR4, LIMS1	2259	189	11368	1.30467	1	1	0.998556
GOTERM_BP_DIRECT	GO:0035556~intracellular signal transduction	53	1.42091	0.0366503	DGKA, RPS6KA6, GSG2, JAK2, UNC13C, PRKCH, PRKCA, ARHGAP45, TGFBR3, PLCB3, DEPDC1B, KIT, ARHGEF3, AGTR2, DGKK, DEPDC4, ARHGEF5, PKN3, NPR1, SRC, ASB13, RASAL1, ASB15, NUAK1, NUAK2, IRAK1, DVL1, SH3BP5, DVL2, STK38L, PLEK2, SH2B3, PDZD8, PAG1, LYN, SMAD2, ARFGEF2, CDT1, SMAD4, CDC42BPG, DCLK2, DEF8, SRPK1, ICK, SPSB2, PIKFYVE, NEURL2, PPP1R1B, RPS6KB2, ASB6, PLCH2, PLCD3, SPSB4	2259	207	11368	1.28847	1	1	0.998556
GOTERM_CC_DIRECT	GO:0043025~neuronal cell body	25	0.670241	0.0371115	CAMK2D, KLHL14, KCNA1, STMN2, SLC1A3, KNDC1, PTPRK, GDPD5, CYGB, CYP17A1, LRP6, UCHL1, DPYSL5, TBX21, MBP, EPHB2, MYH10, FZD3, TGFB2, SKOR1, SLC4A10, HCFC1, SOD1, P2RX7, PPP1R1B	2534	85	12833	1.48951	1	0.64341	0.631171
GOTERM_BP_DIRECT	GO:0045599~negative regulation of fat cell differentiation	11	0.294906	0.0372475	MMP11, TGFB1, SMAD3, JAG1, GPER1, WNT5A, E2F1, ENPP1, TRIB3, SOD2, FOXO1	2259	28	11368	1.97698	1	1	0.998556
GOTERM_BP_DIRECT	GO:0010976~positive regulation of neuron projection development	11	0.294906	0.0372475	LYN, SETX, NCKIPSD, CAMK1D, FES, PTK7, DVL1, WNT5A, STMN2, SCN1B, FGFR1	2259	28	11368	1.97698	1	1	0.998556
GOTERM_BP_DIRECT	GO:0048704~embryonic skeletal system morphogenesis	11	0.294906	0.0372475	MYCN, COL11A1, GSC, PCGF2, SIX1, SOX11, HOXB2, HOXD9, HOXB7, HOXD10, HOXB6	2259	28	11368	1.97698	1	1	0.998556
GOTERM_BP_DIRECT	GO:0034613~cellular protein localization	11	0.294906	0.0372475	AHI1, LOC100523244, FRMD6, TMEM33, LRRK2, WNT5A, DVL2, CTNNA1, LAMTOR1, AJUBA, AMOT	2259	28	11368	1.97698	1	1	0.998556
GOTERM_CC_DIRECT	GO:0005794~Golgi apparatus	87	2.33244	0.038389	PCSK9, GCC1, CXCL14, MANEA, CLINT1, PHEX, GJA1, ARV1, TMEM43, LOC100156421, GPER1, LIPG, CAPN2, KDR, TRIM68, AP1S1, FAM3C, MMGT1, GLCE, P3H2, SORCS1, EMP2, ZDHHC16, SLC39A14, ZDHHC15, DNM2, BACE1, BACE2, SMO, ELF4, RAB34, ERF, FAM20B, CDC42EP1, KIF20A, ITGA5, TLR6, FAM20A, OBSL1, ST6GALNAC5, ABCG1, ARF6, ST6GALNAC6, PKDCC, TMF1, GALT, SAR1A, ABCB6, TNKS, EI24, ACTL7A, KCNA5, SLC1A5, ZC3HAV1, PLD2…	2534	365	12833	1.20711	1	0.64341	0.631171
GOTERM_CC_DIRECT	GO:0005622~intracellular	134	3.59249	0.0384647	RAB3B, CHIC1, DGKA, DEFB1, DCAF4, RPH3A, RPS6KA6, ZNF605, COTL1, CAPN2, TRIM25, ZNF689, LOC100620825, TRIM27, CAPN1, MAP3K6, ARL10, GUCY1A2, UNC13C, PRKCH, ZNF283, ZNF282, SLC11A1, WNT5A, PRKCA, HIC1, CDC25A, ARHGAP45, EEF1A1, DOK2, DEPDC1B, TBC1D21, ADPRH, AGTR1, ZNF316, TRIM14, ROR2, AGTR2, TTPAL, DGKK, EPHA2, CSF1R, LOC100739425, NYAP1, ARL2, RASGRP4, RHOBTB2, SOCS3, ADGRG1, RDH12, TTPA, STK38…	2534	586	12833	1.15805	1	0.64341	0.631171
GOTERM_BP_DIRECT	GO:0030307~positive regulation of cell growth	12	0.321716	0.0390594	SFRP1, TGFB2, SFRP2, DDX3X, SLC44A4, EXOSC4, HYAL1, LEF1, ERBB2, BCL2, TAF9B, CDKN2AIP	2259	32	11368	1.88712	1	1	0.998556
GOTERM_BP_DIRECT	GO:0000902~cell morphogenesis	14	0.375335	0.0408741	MED1, TGFB2, TENM2, TBCCD1, VDR, SHROOM1, TFCP2L1, LIPA, ADD1, SSH1, P2RX7, CAPZB, IL7R, CAP2	2259	40	11368	1.76131	1	1	0.998556
GOTERM_BP_DIRECT	GO:0060021~palate development	16	0.428954	0.0411056	SMAD2, OSR2, SMAD4, PKDCC, WNT5A, LEF1, TCF21, WNT7A, LRP6, TBX2, SGPL1, HAND2, MSX1, EPHB2, MSC, EPHB3	2259	48	11368	1.67744	1	1	0.998556
GOTERM_BP_DIRECT	GO:0009611~response to wounding	7	0.187668	0.0424398	GJA1, TGFB2, TGFB1, F2R, SLC1A2, SLC1A3, VASH1	2259	14	11368	2.51616	1	1	0.998556
GOTERM_BP_DIRECT	GO:0035094~response to nicotine	7	0.187668	0.0424398	CHRNB2, CHRNA3, CHRNB3, CHRNA2, CHRNA6, BCL2, HMOX1	2259	14	11368	2.51616	1	1	0.998556
GOTERM_BP_DIRECT	GO:0010719~negative regulation of epithelial to mesenchymal transition	7	0.187668	0.0424398	EFNA1, FOXA1, SFRP1, TRIM62, SFRP2, DACT3, VASN	2259	14	11368	2.51616	1	1	0.998556
GOTERM_CC_DIRECT	GO:0032587~ruffle membrane	10	0.268097	0.0432357	ITGB1, SH3YL1, DDX58, SRC, CFL1, PLEK, EPS8L1, INPP5K, ITGA5, AIF1	2534	25	12833	2.02573	1	0.698636	0.685347
GOTERM_BP_DIRECT	GO:0008284~positive regulation of cell proliferation	48	1.28686	0.0447464	ITGB1, KMT2D, CSF1R, CDKN1B, HILPDA, PDGFA, TGFA, ADM, PTN, FGF1, AREG, PRDX3, RPS4X, FZR1, FTMT, GRK5, EPCAM, GPER1, NACC1, PDGFC, PROK2, E2F3, STX4, SOX9, NKX3-1, STAT5A, STAT5B, TGFB2, TGFB1, CNOT6L, NTRK3, F2R, IL31RA, EMP2, SOX11, NCCRP1, POU3F1, PBX1, CXCL10, AR, SFRP2, CCKBR, KIT, HCLS1, ITGB1BP1, EPHA1, FGFR1, HBEGF	2259	187	11368	1.29172	1	1	0.998556
GOTERM_BP_DIRECT	GO:0008217~regulation of blood pressure	10	0.268097	0.0447976	RAMP2, ENPEP, P2RX4, EDNRB, ERAP1, LNPEP, PTGS2, CD34, PTGS1, SOD1	2259	25	11368	2.01293	1	1	0.998556
GOTERM_BP_DIRECT	GO:0030513~positive regulation of BMP signaling pathway	10	0.268097	0.0447976	SMAD2, SMAD4, GDF2, GATA6, SOX11, MSX1, ZNF423, NEO1, RNF165, ENG	2259	25	11368	2.01293	1	1	0.998556
GOTERM_BP_DIRECT	GO:0043406~positive regulation of MAP kinase activity	10	0.268097	0.0447976	CD40, TGFB1, IRAK1, ERBB2, PDGFC, PDGFA, MST1R, AJUBA, PIK3R5, FGFR1	2259	25	11368	2.01293	1	1	0.998556
GOTERM_BP_DIRECT	GO:0001933~negative regulation of protein phosphorylation	10	0.268097	0.0447976	PRNP, TGFB1, KIRREL, NTRK3, LRRK2, CD109, FAM129A, INPP5K, SLIT2, ZBED3	2259	25	11368	2.01293	1	1	0.998556
GOTERM_BP_DIRECT	GO:0051017~actin filament bundle assembly	10	0.268097	0.0447976	ACTN1, SWAP70, FSCN1, FSCN3, SHROOM1, LCP1, AIF1, RHOD, CORO1B, ADD1	2259	25	11368	2.01293	1	1	0.998556
GOTERM_CC_DIRECT	GO:0030139~endocytic vesicle	11	0.294906	0.0453115	EHD1, RAB5B, RAB5C, SH3KBP1, KIF5B, RAPGEF2, APOA1, SIGLEC1, ARRB2, ARF6, AMOT	2534	29	12833	1.92095	1	0.698636	0.685347
GOTERM_CC_DIRECT	GO:0005604~basement membrane	11	0.294906	0.0453115	SPN, EGFLAM, SPARC, COL5A1, COL7A1, P3H2, TIMP3, VWA1, ITGA6, THBS2, FBN1	2534	29	12833	1.92095	1	0.698636	0.685347
GOTERM_CC_DIRECT	GO:0005764~lysosome	32	0.857909	0.0455632	ASAH1, PLEKHF1, SRC, HEXA, PCSK9, ZC3HAV1, IFI30, CLN5, GJA1, HYAL1, SMPD1, KIAA1324, NEU1, CAPN2, CAPN1, LDLR, AP5S1, CTSD, CTSC, CD164, ACE, RNASET2, RAB27A, TMEM150C, PRDX6, SYT7, NPC2, NAAA, LAMTOR1, SIGLEC1, PCYOX1, IFNAR1	2534	117	12833	1.38511	1	0.698636	0.685347
GOTERM_BP_DIRECT	GO:0030154~cell differentiation	33	0.884718	0.0470998	SPI1, FLT3, NOTCH4, ONECUT1, TXNDC12, FGF1, ELK1, FOXO1, ETS2, SOHLH1, DMBT1, LOC106504154, MYB, ATOH8, CSK, AMH, CCHCR1, SH2B3, ANGPT2, NTRK3, FOXN4, FOXN3, SOX10, VEGFA, ETV6, EID1, ELF4, FES, ELF5, MGP, ERF, ANGPTL4, FRK	2259	121	11368	1.37245	1	1	0.998556
GOTERM_MF_DIRECT	GO:0030169~low-density lipoprotein particle binding	5	0.134048	0.0483934	MSR1, SCARB1, PCSK9, LDLR, THBS1	2112	8	11048	3.26941	1	1	1
GOTERM_BP_DIRECT	GO:0007169~transmembrane receptor protein tyrosine kinase signaling pathway	16	0.428954	0.0487312	LYN, CSF1R, FLT3, NTRK3, MST1R, EGFR, AHI1, DOK2, ERBB2, NPTN, CSK, ROR2, JAK2, PAG1, ANGPTL1, FRK	2259	49	11368	1.6432	1	1	0.998556
GOTERM_BP_DIRECT	GO:0008037~cell recognition	6	0.160858	0.049007	CADM3, CADM4, CADM2, CD200, NECTIN2, NECTIN1	2259	11	11368	2.7449	1	1	0.998556
GOTERM_BP_DIRECT	GO:1900182~positive regulation of protein localization to nucleus	6	0.160858	0.049007	TRIM8, STK11, TGFB2, SRC, KAT7, GLIS2	2259	11	11368	2.7449	1	1	0.998556
GOTERM_BP_DIRECT	GO:0048041~focal adhesion assembly	6	0.160858	0.049007	RCC2, BCL2, THY1, PTPRK, RHOD, AJUBA	2259	11	11368	2.7449	1	1	0.998556
GOTERM_BP_DIRECT	GO:0050804~modulation of synaptic transmission	6	0.160858	0.049007	NLGN3, PXK, LOC100624109, NPTN, CEL, PPP1R9B	2259	11	11368	2.7449	1	1	0.998556
GOTERM_BP_DIRECT	GO:0060749~mammary gland alveolus development	6	0.160858	0.049007	AR, ID2, TGFA, TNFRSF11A, AREG, PHB2	2259	11	11368	2.7449	1	1	0.998556
GOTERM_BP_DIRECT	GO:0001837~epithelial to mesenchymal transition	6	0.160858	0.049007	TGFBR3, TGFB2, TGFB1, LEF1, RFLNB, SOX9	2259	11	11368	2.7449	1	1	0.998556
GOTERM_BP_DIRECT	GO:0008584~male gonad development	13	0.348525	0.0491208	WNT2B, WNT5A, GATA6, LRRC6, YBX3, SFRP1, SFRP2, SIX4, AGO4, KIT, BCL2, SOX9, NKX3-1	2259	37	11368	1.76811	1	1	0.998556
GOTERM_BP_DIRECT	GO:0043410~positive regulation of MAPK cascade	13	0.348525	0.0491208	NGFR, CD40, CAV2, EPHA8, FAM58A, PELI2, F2R, NENF, TNFRSF11A, TNFRSF1B, AR, LEP, LAMTOR1	2259	37	11368	1.76811	1	1	0.998556
GOTERM_BP_DIRECT	GO:0001938~positive regulation of endothelial cell proliferation	13	0.348525	0.0491208	ECM1, EGR3, CAV2, WNT5A, GDF2, VEGFB, PRKCA, PGF, VEGFA, PDCL3, POLD4, LRG1, KDR	2259	37	11368	1.76811	1	1	0.998556
GOTERM_BP_DIRECT	GO:0009953~dorsal/ventral pattern formation	8	0.214477	0.0494709	EDN1, LHX1, HHIP, NOTO, EN1, WNT7A, HOXB2, DUSP6	2259	18	11368	2.23658	1	1	0.998556
GOTERM_BP_DIRECT	GO:0071560~cellular response to transforming growth factor beta stimulus	8	0.214477	0.0494709	SFRP1, TGFB1, COL4A2, WNT5A, WNT7A, SOX9, WNT2, LIMS1	2259	18	11368	2.23658	1	1	0.998556
GOTERM_BP_DIRECT	GO:0034504~protein localization to nucleus	8	0.214477	0.0494709	PYGO1, PIKFYVE, SIX4, SMO, DVL1, SIX1, MSX1, SOX9	2259	18	11368	2.23658	1	1	0.998556

## Sheet: KEGG
Category	Term	Count	%	PValue	Genes	List Total	Pop Hits	Pop Total	Fold Enrichment	Bonferroni	Benjamini	FDR
KEGG_PATHWAY	ssc05205:Proteoglycans in cancer	68	1.82306	7.59847e-09	ITGB1, WNT2B, ITGB5, ITGB3, TNF, ELK1, ACTB, PPP1CB, CCND1, PLAU, KDR, PLCE1, TIMP3, AKT1, MAP2K1, PRKCB, ITGA2, MMP2, WNT5A, PRKCA, ANK2, ANK3, NUDT16L1, HSPG2, SMO, HCLS1, ITGA5, TP53, HBEGF, CAMK2D, SRC, SDC2, TWIST2, TWIST1, PIK3R2, IQGAP1, THBS1, HOXD10, EGFR, SLC9A1, PIK3R5, GPC1, ERBB2, PLCG2, PLCG1, WNT2, MAPK3, FZD3, TGFB2, TGFB1, FZD5, FZD4, CAV2, LUM, PTCH1, FZD7, RDX, FZD9, FN1, WNT7A…	1265	190	7001	1.98073	2.15796e-06	2.15797e-06	1.74765e-06
KEGG_PATHWAY	ssc04151:PI3K-Akt signaling pathway	100	2.68097	2.06064e-08	CHRM1, CSF1, IRS1, FGF1, STK11, CCND3, CCND2, CCND1, PPP2R1A, CREB3L1, MYB, CREB3L2, KDR, AKT1, IL6R, MAP2K1, F2R, PGF, COL4A2, CCNE1, COL4A1, DDIT4, TP53, IFNAR1, EPHA2, CSF1R, PDGFA, PIK3R2, EFNA5, FOXO3, EFNA4, PIK3R5, PDGFD, CHAD, PDGFC, EIF4EBP1, MCL1, NGFR, FN1, EFNA1, FGF14, EFNA2, COL1A2, COL5A1, CDK4, IL7, ITGA11, COL5A2, GNB4, BCL2, GNB5, IL7R, FGF11, FGFR1, ITGB1, CDKN1B, ITGB5, YWHAB,…	1265	326	7001	1.69766	5.85221e-06	2.92611e-06	2.36974e-06
KEGG_PATHWAY	ssc05200:Pathways in cancer	107	2.86863	1.34542e-06	SPI1, HHIP, FGF1, EDNRB, CCND1, AKT1, MAP2K1, PRKCB, F2R, WNT5A, DAPK3, PRKCA, PGF, AR, COL4A2, SMO, CCNE1, MSH3, COL4A1, AGTR1, TP53, CSF1R, PDGFA, TGFA, PIK3R2, FOXO1, RASGRP4, PIK3R5, DVL1, TPR, DVL2, PLCG2, PLCG1, FADD, WNT2, SMAD2, STAT5A, STAT5B, FZD3, TGFB2, SMAD4, TGFB1, SMAD3, JUP, FZD5, FZD4, FZD7, PTCH1, FN1, FZD9, NFKB2, BMP2, FGF14, CXCL12, CDK4, GNB4, BCL2, GNB5, FGF11, FGFR1, RET, …	1265	384	7001	1.54213	0.000382028	0.000127367	0.000103149
KEGG_PATHWAY	ssc04510:Focal adhesion	62	1.6622	2.74508e-06	ITGB1, MYLK2, ITGB5, ITGB3, LAMC1, ELK1, ACTB, PPP1CB, CCND3, CCND2, CCND1, CAPN2, KDR, AKT1, MAP2K1, VWF, PRKCB, ITGA2, ACTN1, ITGA1, PRKCA, PGF, COL4A2, COL4A1, COL6A2, ITGA8, COL6A3, ITGA6, ITGA5, MYL9, LAMA1, SRC, COL11A1, PDGFA, XIAP, PIK3R2, THBS2, THBS1, EGFR, PIK3R5, RAP1B, LOC733637, PDGFD, CHAD, PDGFC, ERBB2, PAK2, MAPK3, CAV2, VEGFB, FN1, LAMB1, PARVA, PPP1CA, VEGFA, COL3A1, COL1A2, CO…	1265	193	7001	1.77789	0.000779301	0.000194901	0.000157842
KEGG_PATHWAY	ssc05166:HTLV-I infection	73	1.9571	1.10434e-05	NRP1, SLA-DRB1, CD40, WNT2B, SPI1, SLA-8, CD3E, TNF, ELK1, CD3D, ETS2, ICAM1, CDC20, CCND3, ZFP36, CCND2, CCND1, KAT5, MYB, TSPO, AKT1, SLA-3, IL15RA, WNT5A, SLA-DOB, SLA-DOA, KAT2B, KAT2A, LTA, VDAC1, TP53, SLA-DQB1, SRF, ADCY3, PDGFA, XIAP, ADCY2, PIK3R2, IL2RG, ADCY6, PIK3R5, SLA-DRA, POLD4, PPP3R1, DVL1, E2F1, DVL2, E2F3, MSX1, WNT2, SMAD2, STAT5A, STAT5B, EGR1, EGR2, FZD3, TGFB2, SMAD4, TGFB…	1265	248	7001	1.62907	0.00313143	0.000627265	0.000507996
KEGG_PATHWAY	ssc01130:Biosynthesis of antibiotics	57	1.52815	7.73607e-05	GPI, ADPGK, MSMO1, ENO3, PFAS, LOC100520618, DBT, PGM2, ACADM, DLAT, PGLS, HADH, ARG1, PGAM1, BCKDHB, NME2, SDHC, PGD, LSS, ALDH3A2, HADHB, PKM, SUCLG2, GART, DLD, FBP1, PCYOX1, PRPS1, GCDH, FH, MVK, ACSS2, AK2, DLST, AK5, HSD17B10, ACAT2, PAPSS2, ADH5, AK9, LDHC, ALDH1B1, PGK1, SC5D, ICMT, PDHA1, MDH2, IDH1, GFPT2, GFPT1, GOT2, PAFAH2, CS, PFKL, DAO, PSAT1, GALM	1265	191	7001	1.65162	0.0217317	0.00366174	0.00296549
KEGG_PATHWAY	ssc04390:Hippo signaling pathway	44	1.17962	9.59958e-05	CRB1, LOC100523244, WNT2B, YWHAB, SERPINE1, LEF1, PARD6G, FGF1, AREG, ACTB, GLI2, AMOT, PPP1CB, CCND3, CCND2, CCND1, PPP2R1A, DVL1, DVL2, CTNNA1, AMH, WNT2, YWHAG, YWHAH, SMAD2, FZD3, SMAD4, TGFB2, SMAD3, TGFB1, FZD5, FZD4, FZD7, WNT5A, FZD9, WNT7A, PPP1CA, BMP2, FRMD6, PPP2R2B, ID2, PARD3, ID1, AJUBA	1265	137	7001	1.77747	0.0268958	0.00368836	0.00298705
KEGG_PATHWAY	ssc04015:Rap1 signaling pathway	60	1.60858	0.000103897	ITGB1, CSF1, ITGB3, CTNND1, FGF1, SIPA1L3, ACTB, KDR, PLCE1, AKT1, MAP2K1, PRKCB, F2R, PRKCA, PGF, APBB1IP, PLCB3, ADORA2B, PARD3, KIT, RAPGEF2, PFN1, RAPGEF6, EPHA2, CSF1R, SRC, ADCY3, PDGFA, PARD6G, ADCY2, PIK3R2, EFNA5, THBS1, EFNA4, EGFR, ADCY6, PIK3R5, GNAI2, RAP1B, PDGFD, PDGFC, PLCG1, MAPK3, MAP2K6, NGFR, ANGPT4, ANGPT2, VEGFB, MAPK12, VEGFA, GNAO1, EFNA1, KITLG, FGF14, EFNA2, ID1, TEK, LA…	1265	206	7001	1.61196	0.0290773	0.00368836	0.00298705
KEGG_PATHWAY	ssc04514:Cell adhesion molecules (CAMs)	45	1.20643	0.000133836	ITGB1, SLA-DQB1, LOC100525346, CNTNAP2, SLA-DRB1, CD40, SELPLG, SDC2, SLA-8, SDC3, ICAM2, GLG1, ICAM1, SPN, SLA-DRA, CDH5, CDH3, SLA-3, NCAM2, ICOS, CD34, NEO1, ICOSLG, CD276, NTNG1, CADM3, VCAM1, SLA-DMB, L1CAM, SLA-DOB, SLA-DOA, CLDN6, CLDN5, MAG, PTPRC, CD8B, ITGA8, CNTN2, CLDN18, ITGA6, ESAM, PDCD1, SIGLEC1, NECTIN2, NECTIN1	1265	143	7001	1.74159	0.0372987	0.00422328	0.00342026
KEGG_PATHWAY	ssc04512:ECM-receptor interaction	29	0.77748	0.000267306	ITGB1, ITGB5, LAMA1, ITGB3, COL11A1, LAMC1, THBS2, THBS1, SV2B, CHAD, VWF, ITGA2, ITGA1, FN1, LAMB1, HSPG2, GP9, COL3A1, COL1A2, COL4A2, COL5A1, COL4A1, COL6A2, COL5A2, ITGA11, ITGA8, COL6A3, ITGA6, ITGA5	1265	81	7001	1.98145	0.0731144	0.0075915	0.00614804
KEGG_PATHWAY	ssc00620:Pyruvate metabolism	17	0.455764	0.00032691	FH, PDHA1, ACSS2, MDH2, ACYP1, ACACB, ACAT2, LDHC, ALDH3A2, GRHPR, PKM, ALDH1B1, LDHD, ME1, ME3, DLAT, DLD	1265	37	7001	2.54283	0.0886766	0.00844021	0.00683538
KEGG_PATHWAY	ssc05217:Basal cell carcinoma	20	0.536193	0.000503812	FZD3, WNT2B, FZD5, FZD4, FZD7, PTCH1, HHIP, WNT5A, LEF1, FZD9, WNT7A, GLI3, GLI2, BMP2, SMO, SUFU, DVL1, DVL2, WNT2, TP53	1265	49	7001	2.25893	0.133349	0.0119236	0.0096564
KEGG_PATHWAY	ssc01200:Carbon metabolism	33	0.884718	0.000881272	PRPS1, GPI, FH, ACSS2, ADPGK, DLST, ENO3, ACAT2, ADH5, ME1, PGK1, ME3, ACADM, DLAT, PGLS, ACADS, PDHA1, MDH2, IDH1, GPT2, PGAM1, GOT2, SDHC, PGD, CS, GLUD1, PFKL, ALDH6A1, PKM, PSAT1, SUCLG2, DLD, FBP1	1265	103	7001	1.77315	0.221504	0.0192524	0.0155917
KEGG_PATHWAY	ssc04071:Sphingolipid signaling pathway	35	0.938338	0.000975782	ASAH1, PIK3R2, TNF, GNAI2, PLD2, PIK3R5, SGPL1, SPTLC2, PPP2R1A, ADORA3, SMPD1, AKT1, S1PR3, S1PR2, S1PR4, CTSD, MAPK3, CERS3, CERS4, MAP2K1, ABCC1, FCER1G, PRKCB, NOS3, PRKCE, PPP2R5B, PRKCA, SGPP2, MAPK12, PLCB3, PPP2R2B, BCL2, TP53, NSMAF, CERS2	1265	112	7001	1.7295	0.242141	0.0197944	0.0160307
KEGG_PATHWAY	ssc04066:HIF-1 signaling pathway	31	0.831099	0.00136597	CAMK2D, CDKN1B, PFKFB3, SERPINE1, PIK3R2, ENO3, EGFR, PIK3R5, ERBB2, EIF4EBP1, PLCG2, AKT1, PLCG1, VHL, IL6R, MAPK3, ANGPT4, EGLN3, MAP2K1, EDN1, PDHA1, ANGPT2, PRKCB, NOS3, IFNGR2, PRKCA, MTOR, VEGFA, RPS6KB2, BCL2, TEK	1265	97	7001	1.76872	0.321723	0.0245548	0.0198859
KEGG_PATHWAY	ssc01212:Fatty acid metabolism	18	0.482574	0.00138337	PECR, CPT1A, ELOVL2, SCD5, HACD3, ACADSB, ACAT2, HADHB, ACADL, CPT2, SCD, ACOX1, FASN, ACOX3, PPT2, ACADM, HADH, ACADS	1265	45	7001	2.21375	0.325072	0.0245548	0.0198859
KEGG_PATHWAY	ssc04360:Axon guidance	36	0.965147	0.0015381	ITGB1, SEMA5A, NRP1, SEMA3D, EFNA5, EFNA4, ROBO1, NTN3, GNAI2, PPP3R1, DPYSL5, CFL1, SLIT1, PLXNA1, SLIT2, EPHB2, PAK2, EPHB4, EPHB3, MAPK3, PLXNA3, EPHA5, NTNG1, SEMA6A, UNC5A, EPHA8, SEMA4C, L1CAM, RHOD, EFNA1, EFNA2, FES, PLXNB1, EPHA1, NGEF, EPHA2	1265	119	7001	1.67427	0.35413	0.0256953	0.0208096
KEGG_PATHWAY	ssc05412:Arrhythmogenic right ventricular cardiomyopathy (ARVC)	22	0.589812	0.00202296	DSP, ITGB1, ITGB5, JUP, ITGB3, CACNA2D1, ITGA2, ITGA1, LEF1, CACNA2D2, ACTB, CACNG6, CACNB3, GJA1, ITGA11, PKP2, ITGA8, CTNNA1, ITGA6, ITGA5, CACNG4, CACNG5	1265	62	7001	1.96381	0.437352	0.0319178	0.0258489
KEGG_PATHWAY	ssc04611:Platelet activation	38	1.01877	0.00218608	ITGB1, MYLK2, SRC, ITGB3, COL11A1, ADCY3, ADCY2, PIK3R2, ADCY6, ACTB, GNAI2, PTGS1, PIK3R5, PPP1CB, RAP1B, LOC733637, PLCG2, AKT1, MAPK3, LYN, GUCY1A2, FCER1G, VWF, NOS3, ITGA2, F2R, MAPK12, PPP1CA, VAMP8, APBB1IP, GP9, PLCB3, COL3A1, COL1A2, COL5A1, P2RX1, COL5A2, FERMT3	1265	130	7001	1.61774	0.462877	0.0325263	0.0263417
KEGG_PATHWAY	ssc04144:Endocytosis	61	1.63539	0.00229058	SH3KBP1, SLA-8, CLTB, SNX12, ARRB1, ARRB2, RAB22A, EEA1, CAPZB, KIF5C, KIF5B, SLA-3, LDLRAP1, GIT1, SH3GL2, PDCD6IP, VPS37C, DNM2, ACAP1, ZFYVE16, PARD3, RAB35, VPS28, ARF5, ARF6, CHMP5, RAB5B, RAB5C, SRC, ASAP3, PARD6G, ASAP1, ASAP2, IL2RG, EGFR, PLD2, SNX1, GRK5, CXCR2, AP2S1, RAB11FIP2, LDLR, ARFGEF1, SMAD2, ARFGEF2, GIT2, HSPA8, SMAD3, IQSEC2, HSPA1L, CAV2, STAM, RAB11B, EHD1, EHD2, DAB2, CAP…	1265	235	7001	1.43659	0.478618	0.0325263	0.0263417
KEGG_PATHWAY	ssc01100:Metabolic pathways	245	6.56836	0.00255221	PANK4, AHCYL1, XYLT2, ENO3, LOC100516797, C1GALT1C1, LIPG, NAMPT, NDST3, PLCE1, GLUL, LOC100522678, PDHX, ALG6, GLCE, ALG2, ALG1, HOGA1, CEL, MTAP, SUCLG2, ATP6V0D1, CDS1, GCDH, MTMR4, ADH5, LDHC, SGPL1, RDH12, RDH11, RDH10, PLCG2, ST3GAL4, INPP5K, PLCG1, ST3GAL3, CHKB, ACADSB, PRDX6, PAFAH2, CS, EXT1, GLUD1, BST1, ALDH6A1, BHMT, HAL, B4GAT1, FASN, KYAT3, PPT2, ALDH18A1, PLCH2, CDS2, GPI, MOCS2, …	1265	1161	7001	1.16789	0.51604	0.0345156	0.0279528
KEGG_PATHWAY	ssc00071:Fatty acid degradation	16	0.428954	0.00283736	GCDH, CPT1A, ECI1, ACADSB, ADH5, ACAT2, ALDH3A2, HADHB, ACADL, ALDH1B1, CPT2, ACOX1, ACOX3, ACADM, HADH, ACADS	1265	40	7001	2.21375	0.553785	0.0356689	0.0288868
KEGG_PATHWAY	ssc04330:Notch signaling pathway	17	0.455764	0.0029933	NUMBL, JAG1, DTX3L, NOTCH4, DTX4, DLL3, NCOR2, LFNG, APH1A, DLL4, KAT2B, KAT2A, MFNG, DVL1, DVL2, CIR1, MAML3	1265	44	7001	2.13829	0.573171	0.0356689	0.0288868
KEGG_PATHWAY	ssc04916:Melanogenesis	29	0.77748	0.00301428	CAMK2D, WNT2B, LEF1, ADCY3, ADCY2, ADCY6, GNAI2, EDNRB, CREB3L1, DVL1, CREB3L2, DVL2, WNT2, MAPK3, FZD3, MAP2K1, EDN1, FZD5, FZD4, PRKCB, FZD7, WNT5A, FZD9, WNT7A, PRKCA, GNAO1, KITLG, PLCB3, KIT	1265	93	7001	1.72578	0.575714	0.0356689	0.0288868
KEGG_PATHWAY	ssc05410:Hypertrophic cardiomyopathy (HCM)	25	0.670241	0.00426672	ITGB1, ITGB5, ITGB3, LOC100515049, TNF, ACTB, CACNG6, CACNG4, CACNG5, MYBPC3, TGFB2, ACE, TGFB1, TPM4, CACNA2D1, TPM2, ITGA2, TPM1, ITGA1, CACNA2D2, CACNB3, ITGA11, ITGA8, ITGA6, ITGA5	1265	78	7001	1.77384	0.703094	0.0484699	0.0392538
KEGG_PATHWAY	ssc05219:Bladder cancer	15	0.402145	0.00467792	MAP2K1, SRC, MMP2, DAPK3, THBS1, EGFR, VEGFA, CCND1, CDK4, ERBB2, E2F1, E2F3, TP53, MAPK3, HBEGF	1265	38	7001	2.18463	0.735958	0.0489475	0.0396406
KEGG_PATHWAY	ssc05414:Dilated cardiomyopathy	26	0.697051	0.00488105	ITGB1, ITGB5, ITGB3, ADCY3, ADCY2, TNF, ADCY6, ACTB, CACNG6, CACNG4, CACNG5, MYBPC3, TGFB2, TGFB1, TPM4, CACNA2D1, TPM2, ITGA2, TPM1, ITGA1, CACNA2D2, CACNB3, ITGA11, ITGA8, ITGA6, ITGA5	1265	83	7001	1.73366	0.750828	0.0489475	0.0396406
KEGG_PATHWAY	ssc04340:Hedgehog signaling pathway	10	0.268097	0.00491809	LOC100523244, SMO, DHH, SUFU, HHIP, PTCH1, GAS1, CSNK1G2, GLI3, GLI2	1265	20	7001	2.76719	0.753449	0.0489475	0.0396406
KEGG_PATHWAY	ssc05221:Acute myeloid leukemia	19	0.509383	0.00499816	STAT5A, STAT5B, CEBPA, MAP2K1, SPI1, JUP, FLT3, LEF1, PIK3R2, MTOR, PIK3R5, CCND1, RPS6KB2, KIT, EIF4EBP1, PIM1, AKT1, RUNX1T1, MAPK3	1265	54	7001	1.94728	0.759019	0.0489475	0.0396406
KEGG_PATHWAY	ssc04921:Oxytocin signaling pathway	41	1.0992	0.00529643	MYLK2, OXTR, CAMK2D, NPR1, SRC, ADCY3, ADCY2, PTGS2, ELK1, EGFR, ADCY6, CAMKK1, RYR3, ACTB, GNAI2, PPP1CB, CACNG6, PPP3R1, EEF2K, CCND1, CD38, KCNJ2, CACNG4, MAPK3, CACNG5, KCNJ5, GUCY1A2, MAP2K1, CAMK1D, KCNJ9, PRKCB, NOS3, CACNA2D1, CACNA2D2, PRKCA, PPP1CA, GNAO1, RCAN1, CACNB3, PLCB3, MYL9	1265	150	7001	1.51273	0.778688	0.0501395	0.040606
KEGG_PATHWAY	ssc00010:Glycolysis / Gluconeogenesis	19	0.509383	0.00620464	GPI, PDHA1, ACSS2, ADPGK, PGAM1, ENO3, ADH5, LDHC, ALDH3A2, ALDH3A1, PFKL, PKM, ALDH1B1, PGK1, PGM2, GALM, DLAT, FBP1, DLD	1265	55	7001	1.91188	0.829259	0.0557728	0.0451681
KEGG_PATHWAY	ssc05223:Non-small cell lung cancer	18	0.482574	0.00628426	MAP2K1, PRKCB, TGFA, PRKCA, PIK3R2, FOXO3, EGFR, PIK3R5, CCND1, CDK4, ERBB2, E2F1, PLCG2, AKT1, E2F3, PLCG1, TP53, MAPK3	1265	51	7001	1.95331	0.8331	0.0557728	0.0451681
KEGG_PATHWAY	ssc05215:Prostate cancer	26	0.697051	0.00682951	CDKN1B, LEF1, PDGFA, TGFA, PIK3R2, EGFR, FOXO1, PIK3R5, CCND1, CREB3L1, PDGFD, ERBB2, CREB3L2, PDGFC, E2F1, AKT1, E2F3, NKX3-1, MAPK3, MAP2K1, MTOR, AR, CCNE1, BCL2, TP53, FGFR1	1265	85	7001	1.69287	0.857189	0.0587752	0.0475996
KEGG_PATHWAY	ssc00532:Glycosaminoglycan biosynthesis - chondroitin sulfate / dermatan sulfate	10	0.268097	0.00724882	CHST7, CHPF, CHSY1, B3GAT3, UST, XYLT2, B3GALT6, CHSY3, CHST13, CHST14	1265	21	7001	2.63542	0.873329	0.0605348	0.0490247
KEGG_PATHWAY	ssc04261:Adrenergic signaling in cardiomyocytes	36	0.965147	0.00746027	KCNE1, CAMK2D, ADCY3, ADCY2, ADCY6, SLC9A1, GNAI2, PPP1CB, CACNG6, PPP2R1A, CREB3L1, CREB3L2, AKT1, SCN5A, SCN1B, CACNG4, MAPK3, CACNG5, TPM4, CACNA2D1, TPM2, TPM1, PPP2R5B, ATP2B3, CACNA2D2, MAPK12, PPP1CA, CACNB3, PLCB3, PPP1R1A, PPP2R2B, BCL2, AGTR1, AGTR2	1265	130	7001	1.5326	0.880765	0.0605348	0.0490247
KEGG_PATHWAY	ssc04810:Regulation of actin cytoskeleton	50	1.34048	0.00845987	ITGB1, MYLK2, CHRM1, ITGB5, ITGB3, FGF1, ACTB, PPP1CB, TMSB4X, CFL1, PIP4K2A, PIP4K2B, GIT1, MAP2K1, ITGA2, ACTN1, ITGA1, F2R, ENAH, ITGA8, ITGA6, ITGA5, PFN1, MYL9, SRC, PDGFA, PIK3R2, IQGAP1, EGFR, FGD1, SLC9A1, PIK3R5, SCIN, LOC733637, PDGFD, PDGFC, PAK2, WASF2, MAPK3, RDX, FN1, MSN, SSH2, PPP1CA, SSH1, PIKFYVE, FGF14, ITGA11, FGF11, FGFR1	1265	196	7001	1.41183	0.910438	0.0667389	0.0540491
KEGG_PATHWAY	ssc04014:Ras signaling pathway	55	1.47453	0.00869969	CSF1, FGF1, ELK1, ETS2, KDR, PLCE1, AKT1, MAP2K1, PRKCB, PRKCA, PGF, KIT, ARF6, EPHA2, CSF1R, RAB5B, RAB5C, PDGFA, RASAL1, PIK3R2, FOXO4, EFNA5, EFNA4, EGFR, RASGRP4, PLD2, PIK3R5, RAP1B, GNG3, GNG2, PDGFD, PDGFC, PLCG2, PLCG1, PAK2, MAPK3, NGFR, ANGPT4, PLA2G2D, ANGPT2, VEGFB, PTPN11, VEGFA, EFNA1, KITLG, FGF14, EFNA2, GNB4, REL, GNB5, TEK, RGL2, LAT, FGF11, FGFR1	1265	220	7001	1.3836	0.916384	0.066776	0.0540792
KEGG_PATHWAY	ssc05230:Central carbon metabolism in cancer	20	0.536193	0.0108492	RET, TIGAR, MAP2K1, PDHA1, FLT3, PGAM1, NTRK3, PIK3R2, SLC1A5, EGFR, MTOR, PIK3R5, PFKL, PKM, KIT, ERBB2, AKT1, TP53, MAPK3, FGFR1	1265	62	7001	1.78529	0.954861	0.0810836	0.0656663
KEGG_PATHWAY	ssc04145:Phagosome	38	1.01877	0.0118238	ITGB1, SLA-DQB1, SCARB1, SLA-DRB1, RAB5B, RAB5C, ITGB5, ITGB3, SLA-8, NCF4, TCIRG1, THBS2, THBS1, ACTB, EEA1, MRC2, SLA-DRA, SEC61A1, TUBA1B, TUBB6, LAMP2, CD14, SLA-3, MSR1, ATP6AP1, ITGA2, TUBB, TAP2, TAP1, CYBA, SLA-DMB, SLA-DOB, SLA-DOA, MARCO, PIKFYVE, TLR6, ITGA5, ATP6V0D1	1265	143	7001	1.47068	0.965883	0.0861015	0.0697301
KEGG_PATHWAY	ssc04640:Hematopoietic cell lineage	24	0.643432	0.0123134	CSF1R, CSF1, FLT3, ITGB3, ITGA2, ITGA1, CD3E, CD3D, TNF, GP9, KITLG, CD8B, IL7, CD5, IL2RA, KIT, ITGA6, CD59, CD14, ITGA5, IL7R, IL6R, CD34, CD55	1265	80	7001	1.66032	0.970362	0.087425	0.070802
KEGG_PATHWAY	ssc04060:Cytokine-cytokine receptor interaction	50	1.34048	0.0137058	CD40, CSF1, AMHR2, IL25, IL1RAP, CXCL13, CXCL14, TNF, CX3CL1, IL18RAP, TNFSF10, CCR7, AMH, IL6R, CCR2, ACVR1, IL15RA, TNFRSF12A, IFNGR2, OSMR, TNFRSF1B, EDAR, LTA, IFNAR1, CX3CR1, CSF1R, CSF2RB, TNFRSF11A, IL2RG, CXCR2, IL12RB2, CCR1, NGFR, TGFB2, TGFB1, XCR1, TNFSF14, TNFRSF9, TNFSF13, CXCL10, CXCL11, CXCL12, IL7, IL2RA, CLCF1, LEP, IL2RB, TNFSF9, ACKR3, IL7R	1265	201	7001	1.37671	0.980146	0.0925507	0.074953
KEGG_PATHWAY	ssc04614:Renin-angiotensin system	10	0.268097	0.0143169	CTSA, LOC100156469, ENPEP, ACE, PREP, AGTR1, LNPEP, AGTR2, LOC100515049, AGT	1265	23	7001	2.40626	0.983351	0.0925507	0.074953
KEGG_PATHWAY	ssc05310:Asthma	10	0.268097	0.0143169	SLA-DRA, SLA-DQB1, SLA-DRB1, CD40, FCER1G, SLA-DMB, EPX, SLA-DOB, TNF, SLA-DOA	1265	23	7001	2.40626	0.983351	0.0925507	0.074953
KEGG_PATHWAY	ssc04142:Lysosome	32	0.857909	0.0143388	SCARB2, ASAH1, GBA, HEXA, AP4E1, CLTB, TCIRG1, ABCB9, LIPA, CLN5, SGSH, GGA2, LAPTM4B, GGA1, GM2A, SMPD1, LAMP2, NEU1, AP1S1, CTSD, CTSC, AP1M1, CTSA, CD164, ATP6AP1, SLC11A1, LAPTM5, SUMF1, GALC, NPC2, PPT2, ATP6V0D1	1265	117	7001	1.51368	0.983456	0.0925507	0.074953
KEGG_PATHWAY	ssc00760:Nicotinate and nicotinamide metabolism	11	0.294906	0.0153127	NT5C3A, NADK2, BST1, NNT, QPRT, NAMPT, ENPP1, CD38, NT5M, NMNAT2, LOC100516797	1265	27	7001	2.25475	0.987505	0.09664	0.0782648
KEGG_PATHWAY	ssc05145:Toxoplasmosis	29	0.77748	0.0177301	ITGB1, SLA-DQB1, SLA-DRB1, CD40, LAMA1, XIAP, LAMC1, TNF, GNAI2, SLA-DRA, IRAK1, AKT1, JAK2, LDLR, MAPK3, MAP2K6, HSPA8, TGFB2, TGFB1, HSPA1L, IFNGR2, LAMB1, SLA-DMB, SLA-DOB, MAPK12, SLA-DOA, GNAO1, BCL2, ITGA6	1265	105	7001	1.52855	0.993783	0.109464	0.0886505
KEGG_PATHWAY	ssc05214:Glioma	19	0.509383	0.0192576	CAMK2D, MAP2K1, PRKCB, PDGFA, TGFA, PRKCA, PIK3R2, EGFR, MTOR, PIK3R5, CCND1, CDK4, E2F1, PLCG2, AKT1, E2F3, PLCG1, TP53, MAPK3	1265	61	7001	1.72383	0.996004	0.113565	0.0919713
KEGG_PATHWAY	ssc05321:Inflammatory bowel disease (IBD)	19	0.509383	0.0192576	SMAD2, SLA-DQB1, SLA-DRB1, TGFB2, SMAD3, TGFB1, IFNGR2, SLA-DMB, IL2RG, SLA-DOB, TNF, SLA-DOA, SLA-DRA, IL18RAP, TBX21, STAT6, TLR5, IL12RB2	1265	61	7001	1.72383	0.996004	0.113565	0.0919713
KEGG_PATHWAY	ssc04670:Leukocyte transendothelial migration	31	0.831099	0.0195939	ITGB1, ITK, NCF4, CTNND1, PIK3R2, THY1, ACTB, ICAM1, GNAI2, PIK3R5, RAP1B, CDH5, LOC733637, PLCG2, CTNNA1, PLCG1, VCAM1, PRKCB, MMP2, ACTN1, MSN, CYBA, PRKCA, PTPN11, MAPK12, CLDN6, CLDN5, CXCL12, CLDN18, ESAM, MYL9	1265	115	7001	1.49188	0.996375	0.113565	0.0919713
KEGG_PATHWAY	ssc04725:Cholinergic synapse	30	0.80429	0.0210687	CHRNA3, CAMK2D, CHRM1, CHRNA7, CHRNA6, CHAT, ADCY3, ADCY2, PIK3R2, ADCY6, GNAI2, PIK3R5, GNG3, GNG2, CREB3L1, CREB3L2, AKT1, JAK2, KCNJ2, MAPK3, CHRNB2, MAP2K1, PRKCB, PRKCA, GNAO1, PLCB3, GNB4, BCL2, KCNQ3, GNB5	1265	111	7001	1.49578	0.997636	0.11967	0.0969162
KEGG_PATHWAY	ssc05142:Chagas disease (American trypanosomiasis)	29	0.77748	0.0226574	SERPINE1, PIK3R2, CD3E, LOC100515049, TNF, CD3D, GNAI2, PIK3R5, GNA14, IRAK1, PPP2R1A, AKT1, FADD, MAPK3, SMAD2, TGFB2, ACE, SMAD3, TGFB1, IFNGR2, CFLAR, MAPK12, GNAO1, PLCB3, GNAL, PPP2R2B, TLR6, CD247, C1QC	1265	107	7001	1.49997	0.99851	0.123963	0.100393
KEGG_PATHWAY	ssc05140:Leishmaniasis	19	0.509383	0.0226975	ITGB1, SLA-DQB1, SLA-DRB1, TGFB2, TGFB1, IFNGR2, NCF4, CYBA, SLA-DMB, PTGS2, SLA-DOB, ELK1, TNF, MAPK12, SLA-DOA, SLA-DRA, IRAK1, JAK2, MAPK3	1265	62	7001	1.69602	0.998527	0.123963	0.100393
KEGG_PATHWAY	ssc04370:VEGF signaling pathway	18	0.482574	0.02406	MAP2K1, NOS3, PRKCB, SRC, PRKCA, PIK3R2, PTGS2, MAPK12, VEGFA, PIK3R5, PPP3R1, MAPKAPK3, MAPKAPK2, KDR, PLCG2, AKT1, PLCG1, MAPK3	1265	58	7001	1.71757	0.999009	0.128925	0.104411
KEGG_PATHWAY	ssc04012:ErbB signaling pathway	24	0.643432	0.0252438	STAT5A, STAT5B, CAMK2D, MAP2K1, PRKCB, SRC, TGFA, PRKCA, PIK3R2, AREG, ELK1, EGFR, MTOR, PIK3R5, NRG3, RPS6KB2, ERBB2, EIF4EBP1, PLCG2, AKT1, PLCG1, PAK2, MAPK3, HBEGF	1265	85	7001	1.56265	0.999298	0.130608	0.105774
KEGG_PATHWAY	ssc04925:Aldosterone synthesis and secretion	22	0.589812	0.0252939	SCARB1, CAMK2D, DAGLA, CAMK1D, PRKCB, NPR1, PRKCE, HSD3B1, ADCY3, ADCY2, PRKCA, ADCY6, CACNA1I, PLCB3, STAR, CYP11A1, CYP21A2, CREB3L1, CREB3L2, AGTR1, DAGLB, LDLR	1265	76	7001	1.60206	0.999308	0.130608	0.105774
KEGG_PATHWAY	ssc05212:Pancreatic cancer	19	0.509383	0.0265857	SMAD2, SMAD4, TGFB2, MAP2K1, SMAD3, TGFB1, TGFA, PIK3R2, EGFR, VEGFA, PIK3R5, CCND1, CDK4, ERBB2, E2F1, AKT1, E2F3, TP53, MAPK3	1265	63	7001	1.6691	0.999525	0.134367	0.108818
KEGG_PATHWAY	ssc05161:Hepatitis B	38	1.01877	0.0272886	CDKN1B, DDX3X, YWHAB, SRC, PIK3R2, TNF, ELK1, PIK3R5, CCND1, CREB3L1, CREB3L2, E2F1, AKT1, STAT6, E2F3, FADD, MAPK3, STAT5A, STAT5B, EGR2, SMAD4, TGFB2, MAP2K1, MAP3K1, TGFB1, EGR3, ATP6AP1, PRKCB, DDX58, STAT2, PRKCA, HSPG2, CCNE1, CDK4, BCL2, TP53, IFNAR1	1265	151	7001	1.39276	0.999613	0.134367	0.108818
KEGG_PATHWAY	ssc05146:Amoebiasis	28	0.75067	0.0274412	RAB5B, RAB5C, LAMA1, COL11A1, PIK3R2, LAMC1, C8B, TNF, PIK3R5, GNA14, CD14, TGFB2, SERPINB1, TGFB1, PRKCB, ARG1, ACTN1, FN1, PRKCA, LAMB1, PLCB3, COL3A1, COL1A2, GNAL, COL4A2, COL5A1, COL4A1, COL5A2	1265	104	7001	1.49003	0.99963	0.134367	0.108818
KEGG_PATHWAY	ssc04068:FoxO signaling pathway	34	0.911528	0.0301719	LOC100523244, CDKN1B, IRS1, IRS4, PIK3R2, FOXO4, FOXO3, EGFR, FOXO1, PIK3R5, STK11, CCND2, CCND1, TNFSF10, AKT1, S1PR4, MAPK3, CDKN2D, PLK4, SMAD2, SMAD4, TGFB2, MAP2K1, SMAD3, TGFB1, HOMER1, PLK2, BNIP3, FBXO32, SOD2, KLF2, MAPK12, GADD45G, IL7R	1265	133	7001	1.41481	0.999834	0.145234	0.117619
KEGG_PATHWAY	ssc04666:Fc gamma R-mediated phagocytosis	23	0.616622	0.0309202	LYN, MAP2K1, PRKCB, PRKCE, ASAP3, PRKCA, ASAP1, PIK3R2, ASAP2, PLD2, PIK3R5, MARCKS, SCIN, PTPRC, RPS6KB2, CFL1, PLCG2, AKT1, PLCG1, WASF2, LAT, ARF6, MAPK3	1265	82	7001	1.55233	0.999866	0.146355	0.118527
KEGG_PATHWAY	ssc00514:Other types of O-glycan biosynthesis	9	0.241287	0.0324521	B4GALT2, LFNG, B4GALT1, MFNG, EOGT, PLOD3, GXYLT2, COLGALT1, ST3GAL3	1265	22	7001	2.26407	0.999915	0.151088	0.12236
KEGG_PATHWAY	ssc04020:Calcium signaling pathway	43	1.15282	0.0354126	MYLK2, OXTR, CAMK2D, CHRM1, CHRNA7, PTAFR, ATP2A2, ADCY3, ADCY2, EGFR, RYR3, GNA14, CACNA1I, PPP3R1, EDNRB, ERBB2, PLCG2, PLCE1, CD38, PLCG1, LHCGR, PRKCB, NOS3, F2R, ATP2B3, TACR3, PRKCA, PHKA1, AVPR1A, P2RX7, ITPKC, PLCB3, P2RX4, GNAL, CCKBR, P2RX3, ADORA2B, P2RX1, ORAI3, ITPKA, AGTR1, VDAC1, PLCD3	1265	178	7001	1.33696	0.999964	0.159425	0.129112
KEGG_PATHWAY	ssc04672:Intestinal immune network for IgA production	14	0.375335	0.0356338	PIGR, SLA-DQB1, IL15RA, SLA-DRB1, CD40, TGFB1, TNFSF13, SLA-DMB, SLA-DOB, SLA-DOA, SLA-DRA, CXCL12, ICOS, ICOSLG	1265	43	7001	1.80189	0.999967	0.159425	0.129112
KEGG_PATHWAY	ssc04550:Signaling pathways regulating pluripotency of stem cells	33	0.884718	0.0359267	WNT2B, ONECUT1, PIK3R2, PIK3R5, DVL1, DVL2, AKT1, JAK2, WNT2, MAPK3, ACVR1, SMAD2, FZD3, SMAD4, MAP2K1, ZFHX3, SMAD3, SETDB1, FZD5, FZD4, PCGF2, FZD7, WNT5A, FZD9, WNT7A, DUSP9, MAPK12, REST, BMP2, ID2, ID1, ID3, FGFR1	1265	130	7001	1.40488	0.999969	0.159425	0.129112
KEGG_PATHWAY	ssc04917:Prolactin signaling pathway	19	0.509383	0.041257	STAT5A, STAT5B, LHCGR, MAP2K1, GALT, SRC, PIK3R2, TNFRSF11A, FOXO3, MAPK12, CYP17A1, PIK3R5, SOCS3, CCND2, CCND1, ELF5, AKT1, JAK2, MAPK3	1265	66	7001	1.59323	0.999994	0.176311	0.142787
KEGG_PATHWAY	ssc04612:Antigen processing and presentation	19	0.509383	0.041257	HSPA8, CD74, SLA-DQB1, SLA-DRB1, HSPA1L, SLA-8, TAP2, TAP1, SLA-DMB, IFI30, SLA-DOB, TNF, SLA-DOA, TAPBP, SLA-DRA, CD8B, RFX5, RFXAP, SLA-3	1265	66	7001	1.59323	0.999994	0.176311	0.142787
KEGG_PATHWAY	ssc05032:Morphine addiction	24	0.643432	0.0415946	KCNJ5, GABRA1, KCNJ9, PRKCB, GABRA4, PDE4D, PDE3B, ADCY3, ADCY2, PRKCA, ARRB1, ARRB2, ADCY6, GABRG1, GNAI2, GNAO1, GNG3, GNG2, GRK5, PDE4B, GNB4, PDE3A, GNB5, PDE7A	1265	89	7001	1.49242	0.999994	0.176311	0.142787
KEGG_PATHWAY	ssc05162:Measles	33	0.884718	0.043561	CDKN1B, ADAR, PIK3R2, CD3E, IL2RG, CD3D, PIK3R5, CCND3, CCND2, CCND1, IRAK1, TNFSF10, AKT1, JAK2, STAT5A, STAT5B, HSPA8, HSPA1L, DDX58, IFNGR2, STAT2, MX1, EIF2AK3, MSN, DOK1, CCNE1, CDK4, OAS2, IL2RA, IL2RB, TP53, RAB9B, IFNAR1	1265	132	7001	1.3836	0.999997	0.180565	0.146232
KEGG_PATHWAY	ssc04520:Adherens junction	20	0.536193	0.0438696	SMAD2, SMAD4, SMAD3, SRC, ACTN1, CTNND1, LEF1, PTPRJ, IQGAP1, EGFR, ACTB, PARD3, ERBB2, CTNNA1, WASF2, SSX2IP, NECTIN2, MAPK3, FGFR1, NECTIN1	1265	71	7001	1.55898	0.999997	0.180565	0.146232
KEGG_PATHWAY	ssc05222:Small cell lung cancer	23	0.616622	0.044874	ITGB1, LAMA1, ITGA2, FN1, XIAP, LAMB1, PIK3R2, LAMC1, PTGS2, PIK3R5, TRAF4, COL4A2, CCND1, TRAF3, CCNE1, CDK4, COL4A1, E2F1, BCL2, AKT1, ITGA6, E2F3, TP53	1265	85	7001	1.49754	0.999998	0.18206	0.147443
