# Supplementary material for: Integrated analysis of miRNA and mRNA expression profiles in testes of Landrace and Hezuo boars
Source: Front Vet Sci. 2022 Oct 18;9:942669. doi: 10.3389/fvets.2022.942669 (PMC9622794; doi:10.3389/fvets.2022.942669)
Supplement: Supplementary file 9 [file Table_9.XLSX]

## Sheet: miRNA-mRNA relationship
miRNA	Ha TPM	Hb TPM	La TPM	Lb TPM	mRNA	rho	Ha FPKM	Hb FPKM	La FPKM	Lb FPKM	Symbol	Description	KEGG_A_class	KEGG_B_class	Pathway	K_ID	GO Component	GO Function	GO Process
ssc-miR-7139-3p	0.9548	0.0515667	0.4009	0.3521	ncbi_100522937	-0.74386	0.933333	17.8933	0.276667	8.38	CCDC158	coiled-coil domain containing 158, transcript variant X1	-	-	-	-	-	-	-
ssc-miR-7139-3p	0.9548	0.0515667	0.4009	0.3521	ncbi_100624783	-0.760071	1.27	4.20333	1.46	1.44333	CEP83	centrosomal protein 83, transcript variant X1	-	-	-	-	GO:0005623//cell;GO:0005794//Golgi apparatus;GO:0005814//centriole;GO:0097539//ciliary transition fiber	-	GO:0048278//vesicle docking;GO:0051660//establishment of centrosome localization;GO:0060271//cilium morphogenesis;GO:0071539//protein localization to centrosome
ssc-miR-7139-3p	0.9548	0.0515667	0.4009	0.3521	ncbi_110261060	-0.767076	0.09	2.60333	0.07	1.21667	SHISA7	shisa family member 7, transcript variant X1	-	-	-	-	GO:0014069//postsynaptic density;GO:0032281//AMPA glutamate receptor complex;GO:0032591//dendritic spine membrane;GO:0045202//synapse;GO:0045211//postsynaptic membrane	GO:0035255//ionotropic glutamate receptor binding;GO:0050811//GABA receptor binding	GO:0007214//gamma-aminobutyric acid signaling pathway;GO:0007613//memory;GO:0048172//regulation of short-term neuronal synaptic plasticity;GO:0097112//gamma-aminobutyric acid receptor clustering;GO:1900273//positive regulation of long-term synaptic potentiation;GO:1904717//regulation of AMPA glutamate receptor clustering;GO:2000311//regulation of alpha-amino-3-hydroxy-5-methyl-4-isoxazole propion…
ssc-miR-7136-3p	0.8251	2.08537	0.408867	1.02007	ncbi_100620432	-0.726481	5.63	0.26	8.62	0.793333	B3GNT9	UDP-GlcNAc:betaGal beta-1,3-N-acetylglucosaminyltransferase 9, transcript variant X1	-	-	-	-	GO:0000139//Golgi membrane;GO:0005783//endoplasmic reticulum;GO:0005794//Golgi apparatus;GO:0016020//membrane;GO:0016021//integral component of membrane	GO:0008375//acetylglucosaminyltransferase activity;GO:0008376//acetylgalactosaminyltransferase activity;GO:0008378//galactosyltransferase activity;GO:0008532//N-acetyllactosaminide beta-1,3-N-acetylglucosaminyltransferase activity;GO:0016740//transferase activity;GO:0016757//transferase activity, transferring glycosyl groups;GO:0016758//transferase activity, transferring hexosyl groups	GO:0006486//protein glycosylation;GO:0006493//protein O-linked glycosylation;GO:0030311//poly-N-acetyllactosamine biosynthetic process
ssc-miR-7136-3p	0.8251	2.08537	0.408867	1.02007	ncbi_100513721	-0.868202	2.36	0.253333	3.19	1.02667	EFNA5	ephrin A5, transcript variant X1	Environmental Information Processing;Environmental Information Processing;Environmental Information Processing;Environmental Information Processing;Organismal Systems	Signal transduction;Signal transduction;Signal transduction;Signal transduction;Development	ko04151//PI3K-Akt signaling pathway;ko04010//MAPK signaling pathway;ko04014//Ras signaling pathway;ko04015//Rap1 signaling pathway;ko04360//Axon guidance	K05462;K05462;K05462;K05462;K05462	GO:0005604//basement membrane;GO:0005886//plasma membrane;GO:0005912//adherens junction;GO:0016020//membrane;GO:0031362//anchored component of external side of plasma membrane;GO:0071944//cell periphery	GO:0005169//neurotrophin TRKB receptor binding;GO:0045499//chemorepellent activity;GO:0046875//ephrin receptor binding	GO:0007411//axon guidance;GO:0022407//regulation of cell-cell adhesion;GO:0022604//regulation of cell morphogenesis;GO:0031290//retinal ganglion cell axon guidance;GO:0032956//regulation of actin cytoskeleton organization;GO:0043087//regulation of GTPase activity;GO:0048013//ephrin receptor signaling pathway;GO:0048668//collateral sprouting;GO:0048672//positive regulation of collateral sprouting;…
ssc-miR-7136-3p	0.8251	2.08537	0.408867	1.02007	ncbi_100157228	-0.905269	10.76	0.763333	12.64	1.95333	ADAM12	ADAM metallopeptidase domain 12, transcript variant X1	-	-	-	-	GO:0005654//nucleoplasm;GO:0005886//plasma membrane;GO:0016020//membrane;GO:0016021//integral component of membrane	GO:0004222//metalloendopeptidase activity;GO:0008237//metallopeptidase activity;GO:0017124//SH3 domain binding	GO:0006508//proteolysis;GO:0007229//integrin-mediated signaling pathway;GO:0045766//positive regulation of angiogenesis
ssc-miR-7136-3p	0.8251	2.08537	0.408867	1.02007	ncbi_733617	-0.84211	2.84667	0.646667	3.08	2.07	MCAM	melanoma cell adhesion molecule, transcript variant X3	-	-	-	-	GO:0016020//membrane;GO:0016021//integral component of membrane	-	-
ssc-miR-7136-3p	0.8251	2.08537	0.408867	1.02007	ncbi_100157009	-0.935203	10.9367	4.63333	14.18	11.6967	VSTM4	V-set and transmembrane domain containing 4, transcript variant X1	-	-	-	-	GO:0016020//membrane;GO:0016021//integral component of membrane	-	-
ssc-miR-7136-3p	0.8251	2.08537	0.408867	1.02007	ncbi_100516832	-0.769231	2.26667	0.09	1.70667	0.346667	B3GALT5	beta-1,3-galactosyltransferase 5	Metabolism;Metabolism;Metabolism	Global and overview maps;Glycan biosynthesis and metabolism;Glycan biosynthesis and metabolism	ko01100//Metabolic pathways;ko00601//Glycosphingolipid biosynthesis - lacto and neolacto series;ko00603//Glycosphingolipid biosynthesis - globo and isoglobo series	K03877;K03877;K03877	GO:0000139//Golgi membrane;GO:0005783//endoplasmic reticulum;GO:0005794//Golgi apparatus;GO:0016020//membrane;GO:0016021//integral component of membrane	GO:0008375//acetylglucosaminyltransferase activity;GO:0008376//acetylgalactosaminyltransferase activity;GO:0008378//galactosyltransferase activity;GO:0008499//UDP-galactose:beta-N-acetylglucosamine beta-1,3-galactosyltransferase activity;GO:0016740//transferase activity;GO:0016757//transferase activity, transferring glycosyl groups;GO:0016758//transferase activity, transferring hexosyl groups	GO:0006486//protein glycosylation;GO:0006487//protein N-linked glycosylation;GO:0006493//protein O-linked glycosylation;GO:0009312//oligosaccharide biosynthetic process
ssc-miR-7136-3p	0.8251	2.08537	0.408867	1.02007	ncbi_110255956	-0.84211	4.55	0.926667	4.38333	1.9	TMC6	transmembrane channel like 6, transcript variant X1	-	-	-	-	GO:0005887//integral component of plasma membrane;GO:0016020//membrane;GO:0016021//integral component of membrane	GO:0005216//ion channel activity;GO:0008381//mechanically-gated ion channel activity	GO:0034220//ion transmembrane transport
ssc-miR-7136-3p	0.8251	2.08537	0.408867	1.02007	ncbi_100513770	-0.844134	1.05667	0.4	4.53	0.9	SLC16A10	solute carrier family 16 member 10, transcript variant X1	Organismal Systems;Organismal Systems	Endocrine system;Digestive system	ko04919//Thyroid hormone signaling pathway;ko04974//Protein digestion and absorption	K08187;K08187	GO:0005887//integral component of plasma membrane;GO:0016020//membrane;GO:0016021//integral component of membrane;GO:0030054//cell junction;GO:0043231//intracellular membrane-bounded organelle	GO:0015173//aromatic amino acid transmembrane transporter activity;GO:0015349//thyroid hormone transmembrane transporter activity	GO:0006590//thyroid hormone generation;GO:0015801//aromatic amino acid transport;GO:0055085//transmembrane transport;GO:0070327//thyroid hormone transport;GO:0070460//thyroid-stimulating hormone secretion
ssc-miR-7136-3p	0.8251	2.08537	0.408867	1.02007	ncbi_102167710	-0.809108	1.93333	0.31	2.69667	0.893333	FOXS1	forkhead box S1, transcript variant X1	-	-	-	-	-	-	-
ssc-miR-7136-3p	0.8251	2.08537	0.408867	1.02007	ncbi_100158038	-0.86014	2.96	0.0666667	4.67333	0.27	SYT10	synaptotagmin 10	-	-	-	-	GO:0005886//plasma membrane;GO:0016020//membrane;GO:0016021//integral component of membrane;GO:0045202//synapse;GO:0070382//exocytic vesicle;GO:0098793//presynapse	GO:0000149//SNARE binding;GO:0001786//phosphatidylserine binding;GO:0005509//calcium ion binding;GO:0005544//calcium-dependent phospholipid binding;GO:0005546//phosphatidylinositol-4,5-bisphosphate binding;GO:0019905//syntaxin binding;GO:0030276//clathrin binding;GO:0042802//identical protein binding;GO:0042803//protein homodimerization activity;GO:0046982//protein heterodimerization activity	GO:0007268//synaptic transmission;GO:0007608//sensory perception of smell;GO:0014059//regulation of dopamine secretion;GO:0016192//vesicle-mediated transport;GO:0017156//calcium ion regulated exocytosis;GO:0017158//regulation of calcium ion-dependent exocytosis;GO:0045956//positive regulation of calcium ion-dependent exocytosis;GO:0048791//calcium ion-regulated exocytosis of neurotransmitter;GO:0…
ssc-miR-7136-3p	0.8251	2.08537	0.408867	1.02007	ncbi_110256933	-0.788092	0.333333	0.0566667	0.916667	0.463333	LOC110256933	uncharacterized LOC110256933	-	-	-	-	-	-	-
ssc-miR-7136-3p	0.8251	2.08537	0.408867	1.02007	ncbi_100738003	-0.741259	3.72333	0.293333	5.32667	0.706667	LOC100738003	25-hydroxycholesterol 7-alpha-hydroxylase-like, transcript variant X2	Metabolism;Metabolism	Lipid metabolism;Lipid metabolism	ko00140//Steroid hormone biosynthesis;ko00120//Primary bile acid biosynthesis	K07430;K07430	GO:0005783//endoplasmic reticulum;GO:0005789//endoplasmic reticulum membrane;GO:0016020//membrane;GO:0016021//integral component of membrane	GO:0004497//monooxygenase activity;GO:0005506//iron ion binding;GO:0008395//steroid hydroxylase activity;GO:0008396//oxysterol 7-alpha-hydroxylase activity;GO:0016705//oxidoreductase activity, acting on paired donors, with incorporation or reduction of molecular oxygen;GO:0020037//heme binding;GO:0046872//metal ion binding	GO:0006699//bile acid biosynthetic process;GO:0033147//negative regulation of intracellular estrogen receptor signaling pathway;GO:0035754//B cell chemotaxis;GO:0042632//cholesterol homeostasis;GO:0050679//positive regulation of epithelial cell proliferation;GO:0055114//oxidation-reduction process;GO:0060740//prostate gland epithelium morphogenesis
ssc-miR-7136-3p	0.8251	2.08537	0.408867	1.02007	ncbi_100523536	-0.907182	3.49667	0.643333	4.62	1.78	NFIX	nuclear factor I X, transcript variant X1	-	-	-	-	GO:0005634//nucleus	GO:0000981//RNA polymerase II transcription factor activity, sequence-specific DNA binding;GO:0003677//DNA binding;GO:0003700//transcription factor activity, sequence-specific DNA binding	GO:0000122//negative regulation of transcription from RNA polymerase II promoter;GO:0006260//DNA replication;GO:0006355//regulation of transcription, DNA-templated;GO:0045944//positive regulation of transcription from RNA polymerase II promoter
ssc-miR-7136-3p	0.8251	2.08537	0.408867	1.02007	ncbi_100517374	-0.811189	7.08333	0.62	7.85667	1.49	BACE2	beta-site APP-cleaving enzyme 2, transcript variant X5	Human Diseases	Neurodegenerative diseases	ko05010//Alzheimer disease	K07747	GO:0005768//endosome;GO:0005794//Golgi apparatus;GO:0005802//trans-Golgi network;GO:0016020//membrane;GO:0016021//integral component of membrane	GO:0004190//aspartic-type endopeptidase activity;GO:0008233//peptidase activity;GO:0016787//hydrolase activity	GO:0006508//proteolysis;GO:0006509//membrane protein ectodomain proteolysis;GO:0030163//protein catabolic process;GO:0050435//beta-amyloid metabolic process
ssc-miR-7136-3p	0.8251	2.08537	0.408867	1.02007	ncbi_100156555	-0.909091	2.62667	0.423333	4.05667	0.943333	DPF3	double PHD fingers 3, transcript variant X2	Organismal Systems;Human Diseases	Environmental adaptation;Cancers	ko04714//Thermogenesis;ko05225//Hepatocellular carcinoma	K22198;K22198	GO:0000123//histone acetyltransferase complex;GO:0000790//nuclear chromatin;GO:0005634//nucleus;GO:0071565//nBAF complex	GO:0003676//nucleic acid binding;GO:0004402//histone acetyltransferase activity;GO:0008270//zinc ion binding;GO:0042393//histone binding;GO:0046872//metal ion binding	GO:0007399//nervous system development;GO:0016573//histone acetylation;GO:0045892//negative regulation of transcription, DNA-templated;GO:0045944//positive regulation of transcription from RNA polymerase II promoter
ssc-miR-7136-3p	0.8251	2.08537	0.408867	1.02007	ncbi_100625006	-0.79021	3.93667	0.116667	7.46667	1.42333	APLN	apelin	Environmental Information Processing	Signal transduction	ko04371//Apelin signaling pathway	K05225	GO:0005576//extracellular region	GO:0005179//hormone activity;GO:0031704//apelin receptor binding	GO:0007165//signal transduction;GO:0010629//negative regulation of gene expression;GO:0040037//negative regulation of fibroblast growth factor receptor signaling pathway;GO:0060183//apelin receptor signaling pathway;GO:0060976//coronary vasculature development;GO:1902895//positive regulation of pri-miRNA transcription from RNA polymerase II promoter;GO:1904022//positive regulation of G-protein co…
ssc-miR-7136-3p	0.8251	2.08537	0.408867	1.02007	ncbi_106509723	-0.86014	9.55	1.25	11.7467	4.18333	OGN	osteoglycin	-	-	-	-	-	GO:0005515//protein binding	-
ssc-miR-7136-3p	0.8251	2.08537	0.408867	1.02007	ncbi_100737811	-0.853147	2.67	0.286667	3.61667	0.94	PDLIM2	PDZ and LIM domain 2	-	-	-	-	GO:0001725//stress fiber;GO:0005912//adherens junction;GO:0030018//Z disc;GO:0031941//filamentous actin	GO:0003779//actin binding;GO:0005515//protein binding;GO:0051371//muscle alpha-actinin binding	GO:0007507//heart development;GO:0030036//actin cytoskeleton organization;GO:0061061//muscle structure development
ssc-miR-7136-3p	0.8251	2.08537	0.408867	1.02007	ncbi_396801	-0.769231	59.68	10.48	131.187	29.93	LDLR	low density lipoprotein receptor	Cellular Processes;Human Diseases;Human Diseases;Human Diseases;Organismal Systems;Organismal Systems;Organismal Systems;Organismal Systems;Organismal Systems	Transport and catabolism;Endocrine and metabolic diseases;Infectious diseases;Infectious diseases;Endocrine system;Digestive system;Endocrine system;Endocrine system;Digestive system	ko04144//Endocytosis;ko04934//Cushing syndrome;ko05160//Hepatitis C;ko05145//Toxoplasmosis;ko04925//Aldosterone synthesis and secretion;ko04976//Bile secretion;ko04927//Cortisol synthesis and secretion;ko04913//Ovarian Steroidogenesis;ko04979//Cholesterol metabolism	K12473;K12473;K12473;K12473;K12473;K12473;K12473;K12473;K12473	GO:0005623//cell;GO:0005764//lysosome;GO:0005768//endosome;GO:0005769//early endosome;GO:0005770//late endosome;GO:0005794//Golgi apparatus;GO:0005905//coated pit;GO:0009897//external side of plasma membrane;GO:0009986//cell surface;GO:0016020//membrane;GO:0016021//integral component of membrane;GO:0016323//basolateral plasma membrane;GO:0036477//somatodendritic compartment;GO:0043235//receptor c…	GO:0001540//beta-amyloid binding;GO:0002020//protease binding;GO:0005041//low-density lipoprotein receptor activity;GO:0005509//calcium ion binding;GO:0005515//protein binding;GO:0030169//low-density lipoprotein particle binding;GO:0030229//very-low-density lipoprotein particle receptor activity;GO:0042802//identical protein binding	GO:0006629//lipid metabolic process;GO:0006898//receptor-mediated endocytosis;GO:0006909//phagocytosis;GO:0007616//long-term memory;GO:0008203//cholesterol metabolic process;GO:0010628//positive regulation of gene expression;GO:0010629//negative regulation of gene expression;GO:0010867//positive regulation of triglyceride biosynthetic process;GO:0010899//regulation of phosphatidylcholine cataboli…
ssc-miR-7136-3p	0.8251	2.08537	0.408867	1.02007	ncbi_100155660	-0.811189	31.9733	2.30333	28.0967	7.09333	CD93	CD93 molecule	-	-	-	-	GO:0005886//plasma membrane;GO:0009986//cell surface;GO:0016020//membrane;GO:0016021//integral component of membrane;GO:0031410//cytoplasmic vesicle	GO:0001849//complement component C1q binding;GO:0005509//calcium ion binding	GO:0098609//cell-cell adhesion
ssc-miR-7136-3p	0.8251	2.08537	0.408867	1.02007	ncbi_110259876	-0.886166	6.02333	0.0533333	8.07667	1.90667	CNPY4	canopy FGF signaling regulator 4	-	-	-	-	-	GO:0005102//receptor binding	GO:1903078//positive regulation of protein localization to plasma membrane
ssc-miR-7136-3p	0.8251	2.08537	0.408867	1.02007	ncbi_100627470	-0.86014	2.19	0.57	3.00333	1.23	CDYL2	chromodomain Y like 2, transcript variant X1	-	-	-	-	GO:0005634//nucleus	GO:0003714//transcription corepressor activity;GO:0003824//catalytic activity	GO:1903507//negative regulation of nucleic acid-templated transcription
ssc-miR-7136-3p	0.8251	2.08537	0.408867	1.02007	ncbi_100154194	-0.916084	5.7	0.433333	11.3833	2.31	SFXN3	sideroflexin 3	-	-	-	-	GO:0005739//mitochondrion;GO:0016020//membrane;GO:0016021//integral component of membrane;GO:0031305//integral component of mitochondrial inner membrane;GO:0031966//mitochondrial membrane	GO:0015075//ion transmembrane transporter activity;GO:0022857//transmembrane transporter activity	GO:0006811//ion transport;GO:0034220//ion transmembrane transport;GO:0055085//transmembrane transport;GO:1990542//mitochondrial transmembrane transport
ssc-miR-7136-3p	0.8251	2.08537	0.408867	1.02007	ncbi_100153933	-0.755245	7.79667	0.726667	7.96333	1.97	NES	nestin	-	-	-	-	GO:0005737//cytoplasm;GO:0005882//intermediate filament;GO:0045111//intermediate filament cytoskeleton	GO:0019215//intermediate filament binding	GO:0000086//G2/M transition of mitotic cell cycle;GO:0032091//negative regulation of protein binding;GO:0043086//negative regulation of catalytic activity;GO:0072089//stem cell proliferation
ssc-miR-7136-3p	0.8251	2.08537	0.408867	1.02007	ncbi_100154062	-0.895105	19.94	1.65	26.4267	4.86333	OLFML2A	olfactomedin like 2A	-	-	-	-	-	-	-
ssc-miR-7136-3p	0.8251	2.08537	0.408867	1.02007	ncbi_100517877	-0.776224	35.8167	3.22667	95.9633	7.01667	LTBP3	latent transforming growth factor beta binding protein 3, transcript variant X1	-	-	-	-	GO:0005576//extracellular region	GO:0005509//calcium ion binding;GO:0050431//transforming growth factor beta binding	GO:0001501//skeletal system development;GO:0007179//transforming growth factor beta receptor signaling pathway;GO:0030502//negative regulation of bone mineralization;GO:0032331//negative regulation of chondrocyte differentiation;GO:0036363//transforming growth factor beta activation;GO:0045780//positive regulation of bone resorption;GO:0046849//bone remodeling;GO:0060349//bone morphogenesis;GO:00…
ssc-miR-7136-3p	0.8251	2.08537	0.408867	1.02007	ncbi_100525173	-0.86014	6.11	1.19	6.74667	2.39667	FAM114A1	family with sequence similarity 114 member A1	-	-	-	-	-	-	-
ssc-miR-7136-3p	0.8251	2.08537	0.408867	1.02007	ncbi_100626707	-0.739055	13.9467	2.63	14.8133	5.50667	ITGA9	integrin subunit alpha 9, transcript variant X1	Environmental Information Processing;Human Diseases;Cellular Processes;Cellular Processes;Environmental Information Processing;Environmental Information Processing;Human Diseases;Human Diseases;Human Diseases	Signal transduction;Infectious diseases;Cell motility;Cellular community - eukaryotes;Signaling molecules and interaction;Signaling molecules and interaction;Cardiovascular diseases;Cardiovascular diseases;Cardiovascular diseases	ko04151//PI3K-Akt signaling pathway;ko05165//Human papillomavirus infection;ko04810//Regulation of actin cytoskeleton;ko04510//Focal adhesion;ko04514//Cell adhesion molecules (CAMs);ko04512//ECM-receptor interaction;ko05414//Dilated cardiomyopathy (DCM);ko05410//Hypertrophic cardiomyopathy (HCM);ko05412//Arrhythmogenic right ventricular cardiomyopathy (ARVC)	K06585;K06585;K06585;K06585;K06585;K06585;K06585;K06585;K06585	GO:0008305//integrin complex;GO:0009925//basal plasma membrane;GO:0016020//membrane;GO:0016021//integral component of membrane	-	GO:0007155//cell adhesion;GO:0007229//integrin-mediated signaling pathway;GO:0030593//neutrophil chemotaxis
ssc-miR-7136-3p	0.8251	2.08537	0.408867	1.02007	ncbi_100151976	-0.944056	4.98333	1.27667	6.71667	3.31333	ALDH1L2	aldehyde dehydrogenase 1 family member L2	Metabolism	Metabolism of cofactors and vitamins	ko00670//One carbon pool by folate	K00289	GO:0005654//nucleoplasm;GO:0005739//mitochondrion	GO:0003824//catalytic activity;GO:0004029//aldehyde dehydrogenase (NAD) activity;GO:0016155//formyltetrahydrofolate dehydrogenase activity;GO:0016491//oxidoreductase activity;GO:0016620//oxidoreductase activity, acting on the aldehyde or oxo group of donors, NAD or NADP as acceptor;GO:0016742//hydroxymethyl-, formyl- and related transferase activity	GO:0009058//biosynthetic process;GO:0055114//oxidation-reduction process
ssc-miR-7136-3p	0.8251	2.08537	0.408867	1.02007	ncbi_494019	-0.86014	17.0367	0.793333	53.5367	5.05	CXCL10	C-X-C motif chemokine ligand 10	Environmental Information Processing;Organismal Systems;Human Diseases;Environmental Information Processing;Organismal Systems;Organismal Systems;Organismal Systems;Organismal Systems	Signaling molecules and interaction;Immune system;Infectious diseases;Signal transduction;Immune system;Immune system;Immune system;Immune system	ko04060//Cytokine-cytokine receptor interaction;ko04062//Chemokine signaling pathway;ko05164//Influenza A;ko04668//TNF signaling pathway;ko04620//Toll-like receptor signaling pathway;ko04657//IL-17 signaling pathway;ko04622//RIG-I-like receptor signaling pathway;ko04623//Cytosolic DNA-sensing pathway	K12671;K12671;K12671;K12671;K12671;K12671;K12671;K12671	GO:0005576//extracellular region;GO:0005615//extracellular space;GO:0005623//cell;GO:0009897//external side of plasma membrane	GO:0005125//cytokine activity;GO:0008009//chemokine activity;GO:0008201//heparin binding;GO:0042056//chemoattractant activity;GO:0045236//CXCR chemokine receptor binding;GO:0048248//CXCR3 chemokine receptor binding	GO:0006935//chemotaxis;GO:0006952//defense response;GO:0006954//inflammatory response;GO:0006955//immune response;GO:0007186//G-protein coupled receptor signaling pathway;GO:0007189//adenylate cyclase-activating G-protein coupled receptor signaling pathway;GO:0009617//response to bacterium;GO:0010818//T cell chemotaxis;GO:0010819//regulation of T cell chemotaxis;GO:0016525//negative regulation of…
ssc-miR-7136-3p	0.8251	2.08537	0.408867	1.02007	ncbi_100519820	-0.867133	5.16667	1.70333	5.35667	3.62667	ZDHHC24	zinc finger DHHC-type containing 24	-	-	-	-	GO:0005783//endoplasmic reticulum;GO:0005794//Golgi apparatus;GO:0016020//membrane;GO:0016021//integral component of membrane	GO:0016409//palmitoyltransferase activity;GO:0016740//transferase activity;GO:0016746//transferase activity, transferring acyl groups;GO:0019706//protein-cysteine S-palmitoyltransferase activity	GO:0006612//protein targeting to membrane;GO:0018230//peptidyl-L-cysteine S-palmitoylation
ssc-miR-7136-3p	0.8251	2.08537	0.408867	1.02007	ncbi_110258749	-0.797203	18.0567	0.746667	18.47	4.66	APLNR	apelin receptor	Environmental Information Processing;Environmental Information Processing	Signaling molecules and interaction;Signal transduction	ko04080//Neuroactive ligand-receptor interaction;ko04371//Apelin signaling pathway	K04174;K04174	-	-	-
ssc-miR-7136-3p	0.8251	2.08537	0.408867	1.02007	ncbi_100525411	-0.818182	3.61667	1.01333	13.41	2.85667	SYNE3	spectrin repeat containing nuclear envelope family member 3	-	-	-	-	GO:0005623//cell;GO:0005640//nuclear outer membrane;GO:0005737//cytoplasm;GO:0016020//membrane;GO:0016021//integral component of membrane;GO:0034993//LINC complex	GO:0008092//cytoskeletal protein binding;GO:0051015//actin filament binding	GO:0007097//nuclear migration;GO:0051647//nucleus localization;GO:0090286//cytoskeletal anchoring at nuclear membrane
ssc-miR-7136-3p	0.8251	2.08537	0.408867	1.02007	ncbi_448846	-0.818182	22.11	2.28	20.9533	5.57667	EHHADH	enoyl-CoA hydratase and 3-hydroxyacyl CoA dehydrogenase	Metabolism;Metabolism;Cellular Processes;Organismal Systems;Metabolism;Metabolism;Metabolism;Metabolism;Metabolism;Metabolism;Metabolism;Metabolism	Global and overview maps;Global and overview maps;Transport and catabolism;Endocrine system;Amino acid metabolism;Amino acid metabolism;Global and overview maps;Amino acid metabolism;Lipid metabolism;Metabolism of other amino acids;Carbohydrate metabolism;Carbohydrate metabolism	ko01100//Metabolic pathways;ko01200//Carbon metabolism;ko04146//Peroxisome;ko03320//PPAR signaling pathway;ko00310//Lysine degradation;ko00280//Valine, leucine and isoleucine degradation;ko01212//Fatty acid metabolism;ko00380//Tryptophan metabolism;ko00071//Fatty acid degradation;ko00410//beta-Alanine metabolism;ko00640//Propanoate metabolism;ko00650//Butanoate metabolism	K07514;K07514;K07514;K07514;K07514;K07514;K07514;K07514;K07514;K07514;K07514;K07514	GO:0005777//peroxisome	GO:0003824//catalytic activity;GO:0003857//3-hydroxyacyl-CoA dehydrogenase activity;GO:0004300//enoyl-CoA hydratase activity;GO:0016491//oxidoreductase activity;GO:0016509//long-chain-3-hydroxyacyl-CoA dehydrogenase activity;GO:0019899//enzyme binding	GO:0006475//internal protein amino acid acetylation;GO:0006631//fatty acid metabolic process;GO:0006635//fatty acid beta-oxidation;GO:0055114//oxidation-reduction process
ssc-miR-7136-3p	0.8251	2.08537	0.408867	1.02007	ncbi_100512201	-0.846154	10.4667	1.94333	13.09	4.01667	PODXL	podocalyxin like	-	-	-	-	GO:0005886//plasma membrane;GO:0016020//membrane;GO:0016021//integral component of membrane;GO:0016324//apical plasma membrane;GO:0031528//microvillus membrane;GO:0042995//cell projection	-	GO:0007155//cell adhesion;GO:0007162//negative regulation of cell adhesion;GO:0016477//cell migration;GO:0022407//regulation of cell-cell adhesion;GO:0022408//negative regulation of cell-cell adhesion;GO:0032534//regulation of microvillus assembly;GO:0033634//positive regulation of cell-cell adhesion mediated by integrin
ssc-miR-7136-3p	0.8251	2.08537	0.408867	1.02007	ncbi_100625354	-0.713287	11.67	2.33	10.3033	4.83667	CRISPLD2	cysteine rich secretory protein LCCL domain containing 2	-	-	-	-	GO:0005576//extracellular region;GO:0005615//extracellular space;GO:0030133//transport vesicle;GO:0031012//extracellular matrix	GO:0005539//glycosaminoglycan binding;GO:0008201//heparin binding	GO:0030198//extracellular matrix organization;GO:0060325//face morphogenesis
ssc-miR-7136-3p	0.8251	2.08537	0.408867	1.02007	ncbi_100524344	-0.881119	16.8967	1.75	18.2833	5.29667	ADGRA2	adhesion G protein-coupled receptor A2	-	-	-	-	GO:0016020//membrane;GO:0016021//integral component of membrane	GO:0004888//transmembrane signaling receptor activity;GO:0004930//G-protein coupled receptor activity;GO:0005515//protein binding	GO:0002040//sprouting angiogenesis;GO:0007165//signal transduction;GO:0007166//cell surface receptor signaling pathway;GO:0007186//G-protein coupled receptor signaling pathway
ssc-miR-7136-3p	0.8251	2.08537	0.408867	1.02007	ncbi_100517288	-0.923077	82.4267	7.9	131.19	29.7667	HSPG2	heparan sulfate proteoglycan 2, transcript variant X1	Human Diseases;Human Diseases;Environmental Information Processing	Cancers;Infectious diseases;Signaling molecules and interaction	ko05205//Proteoglycans in cancer;ko05161//Hepatitis B;ko04512//ECM-receptor interaction	K06255;K06255;K06255	-	GO:0005509//calcium ion binding;GO:0005515//protein binding;GO:0008022//protein C-terminus binding;GO:0030021//extracellular matrix structural constituent conferring compression resistance	-
ssc-miR-7136-3p	0.8251	2.08537	0.408867	1.02007	ncbi_100157105	-0.734266	26.5133	6.15333	35.0967	12.5467	RASSF2	Ras association domain family member 2, transcript variant X4	Environmental Information Processing	Signal transduction	ko04392//Hippo signaling pathway - multiple species	K09851	GO:0000776//kinetochore;GO:0005634//nucleus;GO:0005654//nucleoplasm;GO:0005737//cytoplasm;GO:0005794//Golgi apparatus;GO:0005829//cytosol;GO:0005886//plasma membrane;GO:0032991//macromolecular complex	GO:0004672//protein kinase activity	GO:0001501//skeletal system development;GO:0001503//ossification;GO:0006468//protein phosphorylation;GO:0007165//signal transduction;GO:0031954//positive regulation of protein autophosphorylation;GO:0033137//negative regulation of peptidyl-serine phosphorylation;GO:0038168//epidermal growth factor receptor signaling pathway via I-kappaB kinase/NF-kappaB cascade;GO:0042981//regulation of apoptotic…
ssc-miR-7136-3p	0.8251	2.08537	0.408867	1.02007	ncbi_100519582	-0.895105	17.86	2.75667	21.86	7.46667	NAP1L3	nucleosome assembly protein 1 like 3	-	-	-	-	-	-	-
ssc-miR-7136-3p	0.8251	2.08537	0.408867	1.02007	ncbi_397565	-0.755245	22.2433	4.39	22.8	8.98333	CNN2	calponin 2	-	-	-	-	GO:0016020//membrane;GO:0016021//integral component of membrane	GO:0003779//actin binding;GO:0005515//protein binding;GO:0005516//calmodulin binding	GO:0031032//actomyosin structure organization
ssc-miR-7136-3p	0.8251	2.08537	0.408867	1.02007	ncbi_100519796	-0.923077	16.2967	3.03667	19.8667	9.29	COPZ2	coatomer protein complex subunit zeta 2, transcript variant X2	-	-	-	-	GO:0000139//Golgi membrane;GO:0005737//cytoplasm;GO:0005794//Golgi apparatus;GO:0016020//membrane;GO:0030126//COPI vesicle coat;GO:0030663//COPI-coated vesicle membrane;GO:0031410//cytoplasmic vesicle	-	GO:0006890//retrograde vesicle-mediated transport, Golgi to ER;GO:0015031//protein transport;GO:0016192//vesicle-mediated transport
ssc-miR-7136-3p	0.8251	2.08537	0.408867	1.02007	ncbi_100516959	-0.909091	21.18	7.55667	28.64	16.3	REEP5	receptor accessory protein 5	-	-	-	-	GO:0016020//membrane;GO:0016021//integral component of membrane	-	-
ssc-miR-671-3p	12.5566	5.31073	15.1126	18.5639	ncbi_100514315	-0.721779	0.01	0.516667	0	0.00333333	KRT36	keratin 36	Organismal Systems	Endocrine system	ko04915//Estrogen signaling pathway	K07604	GO:0005882//intermediate filament	GO:0005198//structural molecule activity	-
ssc-miR-664-3p	32.8934	16.1261	24.3864	35.9585	ncbi_100739111	-0.704243	0.21	0.703333	0.266667	0.226667	RORB	RAR related orphan receptor B, transcript variant X1	Organismal Systems	Environmental adaptation	ko04710//Circadian rhythm	K08533	GO:0005634//nucleus	GO:0003677//DNA binding;GO:0003700//transcription factor activity, sequence-specific DNA binding;GO:0003707//steroid hormone receptor activity;GO:0004879//RNA polymerase II transcription factor activity, ligand-activated sequence-specific DNA binding;GO:0008270//zinc ion binding;GO:0008502//melatonin receptor activity;GO:0043565//sequence-specific DNA binding;GO:0046872//metal ion binding	GO:0006355//regulation of transcription, DNA-templated;GO:0007186//G-protein coupled receptor signaling pathway;GO:0030522//intracellular receptor signaling pathway;GO:0043401//steroid hormone mediated signaling pathway
ssc-miR-628-3p	22.4396	53.9605	26.9856	25.3587	ncbi_100153043	-0.734266	1.83333	0.316667	1.24667	0.873333	TMEM229B	transmembrane protein 229B	-	-	-	-	GO:0016020//membrane;GO:0016021//integral component of membrane	-	-
ssc-miR-628-3p	22.4396	53.9605	26.9856	25.3587	ncbi_100154607	-0.741259	7.49	0.806667	7.81333	2.49333	S1PR3	sphingosine-1-phosphate receptor 3	Environmental Information Processing;Environmental Information Processing	Signaling molecules and interaction;Signal transduction	ko04080//Neuroactive ligand-receptor interaction;ko04071//Sphingolipid signaling pathway	K04290;K04290	GO:0005886//plasma membrane;GO:0016020//membrane;GO:0016021//integral component of membrane	GO:0004930//G-protein coupled receptor activity;GO:0005178//integrin binding;GO:0038036//sphingosine-1-phosphate receptor activity	GO:0001816//cytokine production;GO:0003376//sphingosine-1-phosphate signaling pathway;GO:0006954//inflammatory response;GO:0007165//signal transduction;GO:0007186//G-protein coupled receptor signaling pathway;GO:0007193//adenylate cyclase-inhibiting G-protein coupled receptor signaling pathway;GO:0007219//Notch signaling pathway;GO:0032651//regulation of interleukin-1 beta production;GO:1903141//…
ssc-miR-615	12.1694	1.03003	7.14263	2.93327	ncbi_100157619	-0.814846	0.0533333	0.14	0.0133333	0.373333	ST8SIA3	ST8 alpha-N-acetyl-neuraminide alpha-2,8-sialyltransferase 3, transcript variant X1	-	-	-	-	GO:0005794//Golgi apparatus;GO:0016020//membrane;GO:0016021//integral component of membrane	GO:0003828//alpha-N-acetylneuraminate alpha-2,8-sialyltransferase activity;GO:0008373//sialyltransferase activity;GO:0016740//transferase activity;GO:0016757//transferase activity, transferring glycosyl groups;GO:0042802//identical protein binding	GO:0001574//ganglioside biosynthetic process;GO:0006486//protein glycosylation;GO:0006491//N-glycan processing;GO:0009100//glycoprotein metabolic process;GO:0009311//oligosaccharide metabolic process;GO:0097503//sialylation;GO:1990743//protein sialylation
ssc-miR-615	12.1694	1.03003	7.14263	2.93327	ncbi_100516173	-0.868144	0	1.27333	0.00666667	0.456667	C1H9orf57	chromosome 1 C9orf57 homolog	-	-	-	-	-	-	-
ssc-miR-615	12.1694	1.03003	7.14263	2.93327	ncbi_100155984	-0.750198	0	1.39667	0	0.62	CFAP65	cilia and flagella associated protein 65	-	-	-	-	GO:0001669//acrosomal vesicle;GO:0005737//cytoplasm;GO:0016020//membrane;GO:0016021//integral component of membrane;GO:0036126//sperm flagellum;GO:0097225//sperm midpiece	-	GO:0007288//sperm axoneme assembly;GO:0030317//sperm motility
ssc-miR-615	12.1694	1.03003	7.14263	2.93327	ncbi_100153399	-0.921854	0.01	26.17	0.05	12.2733	SPATA3	spermatogenesis associated 3	-	-	-	-	-	-	-
ssc-miR-615	12.1694	1.03003	7.14263	2.93327	ncbi_100624295	-0.766035	0.0133333	29.1067	0.00666667	8	LOC100624295	histone H2A-Bbd type 1-like	-	-	-	-	-	-	-
ssc-miR-542-3p	567.285	201.177	475.919	406.242	ncbi_102157456	-0.769231	0.246667	0.87	0.363333	0.256667	LOC102157456	formin-like protein 5	-	-	-	-	-	-	-
ssc-miR-542-3p	567.285	201.177	475.919	406.242	ncbi_100737676	-0.800839	0.256667	1.84667	0.0433333	0.266667	LOC100737676	SH2 domain-containing protein 4A-like, transcript variant X1	-	-	-	-	-	-	-
ssc-miR-542-3p	567.285	201.177	475.919	406.242	ncbi_100739820	-0.802837	0.0233333	1.56	0.04	0.366667	PAX1	paired box 1	-	-	-	-	GO:0005634//nucleus	GO:0000978//RNA polymerase II core promoter proximal region sequence-specific DNA binding;GO:0001228//transcriptional activator activity, RNA polymerase II transcription regulatory region sequence-specific binding;GO:0003677//DNA binding;GO:0003700//transcription factor activity, sequence-specific DNA binding	GO:0001501//skeletal system development;GO:0001756//somitogenesis;GO:0006355//regulation of transcription, DNA-templated;GO:0007275//multicellular organism development;GO:0007389//pattern specification process;GO:0008283//cell proliferation;GO:0043367//CD4-positive, alpha-beta T cell differentiation;GO:0043374//CD8-positive, alpha-beta T cell differentiation;GO:0045944//positive regulation of tra…
ssc-miR-542-3p	567.285	201.177	475.919	406.242	ncbi_100739731	-0.818182	0.576667	2.33333	0.553333	0.946667	SHISA2	shisa family member 2	-	-	-	-	GO:0005783//endoplasmic reticulum;GO:0016020//membrane;GO:0016021//integral component of membrane	-	GO:0030178//negative regulation of Wnt signaling pathway;GO:0040037//negative regulation of fibroblast growth factor receptor signaling pathway
ssc-miR-542-3p	567.285	201.177	475.919	406.242	ncbi_100513961	-0.721542	0.603333	2.06333	0.77	0.92	CPA5	carboxypeptidase A5	-	-	-	-	-	-	-
ssc-miR-542-3p	567.285	201.177	475.919	406.242	ncbi_100158059	-0.716608	14.24	1.20333	14.81	6.52667	COL14A1	collagen type XIV alpha 1 chain, transcript variant X2	Organismal Systems	Digestive system	ko04974//Protein digestion and absorption	K08133	GO:0005581//collagen trimer;GO:0005615//extracellular space;GO:0031012//extracellular matrix	GO:0005515//protein binding;GO:0030020//extracellular matrix structural constituent conferring tensile strength	GO:0003429//growth plate cartilage chondrocyte morphogenesis
ssc-miR-542-3p	567.285	201.177	475.919	406.242	ncbi_397513	-0.734266	0.42	3.85667	0.143333	1.72667	POU3F1	POU class 3 homeobox 1	-	-	-	-	GO:0005634//nucleus;GO:0005654//nucleoplasm;GO:0005667//transcription factor complex	GO:0001228//transcriptional activator activity, RNA polymerase II transcription regulatory region sequence-specific binding;GO:0003677//DNA binding;GO:0003700//transcription factor activity, sequence-specific DNA binding;GO:0003713//transcription coactivator activity;GO:0043565//sequence-specific DNA binding	GO:0006355//regulation of transcription, DNA-templated;GO:0006357//regulation of transcription from RNA polymerase II promoter;GO:0007420//brain development;GO:0008544//epidermis development;GO:0010628//positive regulation of gene expression;GO:0014044//Schwann cell development;GO:0022011//myelination in peripheral nervous system;GO:0030154//cell differentiation;GO:0030216//keratinocyte different…
ssc-miR-542-3p	567.285	201.177	475.919	406.242	ncbi_100624295	-0.801499	0.0133333	29.1067	0.00666667	8	LOC100624295	histone H2A-Bbd type 1-like	-	-	-	-	-	-	-
ssc-miR-542-3p	567.285	201.177	475.919	406.242	ncbi_100514699	-0.79021	4.05667	49.99	2.66	23.51	ZNHIT2	zinc finger HIT-type containing 2	-	-	-	-	-	GO:0046872//metal ion binding	-
ssc-miR-450c-5p	2612.2	671.077	2020.38	1431.22	ncbi_100153635	-0.750198	1.03	5.89667	0.936667	1.27333	CD244	CD244 molecule, transcript variant X1	Organismal Systems	Immune system	ko04650//Natural killer cell mediated cytotoxicity	K06582	GO:0009897//external side of plasma membrane;GO:0016020//membrane;GO:0016021//integral component of membrane	GO:0038023//signaling receptor activity;GO:0042288//MHC class I protein binding	GO:0002323//natural killer cell activation involved in immune response;GO:0006955//immune response;GO:0060732//positive regulation of inositol phosphate biosynthetic process;GO:0071663//positive regulation of granzyme B production;GO:1902715//positive regulation of interferon-gamma secretion;GO:2000484//positive regulation of interleukin-8 secretion
ssc-miR-450c-3p	17.0251	5.38927	14.9933	13.9708	ncbi_100520618	-0.718975	0.0233333	1.19	0	0.09	LOC100520618	ornithine decarboxylase-like	Metabolism;Metabolism;Metabolism	Global and overview maps;Metabolism of other amino acids;Amino acid metabolism	ko01100//Metabolic pathways;ko00480//Glutathione metabolism;ko00330//Arginine and proline metabolism	K01581;K01581;K01581	GO:0005737//cytoplasm	GO:0003824//catalytic activity;GO:0042978//ornithine decarboxylase activator activity	GO:0006596//polyamine biosynthetic process;GO:0033387//putrescine biosynthetic process from ornithine;GO:0043085//positive regulation of catalytic activity
ssc-miR-450c-3p	17.0251	5.38927	14.9933	13.9708	ncbi_102159067	-0.717355	0.03	0.513333	0.0233333	0.163333	LOC102159067	uncharacterized LOC102159067	-	-	-	-	-	GO:0005515//protein binding	-
ssc-miR-450c-3p	17.0251	5.38927	14.9933	13.9708	ncbi_100516173	-0.799129	0	1.27333	0.00666667	0.456667	C1H9orf57	chromosome 1 C9orf57 homolog	-	-	-	-	-	-	-
ssc-miR-450c-3p	17.0251	5.38927	14.9933	13.9708	ncbi_100620493	-0.783217	0.296667	7.24	0.203333	3.34667	WDR78	WD repeat domain 78	-	-	-	-	-	-	-
ssc-miR-450b-5p	3219.57	952.799	2465.51	2266.79	ncbi_100739820	-0.732413	0.0233333	1.56	0.04	0.366667	PAX1	paired box 1	-	-	-	-	GO:0005634//nucleus	GO:0000978//RNA polymerase II core promoter proximal region sequence-specific DNA binding;GO:0001228//transcriptional activator activity, RNA polymerase II transcription regulatory region sequence-specific binding;GO:0003677//DNA binding;GO:0003700//transcription factor activity, sequence-specific DNA binding	GO:0001501//skeletal system development;GO:0001756//somitogenesis;GO:0006355//regulation of transcription, DNA-templated;GO:0007275//multicellular organism development;GO:0007389//pattern specification process;GO:0008283//cell proliferation;GO:0043367//CD4-positive, alpha-beta T cell differentiation;GO:0043374//CD8-positive, alpha-beta T cell differentiation;GO:0045944//positive regulation of tra…
ssc-miR-450b-5p	3219.57	952.799	2465.51	2266.79	ncbi_100627497	-0.748252	0.433333	1.34	1.14	0.606667	FHDC1	FH2 domain containing 1	-	-	-	-	GO:0005794//Golgi apparatus;GO:0005874//microtubule;GO:0005881//cytoplasmic microtubule;GO:0005929//cilium	GO:0003779//actin binding;GO:0008017//microtubule binding	GO:0043149//stress fiber assembly;GO:0060271//cilium morphogenesis;GO:0090161//Golgi ribbon formation
ssc-miR-450b-5p	3219.57	952.799	2465.51	2266.79	ncbi_100621225	-0.73205	0.57	3.90333	0.616667	1.88	CEP350	centrosomal protein 350	-	-	-	-	-	-	-
ssc-miR-450b-5p	3219.57	952.799	2465.51	2266.79	ncbi_106505576	-0.783217	0.13	6.05333	0.07	2.27667	LOC106505576	basic proline-rich protein-like	-	-	-	-	-	-	-
ssc-miR-450a	1851.45	586.678	1512.07	1184.67	ncbi_100153635	-0.750198	1.03	5.89667	0.936667	1.27333	CD244	CD244 molecule, transcript variant X1	Organismal Systems	Immune system	ko04650//Natural killer cell mediated cytotoxicity	K06582	GO:0009897//external side of plasma membrane;GO:0016020//membrane;GO:0016021//integral component of membrane	GO:0038023//signaling receptor activity;GO:0042288//MHC class I protein binding	GO:0002323//natural killer cell activation involved in immune response;GO:0006955//immune response;GO:0060732//positive regulation of inositol phosphate biosynthetic process;GO:0071663//positive regulation of granzyme B production;GO:1902715//positive regulation of interferon-gamma secretion;GO:2000484//positive regulation of interleukin-8 secretion
ssc-miR-450a	1851.45	586.678	1512.07	1184.67	ncbi_100739731	-0.881119	0.576667	2.33333	0.553333	0.946667	SHISA2	shisa family member 2	-	-	-	-	GO:0005783//endoplasmic reticulum;GO:0016020//membrane;GO:0016021//integral component of membrane	-	GO:0030178//negative regulation of Wnt signaling pathway;GO:0040037//negative regulation of fibroblast growth factor receptor signaling pathway
ssc-miR-4332	1.67963	13.0094	1.48267	4.01227	ncbi_100155660	-0.769231	31.9733	2.30333	28.0967	7.09333	CD93	CD93 molecule	-	-	-	-	GO:0005886//plasma membrane;GO:0009986//cell surface;GO:0016020//membrane;GO:0016021//integral component of membrane;GO:0031410//cytoplasmic vesicle	GO:0001849//complement component C1q binding;GO:0005509//calcium ion binding	GO:0098609//cell-cell adhesion
ssc-miR-4332	1.67963	13.0094	1.48267	4.01227	ncbi_100513945	-0.804196	16.7467	1.9	13.8867	5.27667	ECHDC3	enoyl-CoA hydratase domain containing 3	-	-	-	-	-	-	-
ssc-miR-4332	1.67963	13.0094	1.48267	4.01227	ncbi_100621622	-0.832168	15.48	3.06	23.8067	7.18	SFRP1	secreted frizzled related protein 1	Environmental Information Processing	Signal transduction	ko04310//Wnt signaling pathway	K02166	GO:0005576//extracellular region;GO:0005615//extracellular space;GO:0005829//cytosol;GO:0009986//cell surface	GO:0004197//cysteine-type endopeptidase activity;GO:0005109//frizzled binding;GO:0005515//protein binding;GO:0008144//drug binding;GO:0008201//heparin binding;GO:0017147//Wnt-protein binding;GO:0042802//identical protein binding	GO:0001649//osteoblast differentiation;GO:0001657//ureteric bud development;GO:0001756//somitogenesis;GO:0001843//neural tube closure;GO:0002244//hematopoietic progenitor cell differentiation;GO:0006508//proteolysis;GO:0007275//multicellular organism development;GO:0008284//positive regulation of cell proliferation;GO:0008285//negative regulation of cell proliferation;GO:0008584//male gonad devel…
ssc-miR-383	0.0649333	0.678767	0.0418	0.161533	ncbi_100157228	-0.78758	10.76	0.763333	12.64	1.95333	ADAM12	ADAM metallopeptidase domain 12, transcript variant X1	-	-	-	-	GO:0005654//nucleoplasm;GO:0005886//plasma membrane;GO:0016020//membrane;GO:0016021//integral component of membrane	GO:0004222//metalloendopeptidase activity;GO:0008237//metallopeptidase activity;GO:0017124//SH3 domain binding	GO:0006508//proteolysis;GO:0007229//integrin-mediated signaling pathway;GO:0045766//positive regulation of angiogenesis
ssc-miR-383	0.0649333	0.678767	0.0418	0.161533	ncbi_110255956	-0.79651	4.55	0.926667	4.38333	1.9	TMC6	transmembrane channel like 6, transcript variant X1	-	-	-	-	GO:0005887//integral component of plasma membrane;GO:0016020//membrane;GO:0016021//integral component of membrane	GO:0005216//ion channel activity;GO:0008381//mechanically-gated ion channel activity	GO:0034220//ion transmembrane transport
ssc-miR-383	0.0649333	0.678767	0.0418	0.161533	ncbi_100157871	-0.73628	0.416667	0.0433333	0.516667	0.233333	NKAIN3	sodium/potassium transporting ATPase interacting 3, transcript variant X1	-	-	-	-	GO:0016020//membrane;GO:0016021//integral component of membrane	-	-
ssc-miR-383	0.0649333	0.678767	0.0418	0.161533	ncbi_110260578	-0.807957	0.62	0.0233333	0.713333	0.28	ITGA7	integrin subunit alpha 7	Environmental Information Processing;Human Diseases;Cellular Processes;Cellular Processes;Environmental Information Processing;Human Diseases;Human Diseases;Human Diseases	Signal transduction;Infectious diseases;Cell motility;Cellular community - eukaryotes;Signaling molecules and interaction;Cardiovascular diseases;Cardiovascular diseases;Cardiovascular diseases	ko04151//PI3K-Akt signaling pathway;ko05165//Human papillomavirus infection;ko04810//Regulation of actin cytoskeleton;ko04510//Focal adhesion;ko04512//ECM-receptor interaction;ko05414//Dilated cardiomyopathy (DCM);ko05410//Hypertrophic cardiomyopathy (HCM);ko05412//Arrhythmogenic right ventricular cardiomyopathy (ARVC)	K06583;K06583;K06583;K06583;K06583;K06583;K06583;K06583	GO:0008305//integrin complex;GO:0016020//membrane;GO:0016021//integral component of membrane	-	GO:0007155//cell adhesion;GO:0007229//integrin-mediated signaling pathway;GO:0034113//heterotypic cell-cell adhesion;GO:0035987//endodermal cell differentiation
ssc-miR-383	0.0649333	0.678767	0.0418	0.161533	ncbi_100153539	-0.730432	1.36333	0.103333	0.973333	0.38	ADAMTS14	ADAM metallopeptidase with thrombospondin type 1 motif 14	-	-	-	-	GO:0005576//extracellular region	GO:0004222//metalloendopeptidase activity;GO:0008233//peptidase activity;GO:0008237//metallopeptidase activity	GO:0006508//proteolysis;GO:0030199//collagen fibril organization
ssc-miR-383	0.0649333	0.678767	0.0418	0.161533	ncbi_102167710	-0.705973	1.93333	0.31	2.69667	0.893333	FOXS1	forkhead box S1, transcript variant X1	-	-	-	-	-	-	-
ssc-miR-383	0.0649333	0.678767	0.0418	0.161533	ncbi_100511702	-0.726094	1.41333	0.0733333	3.07	0.37	CD38	CD38 molecule	Metabolism;Human Diseases;Environmental Information Processing;Organismal Systems;Organismal Systems;Organismal Systems;Organismal Systems;Metabolism	Global and overview maps;Infectious diseases;Signal transduction;Endocrine system;Digestive system;Immune system;Digestive system;Metabolism of cofactors and vitamins	ko01100//Metabolic pathways;ko05169//Epstein-Barr virus infection;ko04020//Calcium signaling pathway;ko04921//Oxytocin signaling pathway;ko04972//Pancreatic secretion;ko04640//Hematopoietic cell lineage;ko04970//Salivary secretion;ko00760//Nicotinate and nicotinamide metabolism	K01242;K01242;K01242;K01242;K01242;K01242;K01242;K01242	GO:0005886//plasma membrane;GO:0016020//membrane;GO:0016021//integral component of membrane	GO:0003953//NAD+ nucleosidase activity;GO:0016849//phosphorus-oxygen lyase activity;GO:0050135//NAD(P)+ nucleosidase activity	GO:0030890//positive regulation of B cell proliferation;GO:0042493//response to drug;GO:0043066//negative regulation of apoptotic process;GO:0045892//negative regulation of transcription, DNA-templated;GO:0045893//positive regulation of transcription, DNA-templated;GO:0050853//B cell receptor signaling pathway
ssc-miR-383	0.0649333	0.678767	0.0418	0.161533	ncbi_100158038	-0.726094	2.96	0.0666667	4.67333	0.27	SYT10	synaptotagmin 10	-	-	-	-	GO:0005886//plasma membrane;GO:0016020//membrane;GO:0016021//integral component of membrane;GO:0045202//synapse;GO:0070382//exocytic vesicle;GO:0098793//presynapse	GO:0000149//SNARE binding;GO:0001786//phosphatidylserine binding;GO:0005509//calcium ion binding;GO:0005544//calcium-dependent phospholipid binding;GO:0005546//phosphatidylinositol-4,5-bisphosphate binding;GO:0019905//syntaxin binding;GO:0030276//clathrin binding;GO:0042802//identical protein binding;GO:0042803//protein homodimerization activity;GO:0046982//protein heterodimerization activity	GO:0007268//synaptic transmission;GO:0007608//sensory perception of smell;GO:0014059//regulation of dopamine secretion;GO:0016192//vesicle-mediated transport;GO:0017156//calcium ion regulated exocytosis;GO:0017158//regulation of calcium ion-dependent exocytosis;GO:0045956//positive regulation of calcium ion-dependent exocytosis;GO:0048791//calcium ion-regulated exocytosis of neurotransmitter;GO:0…
ssc-miR-383	0.0649333	0.678767	0.0418	0.161533	ncbi_100517153	-0.711856	3.01333	0.41	2.24667	1.23	GPR75	G protein-coupled receptor 75	-	-	-	-	GO:0005886//plasma membrane;GO:0016020//membrane;GO:0016021//integral component of membrane	GO:0004930//G-protein coupled receptor activity;GO:0016493//C-C chemokine receptor activity	GO:0007186//G-protein coupled receptor signaling pathway;GO:0070098//chemokine-mediated signaling pathway;GO:1901214//regulation of neuron death
ssc-miR-383	0.0649333	0.678767	0.0418	0.161533	ncbi_100049703	-0.841463	4.16333	1.00667	4.94	2.38333	BCL2	BCL2, apoptosis regulator, transcript variant X1	Human Diseases;Environmental Information Processing;Cellular Processes;Human Diseases;Genetic Information Processing;Human Diseases;Cellular Processes;Environmental Information Processing;Human Diseases;Organismal Systems;Cellular Processes;Human Diseases;Organismal Systems;Human Diseases;Human Diseases;Organismal Systems;Cellular Processes;Organismal Systems;Environmental Information Processing;…	Cancers;Signal transduction;Cellular community - eukaryotes;Infectious diseases;Folding, sorting and degradation;Infectious diseases;Cell growth and death;Signal transduction;Cancers;Immune system;Cell growth and death;Cancers;Circulatory system;Infectious diseases;Cardiovascular diseases;Endocrine system;Transport and catabolism;Nervous system;Signal transduction;Nervous system;Endocrine system;…	ko05200//Pathways in cancer;ko04151//PI3K-Akt signaling pathway;ko04510//Focal adhesion;ko05169//Epstein-Barr virus infection;ko04141//Protein processing in endoplasmic reticulum;ko05152//Tuberculosis;ko04217//Necroptosis;ko04630//Jak-STAT signaling pathway;ko05226//Gastric cancer;ko04621//NOD-like receptor signaling pathway;ko04210//Apoptosis;ko05206//MicroRNAs in cancer;ko04261//Adrenergic sign…	K02161;K02161;K02161;K02161;K02161;K02161;K02161;K02161;K02161;K02161;K02161;K02161;K02161;K02161;K02161;K02161;K02161;K02161;K02161;K02161;K02161;K02161;K02161;K02161;K02161;K02161;K02161;K02161;K02161;K02161;K02161;K02161;K02161;K02161;K02161	-	-	-
ssc-miR-383	0.0649333	0.678767	0.0418	0.161533	ncbi_403337	-0.773718	13.02	0.103333	3.53	1.57333	CYP21A2	cytochrome P450, family 21, subfamily A, polypepide 2	Metabolism;Human Diseases;Organismal Systems;Organismal Systems;Metabolism	Global and overview maps;Endocrine and metabolic diseases;Endocrine system;Endocrine system;Lipid metabolism	ko01100//Metabolic pathways;ko04934//Cushing syndrome;ko04925//Aldosterone synthesis and secretion;ko04927//Cortisol synthesis and secretion;ko00140//Steroid hormone biosynthesis	K00513;K00513;K00513;K00513;K00513	GO:0005783//endoplasmic reticulum;GO:0005789//endoplasmic reticulum membrane;GO:0016020//membrane;GO:0031090//organelle membrane;GO:0043231//intracellular membrane-bounded organelle	GO:0004497//monooxygenase activity;GO:0004509//steroid 21-monooxygenase activity;GO:0005496//steroid binding;GO:0005506//iron ion binding;GO:0008289//lipid binding;GO:0008395//steroid hydroxylase activity;GO:0016491//oxidoreductase activity;GO:0016705//oxidoreductase activity, acting on paired donors, with incorporation or reduction of molecular oxygen;GO:0020037//heme binding;GO:0046872//metal i…	GO:0006694//steroid biosynthetic process;GO:0008202//steroid metabolic process;GO:0055114//oxidation-reduction process
ssc-miR-383	0.0649333	0.678767	0.0418	0.161533	ncbi_100154278	-0.790161	3.98	0.123333	34.42	0.536667	C7H14orf132	chromosome 7 C14orf132 homolog	-	-	-	-	GO:0016020//membrane;GO:0016021//integral component of membrane	-	-
ssc-miR-383	0.0649333	0.678767	0.0418	0.161533	ncbi_100523536	-0.748759	3.49667	0.643333	4.62	1.78	NFIX	nuclear factor I X, transcript variant X1	-	-	-	-	GO:0005634//nucleus	GO:0000981//RNA polymerase II transcription factor activity, sequence-specific DNA binding;GO:0003677//DNA binding;GO:0003700//transcription factor activity, sequence-specific DNA binding	GO:0000122//negative regulation of transcription from RNA polymerase II promoter;GO:0006260//DNA replication;GO:0006355//regulation of transcription, DNA-templated;GO:0045944//positive regulation of transcription from RNA polymerase II promoter
ssc-miR-383	0.0649333	0.678767	0.0418	0.161533	ncbi_100517374	-0.704738	7.08333	0.62	7.85667	1.49	BACE2	beta-site APP-cleaving enzyme 2, transcript variant X5	Human Diseases	Neurodegenerative diseases	ko05010//Alzheimer disease	K07747	GO:0005768//endosome;GO:0005794//Golgi apparatus;GO:0005802//trans-Golgi network;GO:0016020//membrane;GO:0016021//integral component of membrane	GO:0004190//aspartic-type endopeptidase activity;GO:0008233//peptidase activity;GO:0016787//hydrolase activity	GO:0006508//proteolysis;GO:0006509//membrane protein ectodomain proteolysis;GO:0030163//protein catabolic process;GO:0050435//beta-amyloid metabolic process
ssc-miR-383	0.0649333	0.678767	0.0418	0.161533	ncbi_100514841	-0.748759	1.50333	0.146667	3.46	0.896667	TSPAN11	tetraspanin 11, transcript variant X1	-	-	-	-	GO:0005887//integral component of plasma membrane;GO:0016020//membrane;GO:0016021//integral component of membrane	-	GO:0016477//cell migration
ssc-miR-383	0.0649333	0.678767	0.0418	0.161533	ncbi_100157996	-0.815076	3.11667	0.276667	4.20333	0.963333	SLA-DOA	major histocompatibility complex, class II, DO alpha	Human Diseases;Human Diseases;Human Diseases;Human Diseases;Cellular Processes;Environmental Information Processing;Organismal Systems;Human Diseases;Human Diseases;Organismal Systems;Organismal Systems;Human Diseases;Human Diseases;Human Diseases;Organismal Systems;Human Diseases;Human Diseases;Human Diseases;Human Diseases;Organismal Systems;Human Diseases;Human Diseases;Human Diseases	Infectious diseases;Infectious diseases;Infectious diseases;Infectious diseases;Transport and catabolism;Signaling molecules and interaction;Immune system;Infectious diseases;Immune diseases;Immune system;Immune system;Immune diseases;Infectious diseases;Immune diseases;Immune system;Cardiovascular diseases;Immune diseases;Infectious diseases;Endocrine and metabolic diseases;Immune system;Immune …	ko05166//HTLV-I infection;ko05168//Herpes simplex infection;ko05152//Tuberculosis;ko05164//Influenza A;ko04145//Phagosome;ko04514//Cell adhesion molecules (CAMs);ko04659//Th17 cell differentiation;ko05145//Toxoplasmosis;ko05322//Systemic lupus erythematosus;ko04658//Th1 and Th2 cell differentiation;ko04640//Hematopoietic cell lineage;ko05323//Rheumatoid arthritis;ko05140//Leishmaniasis;ko05321//I…	K06752;K06752;K06752;K06752;K06752;K06752;K06752;K06752;K06752;K06752;K06752;K06752;K06752;K06752;K06752;K06752;K06752;K06752;K06752;K06752;K06752;K06752;K06752	GO:0016020//membrane;GO:0016021//integral component of membrane;GO:0042613//MHC class II protein complex	GO:0023026//MHC class II protein complex binding	GO:0002587//negative regulation of antigen processing and presentation of peptide antigen via MHC class II;GO:0006955//immune response;GO:0019882//antigen processing and presentation
ssc-miR-383	0.0649333	0.678767	0.0418	0.161533	ncbi_100156555	-0.783042	2.62667	0.423333	4.05667	0.943333	DPF3	double PHD fingers 3, transcript variant X2	Organismal Systems;Human Diseases	Environmental adaptation;Cancers	ko04714//Thermogenesis;ko05225//Hepatocellular carcinoma	K22198;K22198	GO:0000123//histone acetyltransferase complex;GO:0000790//nuclear chromatin;GO:0005634//nucleus;GO:0071565//nBAF complex	GO:0003676//nucleic acid binding;GO:0004402//histone acetyltransferase activity;GO:0008270//zinc ion binding;GO:0042393//histone binding;GO:0046872//metal ion binding	GO:0007399//nervous system development;GO:0016573//histone acetylation;GO:0045892//negative regulation of transcription, DNA-templated;GO:0045944//positive regulation of transcription from RNA polymerase II promoter
ssc-miR-383	0.0649333	0.678767	0.0418	0.161533	ncbi_100625006	-0.729653	3.93667	0.116667	7.46667	1.42333	APLN	apelin	Environmental Information Processing	Signal transduction	ko04371//Apelin signaling pathway	K05225	GO:0005576//extracellular region	GO:0005179//hormone activity;GO:0031704//apelin receptor binding	GO:0007165//signal transduction;GO:0010629//negative regulation of gene expression;GO:0040037//negative regulation of fibroblast growth factor receptor signaling pathway;GO:0060183//apelin receptor signaling pathway;GO:0060976//coronary vasculature development;GO:1902895//positive regulation of pri-miRNA transcription from RNA polymerase II promoter;GO:1904022//positive regulation of G-protein co…
ssc-miR-383	0.0649333	0.678767	0.0418	0.161533	ncbi_100737811	-0.807957	2.67	0.286667	3.61667	0.94	PDLIM2	PDZ and LIM domain 2	-	-	-	-	GO:0001725//stress fiber;GO:0005912//adherens junction;GO:0030018//Z disc;GO:0031941//filamentous actin	GO:0003779//actin binding;GO:0005515//protein binding;GO:0051371//muscle alpha-actinin binding	GO:0007507//heart development;GO:0030036//actin cytoskeleton organization;GO:0061061//muscle structure development
ssc-miR-383	0.0649333	0.678767	0.0418	0.161533	ncbi_100048955	-0.74389	3.41	0.273333	3.21333	0.96	C5AR1	complement C5a receptor 1	Environmental Information Processing;Organismal Systems;Human Diseases	Signaling molecules and interaction;Immune system;Infectious diseases	ko04080//Neuroactive ligand-receptor interaction;ko04610//Complement and coagulation cascades;ko05150//Staphylococcus aureus infection	K04010;K04010;K04010	GO:0005623//cell;GO:0016020//membrane;GO:0016021//integral component of membrane;GO:0016323//basolateral plasma membrane;GO:0043231//intracellular membrane-bounded organelle;GO:0045177//apical part of cell	GO:0004875//complement receptor activity;GO:0004878//complement component C5a receptor activity;GO:0004930//G-protein coupled receptor activity	GO:0001774//microglial cell activation;GO:0002430//complement receptor mediated signaling pathway;GO:0006935//chemotaxis;GO:0006954//inflammatory response;GO:0007165//signal transduction;GO:0007186//G-protein coupled receptor signaling pathway;GO:0007200//phospholipase C-activating G-protein coupled receptor signaling pathway;GO:0007204//positive regulation of cytosolic calcium ion concentration;…
ssc-miR-383	0.0649333	0.678767	0.0418	0.161533	ncbi_100153043	-0.807957	1.83333	0.316667	1.24667	0.873333	TMEM229B	transmembrane protein 229B	-	-	-	-	GO:0016020//membrane;GO:0016021//integral component of membrane	-	-
ssc-miR-383	0.0649333	0.678767	0.0418	0.161533	ncbi_100736874	-0.754568	4.97333	2.18333	3.09667	5.32667	ADGRD1	adhesion G protein-coupled receptor D1, transcript variant X2	-	-	-	-	GO:0005886//plasma membrane;GO:0005887//integral component of plasma membrane;GO:0016020//membrane;GO:0016021//integral component of membrane	GO:0004888//transmembrane signaling receptor activity;GO:0004930//G-protein coupled receptor activity	GO:0007166//cell surface receptor signaling pathway;GO:0007186//G-protein coupled receptor signaling pathway;GO:0007189//adenylate cyclase-activating G-protein coupled receptor signaling pathway
ssc-miR-383	0.0649333	0.678767	0.0418	0.161533	ncbi_100521135	-0.817252	1.19667	0	1.51667	0.513333	LENG1	leukocyte receptor cluster member 1	-	-	-	-	-	-	-
ssc-miR-383	0.0649333	0.678767	0.0418	0.161533	ncbi_100738910	-0.761239	1.73333	0.583333	2.26333	1.39667	PRRX1	paired related homeobox 1, transcript variant X1	-	-	-	-	GO:0005634//nucleus;GO:0005654//nucleoplasm;GO:0005829//cytosol	GO:0000978//RNA polymerase II core promoter proximal region sequence-specific DNA binding;GO:0001227//transcriptional repressor activity, RNA polymerase II transcription regulatory region sequence-specific binding;GO:0003677//DNA binding;GO:0003713//transcription coactivator activity;GO:0043565//sequence-specific DNA binding;GO:0071837//HMG box domain binding	GO:0000122//negative regulation of transcription from RNA polymerase II promoter;GO:0002053//positive regulation of mesenchymal cell proliferation;GO:0006355//regulation of transcription, DNA-templated;GO:0007275//multicellular organism development;GO:0030326//embryonic limb morphogenesis;GO:0042472//inner ear morphogenesis;GO:0042474//middle ear morphogenesis;GO:0045880//positive regulation of s…
ssc-miR-383	0.0649333	0.678767	0.0418	0.161533	ncbi_100520560	-0.718975	2.92	0.273333	4.97333	1.50667	WNT2B	Wnt family member 2B, transcript variant X1	Human Diseases;Human Diseases;Human Diseases;Human Diseases;Human Diseases;Environmental Information Processing;Human Diseases;Environmental Information Processing;Human Diseases;Human Diseases;Environmental Information Processing;Cellular Processes;Organismal Systems;Human Diseases	Cancers;Infectious diseases;Infectious diseases;Cancers;Cancers;Signal transduction;Endocrine and metabolic diseases;Signal transduction;Cancers;Cancers;Signal transduction;Cellular community - eukaryotes;Endocrine system;Cancers	ko05200//Pathways in cancer;ko05165//Human papillomavirus infection;ko05166//HTLV-I infection;ko05205//Proteoglycans in cancer;ko05225//Hepatocellular carcinoma;ko04390//Hippo signaling pathway;ko04934//Cushing syndrome;ko04150//mTOR signaling pathway;ko05226//Gastric cancer;ko05224//Breast cancer;ko04310//Wnt signaling pathway;ko04550//Signaling pathways regulating pluripotency of stem cells;ko0…	K00182;K00182;K00182;K00182;K00182;K00182;K00182;K00182;K00182;K00182;K00182;K00182;K00182;K00182	GO:0005576//extracellular region;GO:0005615//extracellular space;GO:0043231//intracellular membrane-bounded organelle	GO:0005102//receptor binding;GO:0005109//frizzled binding	GO:0002062//chondrocyte differentiation;GO:0007275//multicellular organism development;GO:0008584//male gonad development;GO:0009267//cellular response to starvation;GO:0016055//Wnt signaling pathway;GO:0021871//forebrain regionalization;GO:0030182//neuron differentiation;GO:0045165//cell fate commitment;GO:0060070//canonical Wnt signaling pathway;GO:0060492//lung induction;GO:0060638//mesenchyma…
ssc-miR-383	0.0649333	0.678767	0.0418	0.161533	ncbi_396801	-0.825754	59.68	10.48	131.187	29.93	LDLR	low density lipoprotein receptor	Cellular Processes;Human Diseases;Human Diseases;Human Diseases;Organismal Systems;Organismal Systems;Organismal Systems;Organismal Systems;Organismal Systems	Transport and catabolism;Endocrine and metabolic diseases;Infectious diseases;Infectious diseases;Endocrine system;Digestive system;Endocrine system;Endocrine system;Digestive system	ko04144//Endocytosis;ko04934//Cushing syndrome;ko05160//Hepatitis C;ko05145//Toxoplasmosis;ko04925//Aldosterone synthesis and secretion;ko04976//Bile secretion;ko04927//Cortisol synthesis and secretion;ko04913//Ovarian Steroidogenesis;ko04979//Cholesterol metabolism	K12473;K12473;K12473;K12473;K12473;K12473;K12473;K12473;K12473	GO:0005623//cell;GO:0005764//lysosome;GO:0005768//endosome;GO:0005769//early endosome;GO:0005770//late endosome;GO:0005794//Golgi apparatus;GO:0005905//coated pit;GO:0009897//external side of plasma membrane;GO:0009986//cell surface;GO:0016020//membrane;GO:0016021//integral component of membrane;GO:0016323//basolateral plasma membrane;GO:0036477//somatodendritic compartment;GO:0043235//receptor c…	GO:0001540//beta-amyloid binding;GO:0002020//protease binding;GO:0005041//low-density lipoprotein receptor activity;GO:0005509//calcium ion binding;GO:0005515//protein binding;GO:0030169//low-density lipoprotein particle binding;GO:0030229//very-low-density lipoprotein particle receptor activity;GO:0042802//identical protein binding	GO:0006629//lipid metabolic process;GO:0006898//receptor-mediated endocytosis;GO:0006909//phagocytosis;GO:0007616//long-term memory;GO:0008203//cholesterol metabolic process;GO:0010628//positive regulation of gene expression;GO:0010629//negative regulation of gene expression;GO:0010867//positive regulation of triglyceride biosynthetic process;GO:0010899//regulation of phosphatidylcholine cataboli…
ssc-miR-383	0.0649333	0.678767	0.0418	0.161533	ncbi_100519058	-0.74389	4.55333	0.42	7.18	1.57667	FZD5	frizzled class receptor 5, transcript variant X1	Human Diseases;Human Diseases;Human Diseases;Human Diseases;Human Diseases;Environmental Information Processing;Human Diseases;Environmental Information Processing;Human Diseases;Human Diseases;Environmental Information Processing;Cellular Processes;Organismal Systems;Human Diseases	Cancers;Infectious diseases;Infectious diseases;Cancers;Cancers;Signal transduction;Endocrine and metabolic diseases;Signal transduction;Cancers;Cancers;Signal transduction;Cellular community - eukaryotes;Endocrine system;Cancers	ko05200//Pathways in cancer;ko05165//Human papillomavirus infection;ko05166//HTLV-I infection;ko05205//Proteoglycans in cancer;ko05225//Hepatocellular carcinoma;ko04390//Hippo signaling pathway;ko04934//Cushing syndrome;ko04150//mTOR signaling pathway;ko05226//Gastric cancer;ko05224//Breast cancer;ko04310//Wnt signaling pathway;ko04550//Signaling pathways regulating pluripotency of stem cells;ko0…	K02375;K02375;K02375;K02375;K02375;K02375;K02375;K02375;K02375;K02375;K02375;K02375;K02375;K02375	GO:0005769//early endosome;GO:0005794//Golgi apparatus;GO:0005886//plasma membrane;GO:0005887//integral component of plasma membrane;GO:0005923//bicellular tight junction;GO:0009986//cell surface;GO:0016020//membrane;GO:0016021//integral component of membrane;GO:0048471//perinuclear region of cytoplasm	GO:0001540//beta-amyloid binding;GO:0004888//transmembrane signaling receptor activity;GO:0005515//protein binding;GO:0017147//Wnt-protein binding;GO:0019901//protein kinase binding;GO:0031625//ubiquitin protein ligase binding;GO:0042813//Wnt-activated receptor activity;GO:0044877//macromolecular complex binding	GO:0000578//embryonic axis specification;GO:0001525//angiogenesis;GO:0001944//vasculature development;GO:0002726//positive regulation of T cell cytokine production;GO:0007166//cell surface receptor signaling pathway;GO:0007275//multicellular organism development;GO:0008285//negative regulation of cell proliferation;GO:0008595//anterior/posterior axis specification, embryo;GO:0016055//Wnt signalin…
ssc-miR-383	0.0649333	0.678767	0.0418	0.161533	ncbi_100155660	-0.715416	31.9733	2.30333	28.0967	7.09333	CD93	CD93 molecule	-	-	-	-	GO:0005886//plasma membrane;GO:0009986//cell surface;GO:0016020//membrane;GO:0016021//integral component of membrane;GO:0031410//cytoplasmic vesicle	GO:0001849//complement component C1q binding;GO:0005509//calcium ion binding	GO:0098609//cell-cell adhesion
ssc-miR-383	0.0649333	0.678767	0.0418	0.161533	ncbi_110256835	-0.783042	4.73667	0.656667	5.95	1.51667	PALD1	phosphatase domain containing, paladin 1	-	-	-	-	GO:0005737//cytoplasm;GO:0005829//cytosol	GO:0004725//protein tyrosine phosphatase activity	GO:0035335//peptidyl-tyrosine dephosphorylation
ssc-miR-383	0.0649333	0.678767	0.0418	0.161533	ncbi_100518874	-0.747449	3.21667	1.13667	6.35667	2.65	FAM105A	family with sequence similarity 105 member A, transcript variant X1	-	-	-	-	GO:0005635//nuclear envelope;GO:0005737//cytoplasm;GO:0042406//extrinsic component of endoplasmic reticulum membrane	-	-
ssc-miR-383	0.0649333	0.678767	0.0418	0.161533	ncbi_100522756	-0.868465	1.85667	0.376667	1.67333	1.51	SPATA13	spermatogenesis associated 13	Cellular Processes	Cell motility	ko04810//Regulation of actin cytoskeleton	K05769	-	GO:0005085//guanyl-nucleotide exchange factor activity;GO:0005515//protein binding	-
ssc-miR-383	0.0649333	0.678767	0.0418	0.161533	ncbi_100628208	-0.74389	3.26333	0.793333	4.19667	1.92333	C2CD2	C2 calcium dependent domain containing 2	-	-	-	-	GO:0016020//membrane;GO:0016021//integral component of membrane	-	-
ssc-miR-383	0.0649333	0.678767	0.0418	0.161533	ncbi_100520775	-0.79372	14.2533	1.59667	12.1933	4.2	TSPAN18	tetraspanin 18, transcript variant X2	-	-	-	-	GO:0005887//integral component of plasma membrane;GO:0016020//membrane;GO:0016021//integral component of membrane	-	-
ssc-miR-383	0.0649333	0.678767	0.0418	0.161533	ncbi_100153486	-0.772364	3.74667	0.803333	5.23	1.94	NFKBIE	NFKB inhibitor epsilon	Human Diseases;Organismal Systems;Organismal Systems;Organismal Systems;Organismal Systems;Organismal Systems;Organismal Systems	Infectious diseases;Nervous system;Immune system;Immune system;Immune system;Endocrine system;Immune system	ko05169//Epstein-Barr virus infection;ko04722//Neurotrophin signaling pathway;ko04659//Th17 cell differentiation;ko04660//T cell receptor signaling pathway;ko04658//Th1 and Th2 cell differentiation;ko04920//Adipocytokine signaling pathway;ko04662//B cell receptor signaling pathway	K05872;K05872;K05872;K05872;K05872;K05872;K05872	GO:0001650//fibrillar center;GO:0005654//nucleoplasm;GO:0005829//cytosol	GO:0005515//protein binding	-
ssc-miR-383	0.0649333	0.678767	0.0418	0.161533	ncbi_100157399	-0.822194	2.14	0.983333	2.91667	2.18	HSPA12A	heat shock protein family A (Hsp70) member 12A, transcript variant X5	-	-	-	-	-	-	-
ssc-miR-383	0.0649333	0.678767	0.0418	0.161533	ncbi_100154062	-0.701179	19.94	1.65	26.4267	4.86333	OLFML2A	olfactomedin like 2A	-	-	-	-	-	-	-
ssc-miR-383	0.0649333	0.678767	0.0418	0.161533	ncbi_100524280	-0.740331	4.7	0.866667	8.12	1.88667	GNB4	G protein subunit beta 4	Human Diseases;Environmental Information Processing;Environmental Information Processing;Human Diseases;Human Diseases;Organismal Systems;Human Diseases;Organismal Systems;Environmental Information Processing;Organismal Systems;Organismal Systems;Organismal Systems;Organismal Systems;Organismal Systems;Organismal Systems;Human Diseases;Organismal Systems	Cancers;Signal transduction;Signal transduction;Infectious diseases;Infectious diseases;Immune system;Substance dependence;Nervous system;Signal transduction;Endocrine system;Nervous system;Nervous system;Nervous system;Nervous system;Environmental adaptation;Substance dependence;Nervous system	ko05200//Pathways in cancer;ko04151//PI3K-Akt signaling pathway;ko04014//Ras signaling pathway;ko05163//Human cytomegalovirus infection;ko05167//Kaposi sarcoma-associated herpesvirus infection;ko04062//Chemokine signaling pathway;ko05034//Alcoholism;ko04723//Retrograde endocannabinoid signaling;ko04371//Apelin signaling pathway;ko04926//Relaxin signaling pathway;ko04728//Dopaminergic synapse;ko04…	K04538;K04538;K04538;K04538;K04538;K04538;K04538;K04538;K04538;K04538;K04538;K04538;K04538;K04538;K04538;K04538;K04538	-	GO:0005515//protein binding;GO:0044877//macromolecular complex binding	GO:0007165//signal transduction
ssc-miR-383	0.0649333	0.678767	0.0418	0.161533	ncbi_100525283	-0.726094	9.35333	3.21667	11.7933	6.61	SEMA4C	semaphorin 4C, transcript variant X2	Organismal Systems	Development	ko04360//Axon guidance	K06521	GO:0016020//membrane;GO:0016021//integral component of membrane	GO:0005515//protein binding;GO:0030215//semaphorin receptor binding	-
ssc-miR-383	0.0649333	0.678767	0.0418	0.161533	ncbi_100519006	-0.768805	10.05	1.2	9.46	3.51333	DUSP9	dual specificity phosphatase 9, transcript variant X1	Environmental Information Processing;Cellular Processes	Signal transduction;Cellular community - eukaryotes	ko04010//MAPK signaling pathway;ko04550//Signaling pathways regulating pluripotency of stem cells	K18498;K18498	GO:0005737//cytoplasm;GO:0005829//cytosol	GO:0004721//phosphoprotein phosphatase activity;GO:0004725//protein tyrosine phosphatase activity;GO:0008138//protein tyrosine/serine/threonine phosphatase activity;GO:0016787//hydrolase activity;GO:0016791//phosphatase activity;GO:0017017//MAP kinase tyrosine/serine/threonine phosphatase activity	GO:0000188//inactivation of MAPK activity;GO:0006470//protein dephosphorylation;GO:0016311//dephosphorylation;GO:0035335//peptidyl-tyrosine dephosphorylation
ssc-miR-383	0.0649333	0.678767	0.0418	0.161533	ncbi_100739825	-0.747449	30.31	3.70667	48.8867	8.12	EMP2	epithelial membrane protein 2, transcript variant X1	-	-	-	-	-	-	-
ssc-miR-383	0.0649333	0.678767	0.0418	0.161533	ncbi_100511613	-0.765246	4.69	1.35	6.85	2.82333	C1GALT1C1	C1GALT1 specific chaperone 1	Metabolism;Metabolism	Global and overview maps;Glycan biosynthesis and metabolism	ko01100//Metabolic pathways;ko00512//Mucin type O-glycan biosynthesis	K09653;K09653	GO:0016020//membrane;GO:0016021//integral component of membrane	GO:0016263//glycoprotein-N-acetylgalactosamine 3-beta-galactosyltransferase activity	GO:0016267//O-glycan processing, core 1
ssc-miR-383	0.0649333	0.678767	0.0418	0.161533	ncbi_100626707	-0.770153	13.9467	2.63	14.8133	5.50667	ITGA9	integrin subunit alpha 9, transcript variant X1	Environmental Information Processing;Human Diseases;Cellular Processes;Cellular Processes;Environmental Information Processing;Environmental Information Processing;Human Diseases;Human Diseases;Human Diseases	Signal transduction;Infectious diseases;Cell motility;Cellular community - eukaryotes;Signaling molecules and interaction;Signaling molecules and interaction;Cardiovascular diseases;Cardiovascular diseases;Cardiovascular diseases	ko04151//PI3K-Akt signaling pathway;ko05165//Human papillomavirus infection;ko04810//Regulation of actin cytoskeleton;ko04510//Focal adhesion;ko04514//Cell adhesion molecules (CAMs);ko04512//ECM-receptor interaction;ko05414//Dilated cardiomyopathy (DCM);ko05410//Hypertrophic cardiomyopathy (HCM);ko05412//Arrhythmogenic right ventricular cardiomyopathy (ARVC)	K06585;K06585;K06585;K06585;K06585;K06585;K06585;K06585;K06585	GO:0008305//integrin complex;GO:0009925//basal plasma membrane;GO:0016020//membrane;GO:0016021//integral component of membrane	-	GO:0007155//cell adhesion;GO:0007229//integrin-mediated signaling pathway;GO:0030593//neutrophil chemotaxis
ssc-miR-383	0.0649333	0.678767	0.0418	0.161533	ncbi_100523191	-0.740331	6.19	1.19	5.19333	3.17333	IRGQ	immunity related GTPase Q	-	-	-	-	GO:0016020//membrane	GO:0005525//GTP binding	-
ssc-miR-383	0.0649333	0.678767	0.0418	0.161533	ncbi_100624728	-0.704738	74.15	1.52333	45.8233	4.14667	TSPAN13	tetraspanin 13	-	-	-	-	GO:0005886//plasma membrane;GO:0016020//membrane;GO:0016021//integral component of membrane	GO:0005246//calcium channel regulator activity	GO:1903169//regulation of calcium ion transmembrane transport
ssc-miR-383	0.0649333	0.678767	0.0418	0.161533	ncbi_100525411	-0.761686	3.61667	1.01333	13.41	2.85667	SYNE3	spectrin repeat containing nuclear envelope family member 3	-	-	-	-	GO:0005623//cell;GO:0005640//nuclear outer membrane;GO:0005737//cytoplasm;GO:0016020//membrane;GO:0016021//integral component of membrane;GO:0034993//LINC complex	GO:0008092//cytoskeletal protein binding;GO:0051015//actin filament binding	GO:0007097//nuclear migration;GO:0051647//nucleus localization;GO:0090286//cytoskeletal anchoring at nuclear membrane
ssc-miR-383	0.0649333	0.678767	0.0418	0.161533	ncbi_100512201	-0.811516	10.4667	1.94333	13.09	4.01667	PODXL	podocalyxin like	-	-	-	-	GO:0005886//plasma membrane;GO:0016020//membrane;GO:0016021//integral component of membrane;GO:0016324//apical plasma membrane;GO:0031528//microvillus membrane;GO:0042995//cell projection	-	GO:0007155//cell adhesion;GO:0007162//negative regulation of cell adhesion;GO:0016477//cell migration;GO:0022407//regulation of cell-cell adhesion;GO:0022408//negative regulation of cell-cell adhesion;GO:0032534//regulation of microvillus assembly;GO:0033634//positive regulation of cell-cell adhesion mediated by integrin
ssc-miR-383	0.0649333	0.678767	0.0418	0.161533	ncbi_100526237	-0.751009	10.83	1.1	18.43	4.14333	FMOD	fibromodulin	-	-	-	-	GO:0005615//extracellular space	GO:0005515//protein binding	GO:0030199//collagen fibril organization
ssc-miR-383	0.0649333	0.678767	0.0418	0.161533	ncbi_100514105	-0.790161	21.21	2.34333	6.86333	5.5	MMP15	matrix metallopeptidase 15, transcript variant X1	Organismal Systems	Endocrine system	ko04928//Parathyroid hormone synthesis, secretion and action	K07995	GO:0005615//extracellular space;GO:0005887//integral component of plasma membrane;GO:0016020//membrane;GO:0016021//integral component of membrane;GO:0031012//extracellular matrix	GO:0004222//metalloendopeptidase activity;GO:0008233//peptidase activity;GO:0008237//metallopeptidase activity;GO:0008270//zinc ion binding;GO:0016787//hydrolase activity;GO:0046872//metal ion binding	GO:0006508//proteolysis;GO:0030198//extracellular matrix organization;GO:0030574//collagen catabolic process;GO:0035987//endodermal cell differentiation
ssc-miR-383	0.0649333	0.678767	0.0418	0.161533	ncbi_414407	-0.807957	70.7233	23.75	84.7867	52.24	SCARB2	scavenger receptor class B member 2	Cellular Processes	Transport and catabolism	ko04142//Lysosome	K12384	GO:0005764//lysosome;GO:0016020//membrane;GO:0016021//integral component of membrane	GO:0005044//scavenger receptor activity	GO:0006897//endocytosis
ssc-miR-383	0.0649333	0.678767	0.0418	0.161533	ncbi_100525129	-0.733212	22.9267	2.31667	39.2367	5.63333	RASAL1	RAS protein activator like 1	Environmental Information Processing	Signal transduction	ko04014//Ras signaling pathway	K17632	GO:0005829//cytosol;GO:0005886//plasma membrane	GO:0005096//GTPase activator activity;GO:0005543//phospholipid binding	GO:0007165//signal transduction;GO:0035556//intracellular signal transduction;GO:0043087//regulation of GTPase activity;GO:0043547//positive regulation of GTPase activity;GO:0046580//negative regulation of Ras protein signal transduction;GO:0071277//cellular response to calcium ion;GO:1903861//positive regulation of dendrite extension
ssc-miR-383	0.0649333	0.678767	0.0418	0.161533	ncbi_100513945	-0.765246	16.7467	1.9	13.8867	5.27667	ECHDC3	enoyl-CoA hydratase domain containing 3	-	-	-	-	-	-	-
ssc-miR-383	0.0649333	0.678767	0.0418	0.161533	ncbi_100621622	-0.751009	15.48	3.06	23.8067	7.18	SFRP1	secreted frizzled related protein 1	Environmental Information Processing	Signal transduction	ko04310//Wnt signaling pathway	K02166	GO:0005576//extracellular region;GO:0005615//extracellular space;GO:0005829//cytosol;GO:0009986//cell surface	GO:0004197//cysteine-type endopeptidase activity;GO:0005109//frizzled binding;GO:0005515//protein binding;GO:0008144//drug binding;GO:0008201//heparin binding;GO:0017147//Wnt-protein binding;GO:0042802//identical protein binding	GO:0001649//osteoblast differentiation;GO:0001657//ureteric bud development;GO:0001756//somitogenesis;GO:0001843//neural tube closure;GO:0002244//hematopoietic progenitor cell differentiation;GO:0006508//proteolysis;GO:0007275//multicellular organism development;GO:0008284//positive regulation of cell proliferation;GO:0008285//negative regulation of cell proliferation;GO:0008584//male gonad devel…
ssc-miR-383	0.0649333	0.678767	0.0418	0.161533	ncbi_100157105	-0.733212	26.5133	6.15333	35.0967	12.5467	RASSF2	Ras association domain family member 2, transcript variant X4	Environmental Information Processing	Signal transduction	ko04392//Hippo signaling pathway - multiple species	K09851	GO:0000776//kinetochore;GO:0005634//nucleus;GO:0005654//nucleoplasm;GO:0005737//cytoplasm;GO:0005794//Golgi apparatus;GO:0005829//cytosol;GO:0005886//plasma membrane;GO:0032991//macromolecular complex	GO:0004672//protein kinase activity	GO:0001501//skeletal system development;GO:0001503//ossification;GO:0006468//protein phosphorylation;GO:0007165//signal transduction;GO:0031954//positive regulation of protein autophosphorylation;GO:0033137//negative regulation of peptidyl-serine phosphorylation;GO:0038168//epidermal growth factor receptor signaling pathway via I-kappaB kinase/NF-kappaB cascade;GO:0042981//regulation of apoptotic…
ssc-miR-383	0.0649333	0.678767	0.0418	0.161533	ncbi_100737417	-0.822194	19.18	4.31667	17.93	8.84667	TNFAIP1	TNF alpha induced protein 1	-	-	-	-	GO:0005737//cytoplasm;GO:0005768//endosome;GO:0031463//Cul3-RING ubiquitin ligase complex	GO:0004842//ubiquitin-protein transferase activity;GO:0005515//protein binding;GO:0017049//GTP-Rho binding;GO:0042802//identical protein binding	GO:0006955//immune response;GO:0016477//cell migration;GO:0016567//protein ubiquitination;GO:0035024//negative regulation of Rho protein signal transduction;GO:0043149//stress fiber assembly;GO:0043161//proteasome-mediated ubiquitin-dependent protein catabolic process;GO:0051260//protein homooligomerization
ssc-miR-383	0.0649333	0.678767	0.0418	0.161533	ncbi_100739155	-0.718975	16.33	5.32667	16.1033	12.05	MXD4	MAX dimerization protein 4	-	-	-	-	-	GO:0046983//protein dimerization activity	-
ssc-miR-383	0.0649333	0.678767	0.0418	0.161533	ncbi_100521609	-0.765246	15.15	6.17	17.3933	12.3533	F2R	coagulation factor II thrombin receptor	Human Diseases;Environmental Information Processing;Environmental Information Processing;Cellular Processes;Environmental Information Processing;Environmental Information Processing;Environmental Information Processing;Environmental Information Processing;Organismal Systems;Organismal Systems	Cancers;Signal transduction;Signaling molecules and interaction;Cell motility;Signal transduction;Signal transduction;Signal transduction;Signal transduction;Immune system;Immune system	ko05200//Pathways in cancer;ko04151//PI3K-Akt signaling pathway;ko04080//Neuroactive ligand-receptor interaction;ko04810//Regulation of actin cytoskeleton;ko04015//Rap1 signaling pathway;ko04024//cAMP signaling pathway;ko04020//Calcium signaling pathway;ko04072//Phospholipase D signaling pathway;ko04611//Platelet activation;ko04610//Complement and coagulation cascades	K03914;K03914;K03914;K03914;K03914;K03914;K03914;K03914;K03914;K03914	GO:0005623//cell;GO:0005769//early endosome;GO:0005770//late endosome;GO:0005886//plasma membrane;GO:0005887//integral component of plasma membrane;GO:0005901//caveola;GO:0009986//cell surface;GO:0016020//membrane;GO:0016021//integral component of membrane;GO:0031094//platelet dense tubular network;GO:0031594//neuromuscular junction;GO:0045211//postsynaptic membrane	GO:0001965//G-protein alpha-subunit binding;GO:0004930//G-protein coupled receptor activity;GO:0005102//receptor binding;GO:0015057//thrombin receptor activity;GO:0031681//G-protein beta-subunit binding	GO:0000186//activation of MAPKK activity;GO:0002248//connective tissue replacement involved in inflammatory response wound healing;GO:0003105//negative regulation of glomerular filtration;GO:0006919//activation of cysteine-type endopeptidase activity involved in apoptotic process;GO:0006954//inflammatory response;GO:0007165//signal transduction;GO:0007186//G-protein coupled receptor signaling pat…
ssc-miR-383	0.0649333	0.678767	0.0418	0.161533	ncbi_100521318	-0.768805	66.6733	26.2867	69.8033	54.5233	GPT2	glutamic--pyruvic transaminase 2, transcript variant X2	Metabolism;Metabolism;Metabolism;Metabolism;Metabolism;Metabolism	Global and overview maps;Global and overview maps;Global and overview maps;Amino acid metabolism;Amino acid metabolism;Global and overview maps	ko01100//Metabolic pathways;ko01200//Carbon metabolism;ko01230//Biosynthesis of amino acids;ko00250//Alanine, aspartate and glutamate metabolism;ko00220//Arginine biosynthesis;ko01210//2-Oxocarboxylic acid metabolism	K00814;K00814;K00814;K00814;K00814;K00814	-	GO:0003824//catalytic activity;GO:0004021//L-alanine:2-oxoglutarate aminotransferase activity;GO:0008483//transaminase activity;GO:0016740//transferase activity;GO:0030170//pyridoxal phosphate binding	GO:0009058//biosynthetic process
ssc-miR-383	0.0649333	0.678767	0.0418	0.161533	ncbi_100517459	-0.772364	45.11	9.55	90.84	22.3533	ENC1	ectodermal-neural cortex 1, transcript variant X1	-	-	-	-	GO:0005737//cytoplasm;GO:0031463//Cul3-RING ubiquitin ligase complex	GO:0003779//actin binding;GO:0005515//protein binding	GO:0007399//nervous system development;GO:0010499//proteasomal ubiquitin-independent protein catabolic process;GO:0016567//protein ubiquitination;GO:0017148//negative regulation of translation
ssc-miR-383	0.0649333	0.678767	0.0418	0.161533	ncbi_100153386	-0.790161	47.96	5.96667	43.0267	15.6467	SLA-DRB1	MHC class II histocompatibility antigen SLA-DRB1	Human Diseases;Human Diseases;Human Diseases;Human Diseases;Cellular Processes;Environmental Information Processing;Organismal Systems;Human Diseases;Human Diseases;Organismal Systems;Organismal Systems;Human Diseases;Human Diseases;Human Diseases;Organismal Systems;Human Diseases;Human Diseases;Human Diseases;Human Diseases;Organismal Systems;Human Diseases;Human Diseases;Human Diseases	Infectious diseases;Infectious diseases;Infectious diseases;Infectious diseases;Transport and catabolism;Signaling molecules and interaction;Immune system;Infectious diseases;Immune diseases;Immune system;Immune system;Immune diseases;Infectious diseases;Immune diseases;Immune system;Cardiovascular diseases;Immune diseases;Infectious diseases;Endocrine and metabolic diseases;Immune system;Immune …	ko05166//HTLV-I infection;ko05168//Herpes simplex infection;ko05152//Tuberculosis;ko05164//Influenza A;ko04145//Phagosome;ko04514//Cell adhesion molecules (CAMs);ko04659//Th17 cell differentiation;ko05145//Toxoplasmosis;ko05322//Systemic lupus erythematosus;ko04658//Th1 and Th2 cell differentiation;ko04640//Hematopoietic cell lineage;ko05323//Rheumatoid arthritis;ko05140//Leishmaniasis;ko05321//I…	K06752;K06752;K06752;K06752;K06752;K06752;K06752;K06752;K06752;K06752;K06752;K06752;K06752;K06752;K06752;K06752;K06752;K06752;K06752;K06752;K06752;K06752;K06752	-	-	-
ssc-miR-383	0.0649333	0.678767	0.0418	0.161533	ncbi_100623924	-0.783042	42.7267	10.02	52.9933	21.68	FKBP9	FK506 binding protein 9	-	-	-	-	GO:0005783//endoplasmic reticulum	GO:0003755//peptidyl-prolyl cis-trans isomerase activity;GO:0005509//calcium ion binding;GO:0016853//isomerase activity	GO:0000413//protein peptidyl-prolyl isomerization;GO:0006457//protein folding
ssc-miR-383	0.0649333	0.678767	0.0418	0.161533	ncbi_100157958	-0.701179	58.3433	11.6	68.92	24.9633	LAMC3	laminin subunit gamma 3	Human Diseases;Environmental Information Processing;Human Diseases;Cellular Processes;Human Diseases;Human Diseases;Human Diseases;Environmental Information Processing	Cancers;Signal transduction;Infectious diseases;Cellular community - eukaryotes;Infectious diseases;Infectious diseases;Cancers;Signaling molecules and interaction	ko05200//Pathways in cancer;ko04151//PI3K-Akt signaling pathway;ko05165//Human papillomavirus infection;ko04510//Focal adhesion;ko05145//Toxoplasmosis;ko05146//Amoebiasis;ko05222//Small cell lung cancer;ko04512//ECM-receptor interaction	K06247;K06247;K06247;K06247;K06247;K06247;K06247;K06247	GO:0005604//basement membrane	-	GO:0000904//cell morphogenesis involved in differentiation;GO:0007601//visual perception;GO:0009887//organ morphogenesis;GO:0009888//tissue development;GO:0014002//astrocyte development;GO:0016477//cell migration;GO:0034446//substrate adhesion-dependent cell spreading;GO:0060041//retina development in camera-type eye
ssc-miR-383	0.0649333	0.678767	0.0418	0.161533	ncbi_100154776	-0.740331	135.337	20.9767	118.92	43.1467	PGAM1	phosphoglycerate mutase 1	Metabolism;Metabolism;Organismal Systems;Metabolism;Metabolism;Human Diseases;Metabolism	Global and overview maps;Global and overview maps;Endocrine system;Global and overview maps;Carbohydrate metabolism;Cancers;Amino acid metabolism	ko01100//Metabolic pathways;ko01200//Carbon metabolism;ko04922//Glucagon signaling pathway;ko01230//Biosynthesis of amino acids;ko00010//Glycolysis / Gluconeogenesis;ko05230//Central carbon metabolism in cancer;ko00260//Glycine, serine and threonine metabolism	K01834;K01834;K01834;K01834;K01834;K01834;K01834	-	GO:0003824//catalytic activity;GO:0004082//bisphosphoglycerate mutase activity;GO:0004619//phosphoglycerate mutase activity;GO:0016853//isomerase activity;GO:0016868//intramolecular transferase activity, phosphotransferases	GO:0006096//glycolytic process
ssc-miR-383	0.0649333	0.678767	0.0418	0.161533	ncbi_106504067	-0.867815	0.06	0.136667	0.0266667	0.04	SLITRK3	SLIT and NTRK like family member 3, transcript variant X2	-	-	-	-	GO:0016020//membrane;GO:0016021//integral component of membrane	GO:0005515//protein binding	GO:0007409//axonogenesis;GO:0051965//positive regulation of synapse assembly;GO:0099560//synaptic membrane adhesion
ssc-miR-370	28.1833	4.03983	12.4398	10.6732	ncbi_100739820	-0.774667	0.0233333	1.56	0.04	0.366667	PAX1	paired box 1	-	-	-	-	GO:0005634//nucleus	GO:0000978//RNA polymerase II core promoter proximal region sequence-specific DNA binding;GO:0001228//transcriptional activator activity, RNA polymerase II transcription regulatory region sequence-specific binding;GO:0003677//DNA binding;GO:0003700//transcription factor activity, sequence-specific DNA binding	GO:0001501//skeletal system development;GO:0001756//somitogenesis;GO:0006355//regulation of transcription, DNA-templated;GO:0007275//multicellular organism development;GO:0007389//pattern specification process;GO:0008283//cell proliferation;GO:0043367//CD4-positive, alpha-beta T cell differentiation;GO:0043374//CD8-positive, alpha-beta T cell differentiation;GO:0045944//positive regulation of tra…
ssc-miR-370	28.1833	4.03983	12.4398	10.6732	ncbi_102162247	-0.73205	1.03333	4.30667	1.03667	1.78	CHADL	chondroadherin like	-	-	-	-	GO:0005615//extracellular space;GO:0031012//extracellular matrix	GO:0005515//protein binding;GO:0005518//collagen binding;GO:0030021//extracellular matrix structural constituent conferring compression resistance;GO:0098633//collagen fibril binding	GO:0032331//negative regulation of chondrocyte differentiation;GO:1904027//negative regulation of collagen fibril organization
ssc-miR-370	28.1833	4.03983	12.4398	10.6732	ncbi_100153399	-0.761686	0.01	26.17	0.05	12.2733	SPATA3	spermatogenesis associated 3	-	-	-	-	-	-	-
ssc-miR-365-3p	388.983	97.6483	269.889	580.193	ncbi_100739111	-0.711285	0.21	0.703333	0.266667	0.226667	RORB	RAR related orphan receptor B, transcript variant X1	Organismal Systems	Environmental adaptation	ko04710//Circadian rhythm	K08533	GO:0005634//nucleus	GO:0003677//DNA binding;GO:0003700//transcription factor activity, sequence-specific DNA binding;GO:0003707//steroid hormone receptor activity;GO:0004879//RNA polymerase II transcription factor activity, ligand-activated sequence-specific DNA binding;GO:0008270//zinc ion binding;GO:0008502//melatonin receptor activity;GO:0043565//sequence-specific DNA binding;GO:0046872//metal ion binding	GO:0006355//regulation of transcription, DNA-templated;GO:0007186//G-protein coupled receptor signaling pathway;GO:0030522//intracellular receptor signaling pathway;GO:0043401//steroid hormone mediated signaling pathway
ssc-miR-326	1.53013	0.399467	0.9267	2.06117	ncbi_100625203	-0.769778	0.11	0.263333	0.106667	0.0233333	SIDT1	SID1 transmembrane family member 1, transcript variant X2	-	-	-	-	GO:0005764//lysosome;GO:0005886//plasma membrane;GO:0016020//membrane;GO:0016021//integral component of membrane	GO:0003725//double-stranded RNA binding;GO:0015485//cholesterol binding;GO:0051033//RNA transmembrane transporter activity	GO:0033227//dsRNA transport;GO:0050658//RNA transport
ssc-miR-326	1.53013	0.399467	0.9267	2.06117	ncbi_100526225	-0.755245	0.496667	1.09	0.646667	0.483333	ANKRD65	ankyrin repeat domain 65	-	-	-	-	-	-	-
ssc-miR-323	14.4306	2.79563	8.75853	6.9104	ncbi_100516173	-0.871777	0	1.27333	0.00666667	0.456667	C1H9orf57	chromosome 1 C9orf57 homolog	-	-	-	-	-	-	-
ssc-miR-323	14.4306	2.79563	8.75853	6.9104	ncbi_100522937	-0.71804	0.933333	17.8933	0.276667	8.38	CCDC158	coiled-coil domain containing 158, transcript variant X1	-	-	-	-	-	-	-
ssc-miR-323	14.4306	2.79563	8.75853	6.9104	ncbi_100156934	-0.725045	0.276667	2.18	0.143333	1.08333	PLEKHD1	pleckstrin homology and coiled-coil domain containing D1	-	-	-	-	-	-	-
ssc-miR-29b	21.5054	114.01	16.3477	53.4129	ncbi_100523794	-0.833973	3.95333	0.22	5.37	2.18	MFAP2	microfibrillar associated protein 2, transcript variant X1	-	-	-	-	GO:0001527//microfibril	-	-
ssc-miR-29b	21.5054	114.01	16.3477	53.4129	ncbi_100037285	-0.74389	171.467	11.2033	187.07	64.0967	NREP	neuronal regeneration related protein, transcript variant X1	-	-	-	-	-	-	-
ssc-miR-29b	21.5054	114.01	16.3477	53.4129	ncbi_100513721	-0.906867	2.36	0.253333	3.19	1.02667	EFNA5	ephrin A5, transcript variant X1	Environmental Information Processing;Environmental Information Processing;Environmental Information Processing;Environmental Information Processing;Organismal Systems	Signal transduction;Signal transduction;Signal transduction;Signal transduction;Development	ko04151//PI3K-Akt signaling pathway;ko04010//MAPK signaling pathway;ko04014//Ras signaling pathway;ko04015//Rap1 signaling pathway;ko04360//Axon guidance	K05462;K05462;K05462;K05462;K05462	GO:0005604//basement membrane;GO:0005886//plasma membrane;GO:0005912//adherens junction;GO:0016020//membrane;GO:0031362//anchored component of external side of plasma membrane;GO:0071944//cell periphery	GO:0005169//neurotrophin TRKB receptor binding;GO:0045499//chemorepellent activity;GO:0046875//ephrin receptor binding	GO:0007411//axon guidance;GO:0022407//regulation of cell-cell adhesion;GO:0022604//regulation of cell morphogenesis;GO:0031290//retinal ganglion cell axon guidance;GO:0032956//regulation of actin cytoskeleton organization;GO:0043087//regulation of GTPase activity;GO:0048013//ephrin receptor signaling pathway;GO:0048668//collateral sprouting;GO:0048672//positive regulation of collateral sprouting;…
ssc-miR-29b	21.5054	114.01	16.3477	53.4129	ncbi_100337659	-0.713287	6.06	1.37333	10.17	3.52	EPHB3	EPH receptor B3, transcript variant X1	Organismal Systems	Development	ko04360//Axon guidance	K05112	GO:0005887//integral component of plasma membrane;GO:0016020//membrane;GO:0016021//integral component of membrane;GO:0043235//receptor complex	GO:0000166//nucleotide binding;GO:0004672//protein kinase activity;GO:0004713//protein tyrosine kinase activity;GO:0004714//transmembrane receptor protein tyrosine kinase activity;GO:0005003//ephrin receptor activity;GO:0005515//protein binding;GO:0005524//ATP binding;GO:0008046//axon guidance receptor activity;GO:0016301//kinase activity;GO:0016740//transferase activity	GO:0001525//angiogenesis;GO:0001655//urogenital system development;GO:0006468//protein phosphorylation;GO:0007169//transmembrane receptor protein tyrosine kinase signaling pathway;GO:0007275//multicellular organism development;GO:0007411//axon guidance;GO:0007413//axonal fasciculation;GO:0016310//phosphorylation;GO:0016477//cell migration;GO:0018108//peptidyl-tyrosine phosphorylation;GO:0021952//…
ssc-miR-29b	21.5054	114.01	16.3477	53.4129	ncbi_100157228	-0.940357	10.76	0.763333	12.64	1.95333	ADAM12	ADAM metallopeptidase domain 12, transcript variant X1	-	-	-	-	GO:0005654//nucleoplasm;GO:0005886//plasma membrane;GO:0016020//membrane;GO:0016021//integral component of membrane	GO:0004222//metalloendopeptidase activity;GO:0008237//metallopeptidase activity;GO:0017124//SH3 domain binding	GO:0006508//proteolysis;GO:0007229//integrin-mediated signaling pathway;GO:0045766//positive regulation of angiogenesis
ssc-miR-29b	21.5054	114.01	16.3477	53.4129	ncbi_100154398	-0.788752	4.57	0.723333	5.02333	1.97	ADAMTS7	ADAM metallopeptidase with thrombospondin type 1 motif 7, transcript variant X1	-	-	-	-	GO:0009986//cell surface	GO:0004222//metalloendopeptidase activity;GO:0008233//peptidase activity;GO:0008237//metallopeptidase activity	GO:0006508//proteolysis;GO:0032331//negative regulation of chondrocyte differentiation;GO:0051603//proteolysis involved in cellular protein catabolic process;GO:0071347//cellular response to interleukin-1;GO:0071356//cellular response to tumor necrosis factor;GO:0071773//cellular response to BMP stimulus
ssc-miR-29b	21.5054	114.01	16.3477	53.4129	ncbi_733617	-0.747373	2.84667	0.646667	3.08	2.07	MCAM	melanoma cell adhesion molecule, transcript variant X3	-	-	-	-	GO:0016020//membrane;GO:0016021//integral component of membrane	-	-
ssc-miR-29b	21.5054	114.01	16.3477	53.4129	ncbi_100155605	-0.755245	64.28	9.87667	52.2133	19.86	PCBD1	pterin-4 alpha-carbinolamine dehydratase 1	Metabolism;Metabolism	Global and overview maps;Metabolism of cofactors and vitamins	ko01100//Metabolic pathways;ko00790//Folate biosynthesis	K01724;K01724	GO:0005634//nucleus;GO:0005654//nucleoplasm;GO:0005829//cytosol	GO:0004505//phenylalanine 4-monooxygenase activity;GO:0008124//4-alpha-hydroxytetrahydrobiopterin dehydratase activity;GO:0042802//identical protein binding	GO:0006729//tetrahydrobiopterin biosynthetic process;GO:0055114//oxidation-reduction process
ssc-miR-29b	21.5054	114.01	16.3477	53.4129	ncbi_100521877	-0.810531	3.92333	1.88	6.49333	4.45333	PUDP	pseudouridine 5'-phosphatase, transcript variant X2	-	-	-	-	-	GO:0016787//hydrolase activity	-
ssc-miR-29b	21.5054	114.01	16.3477	53.4129	ncbi_100628182	-0.741259	0.856667	0.116667	0.696667	0.133333	ZC3HAV1L	zinc finger CCCH-type containing, antiviral 1 like	-	-	-	-	-	-	-
ssc-miR-29b	21.5054	114.01	16.3477	53.4129	ncbi_100520218	-0.714123	7.02667	1.49333	8.01333	3.08333	ADAMTS9	ADAM metallopeptidase with thrombospondin type 1 motif 9, transcript variant X2	-	-	-	-	GO:0005615//extracellular space;GO:0005783//endoplasmic reticulum;GO:0009986//cell surface;GO:0031012//extracellular matrix;GO:0043231//intracellular membrane-bounded organelle	GO:0004175//endopeptidase activity;GO:0004222//metalloendopeptidase activity;GO:0008237//metallopeptidase activity;GO:0008270//zinc ion binding	GO:0003179//heart valve morphogenesis;GO:0003229//ventricular cardiac muscle tissue development;GO:0006508//proteolysis;GO:0009617//response to bacterium;GO:0010596//negative regulation of endothelial cell migration;GO:0030198//extracellular matrix organization;GO:0035909//aorta morphogenesis;GO:0045636//positive regulation of melanocyte differentiation;GO:0048070//regulation of developmental pig…
ssc-miR-29b	21.5054	114.01	16.3477	53.4129	ncbi_100516832	-0.832168	2.26667	0.09	1.70667	0.346667	B3GALT5	beta-1,3-galactosyltransferase 5	Metabolism;Metabolism;Metabolism	Global and overview maps;Glycan biosynthesis and metabolism;Glycan biosynthesis and metabolism	ko01100//Metabolic pathways;ko00601//Glycosphingolipid biosynthesis - lacto and neolacto series;ko00603//Glycosphingolipid biosynthesis - globo and isoglobo series	K03877;K03877;K03877	GO:0000139//Golgi membrane;GO:0005783//endoplasmic reticulum;GO:0005794//Golgi apparatus;GO:0016020//membrane;GO:0016021//integral component of membrane	GO:0008375//acetylglucosaminyltransferase activity;GO:0008376//acetylgalactosaminyltransferase activity;GO:0008378//galactosyltransferase activity;GO:0008499//UDP-galactose:beta-N-acetylglucosamine beta-1,3-galactosyltransferase activity;GO:0016740//transferase activity;GO:0016757//transferase activity, transferring glycosyl groups;GO:0016758//transferase activity, transferring hexosyl groups	GO:0006486//protein glycosylation;GO:0006487//protein N-linked glycosylation;GO:0006493//protein O-linked glycosylation;GO:0009312//oligosaccharide biosynthetic process
ssc-miR-29b	21.5054	114.01	16.3477	53.4129	ncbi_110255956	-0.894742	4.55	0.926667	4.38333	1.9	TMC6	transmembrane channel like 6, transcript variant X1	-	-	-	-	GO:0005887//integral component of plasma membrane;GO:0016020//membrane;GO:0016021//integral component of membrane	GO:0005216//ion channel activity;GO:0008381//mechanically-gated ion channel activity	GO:0034220//ion transmembrane transport
ssc-miR-29b	21.5054	114.01	16.3477	53.4129	ncbi_100153539	-0.803514	1.36333	0.103333	0.973333	0.38	ADAMTS14	ADAM metallopeptidase with thrombospondin type 1 motif 14	-	-	-	-	GO:0005576//extracellular region	GO:0004222//metalloendopeptidase activity;GO:0008233//peptidase activity;GO:0008237//metallopeptidase activity	GO:0006508//proteolysis;GO:0030199//collagen fibril organization
ssc-miR-29b	21.5054	114.01	16.3477	53.4129	ncbi_100513770	-0.830124	1.05667	0.4	4.53	0.9	SLC16A10	solute carrier family 16 member 10, transcript variant X1	Organismal Systems;Organismal Systems	Endocrine system;Digestive system	ko04919//Thyroid hormone signaling pathway;ko04974//Protein digestion and absorption	K08187;K08187	GO:0005887//integral component of plasma membrane;GO:0016020//membrane;GO:0016021//integral component of membrane;GO:0030054//cell junction;GO:0043231//intracellular membrane-bounded organelle	GO:0015173//aromatic amino acid transmembrane transporter activity;GO:0015349//thyroid hormone transmembrane transporter activity	GO:0006590//thyroid hormone generation;GO:0015801//aromatic amino acid transport;GO:0055085//transmembrane transport;GO:0070327//thyroid hormone transport;GO:0070460//thyroid-stimulating hormone secretion
ssc-miR-29b	21.5054	114.01	16.3477	53.4129	ncbi_100511702	-0.958042	1.41333	0.0733333	3.07	0.37	CD38	CD38 molecule	Metabolism;Human Diseases;Environmental Information Processing;Organismal Systems;Organismal Systems;Organismal Systems;Organismal Systems;Metabolism	Global and overview maps;Infectious diseases;Signal transduction;Endocrine system;Digestive system;Immune system;Digestive system;Metabolism of cofactors and vitamins	ko01100//Metabolic pathways;ko05169//Epstein-Barr virus infection;ko04020//Calcium signaling pathway;ko04921//Oxytocin signaling pathway;ko04972//Pancreatic secretion;ko04640//Hematopoietic cell lineage;ko04970//Salivary secretion;ko00760//Nicotinate and nicotinamide metabolism	K01242;K01242;K01242;K01242;K01242;K01242;K01242;K01242	GO:0005886//plasma membrane;GO:0016020//membrane;GO:0016021//integral component of membrane	GO:0003953//NAD+ nucleosidase activity;GO:0016849//phosphorus-oxygen lyase activity;GO:0050135//NAD(P)+ nucleosidase activity	GO:0030890//positive regulation of B cell proliferation;GO:0042493//response to drug;GO:0043066//negative regulation of apoptotic process;GO:0045892//negative regulation of transcription, DNA-templated;GO:0045893//positive regulation of transcription, DNA-templated;GO:0050853//B cell receptor signaling pathway
ssc-miR-29b	21.5054	114.01	16.3477	53.4129	ncbi_100049703	-0.71804	4.16333	1.00667	4.94	2.38333	BCL2	BCL2, apoptosis regulator, transcript variant X1	Human Diseases;Environmental Information Processing;Cellular Processes;Human Diseases;Genetic Information Processing;Human Diseases;Cellular Processes;Environmental Information Processing;Human Diseases;Organismal Systems;Cellular Processes;Human Diseases;Organismal Systems;Human Diseases;Human Diseases;Organismal Systems;Cellular Processes;Organismal Systems;Environmental Information Processing;…	Cancers;Signal transduction;Cellular community - eukaryotes;Infectious diseases;Folding, sorting and degradation;Infectious diseases;Cell growth and death;Signal transduction;Cancers;Immune system;Cell growth and death;Cancers;Circulatory system;Infectious diseases;Cardiovascular diseases;Endocrine system;Transport and catabolism;Nervous system;Signal transduction;Nervous system;Endocrine system;…	ko05200//Pathways in cancer;ko04151//PI3K-Akt signaling pathway;ko04510//Focal adhesion;ko05169//Epstein-Barr virus infection;ko04141//Protein processing in endoplasmic reticulum;ko05152//Tuberculosis;ko04217//Necroptosis;ko04630//Jak-STAT signaling pathway;ko05226//Gastric cancer;ko04621//NOD-like receptor signaling pathway;ko04210//Apoptosis;ko05206//MicroRNAs in cancer;ko04261//Adrenergic sign…	K02161;K02161;K02161;K02161;K02161;K02161;K02161;K02161;K02161;K02161;K02161;K02161;K02161;K02161;K02161;K02161;K02161;K02161;K02161;K02161;K02161;K02161;K02161;K02161;K02161;K02161;K02161;K02161;K02161;K02161;K02161;K02161;K02161;K02161;K02161	-	-	-
ssc-miR-29b	21.5054	114.01	16.3477	53.4129	ncbi_102160867	-0.824845	2.49333	0.17	2.40667	0.523333	ADAMTS17	ADAM metallopeptidase with thrombospondin type 1 motif 17, transcript variant X3	-	-	-	-	-	GO:0003676//nucleic acid binding;GO:0004222//metalloendopeptidase activity;GO:0008233//peptidase activity;GO:0008237//metallopeptidase activity	GO:0006508//proteolysis
ssc-miR-29b	21.5054	114.01	16.3477	53.4129	ncbi_100523536	-0.952716	3.49667	0.643333	4.62	1.78	NFIX	nuclear factor I X, transcript variant X1	-	-	-	-	GO:0005634//nucleus	GO:0000981//RNA polymerase II transcription factor activity, sequence-specific DNA binding;GO:0003677//DNA binding;GO:0003700//transcription factor activity, sequence-specific DNA binding	GO:0000122//negative regulation of transcription from RNA polymerase II promoter;GO:0006260//DNA replication;GO:0006355//regulation of transcription, DNA-templated;GO:0045944//positive regulation of transcription from RNA polymerase II promoter
ssc-miR-29b	21.5054	114.01	16.3477	53.4129	ncbi_733650	-0.895105	13.8633	2.86	16.6933	6.68	TAP2	transporter 2, ATP binding cassette subfamily B member	Human Diseases;Human Diseases;Cellular Processes;Organismal Systems;Environmental Information Processing;Human Diseases	Infectious diseases;Infectious diseases;Transport and catabolism;Immune system;Membrane transport;Immune diseases	ko05163//Human cytomegalovirus infection;ko05168//Herpes simplex infection;ko04145//Phagosome;ko04612//Antigen processing and presentation;ko02010//ABC transporters;ko05340//Primary immunodeficiency	K05654;K05654;K05654;K05654;K05654;K05654	GO:0016020//membrane;GO:0016021//integral component of membrane;GO:0030176//integral component of endoplasmic reticulum membrane;GO:0042825//TAP complex	GO:0000166//nucleotide binding;GO:0005524//ATP binding;GO:0015440//peptide-transporting ATPase activity;GO:0016887//ATPase activity;GO:0042287//MHC protein binding;GO:0042626//ATPase activity, coupled to transmembrane movement of substances;GO:0046978//TAP1 binding;GO:1904680//peptide transmembrane transporter activity	GO:0001916//positive regulation of T cell mediated cytotoxicity;GO:0002237//response to molecule of bacterial origin;GO:0002481//antigen processing and presentation of exogenous protein antigen via MHC class Ib, TAP-dependent;GO:0002485//antigen processing and presentation of endogenous peptide antigen via MHC class I via ER pathway, TAP-dependent;GO:0002489//antigen processing and presentation o…
ssc-miR-29b	21.5054	114.01	16.3477	53.4129	ncbi_100521047	-0.888112	2.10667	0.106667	2.56	0.586667	FBXL7	F-box and leucine rich repeat protein 7	-	-	-	-	GO:0005813//centrosome;GO:0019005//SCF ubiquitin ligase complex	GO:0005515//protein binding	GO:0000086//G2/M transition of mitotic cell cycle;GO:0000209//protein polyubiquitination;GO:0000278//mitotic cell cycle;GO:0016567//protein ubiquitination;GO:0031146//SCF-dependent proteasomal ubiquitin-dependent protein catabolic process
ssc-miR-29b	21.5054	114.01	16.3477	53.4129	ncbi_733676	-0.762238	3.75	0.276667	3.04333	0.89	CSPG4	chondroitin sulfate proteoglycan 4	-	-	-	-	GO:0001726//ruffle;GO:0005654//nucleoplasm;GO:0005886//plasma membrane;GO:0016020//membrane;GO:0016021//integral component of membrane;GO:0042995//cell projection	GO:0015026//coreceptor activity;GO:0019901//protein kinase binding	GO:0000187//activation of MAPK activity;GO:0006929//substrate-dependent cell migration;GO:0007169//transmembrane receptor protein tyrosine kinase signaling pathway;GO:0008283//cell proliferation;GO:0008347//glial cell migration;GO:0035556//intracellular signal transduction;GO:0048008//platelet-derived growth factor receptor signaling pathway;GO:0050731//positive regulation of peptidyl-tyrosine ph…
ssc-miR-29b	21.5054	114.01	16.3477	53.4129	ncbi_100154573	-0.741259	6.48667	0.703333	3.21667	1.88	GMPR	guanosine monophosphate reductase, transcript variant X2	Metabolism	Nucleotide metabolism	ko00230//Purine metabolism	K00364	GO:0005829//cytosol;GO:1902560//GMP reductase complex	GO:0003824//catalytic activity;GO:0003920//GMP reductase activity;GO:0016491//oxidoreductase activity;GO:0046872//metal ion binding	GO:0006144//purine nucleobase metabolic process;GO:0006163//purine nucleotide metabolic process;GO:0009117//nucleotide metabolic process;GO:0015951//purine ribonucleotide interconversion;GO:0055114//oxidation-reduction process
ssc-miR-29b	21.5054	114.01	16.3477	53.4129	ncbi_100048955	-0.839161	3.41	0.273333	3.21333	0.96	C5AR1	complement C5a receptor 1	Environmental Information Processing;Organismal Systems;Human Diseases	Signaling molecules and interaction;Immune system;Infectious diseases	ko04080//Neuroactive ligand-receptor interaction;ko04610//Complement and coagulation cascades;ko05150//Staphylococcus aureus infection	K04010;K04010;K04010	GO:0005623//cell;GO:0016020//membrane;GO:0016021//integral component of membrane;GO:0016323//basolateral plasma membrane;GO:0043231//intracellular membrane-bounded organelle;GO:0045177//apical part of cell	GO:0004875//complement receptor activity;GO:0004878//complement component C5a receptor activity;GO:0004930//G-protein coupled receptor activity	GO:0001774//microglial cell activation;GO:0002430//complement receptor mediated signaling pathway;GO:0006935//chemotaxis;GO:0006954//inflammatory response;GO:0007165//signal transduction;GO:0007186//G-protein coupled receptor signaling pathway;GO:0007200//phospholipase C-activating G-protein coupled receptor signaling pathway;GO:0007204//positive regulation of cytosolic calcium ion concentration;…
ssc-miR-29b	21.5054	114.01	16.3477	53.4129	ncbi_100520350	-0.832168	4.57667	0.34	3.55667	1.03333	ITGA11	integrin subunit alpha 11, transcript variant X1	Environmental Information Processing;Human Diseases;Cellular Processes;Cellular Processes;Environmental Information Processing;Human Diseases;Human Diseases;Human Diseases	Signal transduction;Infectious diseases;Cell motility;Cellular community - eukaryotes;Signaling molecules and interaction;Cardiovascular diseases;Cardiovascular diseases;Cardiovascular diseases	ko04151//PI3K-Akt signaling pathway;ko05165//Human papillomavirus infection;ko04810//Regulation of actin cytoskeleton;ko04510//Focal adhesion;ko04512//ECM-receptor interaction;ko05414//Dilated cardiomyopathy (DCM);ko05410//Hypertrophic cardiomyopathy (HCM);ko05412//Arrhythmogenic right ventricular cardiomyopathy (ARVC)	K06587;K06587;K06587;K06587;K06587;K06587;K06587;K06587	GO:0005925//focal adhesion;GO:0008305//integrin complex;GO:0016020//membrane;GO:0016021//integral component of membrane;GO:0034681//integrin alpha11-beta1 complex	GO:0005518//collagen binding;GO:0038064//collagen receptor activity;GO:0098639//collagen binding involved in cell-matrix adhesion	GO:0006929//substrate-dependent cell migration;GO:0007155//cell adhesion;GO:0007160//cell-matrix adhesion;GO:0007229//integrin-mediated signaling pathway;GO:0033627//cell adhesion mediated by integrin;GO:0038065//collagen-activated signaling pathway
ssc-miR-29b	21.5054	114.01	16.3477	53.4129	ncbi_100153043	-0.713287	1.83333	0.316667	1.24667	0.873333	TMEM229B	transmembrane protein 229B	-	-	-	-	GO:0016020//membrane;GO:0016021//integral component of membrane	-	-
ssc-miR-29b	21.5054	114.01	16.3477	53.4129	ncbi_100155350	-0.881119	11.2767	0.566667	11.26	1.73	JPH2	junctophilin 2	-	-	-	-	GO:0005783//endoplasmic reticulum;GO:0005789//endoplasmic reticulum membrane;GO:0005886//plasma membrane;GO:0030314//junctional membrane complex	-	GO:0048167//regulation of synaptic plasticity
ssc-miR-29b	21.5054	114.01	16.3477	53.4129	ncbi_397448	-0.956219	4.46	0.02	24.77	0.77	KCNJ5	potassium voltage-gated channel subfamily J member 5	Organismal Systems;Organismal Systems;Organismal Systems;Organismal Systems;Organismal Systems;Organismal Systems;Organismal Systems;Human Diseases	Endocrine system;Nervous system;Endocrine system;Nervous system;Nervous system;Environmental adaptation;Endocrine system;Substance dependence	ko04921//Oxytocin signaling pathway;ko04723//Retrograde endocannabinoid signaling;ko04915//Estrogen signaling pathway;ko04728//Dopaminergic synapse;ko04726//Serotonergic synapse;ko04713//Circadian entrainment;ko04925//Aldosterone synthesis and secretion;ko05032//Morphine addiction	K04999;K04999;K04999;K04999;K04999;K04999;K04999;K04999	GO:0008076//voltage-gated potassium channel complex;GO:0016020//membrane;GO:0016021//integral component of membrane	GO:0005242//inward rectifier potassium channel activity;GO:0005244//voltage-gated ion channel activity;GO:0015467//G-protein activated inward rectifier potassium channel activity;GO:0086089//voltage-gated potassium channel activity involved in atrial cardiac muscle cell action potential repolarization	GO:0006811//ion transport;GO:0006813//potassium ion transport;GO:0034765//regulation of ion transmembrane transport;GO:0086091//regulation of heart rate by cardiac conduction;GO:0098914//membrane repolarization during atrial cardiac muscle cell action potential;GO:1990573//potassium ion import across plasma membrane
ssc-miR-29b	21.5054	114.01	16.3477	53.4129	ncbi_100511353	-0.944056	5.94667	0.663333	8.70333	1.36	ADAMTS12	ADAM metallopeptidase with thrombospondin type 1 motif 12	-	-	-	-	-	GO:0004222//metalloendopeptidase activity;GO:0008233//peptidase activity;GO:0008237//metallopeptidase activity	GO:0006508//proteolysis
ssc-miR-29b	21.5054	114.01	16.3477	53.4129	ncbi_100519058	-0.923077	4.55333	0.42	7.18	1.57667	FZD5	frizzled class receptor 5, transcript variant X1	Human Diseases;Human Diseases;Human Diseases;Human Diseases;Human Diseases;Environmental Information Processing;Human Diseases;Environmental Information Processing;Human Diseases;Human Diseases;Environmental Information Processing;Cellular Processes;Organismal Systems;Human Diseases	Cancers;Infectious diseases;Infectious diseases;Cancers;Cancers;Signal transduction;Endocrine and metabolic diseases;Signal transduction;Cancers;Cancers;Signal transduction;Cellular community - eukaryotes;Endocrine system;Cancers	ko05200//Pathways in cancer;ko05165//Human papillomavirus infection;ko05166//HTLV-I infection;ko05205//Proteoglycans in cancer;ko05225//Hepatocellular carcinoma;ko04390//Hippo signaling pathway;ko04934//Cushing syndrome;ko04150//mTOR signaling pathway;ko05226//Gastric cancer;ko05224//Breast cancer;ko04310//Wnt signaling pathway;ko04550//Signaling pathways regulating pluripotency of stem cells;ko0…	K02375;K02375;K02375;K02375;K02375;K02375;K02375;K02375;K02375;K02375;K02375;K02375;K02375;K02375	GO:0005769//early endosome;GO:0005794//Golgi apparatus;GO:0005886//plasma membrane;GO:0005887//integral component of plasma membrane;GO:0005923//bicellular tight junction;GO:0009986//cell surface;GO:0016020//membrane;GO:0016021//integral component of membrane;GO:0048471//perinuclear region of cytoplasm	GO:0001540//beta-amyloid binding;GO:0004888//transmembrane signaling receptor activity;GO:0005515//protein binding;GO:0017147//Wnt-protein binding;GO:0019901//protein kinase binding;GO:0031625//ubiquitin protein ligase binding;GO:0042813//Wnt-activated receptor activity;GO:0044877//macromolecular complex binding	GO:0000578//embryonic axis specification;GO:0001525//angiogenesis;GO:0001944//vasculature development;GO:0002726//positive regulation of T cell cytokine production;GO:0007166//cell surface receptor signaling pathway;GO:0007275//multicellular organism development;GO:0008285//negative regulation of cell proliferation;GO:0008595//anterior/posterior axis specification, embryo;GO:0016055//Wnt signalin…
ssc-miR-29b	21.5054	114.01	16.3477	53.4129	ncbi_100519997	-0.909091	2.81	0.373333	4.46333	1.58333	LOC100519997	matrix-remodeling-associated protein 5	-	-	-	-	-	-	-
ssc-miR-29b	21.5054	114.01	16.3477	53.4129	ncbi_100155660	-0.867133	31.9733	2.30333	28.0967	7.09333	CD93	CD93 molecule	-	-	-	-	GO:0005886//plasma membrane;GO:0009986//cell surface;GO:0016020//membrane;GO:0016021//integral component of membrane;GO:0031410//cytoplasmic vesicle	GO:0001849//complement component C1q binding;GO:0005509//calcium ion binding	GO:0098609//cell-cell adhesion
ssc-miR-29b	21.5054	114.01	16.3477	53.4129	ncbi_110256017	-0.832168	26.4133	2.73333	36.4367	8.09	LASP1	LIM and SH3 protein 1, transcript variant X1	-	-	-	-	GO:0005925//focal adhesion	GO:0005515//protein binding;GO:0046872//metal ion binding;GO:0051015//actin filament binding	-
ssc-miR-29b	21.5054	114.01	16.3477	53.4129	ncbi_100154194	-0.972028	5.7	0.433333	11.3833	2.31	SFXN3	sideroflexin 3	-	-	-	-	GO:0005739//mitochondrion;GO:0016020//membrane;GO:0016021//integral component of membrane;GO:0031305//integral component of mitochondrial inner membrane;GO:0031966//mitochondrial membrane	GO:0015075//ion transmembrane transporter activity;GO:0022857//transmembrane transporter activity	GO:0006811//ion transport;GO:0034220//ion transmembrane transport;GO:0055085//transmembrane transport;GO:1990542//mitochondrial transmembrane transport
ssc-miR-29b	21.5054	114.01	16.3477	53.4129	ncbi_110256835	-0.965035	4.73667	0.656667	5.95	1.51667	PALD1	phosphatase domain containing, paladin 1	-	-	-	-	GO:0005737//cytoplasm;GO:0005829//cytosol	GO:0004725//protein tyrosine phosphatase activity	GO:0035335//peptidyl-tyrosine dephosphorylation
ssc-miR-29b	21.5054	114.01	16.3477	53.4129	ncbi_100511308	-0.763574	10.2933	0.433333	5.08667	1.83333	TMEM132A	transmembrane protein 132A	-	-	-	-	GO:0005783//endoplasmic reticulum;GO:0005794//Golgi apparatus;GO:0016020//membrane;GO:0016021//integral component of membrane	-	-
ssc-miR-29b	21.5054	114.01	16.3477	53.4129	ncbi_102163020	-0.944056	5.41	0.88	6.71	2.31333	PLSCR3	phospholipid scramblase 3, transcript variant X2	-	-	-	-	GO:0005739//mitochondrion;GO:0005886//plasma membrane;GO:0016020//membrane	GO:0017128//phospholipid scramblase activity;GO:0048306//calcium-dependent protein binding	GO:0017121//phospholipid scrambling;GO:0042593//glucose homeostasis;GO:0042632//cholesterol homeostasis;GO:0071222//cellular response to lipopolysaccharide
ssc-miR-29b	21.5054	114.01	16.3477	53.4129	ncbi_100525453	-0.937063	4.72667	0.593333	7.11333	2.48	DPYSL3	dihydropyrimidinase like 3	-	-	-	-	GO:0005737//cytoplasm;GO:0005829//cytosol	GO:0016787//hydrolase activity;GO:0016810//hydrolase activity, acting on carbon-nitrogen (but not peptide) bonds;GO:0016812//hydrolase activity, acting on carbon-nitrogen (but not peptide) bonds, in cyclic amides;GO:0031005//filamin binding	GO:0010975//regulation of neuron projection development;GO:0030334//regulation of cell migration;GO:0048678//response to axon injury;GO:0051017//actin filament bundle assembly;GO:0051491//positive regulation of filopodium assembly;GO:0051764//actin crosslink formation
ssc-miR-29b	21.5054	114.01	16.3477	53.4129	ncbi_100154062	-0.965035	19.94	1.65	26.4267	4.86333	OLFML2A	olfactomedin like 2A	-	-	-	-	-	-	-
ssc-miR-29b	21.5054	114.01	16.3477	53.4129	ncbi_100514523	-0.977234	10.6867	0.51	14.54	2.73	KDELR3	KDEL endoplasmic reticulum protein retention receptor 3	-	-	-	-	GO:0000139//Golgi membrane;GO:0005783//endoplasmic reticulum;GO:0005789//endoplasmic reticulum membrane;GO:0005794//Golgi apparatus;GO:0005801//cis-Golgi network;GO:0016020//membrane;GO:0016021//integral component of membrane;GO:0030663//COPI-coated vesicle membrane	GO:0005046//KDEL sequence binding;GO:0046923//ER retention sequence binding	GO:0006621//protein retention in ER lumen;GO:0006888//ER to Golgi vesicle-mediated transport;GO:0006890//retrograde vesicle-mediated transport, Golgi to ER;GO:0015031//protein transport
ssc-miR-29b	21.5054	114.01	16.3477	53.4129	ncbi_100524280	-0.958042	4.7	0.866667	8.12	1.88667	GNB4	G protein subunit beta 4	Human Diseases;Environmental Information Processing;Environmental Information Processing;Human Diseases;Human Diseases;Organismal Systems;Human Diseases;Organismal Systems;Environmental Information Processing;Organismal Systems;Organismal Systems;Organismal Systems;Organismal Systems;Organismal Systems;Organismal Systems;Human Diseases;Organismal Systems	Cancers;Signal transduction;Signal transduction;Infectious diseases;Infectious diseases;Immune system;Substance dependence;Nervous system;Signal transduction;Endocrine system;Nervous system;Nervous system;Nervous system;Nervous system;Environmental adaptation;Substance dependence;Nervous system	ko05200//Pathways in cancer;ko04151//PI3K-Akt signaling pathway;ko04014//Ras signaling pathway;ko05163//Human cytomegalovirus infection;ko05167//Kaposi sarcoma-associated herpesvirus infection;ko04062//Chemokine signaling pathway;ko05034//Alcoholism;ko04723//Retrograde endocannabinoid signaling;ko04371//Apelin signaling pathway;ko04926//Relaxin signaling pathway;ko04728//Dopaminergic synapse;ko04…	K04538;K04538;K04538;K04538;K04538;K04538;K04538;K04538;K04538;K04538;K04538;K04538;K04538;K04538;K04538;K04538;K04538	-	GO:0005515//protein binding;GO:0044877//macromolecular complex binding	GO:0007165//signal transduction
ssc-miR-29b	21.5054	114.01	16.3477	53.4129	ncbi_100154607	-0.86014	7.49	0.806667	7.81333	2.49333	S1PR3	sphingosine-1-phosphate receptor 3	Environmental Information Processing;Environmental Information Processing	Signaling molecules and interaction;Signal transduction	ko04080//Neuroactive ligand-receptor interaction;ko04071//Sphingolipid signaling pathway	K04290;K04290	GO:0005886//plasma membrane;GO:0016020//membrane;GO:0016021//integral component of membrane	GO:0004930//G-protein coupled receptor activity;GO:0005178//integrin binding;GO:0038036//sphingosine-1-phosphate receptor activity	GO:0001816//cytokine production;GO:0003376//sphingosine-1-phosphate signaling pathway;GO:0006954//inflammatory response;GO:0007165//signal transduction;GO:0007186//G-protein coupled receptor signaling pathway;GO:0007193//adenylate cyclase-inhibiting G-protein coupled receptor signaling pathway;GO:0007219//Notch signaling pathway;GO:0032651//regulation of interleukin-1 beta production;GO:1903141//…
ssc-miR-29b	21.5054	114.01	16.3477	53.4129	ncbi_100526158	-0.958042	7.27	1.92	11.8	4.03333	SNX24	sorting nexin 24, transcript variant X1	-	-	-	-	-	GO:0010314//phosphatidylinositol-5-phosphate binding;GO:0032266//phosphatidylinositol-3-phosphate binding;GO:0035091//phosphatidylinositol binding;GO:0070273//phosphatidylinositol-4-phosphate binding	-
ssc-miR-29b	21.5054	114.01	16.3477	53.4129	ncbi_100739825	-0.93007	30.31	3.70667	48.8867	8.12	EMP2	epithelial membrane protein 2, transcript variant X1	-	-	-	-	-	-	-
ssc-miR-29b	21.5054	114.01	16.3477	53.4129	ncbi_100525173	-0.93007	6.11	1.19	6.74667	2.39667	FAM114A1	family with sequence similarity 114 member A1	-	-	-	-	-	-	-
ssc-miR-29b	21.5054	114.01	16.3477	53.4129	ncbi_100525217	-0.741259	17.3967	2.22333	17.3533	4.75667	TRIB2	tribbles pseudokinase 2, transcript variant X1	-	-	-	-	GO:0005634//nucleus	GO:0004672//protein kinase activity;GO:0005524//ATP binding;GO:0008134//transcription factor binding;GO:0031434//mitogen-activated protein kinase kinase binding;GO:0031625//ubiquitin protein ligase binding;GO:0055106//ubiquitin-protein transferase regulator activity	GO:0006468//protein phosphorylation;GO:0032436//positive regulation of proteasomal ubiquitin-dependent protein catabolic process;GO:0043405//regulation of MAP kinase activity;GO:0045081//negative regulation of interleukin-10 biosynthetic process;GO:0045599//negative regulation of fat cell differentiation;GO:0050790//regulation of catalytic activity
ssc-miR-29b	21.5054	114.01	16.3477	53.4129	ncbi_102165618	-0.853147	24.6533	5.59	34.9733	14.9167	GNG2	G protein subunit gamma 2, transcript variant X1	Human Diseases;Environmental Information Processing;Environmental Information Processing;Human Diseases;Human Diseases;Organismal Systems;Human Diseases;Organismal Systems;Environmental Information Processing;Organismal Systems;Organismal Systems;Organismal Systems;Organismal Systems;Organismal Systems;Organismal Systems;Human Diseases;Organismal Systems	Cancers;Signal transduction;Signal transduction;Infectious diseases;Infectious diseases;Immune system;Substance dependence;Nervous system;Signal transduction;Endocrine system;Nervous system;Nervous system;Nervous system;Nervous system;Environmental adaptation;Substance dependence;Nervous system	ko05200//Pathways in cancer;ko04151//PI3K-Akt signaling pathway;ko04014//Ras signaling pathway;ko05163//Human cytomegalovirus infection;ko05167//Kaposi sarcoma-associated herpesvirus infection;ko04062//Chemokine signaling pathway;ko05034//Alcoholism;ko04723//Retrograde endocannabinoid signaling;ko04371//Apelin signaling pathway;ko04926//Relaxin signaling pathway;ko04728//Dopaminergic synapse;ko04…	K07826;K07826;K07826;K07826;K07826;K07826;K07826;K07826;K07826;K07826;K07826;K07826;K07826;K07826;K07826;K07826;K07826	GO:0005834//heterotrimeric G-protein complex;GO:0005886//plasma membrane;GO:0016020//membrane;GO:0031680//G-protein beta/gamma-subunit complex	GO:0003924//GTPase activity;GO:0031681//G-protein beta-subunit binding	GO:0007165//signal transduction;GO:0007186//G-protein coupled receptor signaling pathway
ssc-miR-29b	21.5054	114.01	16.3477	53.4129	ncbi_100151976	-0.986014	4.98333	1.27667	6.71667	3.31333	ALDH1L2	aldehyde dehydrogenase 1 family member L2	Metabolism	Metabolism of cofactors and vitamins	ko00670//One carbon pool by folate	K00289	GO:0005654//nucleoplasm;GO:0005739//mitochondrion	GO:0003824//catalytic activity;GO:0004029//aldehyde dehydrogenase (NAD) activity;GO:0016155//formyltetrahydrofolate dehydrogenase activity;GO:0016491//oxidoreductase activity;GO:0016620//oxidoreductase activity, acting on the aldehyde or oxo group of donors, NAD or NADP as acceptor;GO:0016742//hydroxymethyl-, formyl- and related transferase activity	GO:0009058//biosynthetic process;GO:0055114//oxidation-reduction process
ssc-miR-29b	21.5054	114.01	16.3477	53.4129	ncbi_100523191	-0.727273	6.19	1.19	5.19333	3.17333	IRGQ	immunity related GTPase Q	-	-	-	-	GO:0016020//membrane	GO:0005525//GTP binding	-
ssc-miR-29b	21.5054	114.01	16.3477	53.4129	ncbi_100513231	-0.769231	17.6167	1.25667	15.09	3.98	ABCC3	ATP binding cassette subfamily C member 3	Organismal Systems;Environmental Information Processing;Human Diseases	Digestive system;Membrane transport;Drug resistance	ko04976//Bile secretion;ko02010//ABC transporters;ko01523//Antifolate resistance	K05667;K05667;K05667	GO:0016020//membrane;GO:0016021//integral component of membrane	GO:0000166//nucleotide binding;GO:0005524//ATP binding;GO:0016887//ATPase activity;GO:0022857//transmembrane transporter activity;GO:0042626//ATPase activity, coupled to transmembrane movement of substances	GO:0055085//transmembrane transport
ssc-miR-29b	21.5054	114.01	16.3477	53.4129	ncbi_100512983	-0.774667	9.68	0	8.41	1.90667	DUSP3	dual specificity phosphatase 3	Environmental Information Processing	Signal transduction	ko04010//MAPK signaling pathway	K17614	GO:0001772//immunological synapse;GO:0005634//nucleus;GO:0005654//nucleoplasm;GO:0005829//cytosol	GO:0004721//phosphoprotein phosphatase activity;GO:0004725//protein tyrosine phosphatase activity;GO:0008092//cytoskeletal protein binding;GO:0008138//protein tyrosine/serine/threonine phosphatase activity;GO:0016787//hydrolase activity;GO:0016791//phosphatase activity;GO:0019901//protein kinase binding;GO:0030971//receptor tyrosine kinase binding;GO:0033549//MAP kinase phosphatase activity;GO:19…	GO:0000188//inactivation of MAPK activity;GO:0006470//protein dephosphorylation;GO:0016311//dephosphorylation;GO:0030336//negative regulation of cell migration;GO:0035335//peptidyl-tyrosine dephosphorylation;GO:0043409//negative regulation of MAPK cascade;GO:0045931//positive regulation of mitotic cell cycle;GO:0046329//negative regulation of JNK cascade;GO:0050860//negative regulation of T cell …
ssc-miR-29b	21.5054	114.01	16.3477	53.4129	ncbi_100511313	-0.783217	13.7767	1.1	11.6	4.41667	PPIC	peptidylprolyl isomerase C	-	-	-	-	-	GO:0003755//peptidyl-prolyl cis-trans isomerase activity;GO:0016018//cyclosporin A binding;GO:0016853//isomerase activity;GO:0051082//unfolded protein binding	GO:0000413//protein peptidyl-prolyl isomerization;GO:0006457//protein folding;GO:0042026//protein refolding
ssc-miR-29b	21.5054	114.01	16.3477	53.4129	ncbi_100511351	-0.818182	38.5067	3.53667	37.3733	7.32667	NID1	nidogen 1, transcript variant X1	-	-	-	-	GO:0005604//basement membrane;GO:0005886//plasma membrane;GO:0031012//extracellular matrix;GO:0043235//receptor complex;GO:0071944//cell periphery	GO:0005201//extracellular matrix structural constituent;GO:0005509//calcium ion binding;GO:0005518//collagen binding;GO:0017147//Wnt-protein binding;GO:0042813//Wnt-activated receptor activity;GO:0043236//laminin binding;GO:0043237//laminin-1 binding;GO:0043394//proteoglycan binding;GO:0050840//extracellular matrix binding	GO:0007160//cell-matrix adhesion;GO:0010811//positive regulation of cell-substrate adhesion;GO:0030198//extracellular matrix organization;GO:0032836//glomerular basement membrane development;GO:0060070//canonical Wnt signaling pathway
ssc-miR-29b	21.5054	114.01	16.3477	53.4129	ncbi_100621417	-0.972028	7.30333	1.33333	13.0533	4.43333	GPX7	glutathione peroxidase 7	Organismal Systems;Metabolism;Metabolism	Endocrine system;Lipid metabolism;Metabolism of other amino acids	ko04918//Thyroid hormone synthesis;ko00590//Arachidonic acid metabolism;ko00480//Glutathione metabolism	K00432;K00432;K00432	-	GO:0004601//peroxidase activity;GO:0004602//glutathione peroxidase activity;GO:0016491//oxidoreductase activity	GO:0006979//response to oxidative stress;GO:0055114//oxidation-reduction process;GO:0098869//cellular oxidant detoxification
ssc-miR-29b	21.5054	114.01	16.3477	53.4129	ncbi_100523342	-0.839161	4.8	0.693333	10.44	4.16333	OSBPL3	oxysterol binding protein like 3, transcript variant X1	-	-	-	-	GO:0005829//cytosol;GO:0005886//plasma membrane;GO:0016020//membrane;GO:0031965//nuclear membrane;GO:0043231//intracellular membrane-bounded organelle;GO:0097038//perinuclear endoplasmic reticulum	GO:0008289//lipid binding;GO:0015248//sterol transporter activity;GO:0015485//cholesterol binding;GO:0032934//sterol binding	GO:0006869//lipid transport;GO:0015918//sterol transport
ssc-miR-29b	21.5054	114.01	16.3477	53.4129	ncbi_448846	-0.909091	22.11	2.28	20.9533	5.57667	EHHADH	enoyl-CoA hydratase and 3-hydroxyacyl CoA dehydrogenase	Metabolism;Metabolism;Cellular Processes;Organismal Systems;Metabolism;Metabolism;Metabolism;Metabolism;Metabolism;Metabolism;Metabolism;Metabolism	Global and overview maps;Global and overview maps;Transport and catabolism;Endocrine system;Amino acid metabolism;Amino acid metabolism;Global and overview maps;Amino acid metabolism;Lipid metabolism;Metabolism of other amino acids;Carbohydrate metabolism;Carbohydrate metabolism	ko01100//Metabolic pathways;ko01200//Carbon metabolism;ko04146//Peroxisome;ko03320//PPAR signaling pathway;ko00310//Lysine degradation;ko00280//Valine, leucine and isoleucine degradation;ko01212//Fatty acid metabolism;ko00380//Tryptophan metabolism;ko00071//Fatty acid degradation;ko00410//beta-Alanine metabolism;ko00640//Propanoate metabolism;ko00650//Butanoate metabolism	K07514;K07514;K07514;K07514;K07514;K07514;K07514;K07514;K07514;K07514;K07514;K07514	GO:0005777//peroxisome	GO:0003824//catalytic activity;GO:0003857//3-hydroxyacyl-CoA dehydrogenase activity;GO:0004300//enoyl-CoA hydratase activity;GO:0016491//oxidoreductase activity;GO:0016509//long-chain-3-hydroxyacyl-CoA dehydrogenase activity;GO:0019899//enzyme binding	GO:0006475//internal protein amino acid acetylation;GO:0006631//fatty acid metabolic process;GO:0006635//fatty acid beta-oxidation;GO:0055114//oxidation-reduction process
ssc-miR-29b	21.5054	114.01	16.3477	53.4129	ncbi_100153704	-0.972028	11.69	1.55333	23.1233	4.17333	CD276	CD276 molecule	Environmental Information Processing	Signaling molecules and interaction	ko04514//Cell adhesion molecules (CAMs)	K06746	GO:0009897//external side of plasma membrane;GO:0016020//membrane;GO:0016021//integral component of membrane	GO:0005102//receptor binding	GO:0001817//regulation of cytokine production;GO:0050776//regulation of immune response;GO:0050852//T cell receptor signaling pathway
ssc-miR-29b	21.5054	114.01	16.3477	53.4129	ncbi_100511977	-0.958042	8.35333	1.45	15.39	4.37	PGM5	phosphoglucomutase 5	-	-	-	-	GO:0001725//stress fiber;GO:0005829//cytosol;GO:0005912//adherens junction;GO:0005914//spot adherens junction;GO:0005925//focal adhesion;GO:0009898//cytoplasmic side of plasma membrane;GO:0014704//intercalated disc;GO:0016010//dystrophin-associated glycoprotein complex;GO:0030018//Z disc;GO:0030055//cell-substrate junction;GO:0042383//sarcolemma;GO:0043034//costamere	GO:0000287//magnesium ion binding;GO:0004614//phosphoglucomutase activity;GO:0016868//intramolecular transferase activity, phosphotransferases;GO:0046872//metal ion binding	GO:0005975//carbohydrate metabolic process;GO:0014706//striated muscle tissue development;GO:0030239//myofibril assembly;GO:0071704//organic substance metabolic process
ssc-miR-29b	21.5054	114.01	16.3477	53.4129	ncbi_100521434	-0.783217	34.7867	1.09667	32.1933	8.03667	ADAMTS2	ADAM metallopeptidase with thrombospondin type 1 motif 2, transcript variant X2	-	-	-	-	GO:0031012//extracellular matrix	GO:0004222//metalloendopeptidase activity;GO:0008233//peptidase activity;GO:0008237//metallopeptidase activity;GO:0008270//zinc ion binding	GO:0006508//proteolysis;GO:0007283//spermatogenesis;GO:0016485//protein processing;GO:0030199//collagen fibril organization;GO:0030324//lung development;GO:0043588//skin development
ssc-miR-29b	21.5054	114.01	16.3477	53.4129	ncbi_100101551	-0.958042	10.4833	0.87	17.1067	5.79333	COL6A3	collagen type VI alpha 3 chain	Environmental Information Processing;Human Diseases;Cellular Processes;Organismal Systems;Environmental Information Processing	Signal transduction;Infectious diseases;Cellular community - eukaryotes;Digestive system;Signaling molecules and interaction	ko04151//PI3K-Akt signaling pathway;ko05165//Human papillomavirus infection;ko04510//Focal adhesion;ko04974//Protein digestion and absorption;ko04512//ECM-receptor interaction	K06238;K06238;K06238;K06238;K06238	-	-	-
ssc-miR-29b	21.5054	114.01	16.3477	53.4129	ncbi_100518227	-0.741259	9.50333	2.96	6.93333	6.01667	MAFB	MAF bZIP transcription factor B	Organismal Systems	Endocrine system	ko04928//Parathyroid hormone synthesis, secretion and action	K09036	-	-	-
ssc-miR-29b	21.5054	114.01	16.3477	53.4129	ncbi_100519582	-0.951049	17.86	2.75667	21.86	7.46667	NAP1L3	nucleosome assembly protein 1 like 3	-	-	-	-	-	-	-
ssc-miR-29b	21.5054	114.01	16.3477	53.4129	ncbi_100737417	-0.79021	19.18	4.31667	17.93	8.84667	TNFAIP1	TNF alpha induced protein 1	-	-	-	-	GO:0005737//cytoplasm;GO:0005768//endosome;GO:0031463//Cul3-RING ubiquitin ligase complex	GO:0004842//ubiquitin-protein transferase activity;GO:0005515//protein binding;GO:0017049//GTP-Rho binding;GO:0042802//identical protein binding	GO:0006955//immune response;GO:0016477//cell migration;GO:0016567//protein ubiquitination;GO:0035024//negative regulation of Rho protein signal transduction;GO:0043149//stress fiber assembly;GO:0043161//proteasome-mediated ubiquitin-dependent protein catabolic process;GO:0051260//protein homooligomerization
ssc-miR-29b	21.5054	114.01	16.3477	53.4129	ncbi_397391	-0.937063	52.5767	3.83667	66.2167	8.41	MMP2	matrix metallopeptidase 2	Human Diseases;Human Diseases;Human Diseases;Organismal Systems;Organismal Systems;Organismal Systems;Human Diseases;Human Diseases;Organismal Systems;Human Diseases	Cancers;Cancers;Cardiovascular diseases;Endocrine system;Endocrine system;Immune system;Endocrine and metabolic diseases;Drug resistance;Endocrine system;Cancers	ko05200//Pathways in cancer;ko05205//Proteoglycans in cancer;ko05418//Fluid shear stress and atherosclerosis;ko04915//Estrogen signaling pathway;ko04926//Relaxin signaling pathway;ko04670//Leukocyte transendothelial migration;ko04933//AGE-RAGE signaling pathway in diabetic complications;ko01522//Endocrine resistance;ko04912//GnRH signaling pathway;ko05219//Bladder cancer	K01398;K01398;K01398;K01398;K01398;K01398;K01398;K01398;K01398;K01398	GO:0005615//extracellular space;GO:0005886//plasma membrane;GO:0030017//sarcomere;GO:0031012//extracellular matrix	GO:0004175//endopeptidase activity;GO:0004222//metalloendopeptidase activity;GO:0008233//peptidase activity;GO:0008237//metallopeptidase activity;GO:0008270//zinc ion binding;GO:0016787//hydrolase activity;GO:0046872//metal ion binding	GO:0001666//response to hypoxia;GO:0001955//blood vessel maturation;GO:0001957//intramembranous ossification;GO:0006508//proteolysis;GO:0007566//embryo implantation;GO:0030198//extracellular matrix organization;GO:0030574//collagen catabolic process;GO:0034614//cellular response to reactive oxygen species;GO:0035987//endodermal cell differentiation;GO:0048661//positive regulation of smooth muscle…
ssc-miR-29b	21.5054	114.01	16.3477	53.4129	ncbi_100154420	-0.867133	25.48	3.40333	23.2233	7.45333	LAMA2	laminin subunit alpha 2	Human Diseases;Environmental Information Processing;Human Diseases;Cellular Processes;Human Diseases;Human Diseases;Human Diseases;Environmental Information Processing	Cancers;Signal transduction;Infectious diseases;Cellular community - eukaryotes;Infectious diseases;Infectious diseases;Cancers;Signaling molecules and interaction	ko05200//Pathways in cancer;ko04151//PI3K-Akt signaling pathway;ko05165//Human papillomavirus infection;ko04510//Focal adhesion;ko05145//Toxoplasmosis;ko05146//Amoebiasis;ko05222//Small cell lung cancer;ko04512//ECM-receptor interaction	K05637;K05637;K05637;K05637;K05637;K05637;K05637;K05637	-	-	-
ssc-miR-29b	21.5054	114.01	16.3477	53.4129	ncbi_100286741	-0.844134	32.79	4.00667	33.1167	9.71	FSCN1	fascin actin-bundling protein 1	-	-	-	-	GO:0001725//stress fiber;GO:0001726//ruffle;GO:0002102//podosome;GO:0005737//cytoplasm;GO:0005829//cytosol;GO:0005856//cytoskeleton;GO:0005902//microvillus;GO:0005911//cell-cell junction;GO:0015629//actin cytoskeleton;GO:0030027//lamellipodium;GO:0030175//filopodium;GO:0030426//growth cone;GO:0031253//cell projection membrane;GO:0044393//microspike;GO:0071437//invadopodium	GO:0003779//actin binding;GO:0008144//drug binding;GO:0030674//protein binding, bridging;GO:0051015//actin filament binding	GO:0007015//actin filament organization;GO:0007043//cell-cell junction assembly;GO:0010592//positive regulation of lamellipodium assembly;GO:0016477//cell migration;GO:0030035//microspike assembly;GO:0030036//actin cytoskeleton organization;GO:0030046//parallel actin filament bundle assembly;GO:0032534//regulation of microvillus assembly;GO:0032956//regulation of actin cytoskeleton organization;G…
ssc-miR-29b	21.5054	114.01	16.3477	53.4129	ncbi_100739155	-0.895105	16.33	5.32667	16.1033	12.05	MXD4	MAX dimerization protein 4	-	-	-	-	-	GO:0046983//protein dimerization activity	-
ssc-miR-29b	21.5054	114.01	16.3477	53.4129	ncbi_100624668	-0.944056	43.2567	6.19667	51.23	17.0933	EHD2	EH domain containing 2, transcript variant X1	Cellular Processes	Transport and catabolism	ko04144//Endocytosis	K12469	GO:0005829//cytosol;GO:0005886//plasma membrane;GO:0005901//caveola;GO:0015630//microtubule cytoskeleton;GO:0016020//membrane;GO:0019898//extrinsic component of membrane;GO:0045171//intercellular bridge;GO:0048471//perinuclear region of cytoplasm;GO:0055038//recycling endosome membrane	GO:0005509//calcium ion binding;GO:0005515//protein binding;GO:0005525//GTP binding;GO:0019904//protein domain specific binding;GO:0042802//identical protein binding	GO:0006897//endocytosis;GO:0030036//actin cytoskeleton organization;GO:0030866//cortical actin cytoskeleton organization;GO:0032456//endocytic recycling;GO:0072659//protein localization to plasma membrane;GO:0097320//membrane tubulation;GO:1901741//positive regulation of myoblast fusion;GO:2001137//positive regulation of endocytic recycling
ssc-miR-29b	21.5054	114.01	16.3477	53.4129	ncbi_100620394	-0.909091	84.5633	4.26667	87.6233	21.46	COL15A1	collagen type XV alpha 1 chain	Organismal Systems	Digestive system	ko04974//Protein digestion and absorption	K08135	GO:0005581//collagen trimer;GO:0005604//basement membrane;GO:0005615//extracellular space;GO:0031012//extracellular matrix	GO:0005198//structural molecule activity;GO:0005201//extracellular matrix structural constituent;GO:0030020//extracellular matrix structural constituent conferring tensile strength	GO:0007155//cell adhesion;GO:0030198//extracellular matrix organization
ssc-miR-29b	21.5054	114.01	16.3477	53.4129	ncbi_100153454	-0.895105	138.513	5.59333	150.627	40.1567	COL4A2	collagen type IV alpha 2 chain, transcript variant X1	Human Diseases;Environmental Information Processing;Human Diseases;Cellular Processes;Organismal Systems;Human Diseases;Human Diseases;Human Diseases;Organismal Systems;Environmental Information Processing	Cancers;Signal transduction;Infectious diseases;Cellular community - eukaryotes;Endocrine system;Endocrine and metabolic diseases;Infectious diseases;Cancers;Digestive system;Signaling molecules and interaction	ko05200//Pathways in cancer;ko04151//PI3K-Akt signaling pathway;ko05165//Human papillomavirus infection;ko04510//Focal adhesion;ko04926//Relaxin signaling pathway;ko04933//AGE-RAGE signaling pathway in diabetic complications;ko05146//Amoebiasis;ko05222//Small cell lung cancer;ko04974//Protein digestion and absorption;ko04512//ECM-receptor interaction	K06237;K06237;K06237;K06237;K06237;K06237;K06237;K06237;K06237;K06237	-	-	-
ssc-miR-29b	21.5054	114.01	16.3477	53.4129	ncbi_100101552	-0.93007	102.17	13.2633	164.96	36.5567	COL6A2	collagen type VI alpha 2 chain	Environmental Information Processing;Human Diseases;Cellular Processes;Organismal Systems;Environmental Information Processing	Signal transduction;Infectious diseases;Cellular community - eukaryotes;Digestive system;Signaling molecules and interaction	ko04151//PI3K-Akt signaling pathway;ko05165//Human papillomavirus infection;ko04510//Focal adhesion;ko04974//Protein digestion and absorption;ko04512//ECM-receptor interaction	K06238;K06238;K06238;K06238;K06238	-	-	-
ssc-miR-29b	21.5054	114.01	16.3477	53.4129	ncbi_100515336	-0.909091	101.013	5.34	100.46	42.0333	COL4A1	collagen type IV alpha 1 chain	Human Diseases;Environmental Information Processing;Human Diseases;Cellular Processes;Organismal Systems;Human Diseases;Human Diseases;Human Diseases;Organismal Systems;Environmental Information Processing	Cancers;Signal transduction;Infectious diseases;Cellular community - eukaryotes;Endocrine system;Endocrine and metabolic diseases;Infectious diseases;Cancers;Digestive system;Signaling molecules and interaction	ko05200//Pathways in cancer;ko04151//PI3K-Akt signaling pathway;ko05165//Human papillomavirus infection;ko04510//Focal adhesion;ko04926//Relaxin signaling pathway;ko04933//AGE-RAGE signaling pathway in diabetic complications;ko05146//Amoebiasis;ko05222//Small cell lung cancer;ko04974//Protein digestion and absorption;ko04512//ECM-receptor interaction	K06237;K06237;K06237;K06237;K06237;K06237;K06237;K06237;K06237;K06237	-	-	-
ssc-miR-29b	21.5054	114.01	16.3477	53.4129	ncbi_100626716	-0.986014	130.617	6.29	213.973	86.56	COL1A2	collagen type I alpha 2 chain	Environmental Information Processing;Human Diseases;Cellular Processes;Organismal Systems;Organismal Systems;Human Diseases;Human Diseases;Organismal Systems;Environmental Information Processing	Signal transduction;Infectious diseases;Cellular community - eukaryotes;Endocrine system;Immune system;Endocrine and metabolic diseases;Infectious diseases;Digestive system;Signaling molecules and interaction	ko04151//PI3K-Akt signaling pathway;ko05165//Human papillomavirus infection;ko04510//Focal adhesion;ko04926//Relaxin signaling pathway;ko04611//Platelet activation;ko04933//AGE-RAGE signaling pathway in diabetic complications;ko05146//Amoebiasis;ko04974//Protein digestion and absorption;ko04512//ECM-receptor interaction	K06236;K06236;K06236;K06236;K06236;K06236;K06236;K06236;K06236	-	-	-
ssc-miR-29b	21.5054	114.01	16.3477	53.4129	ncbi_100152001	-0.951049	487.207	12.85	727.543	207.06	COL3A1	collagen type III alpha 1 chain	Organismal Systems;Organismal Systems;Human Diseases;Human Diseases;Organismal Systems	Endocrine system;Immune system;Endocrine and metabolic diseases;Infectious diseases;Digestive system	ko04926//Relaxin signaling pathway;ko04611//Platelet activation;ko04933//AGE-RAGE signaling pathway in diabetic complications;ko05146//Amoebiasis;ko04974//Protein digestion and absorption	K19720;K19720;K19720;K19720;K19720	-	-	-
ssc-miR-29a-3p	839.719	3414.48	846.34	1415.35	ncbi_110256417	-0.732365	93.2367	11.9367	93.57	64.08	FSTL1	follistatin like 1, transcript variant X1	-	-	-	-	-	GO:0005509//calcium ion binding;GO:0005515//protein binding	GO:0007275//multicellular organism development;GO:0030154//cell differentiation;GO:0030510//regulation of BMP signaling pathway;GO:0042594//response to starvation
ssc-miR-29a-3p	839.719	3414.48	846.34	1415.35	ncbi_100513721	-0.822507	2.36	0.253333	3.19	1.02667	EFNA5	ephrin A5, transcript variant X1	Environmental Information Processing;Environmental Information Processing;Environmental Information Processing;Environmental Information Processing;Organismal Systems	Signal transduction;Signal transduction;Signal transduction;Signal transduction;Development	ko04151//PI3K-Akt signaling pathway;ko04010//MAPK signaling pathway;ko04014//Ras signaling pathway;ko04015//Rap1 signaling pathway;ko04360//Axon guidance	K05462;K05462;K05462;K05462;K05462	GO:0005604//basement membrane;GO:0005886//plasma membrane;GO:0005912//adherens junction;GO:0016020//membrane;GO:0031362//anchored component of external side of plasma membrane;GO:0071944//cell periphery	GO:0005169//neurotrophin TRKB receptor binding;GO:0045499//chemorepellent activity;GO:0046875//ephrin receptor binding	GO:0007411//axon guidance;GO:0022407//regulation of cell-cell adhesion;GO:0022604//regulation of cell morphogenesis;GO:0031290//retinal ganglion cell axon guidance;GO:0032956//regulation of actin cytoskeleton organization;GO:0043087//regulation of GTPase activity;GO:0048013//ephrin receptor signaling pathway;GO:0048668//collateral sprouting;GO:0048672//positive regulation of collateral sprouting;…
ssc-miR-29a-3p	839.719	3414.48	846.34	1415.35	ncbi_100157228	-0.877198	10.76	0.763333	12.64	1.95333	ADAM12	ADAM metallopeptidase domain 12, transcript variant X1	-	-	-	-	GO:0005654//nucleoplasm;GO:0005886//plasma membrane;GO:0016020//membrane;GO:0016021//integral component of membrane	GO:0004222//metalloendopeptidase activity;GO:0008237//metallopeptidase activity;GO:0017124//SH3 domain binding	GO:0006508//proteolysis;GO:0007229//integrin-mediated signaling pathway;GO:0045766//positive regulation of angiogenesis
ssc-miR-29a-3p	839.719	3414.48	846.34	1415.35	ncbi_100154398	-0.838049	4.57	0.723333	5.02333	1.97	ADAMTS7	ADAM metallopeptidase with thrombospondin type 1 motif 7, transcript variant X1	-	-	-	-	GO:0009986//cell surface	GO:0004222//metalloendopeptidase activity;GO:0008233//peptidase activity;GO:0008237//metallopeptidase activity	GO:0006508//proteolysis;GO:0032331//negative regulation of chondrocyte differentiation;GO:0051603//proteolysis involved in cellular protein catabolic process;GO:0071347//cellular response to interleukin-1;GO:0071356//cellular response to tumor necrosis factor;GO:0071773//cellular response to BMP stimulus
ssc-miR-29a-3p	839.719	3414.48	846.34	1415.35	ncbi_100628182	-0.748252	0.856667	0.116667	0.696667	0.133333	ZC3HAV1L	zinc finger CCCH-type containing, antiviral 1 like	-	-	-	-	-	-	-
ssc-miR-29a-3p	839.719	3414.48	846.34	1415.35	ncbi_100520218	-0.714123	7.02667	1.49333	8.01333	3.08333	ADAMTS9	ADAM metallopeptidase with thrombospondin type 1 motif 9, transcript variant X2	-	-	-	-	GO:0005615//extracellular space;GO:0005783//endoplasmic reticulum;GO:0009986//cell surface;GO:0031012//extracellular matrix;GO:0043231//intracellular membrane-bounded organelle	GO:0004175//endopeptidase activity;GO:0004222//metalloendopeptidase activity;GO:0008237//metallopeptidase activity;GO:0008270//zinc ion binding	GO:0003179//heart valve morphogenesis;GO:0003229//ventricular cardiac muscle tissue development;GO:0006508//proteolysis;GO:0009617//response to bacterium;GO:0010596//negative regulation of endothelial cell migration;GO:0030198//extracellular matrix organization;GO:0035909//aorta morphogenesis;GO:0045636//positive regulation of melanocyte differentiation;GO:0048070//regulation of developmental pig…
ssc-miR-29a-3p	839.719	3414.48	846.34	1415.35	ncbi_100153539	-0.831584	1.36333	0.103333	0.973333	0.38	ADAMTS14	ADAM metallopeptidase with thrombospondin type 1 motif 14	-	-	-	-	GO:0005576//extracellular region	GO:0004222//metalloendopeptidase activity;GO:0008233//peptidase activity;GO:0008237//metallopeptidase activity	GO:0006508//proteolysis;GO:0030199//collagen fibril organization
ssc-miR-29a-3p	839.719	3414.48	846.34	1415.35	ncbi_100513770	-0.73205	1.05667	0.4	4.53	0.9	SLC16A10	solute carrier family 16 member 10, transcript variant X1	Organismal Systems;Organismal Systems	Endocrine system;Digestive system	ko04919//Thyroid hormone signaling pathway;ko04974//Protein digestion and absorption	K08187;K08187	GO:0005887//integral component of plasma membrane;GO:0016020//membrane;GO:0016021//integral component of membrane;GO:0030054//cell junction;GO:0043231//intracellular membrane-bounded organelle	GO:0015173//aromatic amino acid transmembrane transporter activity;GO:0015349//thyroid hormone transmembrane transporter activity	GO:0006590//thyroid hormone generation;GO:0015801//aromatic amino acid transport;GO:0055085//transmembrane transport;GO:0070327//thyroid hormone transport;GO:0070460//thyroid-stimulating hormone secretion
ssc-miR-29a-3p	839.719	3414.48	846.34	1415.35	ncbi_397532	-0.71804	37.92	3.78667	41.4767	19.49	COL5A2	collagen type V alpha 2 chain	Organismal Systems	Digestive system	ko04974//Protein digestion and absorption	K19721	-	-	-
ssc-miR-29a-3p	839.719	3414.48	846.34	1415.35	ncbi_102160867	-0.794986	2.49333	0.17	2.40667	0.523333	ADAMTS17	ADAM metallopeptidase with thrombospondin type 1 motif 17, transcript variant X3	-	-	-	-	-	GO:0003676//nucleic acid binding;GO:0004222//metalloendopeptidase activity;GO:0008233//peptidase activity;GO:0008237//metallopeptidase activity	GO:0006508//proteolysis
ssc-miR-29a-3p	839.719	3414.48	846.34	1415.35	ncbi_100154178	-0.767076	27.5733	4.07333	44.44	10.1367	NEDD9	neural precursor cell expressed, developmentally down-regulated 9, transcript variant X1	-	-	-	-	GO:0000922//spindle pole;GO:0005634//nucleus;GO:0005654//nucleoplasm;GO:0005737//cytoplasm;GO:0005829//cytosol;GO:0005886//plasma membrane	GO:0005515//protein binding;GO:1990782//protein tyrosine kinase binding	GO:0007169//transmembrane receptor protein tyrosine kinase signaling pathway;GO:0016477//cell migration;GO:0030335//positive regulation of cell migration;GO:0061098//positive regulation of protein tyrosine kinase activity;GO:0090527//actin filament reorganization;GO:0090630//activation of GTPase activity;GO:1900026//positive regulation of substrate adhesion-dependent cell spreading
ssc-miR-29a-3p	839.719	3414.48	846.34	1415.35	ncbi_100520350	-0.916084	4.57667	0.34	3.55667	1.03333	ITGA11	integrin subunit alpha 11, transcript variant X1	Environmental Information Processing;Human Diseases;Cellular Processes;Cellular Processes;Environmental Information Processing;Human Diseases;Human Diseases;Human Diseases	Signal transduction;Infectious diseases;Cell motility;Cellular community - eukaryotes;Signaling molecules and interaction;Cardiovascular diseases;Cardiovascular diseases;Cardiovascular diseases	ko04151//PI3K-Akt signaling pathway;ko05165//Human papillomavirus infection;ko04810//Regulation of actin cytoskeleton;ko04510//Focal adhesion;ko04512//ECM-receptor interaction;ko05414//Dilated cardiomyopathy (DCM);ko05410//Hypertrophic cardiomyopathy (HCM);ko05412//Arrhythmogenic right ventricular cardiomyopathy (ARVC)	K06587;K06587;K06587;K06587;K06587;K06587;K06587;K06587	GO:0005925//focal adhesion;GO:0008305//integrin complex;GO:0016020//membrane;GO:0016021//integral component of membrane;GO:0034681//integrin alpha11-beta1 complex	GO:0005518//collagen binding;GO:0038064//collagen receptor activity;GO:0098639//collagen binding involved in cell-matrix adhesion	GO:0006929//substrate-dependent cell migration;GO:0007155//cell adhesion;GO:0007160//cell-matrix adhesion;GO:0007229//integrin-mediated signaling pathway;GO:0033627//cell adhesion mediated by integrin;GO:0038065//collagen-activated signaling pathway
ssc-miR-29a-3p	839.719	3414.48	846.34	1415.35	ncbi_397448	-0.837129	4.46	0.02	24.77	0.77	KCNJ5	potassium voltage-gated channel subfamily J member 5	Organismal Systems;Organismal Systems;Organismal Systems;Organismal Systems;Organismal Systems;Organismal Systems;Organismal Systems;Human Diseases	Endocrine system;Nervous system;Endocrine system;Nervous system;Nervous system;Environmental adaptation;Endocrine system;Substance dependence	ko04921//Oxytocin signaling pathway;ko04723//Retrograde endocannabinoid signaling;ko04915//Estrogen signaling pathway;ko04728//Dopaminergic synapse;ko04726//Serotonergic synapse;ko04713//Circadian entrainment;ko04925//Aldosterone synthesis and secretion;ko05032//Morphine addiction	K04999;K04999;K04999;K04999;K04999;K04999;K04999;K04999	GO:0008076//voltage-gated potassium channel complex;GO:0016020//membrane;GO:0016021//integral component of membrane	GO:0005242//inward rectifier potassium channel activity;GO:0005244//voltage-gated ion channel activity;GO:0015467//G-protein activated inward rectifier potassium channel activity;GO:0086089//voltage-gated potassium channel activity involved in atrial cardiac muscle cell action potential repolarization	GO:0006811//ion transport;GO:0006813//potassium ion transport;GO:0034765//regulation of ion transmembrane transport;GO:0086091//regulation of heart rate by cardiac conduction;GO:0098914//membrane repolarization during atrial cardiac muscle cell action potential;GO:1990573//potassium ion import across plasma membrane
ssc-miR-29a-3p	839.719	3414.48	846.34	1415.35	ncbi_100511353	-0.839161	5.94667	0.663333	8.70333	1.36	ADAMTS12	ADAM metallopeptidase with thrombospondin type 1 motif 12	-	-	-	-	-	GO:0004222//metalloendopeptidase activity;GO:0008233//peptidase activity;GO:0008237//metallopeptidase activity	GO:0006508//proteolysis
ssc-miR-29a-3p	839.719	3414.48	846.34	1415.35	ncbi_100155660	-0.937063	31.9733	2.30333	28.0967	7.09333	CD93	CD93 molecule	-	-	-	-	GO:0005886//plasma membrane;GO:0009986//cell surface;GO:0016020//membrane;GO:0016021//integral component of membrane;GO:0031410//cytoplasmic vesicle	GO:0001849//complement component C1q binding;GO:0005509//calcium ion binding	GO:0098609//cell-cell adhesion
ssc-miR-29a-3p	839.719	3414.48	846.34	1415.35	ncbi_110256017	-0.72028	26.4133	2.73333	36.4367	8.09	LASP1	LIM and SH3 protein 1, transcript variant X1	-	-	-	-	GO:0005925//focal adhesion	GO:0005515//protein binding;GO:0046872//metal ion binding;GO:0051015//actin filament binding	-
ssc-miR-29a-3p	839.719	3414.48	846.34	1415.35	ncbi_100520775	-0.846154	14.2533	1.59667	12.1933	4.2	TSPAN18	tetraspanin 18, transcript variant X2	-	-	-	-	GO:0005887//integral component of plasma membrane;GO:0016020//membrane;GO:0016021//integral component of membrane	-	-
ssc-miR-29a-3p	839.719	3414.48	846.34	1415.35	ncbi_100154062	-0.916084	19.94	1.65	26.4267	4.86333	OLFML2A	olfactomedin like 2A	-	-	-	-	-	-	-
ssc-miR-29a-3p	839.719	3414.48	846.34	1415.35	ncbi_100513010	-0.825175	10.75	2.35667	63.39	7.42	FOXRED2	FAD dependent oxidoreductase domain containing 2	-	-	-	-	GO:0005788//endoplasmic reticulum lumen	-	GO:0030433//ER-associated ubiquitin-dependent protein catabolic process
ssc-miR-29a-3p	839.719	3414.48	846.34	1415.35	ncbi_100514523	-0.907182	10.6867	0.51	14.54	2.73	KDELR3	KDEL endoplasmic reticulum protein retention receptor 3	-	-	-	-	GO:0000139//Golgi membrane;GO:0005783//endoplasmic reticulum;GO:0005789//endoplasmic reticulum membrane;GO:0005794//Golgi apparatus;GO:0005801//cis-Golgi network;GO:0016020//membrane;GO:0016021//integral component of membrane;GO:0030663//COPI-coated vesicle membrane	GO:0005046//KDEL sequence binding;GO:0046923//ER retention sequence binding	GO:0006621//protein retention in ER lumen;GO:0006888//ER to Golgi vesicle-mediated transport;GO:0006890//retrograde vesicle-mediated transport, Golgi to ER;GO:0015031//protein transport
ssc-miR-29a-3p	839.719	3414.48	846.34	1415.35	ncbi_100739825	-0.86014	30.31	3.70667	48.8867	8.12	EMP2	epithelial membrane protein 2, transcript variant X1	-	-	-	-	-	-	-
ssc-miR-29a-3p	839.719	3414.48	846.34	1415.35	ncbi_100525217	-0.797203	17.3967	2.22333	17.3533	4.75667	TRIB2	tribbles pseudokinase 2, transcript variant X1	-	-	-	-	GO:0005634//nucleus	GO:0004672//protein kinase activity;GO:0005524//ATP binding;GO:0008134//transcription factor binding;GO:0031434//mitogen-activated protein kinase kinase binding;GO:0031625//ubiquitin protein ligase binding;GO:0055106//ubiquitin-protein transferase regulator activity	GO:0006468//protein phosphorylation;GO:0032436//positive regulation of proteasomal ubiquitin-dependent protein catabolic process;GO:0043405//regulation of MAP kinase activity;GO:0045081//negative regulation of interleukin-10 biosynthetic process;GO:0045599//negative regulation of fat cell differentiation;GO:0050790//regulation of catalytic activity
ssc-miR-29a-3p	839.719	3414.48	846.34	1415.35	ncbi_100513231	-0.839161	17.6167	1.25667	15.09	3.98	ABCC3	ATP binding cassette subfamily C member 3	Organismal Systems;Environmental Information Processing;Human Diseases	Digestive system;Membrane transport;Drug resistance	ko04976//Bile secretion;ko02010//ABC transporters;ko01523//Antifolate resistance	K05667;K05667;K05667	GO:0016020//membrane;GO:0016021//integral component of membrane	GO:0000166//nucleotide binding;GO:0005524//ATP binding;GO:0016887//ATPase activity;GO:0022857//transmembrane transporter activity;GO:0042626//ATPase activity, coupled to transmembrane movement of substances	GO:0055085//transmembrane transport
ssc-miR-29a-3p	839.719	3414.48	846.34	1415.35	ncbi_494019	-0.888112	17.0367	0.793333	53.5367	5.05	CXCL10	C-X-C motif chemokine ligand 10	Environmental Information Processing;Organismal Systems;Human Diseases;Environmental Information Processing;Organismal Systems;Organismal Systems;Organismal Systems;Organismal Systems	Signaling molecules and interaction;Immune system;Infectious diseases;Signal transduction;Immune system;Immune system;Immune system;Immune system	ko04060//Cytokine-cytokine receptor interaction;ko04062//Chemokine signaling pathway;ko05164//Influenza A;ko04668//TNF signaling pathway;ko04620//Toll-like receptor signaling pathway;ko04657//IL-17 signaling pathway;ko04622//RIG-I-like receptor signaling pathway;ko04623//Cytosolic DNA-sensing pathway	K12671;K12671;K12671;K12671;K12671;K12671;K12671;K12671	GO:0005576//extracellular region;GO:0005615//extracellular space;GO:0005623//cell;GO:0009897//external side of plasma membrane	GO:0005125//cytokine activity;GO:0008009//chemokine activity;GO:0008201//heparin binding;GO:0042056//chemoattractant activity;GO:0045236//CXCR chemokine receptor binding;GO:0048248//CXCR3 chemokine receptor binding	GO:0006935//chemotaxis;GO:0006952//defense response;GO:0006954//inflammatory response;GO:0006955//immune response;GO:0007186//G-protein coupled receptor signaling pathway;GO:0007189//adenylate cyclase-activating G-protein coupled receptor signaling pathway;GO:0009617//response to bacterium;GO:0010818//T cell chemotaxis;GO:0010819//regulation of T cell chemotaxis;GO:0016525//negative regulation of…
ssc-miR-29a-3p	839.719	3414.48	846.34	1415.35	ncbi_100511313	-0.853147	13.7767	1.1	11.6	4.41667	PPIC	peptidylprolyl isomerase C	-	-	-	-	-	GO:0003755//peptidyl-prolyl cis-trans isomerase activity;GO:0016018//cyclosporin A binding;GO:0016853//isomerase activity;GO:0051082//unfolded protein binding	GO:0000413//protein peptidyl-prolyl isomerization;GO:0006457//protein folding;GO:0042026//protein refolding
ssc-miR-29a-3p	839.719	3414.48	846.34	1415.35	ncbi_100621417	-0.909091	7.30333	1.33333	13.0533	4.43333	GPX7	glutathione peroxidase 7	Organismal Systems;Metabolism;Metabolism	Endocrine system;Lipid metabolism;Metabolism of other amino acids	ko04918//Thyroid hormone synthesis;ko00590//Arachidonic acid metabolism;ko00480//Glutathione metabolism	K00432;K00432;K00432	-	GO:0004601//peroxidase activity;GO:0004602//glutathione peroxidase activity;GO:0016491//oxidoreductase activity	GO:0006979//response to oxidative stress;GO:0055114//oxidation-reduction process;GO:0098869//cellular oxidant detoxification
ssc-miR-29a-3p	839.719	3414.48	846.34	1415.35	ncbi_448846	-0.944056	22.11	2.28	20.9533	5.57667	EHHADH	enoyl-CoA hydratase and 3-hydroxyacyl CoA dehydrogenase	Metabolism;Metabolism;Cellular Processes;Organismal Systems;Metabolism;Metabolism;Metabolism;Metabolism;Metabolism;Metabolism;Metabolism;Metabolism	Global and overview maps;Global and overview maps;Transport and catabolism;Endocrine system;Amino acid metabolism;Amino acid metabolism;Global and overview maps;Amino acid metabolism;Lipid metabolism;Metabolism of other amino acids;Carbohydrate metabolism;Carbohydrate metabolism	ko01100//Metabolic pathways;ko01200//Carbon metabolism;ko04146//Peroxisome;ko03320//PPAR signaling pathway;ko00310//Lysine degradation;ko00280//Valine, leucine and isoleucine degradation;ko01212//Fatty acid metabolism;ko00380//Tryptophan metabolism;ko00071//Fatty acid degradation;ko00410//beta-Alanine metabolism;ko00640//Propanoate metabolism;ko00650//Butanoate metabolism	K07514;K07514;K07514;K07514;K07514;K07514;K07514;K07514;K07514;K07514;K07514;K07514	GO:0005777//peroxisome	GO:0003824//catalytic activity;GO:0003857//3-hydroxyacyl-CoA dehydrogenase activity;GO:0004300//enoyl-CoA hydratase activity;GO:0016491//oxidoreductase activity;GO:0016509//long-chain-3-hydroxyacyl-CoA dehydrogenase activity;GO:0019899//enzyme binding	GO:0006475//internal protein amino acid acetylation;GO:0006631//fatty acid metabolic process;GO:0006635//fatty acid beta-oxidation;GO:0055114//oxidation-reduction process
ssc-miR-29a-3p	839.719	3414.48	846.34	1415.35	ncbi_100153704	-0.895105	11.69	1.55333	23.1233	4.17333	CD276	CD276 molecule	Environmental Information Processing	Signaling molecules and interaction	ko04514//Cell adhesion molecules (CAMs)	K06746	GO:0009897//external side of plasma membrane;GO:0016020//membrane;GO:0016021//integral component of membrane	GO:0005102//receptor binding	GO:0001817//regulation of cytokine production;GO:0050776//regulation of immune response;GO:0050852//T cell receptor signaling pathway
ssc-miR-29a-3p	839.719	3414.48	846.34	1415.35	ncbi_100514105	-0.727273	21.21	2.34333	6.86333	5.5	MMP15	matrix metallopeptidase 15, transcript variant X1	Organismal Systems	Endocrine system	ko04928//Parathyroid hormone synthesis, secretion and action	K07995	GO:0005615//extracellular space;GO:0005887//integral component of plasma membrane;GO:0016020//membrane;GO:0016021//integral component of membrane;GO:0031012//extracellular matrix	GO:0004222//metalloendopeptidase activity;GO:0008233//peptidase activity;GO:0008237//metallopeptidase activity;GO:0008270//zinc ion binding;GO:0016787//hydrolase activity;GO:0046872//metal ion binding	GO:0006508//proteolysis;GO:0030198//extracellular matrix organization;GO:0030574//collagen catabolic process;GO:0035987//endodermal cell differentiation
ssc-miR-29a-3p	839.719	3414.48	846.34	1415.35	ncbi_100521434	-0.895105	34.7867	1.09667	32.1933	8.03667	ADAMTS2	ADAM metallopeptidase with thrombospondin type 1 motif 2, transcript variant X2	-	-	-	-	GO:0031012//extracellular matrix	GO:0004222//metalloendopeptidase activity;GO:0008233//peptidase activity;GO:0008237//metallopeptidase activity;GO:0008270//zinc ion binding	GO:0006508//proteolysis;GO:0007283//spermatogenesis;GO:0016485//protein processing;GO:0030199//collagen fibril organization;GO:0030324//lung development;GO:0043588//skin development
ssc-miR-29a-3p	839.719	3414.48	846.34	1415.35	ncbi_100101551	-0.853147	10.4833	0.87	17.1067	5.79333	COL6A3	collagen type VI alpha 3 chain	Environmental Information Processing;Human Diseases;Cellular Processes;Organismal Systems;Environmental Information Processing	Signal transduction;Infectious diseases;Cellular community - eukaryotes;Digestive system;Signaling molecules and interaction	ko04151//PI3K-Akt signaling pathway;ko05165//Human papillomavirus infection;ko04510//Focal adhesion;ko04974//Protein digestion and absorption;ko04512//ECM-receptor interaction	K06238;K06238;K06238;K06238;K06238	-	-	-
ssc-miR-29a-3p	839.719	3414.48	846.34	1415.35	ncbi_100524344	-0.846154	16.8967	1.75	18.2833	5.29667	ADGRA2	adhesion G protein-coupled receptor A2	-	-	-	-	GO:0016020//membrane;GO:0016021//integral component of membrane	GO:0004888//transmembrane signaling receptor activity;GO:0004930//G-protein coupled receptor activity;GO:0005515//protein binding	GO:0002040//sprouting angiogenesis;GO:0007165//signal transduction;GO:0007166//cell surface receptor signaling pathway;GO:0007186//G-protein coupled receptor signaling pathway
ssc-miR-29a-3p	839.719	3414.48	846.34	1415.35	ncbi_100517288	-0.895105	82.4267	7.9	131.19	29.7667	HSPG2	heparan sulfate proteoglycan 2, transcript variant X1	Human Diseases;Human Diseases;Environmental Information Processing	Cancers;Infectious diseases;Signaling molecules and interaction	ko05205//Proteoglycans in cancer;ko05161//Hepatitis B;ko04512//ECM-receptor interaction	K06255;K06255;K06255	-	GO:0005509//calcium ion binding;GO:0005515//protein binding;GO:0008022//protein C-terminus binding;GO:0030021//extracellular matrix structural constituent conferring compression resistance	-
ssc-miR-29a-3p	839.719	3414.48	846.34	1415.35	ncbi_100519582	-0.839161	17.86	2.75667	21.86	7.46667	NAP1L3	nucleosome assembly protein 1 like 3	-	-	-	-	-	-	-
ssc-miR-29a-3p	839.719	3414.48	846.34	1415.35	ncbi_100626247	-0.825175	10.4167	1.23333	21.55	5.23	LOC100626247	interferon-induced transmembrane protein 1-like	-	-	-	-	GO:0005886//plasma membrane;GO:0016020//membrane;GO:0016021//integral component of membrane	-	GO:0034341//response to interferon-gamma;GO:0035455//response to interferon-alpha;GO:0035456//response to interferon-beta;GO:0045071//negative regulation of viral genome replication;GO:0046597//negative regulation of viral entry into host cell;GO:0051607//defense response to virus;GO:0060337//type I interferon signaling pathway
ssc-miR-29a-3p	839.719	3414.48	846.34	1415.35	ncbi_100737417	-0.748252	19.18	4.31667	17.93	8.84667	TNFAIP1	TNF alpha induced protein 1	-	-	-	-	GO:0005737//cytoplasm;GO:0005768//endosome;GO:0031463//Cul3-RING ubiquitin ligase complex	GO:0004842//ubiquitin-protein transferase activity;GO:0005515//protein binding;GO:0017049//GTP-Rho binding;GO:0042802//identical protein binding	GO:0006955//immune response;GO:0016477//cell migration;GO:0016567//protein ubiquitination;GO:0035024//negative regulation of Rho protein signal transduction;GO:0043149//stress fiber assembly;GO:0043161//proteasome-mediated ubiquitin-dependent protein catabolic process;GO:0051260//protein homooligomerization
ssc-miR-29a-3p	839.719	3414.48	846.34	1415.35	ncbi_100154420	-0.895105	25.48	3.40333	23.2233	7.45333	LAMA2	laminin subunit alpha 2	Human Diseases;Environmental Information Processing;Human Diseases;Cellular Processes;Human Diseases;Human Diseases;Human Diseases;Environmental Information Processing	Cancers;Signal transduction;Infectious diseases;Cellular community - eukaryotes;Infectious diseases;Infectious diseases;Cancers;Signaling molecules and interaction	ko05200//Pathways in cancer;ko04151//PI3K-Akt signaling pathway;ko05165//Human papillomavirus infection;ko04510//Focal adhesion;ko05145//Toxoplasmosis;ko05146//Amoebiasis;ko05222//Small cell lung cancer;ko04512//ECM-receptor interaction	K05637;K05637;K05637;K05637;K05637;K05637;K05637;K05637	-	-	-
ssc-miR-29a-3p	839.719	3414.48	846.34	1415.35	ncbi_100739155	-0.986014	16.33	5.32667	16.1033	12.05	MXD4	MAX dimerization protein 4	-	-	-	-	-	GO:0046983//protein dimerization activity	-
ssc-miR-29a-3p	839.719	3414.48	846.34	1415.35	ncbi_100624668	-0.839161	43.2567	6.19667	51.23	17.0933	EHD2	EH domain containing 2, transcript variant X1	Cellular Processes	Transport and catabolism	ko04144//Endocytosis	K12469	GO:0005829//cytosol;GO:0005886//plasma membrane;GO:0005901//caveola;GO:0015630//microtubule cytoskeleton;GO:0016020//membrane;GO:0019898//extrinsic component of membrane;GO:0045171//intercellular bridge;GO:0048471//perinuclear region of cytoplasm;GO:0055038//recycling endosome membrane	GO:0005509//calcium ion binding;GO:0005515//protein binding;GO:0005525//GTP binding;GO:0019904//protein domain specific binding;GO:0042802//identical protein binding	GO:0006897//endocytosis;GO:0030036//actin cytoskeleton organization;GO:0030866//cortical actin cytoskeleton organization;GO:0032456//endocytic recycling;GO:0072659//protein localization to plasma membrane;GO:0097320//membrane tubulation;GO:1901741//positive regulation of myoblast fusion;GO:2001137//positive regulation of endocytic recycling
ssc-miR-29a-3p	839.719	3414.48	846.34	1415.35	ncbi_100620394	-0.874126	84.5633	4.26667	87.6233	21.46	COL15A1	collagen type XV alpha 1 chain	Organismal Systems	Digestive system	ko04974//Protein digestion and absorption	K08135	GO:0005581//collagen trimer;GO:0005604//basement membrane;GO:0005615//extracellular space;GO:0031012//extracellular matrix	GO:0005198//structural molecule activity;GO:0005201//extracellular matrix structural constituent;GO:0030020//extracellular matrix structural constituent conferring tensile strength	GO:0007155//cell adhesion;GO:0030198//extracellular matrix organization
ssc-miR-29a-3p	839.719	3414.48	846.34	1415.35	ncbi_100623720	-0.909091	76.01	7.23333	98.9667	33.2933	LOC100623720	collagen alpha-1(VI) chain, transcript variant X1	Environmental Information Processing;Human Diseases;Cellular Processes;Organismal Systems;Environmental Information Processing	Signal transduction;Infectious diseases;Cellular community - eukaryotes;Digestive system;Signaling molecules and interaction	ko04151//PI3K-Akt signaling pathway;ko05165//Human papillomavirus infection;ko04510//Focal adhesion;ko04974//Protein digestion and absorption;ko04512//ECM-receptor interaction	K06238;K06238;K06238;K06238;K06238	-	-	-
ssc-miR-29a-3p	839.719	3414.48	846.34	1415.35	ncbi_595124	-0.888112	48.8833	4.17333	110.937	28.8333	SPARC	secreted protein acidic and cysteine rich	-	-	-	-	GO:0005615//extracellular space	GO:0005509//calcium ion binding;GO:0005515//protein binding;GO:0005518//collagen binding;GO:0050840//extracellular matrix binding	GO:0048856//anatomical structure development
ssc-miR-29a-3p	839.719	3414.48	846.34	1415.35	ncbi_100101552	-0.818182	102.17	13.2633	164.96	36.5567	COL6A2	collagen type VI alpha 2 chain	Environmental Information Processing;Human Diseases;Cellular Processes;Organismal Systems;Environmental Information Processing	Signal transduction;Infectious diseases;Cellular community - eukaryotes;Digestive system;Signaling molecules and interaction	ko04151//PI3K-Akt signaling pathway;ko05165//Human papillomavirus infection;ko04510//Focal adhesion;ko04974//Protein digestion and absorption;ko04512//ECM-receptor interaction	K06238;K06238;K06238;K06238;K06238	-	-	-
ssc-miR-29a-3p	839.719	3414.48	846.34	1415.35	ncbi_396773	-0.804196	174	20.42	192.14	53.1433	SERPINH1	serpin family H member 1	-	-	-	-	GO:0005615//extracellular space;GO:0005737//cytoplasm;GO:0005783//endoplasmic reticulum;GO:0005793//endoplasmic reticulum-Golgi intermediate compartment;GO:0045121//membrane raft	GO:0004867//serine-type endopeptidase inhibitor activity;GO:0005518//collagen binding;GO:0051082//unfolded protein binding	GO:0003433//chondrocyte development involved in endochondral bone morphogenesis;GO:0010951//negative regulation of endopeptidase activity;GO:0030199//collagen fibril organization;GO:0032964//collagen biosynthetic process;GO:0051604//protein maturation
ssc-miR-29a-3p	839.719	3414.48	846.34	1415.35	ncbi_100515336	-0.93007	101.013	5.34	100.46	42.0333	COL4A1	collagen type IV alpha 1 chain	Human Diseases;Environmental Information Processing;Human Diseases;Cellular Processes;Organismal Systems;Human Diseases;Human Diseases;Human Diseases;Organismal Systems;Environmental Information Processing	Cancers;Signal transduction;Infectious diseases;Cellular community - eukaryotes;Endocrine system;Endocrine and metabolic diseases;Infectious diseases;Cancers;Digestive system;Signaling molecules and interaction	ko05200//Pathways in cancer;ko04151//PI3K-Akt signaling pathway;ko05165//Human papillomavirus infection;ko04510//Focal adhesion;ko04926//Relaxin signaling pathway;ko04933//AGE-RAGE signaling pathway in diabetic complications;ko05146//Amoebiasis;ko05222//Small cell lung cancer;ko04974//Protein digestion and absorption;ko04512//ECM-receptor interaction	K06237;K06237;K06237;K06237;K06237;K06237;K06237;K06237;K06237;K06237	-	-	-
ssc-miR-29a-3p	839.719	3414.48	846.34	1415.35	ncbi_100626716	-0.93007	130.617	6.29	213.973	86.56	COL1A2	collagen type I alpha 2 chain	Environmental Information Processing;Human Diseases;Cellular Processes;Organismal Systems;Organismal Systems;Human Diseases;Human Diseases;Organismal Systems;Environmental Information Processing	Signal transduction;Infectious diseases;Cellular community - eukaryotes;Endocrine system;Immune system;Endocrine and metabolic diseases;Infectious diseases;Digestive system;Signaling molecules and interaction	ko04151//PI3K-Akt signaling pathway;ko05165//Human papillomavirus infection;ko04510//Focal adhesion;ko04926//Relaxin signaling pathway;ko04611//Platelet activation;ko04933//AGE-RAGE signaling pathway in diabetic complications;ko05146//Amoebiasis;ko04974//Protein digestion and absorption;ko04512//ECM-receptor interaction	K06236;K06236;K06236;K06236;K06236;K06236;K06236;K06236;K06236	-	-	-
ssc-miR-29a-3p	839.719	3414.48	846.34	1415.35	ncbi_100152001	-0.895105	487.207	12.85	727.543	207.06	COL3A1	collagen type III alpha 1 chain	Organismal Systems;Organismal Systems;Human Diseases;Human Diseases;Organismal Systems	Endocrine system;Immune system;Endocrine and metabolic diseases;Infectious diseases;Digestive system	ko04926//Relaxin signaling pathway;ko04611//Platelet activation;ko04933//AGE-RAGE signaling pathway in diabetic complications;ko05146//Amoebiasis;ko04974//Protein digestion and absorption	K19720;K19720;K19720;K19720;K19720	-	-	-
ssc-miR-217	10.8644	34.0388	7.2919	83.2965	ncbi_780430	-0.767076	3.65	0.37	11.3867	4.16333	DIRAS2	DIRAS family GTPase 2	-	-	-	-	GO:0005886//plasma membrane;GO:0016020//membrane	GO:0000166//nucleotide binding;GO:0003924//GTPase activity;GO:0005525//GTP binding;GO:0019003//GDP binding	GO:0007165//signal transduction
ssc-miR-217	10.8644	34.0388	7.2919	83.2965	ncbi_100157228	-0.72632	10.76	0.763333	12.64	1.95333	ADAM12	ADAM metallopeptidase domain 12, transcript variant X1	-	-	-	-	GO:0005654//nucleoplasm;GO:0005886//plasma membrane;GO:0016020//membrane;GO:0016021//integral component of membrane	GO:0004222//metalloendopeptidase activity;GO:0008237//metallopeptidase activity;GO:0017124//SH3 domain binding	GO:0006508//proteolysis;GO:0007229//integrin-mediated signaling pathway;GO:0045766//positive regulation of angiogenesis
ssc-miR-217	10.8644	34.0388	7.2919	83.2965	ncbi_100155605	-0.734266	64.28	9.87667	52.2133	19.86	PCBD1	pterin-4 alpha-carbinolamine dehydratase 1	Metabolism;Metabolism	Global and overview maps;Metabolism of cofactors and vitamins	ko01100//Metabolic pathways;ko00790//Folate biosynthesis	K01724;K01724	GO:0005634//nucleus;GO:0005654//nucleoplasm;GO:0005829//cytosol	GO:0004505//phenylalanine 4-monooxygenase activity;GO:0008124//4-alpha-hydroxytetrahydrobiopterin dehydratase activity;GO:0042802//identical protein binding	GO:0006729//tetrahydrobiopterin biosynthetic process;GO:0055114//oxidation-reduction process
ssc-miR-217	10.8644	34.0388	7.2919	83.2965	ncbi_110255956	-0.705267	4.55	0.926667	4.38333	1.9	TMC6	transmembrane channel like 6, transcript variant X1	-	-	-	-	GO:0005887//integral component of plasma membrane;GO:0016020//membrane;GO:0016021//integral component of membrane	GO:0005216//ion channel activity;GO:0008381//mechanically-gated ion channel activity	GO:0034220//ion transmembrane transport
ssc-miR-217	10.8644	34.0388	7.2919	83.2965	ncbi_100626707	-0.714537	13.9467	2.63	14.8133	5.50667	ITGA9	integrin subunit alpha 9, transcript variant X1	Environmental Information Processing;Human Diseases;Cellular Processes;Cellular Processes;Environmental Information Processing;Environmental Information Processing;Human Diseases;Human Diseases;Human Diseases	Signal transduction;Infectious diseases;Cell motility;Cellular community - eukaryotes;Signaling molecules and interaction;Signaling molecules and interaction;Cardiovascular diseases;Cardiovascular diseases;Cardiovascular diseases	ko04151//PI3K-Akt signaling pathway;ko05165//Human papillomavirus infection;ko04810//Regulation of actin cytoskeleton;ko04510//Focal adhesion;ko04514//Cell adhesion molecules (CAMs);ko04512//ECM-receptor interaction;ko05414//Dilated cardiomyopathy (DCM);ko05410//Hypertrophic cardiomyopathy (HCM);ko05412//Arrhythmogenic right ventricular cardiomyopathy (ARVC)	K06585;K06585;K06585;K06585;K06585;K06585;K06585;K06585;K06585	GO:0008305//integrin complex;GO:0009925//basal plasma membrane;GO:0016020//membrane;GO:0016021//integral component of membrane	-	GO:0007155//cell adhesion;GO:0007229//integrin-mediated signaling pathway;GO:0030593//neutrophil chemotaxis
ssc-miR-21-3p	142.886	62.771	104.57	149.661	ncbi_100625203	-0.773685	0.11	0.263333	0.106667	0.0233333	SIDT1	SID1 transmembrane family member 1, transcript variant X2	-	-	-	-	GO:0005764//lysosome;GO:0005886//plasma membrane;GO:0016020//membrane;GO:0016021//integral component of membrane	GO:0003725//double-stranded RNA binding;GO:0015485//cholesterol binding;GO:0051033//RNA transmembrane transporter activity	GO:0033227//dsRNA transport;GO:0050658//RNA transport
ssc-miR-21-3p	142.886	62.771	104.57	149.661	ncbi_100627497	-0.734266	0.433333	1.34	1.14	0.606667	FHDC1	FH2 domain containing 1	-	-	-	-	GO:0005794//Golgi apparatus;GO:0005874//microtubule;GO:0005881//cytoplasmic microtubule;GO:0005929//cilium	GO:0003779//actin binding;GO:0008017//microtubule binding	GO:0043149//stress fiber assembly;GO:0060271//cilium morphogenesis;GO:0090161//Golgi ribbon formation
ssc-miR-206	24.7525	54.2051	13.0953	25.9091	ncbi_100522279	-0.802103	1.42333	0.206667	2.38	0.58	NAALADL2	N-acetylated alpha-linked acidic dipeptidase like 2, transcript variant X1	-	-	-	-	GO:0005654//nucleoplasm;GO:0016020//membrane;GO:0016021//integral component of membrane	-	GO:0009617//response to bacterium
ssc-miR-206	24.7525	54.2051	13.0953	25.9091	ncbi_100154194	-0.748252	5.7	0.433333	11.3833	2.31	SFXN3	sideroflexin 3	-	-	-	-	GO:0005739//mitochondrion;GO:0016020//membrane;GO:0016021//integral component of membrane;GO:0031305//integral component of mitochondrial inner membrane;GO:0031966//mitochondrial membrane	GO:0015075//ion transmembrane transporter activity;GO:0022857//transmembrane transporter activity	GO:0006811//ion transport;GO:0034220//ion transmembrane transport;GO:0055085//transmembrane transport;GO:1990542//mitochondrial transmembrane transport
ssc-miR-206	24.7525	54.2051	13.0953	25.9091	ncbi_397608	-0.713287	50.63	4.52	60.8567	12.7833	TPM4	tropomyosin 4	Organismal Systems;Human Diseases;Human Diseases;Organismal Systems	Circulatory system;Cardiovascular diseases;Cardiovascular diseases;Circulatory system	ko04261//Adrenergic signaling in cardiomyocytes;ko05414//Dilated cardiomyopathy (DCM);ko05410//Hypertrophic cardiomyopathy (HCM);ko04260//Cardiac muscle contraction	K10375;K10375;K10375;K10375	-	-	-
ssc-miR-202-3p	1207.63	603.357	1339.01	1346.88	ncbi_100512166	-0.843507	6.37667	19.6567	4.72667	9.76667	ITFG2	integrin alpha FG-GAP repeat containing 2, transcript variant X2	-	-	-	-	-	GO:0005515//protein binding	-
ssc-miR-202-3p	1207.63	603.357	1339.01	1346.88	ncbi_102157770	-0.783217	1.18667	15.79	0.58	0.283333	LOC102157770	proteasomal ubiquitin receptor ADRM1	Human Diseases;Genetic Information Processing	Infectious diseases;Folding, sorting and degradation	ko05169//Epstein-Barr virus infection;ko03050//Proteasome	K06691;K06691	-	-	-
ssc-miR-199b-5p	3884.69	982.725	4540.31	2747.75	ncbi_100620314	-0.797203	0.226667	0.966667	0.143333	0.29	ERMAP	erythroblast membrane associated protein (Scianna blood group)	-	-	-	-	GO:0005794//Golgi apparatus;GO:0005829//cytosol;GO:0005886//plasma membrane;GO:0009897//external side of plasma membrane;GO:0016020//membrane;GO:0016021//integral component of membrane	GO:0005102//receptor binding;GO:0005515//protein binding	GO:0001817//regulation of cytokine production;GO:0050776//regulation of immune response;GO:0050852//T cell receptor signaling pathway
ssc-miR-199b-5p	3884.69	982.725	4540.31	2747.75	ncbi_100155984	-0.787522	0	1.39667	0	0.62	CFAP65	cilia and flagella associated protein 65	-	-	-	-	GO:0001669//acrosomal vesicle;GO:0005737//cytoplasm;GO:0016020//membrane;GO:0016021//integral component of membrane;GO:0036126//sperm flagellum;GO:0097225//sperm midpiece	-	GO:0007288//sperm axoneme assembly;GO:0030317//sperm motility
ssc-miR-199b-5p	3884.69	982.725	4540.31	2747.75	ncbi_100622604	-0.775872	5.36333	30.9633	7.3	82.2433	TMEM175	transmembrane protein 175, transcript variant X1	-	-	-	-	GO:0005623//cell;GO:0005764//lysosome;GO:0005768//endosome;GO:0016020//membrane;GO:0016021//integral component of membrane	GO:0005267//potassium channel activity;GO:0022841//potassium ion leak channel activity	GO:0071805//potassium ion transmembrane transport
ssc-miR-199b-5p	3884.69	982.725	4540.31	2747.75	ncbi_110261060	-0.86014	0.09	2.60333	0.07	1.21667	SHISA7	shisa family member 7, transcript variant X1	-	-	-	-	GO:0014069//postsynaptic density;GO:0032281//AMPA glutamate receptor complex;GO:0032591//dendritic spine membrane;GO:0045202//synapse;GO:0045211//postsynaptic membrane	GO:0035255//ionotropic glutamate receptor binding;GO:0050811//GABA receptor binding	GO:0007214//gamma-aminobutyric acid signaling pathway;GO:0007613//memory;GO:0048172//regulation of short-term neuronal synaptic plasticity;GO:0097112//gamma-aminobutyric acid receptor clustering;GO:1900273//positive regulation of long-term synaptic potentiation;GO:1904717//regulation of AMPA glutamate receptor clustering;GO:2000311//regulation of alpha-amino-3-hydroxy-5-methyl-4-isoxazole propion…
ssc-miR-199b-5p	3884.69	982.725	4540.31	2747.75	ncbi_397513	-0.909091	0.42	3.85667	0.143333	1.72667	POU3F1	POU class 3 homeobox 1	-	-	-	-	GO:0005634//nucleus;GO:0005654//nucleoplasm;GO:0005667//transcription factor complex	GO:0001228//transcriptional activator activity, RNA polymerase II transcription regulatory region sequence-specific binding;GO:0003677//DNA binding;GO:0003700//transcription factor activity, sequence-specific DNA binding;GO:0003713//transcription coactivator activity;GO:0043565//sequence-specific DNA binding	GO:0006355//regulation of transcription, DNA-templated;GO:0006357//regulation of transcription from RNA polymerase II promoter;GO:0007420//brain development;GO:0008544//epidermis development;GO:0010628//positive regulation of gene expression;GO:0014044//Schwann cell development;GO:0022011//myelination in peripheral nervous system;GO:0030154//cell differentiation;GO:0030216//keratinocyte different…
ssc-miR-199b-5p	3884.69	982.725	4540.31	2747.75	ncbi_100512018	-0.86515	0.11	27.33	0.0766667	12.47	MROH2A	maestro heat like repeat family member 2A	-	-	-	-	-	-	-
ssc-miR-199b-5p	3884.69	982.725	4540.31	2747.75	ncbi_110256875	-0.912286	0.04	35.7733	0.0133333	12.5433	LOC110256875	disintegrin and metalloproteinase domain-containing protein 1a-like	-	-	-	-	GO:0016020//membrane;GO:0016021//integral component of membrane	GO:0004222//metalloendopeptidase activity;GO:0008237//metallopeptidase activity	GO:0006508//proteolysis
ssc-miR-199b-5p	3884.69	982.725	4540.31	2747.75	ncbi_100739719	-0.909091	31.13	369.4	3.1	183.973	LOC100739719	tetraspanin-6	-	-	-	-	GO:0016020//membrane;GO:0016021//integral component of membrane	-	-
ssc-miR-153	5.6463	20.9551	2.71157	10.3152	ncbi_733617	-0.701759	2.84667	0.646667	3.08	2.07	MCAM	melanoma cell adhesion molecule, transcript variant X3	-	-	-	-	GO:0016020//membrane;GO:0016021//integral component of membrane	-	-
ssc-miR-153	5.6463	20.9551	2.71157	10.3152	ncbi_100627600	-0.926321	0.17	0.00333333	0.25	0.0633333	GALNT5	polypeptide N-acetylgalactosaminyltransferase 5, transcript variant X1	Metabolism;Metabolism	Global and overview maps;Glycan biosynthesis and metabolism	ko01100//Metabolic pathways;ko00512//Mucin type O-glycan biosynthesis	K00710;K00710	GO:0000139//Golgi membrane;GO:0005794//Golgi apparatus;GO:0016020//membrane;GO:0016021//integral component of membrane	GO:0004653//polypeptide N-acetylgalactosaminyltransferase activity;GO:0016740//transferase activity;GO:0016757//transferase activity, transferring glycosyl groups;GO:0030246//carbohydrate binding	GO:0006486//protein glycosylation
ssc-miR-153	5.6463	20.9551	2.71157	10.3152	ncbi_100157009	-0.935203	10.9367	4.63333	14.18	11.6967	VSTM4	V-set and transmembrane domain containing 4, transcript variant X1	-	-	-	-	GO:0016020//membrane;GO:0016021//integral component of membrane	-	-
ssc-miR-153	5.6463	20.9551	2.71157	10.3152	ncbi_100158038	-0.958042	2.96	0.0666667	4.67333	0.27	SYT10	synaptotagmin 10	-	-	-	-	GO:0005886//plasma membrane;GO:0016020//membrane;GO:0016021//integral component of membrane;GO:0045202//synapse;GO:0070382//exocytic vesicle;GO:0098793//presynapse	GO:0000149//SNARE binding;GO:0001786//phosphatidylserine binding;GO:0005509//calcium ion binding;GO:0005544//calcium-dependent phospholipid binding;GO:0005546//phosphatidylinositol-4,5-bisphosphate binding;GO:0019905//syntaxin binding;GO:0030276//clathrin binding;GO:0042802//identical protein binding;GO:0042803//protein homodimerization activity;GO:0046982//protein heterodimerization activity	GO:0007268//synaptic transmission;GO:0007608//sensory perception of smell;GO:0014059//regulation of dopamine secretion;GO:0016192//vesicle-mediated transport;GO:0017156//calcium ion regulated exocytosis;GO:0017158//regulation of calcium ion-dependent exocytosis;GO:0045956//positive regulation of calcium ion-dependent exocytosis;GO:0048791//calcium ion-regulated exocytosis of neurotransmitter;GO:0…
ssc-miR-153	5.6463	20.9551	2.71157	10.3152	ncbi_100516839	-0.743864	0.75	0.123333	0.5	0.41	WNT2	Wnt family member 2	Human Diseases;Human Diseases;Human Diseases;Human Diseases;Human Diseases;Environmental Information Processing;Human Diseases;Environmental Information Processing;Human Diseases;Human Diseases;Environmental Information Processing;Cellular Processes;Organismal Systems;Human Diseases	Cancers;Infectious diseases;Infectious diseases;Cancers;Cancers;Signal transduction;Endocrine and metabolic diseases;Signal transduction;Cancers;Cancers;Signal transduction;Cellular community - eukaryotes;Endocrine system;Cancers	ko05200//Pathways in cancer;ko05165//Human papillomavirus infection;ko05166//HTLV-I infection;ko05205//Proteoglycans in cancer;ko05225//Hepatocellular carcinoma;ko04390//Hippo signaling pathway;ko04934//Cushing syndrome;ko04150//mTOR signaling pathway;ko05226//Gastric cancer;ko05224//Breast cancer;ko04310//Wnt signaling pathway;ko04550//Signaling pathways regulating pluripotency of stem cells;ko0…	K00182;K00182;K00182;K00182;K00182;K00182;K00182;K00182;K00182;K00182;K00182;K00182;K00182;K00182	GO:0005576//extracellular region;GO:0005615//extracellular space;GO:0005737//cytoplasm;GO:0031232//extrinsic component of external side of plasma membrane	GO:0005102//receptor binding;GO:0005109//frizzled binding;GO:0005125//cytokine activity;GO:0048018//receptor agonist activity	GO:0002053//positive regulation of mesenchymal cell proliferation;GO:0007267//cell-cell signaling;GO:0007275//multicellular organism development;GO:0008284//positive regulation of cell proliferation;GO:0016055//Wnt signaling pathway;GO:0030182//neuron differentiation;GO:0033278//cell proliferation in midbrain;GO:0045165//cell fate commitment;GO:0045944//positive regulation of transcription from R…
ssc-miR-153	5.6463	20.9551	2.71157	10.3152	ncbi_100738003	-0.874126	3.72333	0.293333	5.32667	0.706667	LOC100738003	25-hydroxycholesterol 7-alpha-hydroxylase-like, transcript variant X2	Metabolism;Metabolism	Lipid metabolism;Lipid metabolism	ko00140//Steroid hormone biosynthesis;ko00120//Primary bile acid biosynthesis	K07430;K07430	GO:0005783//endoplasmic reticulum;GO:0005789//endoplasmic reticulum membrane;GO:0016020//membrane;GO:0016021//integral component of membrane	GO:0004497//monooxygenase activity;GO:0005506//iron ion binding;GO:0008395//steroid hydroxylase activity;GO:0008396//oxysterol 7-alpha-hydroxylase activity;GO:0016705//oxidoreductase activity, acting on paired donors, with incorporation or reduction of molecular oxygen;GO:0020037//heme binding;GO:0046872//metal ion binding	GO:0006699//bile acid biosynthetic process;GO:0033147//negative regulation of intracellular estrogen receptor signaling pathway;GO:0035754//B cell chemotaxis;GO:0042632//cholesterol homeostasis;GO:0050679//positive regulation of epithelial cell proliferation;GO:0055114//oxidation-reduction process;GO:0060740//prostate gland epithelium morphogenesis
ssc-miR-153	5.6463	20.9551	2.71157	10.3152	ncbi_733676	-0.72028	3.75	0.276667	3.04333	0.89	CSPG4	chondroitin sulfate proteoglycan 4	-	-	-	-	GO:0001726//ruffle;GO:0005654//nucleoplasm;GO:0005886//plasma membrane;GO:0016020//membrane;GO:0016021//integral component of membrane;GO:0042995//cell projection	GO:0015026//coreceptor activity;GO:0019901//protein kinase binding	GO:0000187//activation of MAPK activity;GO:0006929//substrate-dependent cell migration;GO:0007169//transmembrane receptor protein tyrosine kinase signaling pathway;GO:0008283//cell proliferation;GO:0008347//glial cell migration;GO:0035556//intracellular signal transduction;GO:0048008//platelet-derived growth factor receptor signaling pathway;GO:0050731//positive regulation of peptidyl-tyrosine ph…
ssc-miR-153	5.6463	20.9551	2.71157	10.3152	ncbi_100621801	-0.93007	3.37	0.576667	7.06333	1.66667	GALNT4	polypeptide N-acetylgalactosaminyltransferase 4	Metabolism;Metabolism	Global and overview maps;Glycan biosynthesis and metabolism	ko01100//Metabolic pathways;ko00512//Mucin type O-glycan biosynthesis	K00710;K00710	GO:0000139//Golgi membrane;GO:0005794//Golgi apparatus;GO:0016020//membrane;GO:0016021//integral component of membrane	GO:0016740//transferase activity;GO:0016757//transferase activity, transferring glycosyl groups;GO:0030246//carbohydrate binding	GO:0006486//protein glycosylation
ssc-miR-153	5.6463	20.9551	2.71157	10.3152	ncbi_110256835	-0.944056	4.73667	0.656667	5.95	1.51667	PALD1	phosphatase domain containing, paladin 1	-	-	-	-	GO:0005737//cytoplasm;GO:0005829//cytosol	GO:0004725//protein tyrosine phosphatase activity	GO:0035335//peptidyl-tyrosine dephosphorylation
ssc-miR-153	5.6463	20.9551	2.71157	10.3152	ncbi_100513010	-0.916084	10.75	2.35667	63.39	7.42	FOXRED2	FAD dependent oxidoreductase domain containing 2	-	-	-	-	GO:0005788//endoplasmic reticulum lumen	-	GO:0030433//ER-associated ubiquitin-dependent protein catabolic process
ssc-miR-153	5.6463	20.9551	2.71157	10.3152	ncbi_100153948	-0.895105	3.31333	0.973333	5.38333	2.33333	PARP14	poly(ADP-ribose) polymerase family member 14, transcript variant X1	-	-	-	-	GO:0005737//cytoplasm;GO:0005829//cytosol;GO:0005886//plasma membrane	GO:0003676//nucleic acid binding;GO:0003723//RNA binding;GO:0003950//NAD+ ADP-ribosyltransferase activity;GO:0016740//transferase activity;GO:0016757//transferase activity, transferring glycosyl groups;GO:0019899//enzyme binding;GO:1990404//protein ADP-ribosylase activity	GO:0006471//protein ADP-ribosylation;GO:0010629//negative regulation of gene expression;GO:0042531//positive regulation of tyrosine phosphorylation of STAT protein;GO:0042532//negative regulation of tyrosine phosphorylation of STAT protein;GO:0060336//negative regulation of interferon-gamma-mediated signaling pathway;GO:1902216//positive regulation of interleukin-4-mediated signaling pathway
ssc-miR-153	5.6463	20.9551	2.71157	10.3152	ncbi_100154607	-0.881119	7.49	0.806667	7.81333	2.49333	S1PR3	sphingosine-1-phosphate receptor 3	Environmental Information Processing;Environmental Information Processing	Signaling molecules and interaction;Signal transduction	ko04080//Neuroactive ligand-receptor interaction;ko04071//Sphingolipid signaling pathway	K04290;K04290	GO:0005886//plasma membrane;GO:0016020//membrane;GO:0016021//integral component of membrane	GO:0004930//G-protein coupled receptor activity;GO:0005178//integrin binding;GO:0038036//sphingosine-1-phosphate receptor activity	GO:0001816//cytokine production;GO:0003376//sphingosine-1-phosphate signaling pathway;GO:0006954//inflammatory response;GO:0007165//signal transduction;GO:0007186//G-protein coupled receptor signaling pathway;GO:0007193//adenylate cyclase-inhibiting G-protein coupled receptor signaling pathway;GO:0007219//Notch signaling pathway;GO:0032651//regulation of interleukin-1 beta production;GO:1903141//…
ssc-miR-153	5.6463	20.9551	2.71157	10.3152	ncbi_100739825	-0.909091	30.31	3.70667	48.8867	8.12	EMP2	epithelial membrane protein 2, transcript variant X1	-	-	-	-	-	-	-
ssc-miR-153	5.6463	20.9551	2.71157	10.3152	ncbi_100511613	-0.986014	4.69	1.35	6.85	2.82333	C1GALT1C1	C1GALT1 specific chaperone 1	Metabolism;Metabolism	Global and overview maps;Glycan biosynthesis and metabolism	ko01100//Metabolic pathways;ko00512//Mucin type O-glycan biosynthesis	K09653;K09653	GO:0016020//membrane;GO:0016021//integral component of membrane	GO:0016263//glycoprotein-N-acetylgalactosamine 3-beta-galactosyltransferase activity	GO:0016267//O-glycan processing, core 1
ssc-miR-153	5.6463	20.9551	2.71157	10.3152	ncbi_102165618	-0.839161	24.6533	5.59	34.9733	14.9167	GNG2	G protein subunit gamma 2, transcript variant X1	Human Diseases;Environmental Information Processing;Environmental Information Processing;Human Diseases;Human Diseases;Organismal Systems;Human Diseases;Organismal Systems;Environmental Information Processing;Organismal Systems;Organismal Systems;Organismal Systems;Organismal Systems;Organismal Systems;Organismal Systems;Human Diseases;Organismal Systems	Cancers;Signal transduction;Signal transduction;Infectious diseases;Infectious diseases;Immune system;Substance dependence;Nervous system;Signal transduction;Endocrine system;Nervous system;Nervous system;Nervous system;Nervous system;Environmental adaptation;Substance dependence;Nervous system	ko05200//Pathways in cancer;ko04151//PI3K-Akt signaling pathway;ko04014//Ras signaling pathway;ko05163//Human cytomegalovirus infection;ko05167//Kaposi sarcoma-associated herpesvirus infection;ko04062//Chemokine signaling pathway;ko05034//Alcoholism;ko04723//Retrograde endocannabinoid signaling;ko04371//Apelin signaling pathway;ko04926//Relaxin signaling pathway;ko04728//Dopaminergic synapse;ko04…	K07826;K07826;K07826;K07826;K07826;K07826;K07826;K07826;K07826;K07826;K07826;K07826;K07826;K07826;K07826;K07826;K07826	GO:0005834//heterotrimeric G-protein complex;GO:0005886//plasma membrane;GO:0016020//membrane;GO:0031680//G-protein beta/gamma-subunit complex	GO:0003924//GTPase activity;GO:0031681//G-protein beta-subunit binding	GO:0007165//signal transduction;GO:0007186//G-protein coupled receptor signaling pathway
ssc-miR-153	5.6463	20.9551	2.71157	10.3152	ncbi_100151976	-0.965035	4.98333	1.27667	6.71667	3.31333	ALDH1L2	aldehyde dehydrogenase 1 family member L2	Metabolism	Metabolism of cofactors and vitamins	ko00670//One carbon pool by folate	K00289	GO:0005654//nucleoplasm;GO:0005739//mitochondrion	GO:0003824//catalytic activity;GO:0004029//aldehyde dehydrogenase (NAD) activity;GO:0016155//formyltetrahydrofolate dehydrogenase activity;GO:0016491//oxidoreductase activity;GO:0016620//oxidoreductase activity, acting on the aldehyde or oxo group of donors, NAD or NADP as acceptor;GO:0016742//hydroxymethyl-, formyl- and related transferase activity	GO:0009058//biosynthetic process;GO:0055114//oxidation-reduction process
ssc-miR-153	5.6463	20.9551	2.71157	10.3152	ncbi_100151902	-0.727273	68.08	12.77	57.4467	25.7733	PBXIP1	PBX homeobox interacting protein 1, transcript variant X1	-	-	-	-	-	GO:0003714//transcription corepressor activity	GO:0030154//cell differentiation;GO:0045892//negative regulation of transcription, DNA-templated
ssc-miR-153	5.6463	20.9551	2.71157	10.3152	ncbi_100512983	-0.774667	9.68	0	8.41	1.90667	DUSP3	dual specificity phosphatase 3	Environmental Information Processing	Signal transduction	ko04010//MAPK signaling pathway	K17614	GO:0001772//immunological synapse;GO:0005634//nucleus;GO:0005654//nucleoplasm;GO:0005829//cytosol	GO:0004721//phosphoprotein phosphatase activity;GO:0004725//protein tyrosine phosphatase activity;GO:0008092//cytoskeletal protein binding;GO:0008138//protein tyrosine/serine/threonine phosphatase activity;GO:0016787//hydrolase activity;GO:0016791//phosphatase activity;GO:0019901//protein kinase binding;GO:0030971//receptor tyrosine kinase binding;GO:0033549//MAP kinase phosphatase activity;GO:19…	GO:0000188//inactivation of MAPK activity;GO:0006470//protein dephosphorylation;GO:0016311//dephosphorylation;GO:0030336//negative regulation of cell migration;GO:0035335//peptidyl-tyrosine dephosphorylation;GO:0043409//negative regulation of MAPK cascade;GO:0045931//positive regulation of mitotic cell cycle;GO:0046329//negative regulation of JNK cascade;GO:0050860//negative regulation of T cell …
ssc-miR-153	5.6463	20.9551	2.71157	10.3152	ncbi_100157655	-0.951049	19.22	2.30333	24.4467	5.01333	EXT1	exostosin glycosyltransferase 1	Metabolism;Metabolism	Global and overview maps;Glycan biosynthesis and metabolism	ko01100//Metabolic pathways;ko00534//Glycosaminoglycan biosynthesis - heparan sulfate / heparin	K02366;K02366	GO:0005783//endoplasmic reticulum;GO:0005794//Golgi apparatus;GO:0016020//membrane;GO:0016021//integral component of membrane;GO:0030176//integral component of endoplasmic reticulum membrane	GO:0008375//acetylglucosaminyltransferase activity;GO:0015020//glucuronosyltransferase activity;GO:0016757//transferase activity, transferring glycosyl groups;GO:0042803//protein homodimerization activity;GO:0046982//protein heterodimerization activity;GO:0050508//glucuronosyl-N-acetylglucosaminyl-proteoglycan 4-alpha-N-acetylglucosaminyltransferase activity;GO:0050509//N-acetylglucosaminyl-prote…	GO:0001503//ossification;GO:0006024//glycosaminoglycan biosynthetic process;GO:0006486//protein glycosylation;GO:0007369//gastrulation;GO:0007411//axon guidance;GO:0007420//brain development;GO:0007492//endoderm development;GO:0007498//mesoderm development;GO:0015012//heparan sulfate proteoglycan biosynthetic process;GO:0015014//heparan sulfate proteoglycan biosynthetic process, polysaccharide ch…
ssc-miR-153	5.6463	20.9551	2.71157	10.3152	ncbi_100525411	-0.902098	3.61667	1.01333	13.41	2.85667	SYNE3	spectrin repeat containing nuclear envelope family member 3	-	-	-	-	GO:0005623//cell;GO:0005640//nuclear outer membrane;GO:0005737//cytoplasm;GO:0016020//membrane;GO:0016021//integral component of membrane;GO:0034993//LINC complex	GO:0008092//cytoskeletal protein binding;GO:0051015//actin filament binding	GO:0007097//nuclear migration;GO:0051647//nucleus localization;GO:0090286//cytoskeletal anchoring at nuclear membrane
ssc-miR-153	5.6463	20.9551	2.71157	10.3152	ncbi_448846	-0.853147	22.11	2.28	20.9533	5.57667	EHHADH	enoyl-CoA hydratase and 3-hydroxyacyl CoA dehydrogenase	Metabolism;Metabolism;Cellular Processes;Organismal Systems;Metabolism;Metabolism;Metabolism;Metabolism;Metabolism;Metabolism;Metabolism;Metabolism	Global and overview maps;Global and overview maps;Transport and catabolism;Endocrine system;Amino acid metabolism;Amino acid metabolism;Global and overview maps;Amino acid metabolism;Lipid metabolism;Metabolism of other amino acids;Carbohydrate metabolism;Carbohydrate metabolism	ko01100//Metabolic pathways;ko01200//Carbon metabolism;ko04146//Peroxisome;ko03320//PPAR signaling pathway;ko00310//Lysine degradation;ko00280//Valine, leucine and isoleucine degradation;ko01212//Fatty acid metabolism;ko00380//Tryptophan metabolism;ko00071//Fatty acid degradation;ko00410//beta-Alanine metabolism;ko00640//Propanoate metabolism;ko00650//Butanoate metabolism	K07514;K07514;K07514;K07514;K07514;K07514;K07514;K07514;K07514;K07514;K07514;K07514	GO:0005777//peroxisome	GO:0003824//catalytic activity;GO:0003857//3-hydroxyacyl-CoA dehydrogenase activity;GO:0004300//enoyl-CoA hydratase activity;GO:0016491//oxidoreductase activity;GO:0016509//long-chain-3-hydroxyacyl-CoA dehydrogenase activity;GO:0019899//enzyme binding	GO:0006475//internal protein amino acid acetylation;GO:0006631//fatty acid metabolic process;GO:0006635//fatty acid beta-oxidation;GO:0055114//oxidation-reduction process
ssc-miR-153	5.6463	20.9551	2.71157	10.3152	ncbi_100521143	-0.972028	7.33333	2.09333	9.56333	4.88	EPDR1	ependymin related 1	-	-	-	-	-	-	-
ssc-miR-153	5.6463	20.9551	2.71157	10.3152	ncbi_100524344	-0.937063	16.8967	1.75	18.2833	5.29667	ADGRA2	adhesion G protein-coupled receptor A2	-	-	-	-	GO:0016020//membrane;GO:0016021//integral component of membrane	GO:0004888//transmembrane signaling receptor activity;GO:0004930//G-protein coupled receptor activity;GO:0005515//protein binding	GO:0002040//sprouting angiogenesis;GO:0007165//signal transduction;GO:0007166//cell surface receptor signaling pathway;GO:0007186//G-protein coupled receptor signaling pathway
ssc-miR-153	5.6463	20.9551	2.71157	10.3152	ncbi_100625479	-0.951049	16.3067	2	24.09	7.82667	LOC100625479	cytochrome P450 1B1	Human Diseases;Human Diseases;Metabolism;Metabolism;Organismal Systems;Metabolism	Cancers;Cancers;Lipid metabolism;Xenobiotics biodegradation and metabolism;Endocrine system;Amino acid metabolism	ko05206//MicroRNAs in cancer;ko05204//Chemical carcinogenesis;ko00140//Steroid hormone biosynthesis;ko00980//Metabolism of xenobiotics by cytochrome P450;ko04913//Ovarian Steroidogenesis;ko00380//Tryptophan metabolism	K07410;K07410;K07410;K07410;K07410;K07410	GO:0005739//mitochondrion;GO:0043231//intracellular membrane-bounded organelle	GO:0004497//monooxygenase activity;GO:0005506//iron ion binding;GO:0016491//oxidoreductase activity;GO:0016705//oxidoreductase activity, acting on paired donors, with incorporation or reduction of molecular oxygen;GO:0016712//oxidoreductase activity, acting on paired donors, with incorporation or reduction of molecular oxygen, reduced flavin or flavoprotein as one donor, and incorporation of one …	GO:0001525//angiogenesis;GO:0002930//trabecular meshwork development;GO:0006725//cellular aromatic compound metabolic process;GO:0006805//xenobiotic metabolic process;GO:0006809//nitric oxide biosynthetic process;GO:0007155//cell adhesion;GO:0008202//steroid metabolic process;GO:0008210//estrogen metabolic process;GO:0008285//negative regulation of cell proliferation;GO:0008631//intrinsic apoptot…
ssc-miR-153	5.6463	20.9551	2.71157	10.3152	ncbi_397391	-0.867133	52.5767	3.83667	66.2167	8.41	MMP2	matrix metallopeptidase 2	Human Diseases;Human Diseases;Human Diseases;Organismal Systems;Organismal Systems;Organismal Systems;Human Diseases;Human Diseases;Organismal Systems;Human Diseases	Cancers;Cancers;Cardiovascular diseases;Endocrine system;Endocrine system;Immune system;Endocrine and metabolic diseases;Drug resistance;Endocrine system;Cancers	ko05200//Pathways in cancer;ko05205//Proteoglycans in cancer;ko05418//Fluid shear stress and atherosclerosis;ko04915//Estrogen signaling pathway;ko04926//Relaxin signaling pathway;ko04670//Leukocyte transendothelial migration;ko04933//AGE-RAGE signaling pathway in diabetic complications;ko01522//Endocrine resistance;ko04912//GnRH signaling pathway;ko05219//Bladder cancer	K01398;K01398;K01398;K01398;K01398;K01398;K01398;K01398;K01398;K01398	GO:0005615//extracellular space;GO:0005886//plasma membrane;GO:0030017//sarcomere;GO:0031012//extracellular matrix	GO:0004175//endopeptidase activity;GO:0004222//metalloendopeptidase activity;GO:0008233//peptidase activity;GO:0008237//metallopeptidase activity;GO:0008270//zinc ion binding;GO:0016787//hydrolase activity;GO:0046872//metal ion binding	GO:0001666//response to hypoxia;GO:0001955//blood vessel maturation;GO:0001957//intramembranous ossification;GO:0006508//proteolysis;GO:0007566//embryo implantation;GO:0030198//extracellular matrix organization;GO:0030574//collagen catabolic process;GO:0034614//cellular response to reactive oxygen species;GO:0035987//endodermal cell differentiation;GO:0048661//positive regulation of smooth muscle…
ssc-miR-153	5.6463	20.9551	2.71157	10.3152	ncbi_100739155	-0.79021	16.33	5.32667	16.1033	12.05	MXD4	MAX dimerization protein 4	-	-	-	-	-	GO:0046983//protein dimerization activity	-
ssc-miR-153	5.6463	20.9551	2.71157	10.3152	ncbi_100156354	-0.86014	41.32	16.7067	95.6833	36.0633	TXNDC5	thioredoxin domain containing 5	Genetic Information Processing	Folding, sorting and degradation	ko04141//Protein processing in endoplasmic reticulum	K13984	GO:0005623//cell;GO:0005788//endoplasmic reticulum lumen	-	GO:0043277//apoptotic cell clearance;GO:0045454//cell redox homeostasis
ssc-miR-153	5.6463	20.9551	2.71157	10.3152	ncbi_100515336	-0.832168	101.013	5.34	100.46	42.0333	COL4A1	collagen type IV alpha 1 chain	Human Diseases;Environmental Information Processing;Human Diseases;Cellular Processes;Organismal Systems;Human Diseases;Human Diseases;Human Diseases;Organismal Systems;Environmental Information Processing	Cancers;Signal transduction;Infectious diseases;Cellular community - eukaryotes;Endocrine system;Endocrine and metabolic diseases;Infectious diseases;Cancers;Digestive system;Signaling molecules and interaction	ko05200//Pathways in cancer;ko04151//PI3K-Akt signaling pathway;ko05165//Human papillomavirus infection;ko04510//Focal adhesion;ko04926//Relaxin signaling pathway;ko04933//AGE-RAGE signaling pathway in diabetic complications;ko05146//Amoebiasis;ko05222//Small cell lung cancer;ko04974//Protein digestion and absorption;ko04512//ECM-receptor interaction	K06237;K06237;K06237;K06237;K06237;K06237;K06237;K06237;K06237;K06237	-	-	-
ssc-miR-153	5.6463	20.9551	2.71157	10.3152	ncbi_100135050	-0.972028	21.9067	2.19667	28.0033	6.73333	SLA-DMB	MHC class II, DM beta	Human Diseases;Human Diseases;Human Diseases;Human Diseases;Cellular Processes;Environmental Information Processing;Organismal Systems;Human Diseases;Human Diseases;Organismal Systems;Organismal Systems;Human Diseases;Human Diseases;Human Diseases;Organismal Systems;Human Diseases;Human Diseases;Human Diseases;Human Diseases;Organismal Systems;Human Diseases;Human Diseases;Human Diseases	Infectious diseases;Infectious diseases;Infectious diseases;Infectious diseases;Transport and catabolism;Signaling molecules and interaction;Immune system;Infectious diseases;Immune diseases;Immune system;Immune system;Immune diseases;Infectious diseases;Immune diseases;Immune system;Cardiovascular diseases;Immune diseases;Infectious diseases;Endocrine and metabolic diseases;Immune system;Immune …	ko05166//HTLV-I infection;ko05168//Herpes simplex infection;ko05152//Tuberculosis;ko05164//Influenza A;ko04145//Phagosome;ko04514//Cell adhesion molecules (CAMs);ko04659//Th17 cell differentiation;ko05145//Toxoplasmosis;ko05322//Systemic lupus erythematosus;ko04658//Th1 and Th2 cell differentiation;ko04640//Hematopoietic cell lineage;ko05323//Rheumatoid arthritis;ko05140//Leishmaniasis;ko05321//I…	K06752;K06752;K06752;K06752;K06752;K06752;K06752;K06752;K06752;K06752;K06752;K06752;K06752;K06752;K06752;K06752;K06752;K06752;K06752;K06752;K06752;K06752;K06752	GO:0016020//membrane;GO:0016021//integral component of membrane;GO:0042613//MHC class II protein complex	-	GO:0006955//immune response;GO:0019882//antigen processing and presentation
ssc-miR-149	808.102	118.103	602.371	267.255	ncbi_100626292	-0.773895	0.25	0.906667	0.11	0.423333	MST1R	macrophage stimulating 1 receptor, transcript variant X9	-	-	-	-	GO:0001725//stress fiber;GO:0005773//vacuole;GO:0005886//plasma membrane;GO:0005887//integral component of plasma membrane;GO:0009925//basal plasma membrane;GO:0016020//membrane;GO:0016021//integral component of membrane;GO:0043235//receptor complex	GO:0000166//nucleotide binding;GO:0004672//protein kinase activity;GO:0004713//protein tyrosine kinase activity;GO:0004714//transmembrane receptor protein tyrosine kinase activity;GO:0005515//protein binding;GO:0005524//ATP binding;GO:0016301//kinase activity;GO:0016740//transferase activity;GO:0019899//enzyme binding	GO:0006468//protein phosphorylation;GO:0007169//transmembrane receptor protein tyrosine kinase signaling pathway;GO:0007275//multicellular organism development;GO:0009615//response to virus;GO:0016310//phosphorylation;GO:0018108//peptidyl-tyrosine phosphorylation;GO:0033674//positive regulation of kinase activity;GO:0043406//positive regulation of MAP kinase activity;GO:0051897//positive regulati…
ssc-miR-149	808.102	118.103	602.371	267.255	ncbi_100739820	-0.887346	0.0233333	1.56	0.04	0.366667	PAX1	paired box 1	-	-	-	-	GO:0005634//nucleus	GO:0000978//RNA polymerase II core promoter proximal region sequence-specific DNA binding;GO:0001228//transcriptional activator activity, RNA polymerase II transcription regulatory region sequence-specific binding;GO:0003677//DNA binding;GO:0003700//transcription factor activity, sequence-specific DNA binding	GO:0001501//skeletal system development;GO:0001756//somitogenesis;GO:0006355//regulation of transcription, DNA-templated;GO:0007275//multicellular organism development;GO:0007389//pattern specification process;GO:0008283//cell proliferation;GO:0043367//CD4-positive, alpha-beta T cell differentiation;GO:0043374//CD8-positive, alpha-beta T cell differentiation;GO:0045944//positive regulation of tra…
ssc-miR-149	808.102	118.103	602.371	267.255	ncbi_100620587	-0.774667	0.196667	1.43	0.103333	0.456667	IRX2	iroquois homeobox 2, transcript variant X1	-	-	-	-	GO:0005634//nucleus	GO:0001227//transcriptional repressor activity, RNA polymerase II transcription regulatory region sequence-specific binding;GO:0003677//DNA binding;GO:0043565//sequence-specific DNA binding	GO:0000122//negative regulation of transcription from RNA polymerase II promoter;GO:0001656//metanephros development;GO:0006355//regulation of transcription, DNA-templated;GO:0072086//specification of loop of Henle identity;GO:0072272//proximal/distal pattern formation involved in metanephric nephron development
ssc-miR-149	808.102	118.103	602.371	267.255	ncbi_100513961	-0.830124	0.603333	2.06333	0.77	0.92	CPA5	carboxypeptidase A5	-	-	-	-	-	-	-
ssc-miR-149	808.102	118.103	602.371	267.255	ncbi_100521743	-0.746061	1.04667	2.45	1.07333	1.07	CUBN	cubilin	Organismal Systems	Digestive system	ko04977//Vitamin digestion and absorption	K14616	GO:0005737//cytoplasm;GO:0005768//endosome;GO:0005783//endoplasmic reticulum;GO:0005794//Golgi apparatus;GO:0005903//brush border;GO:0005905//coated pit;GO:0016324//apical plasma membrane;GO:0030139//endocytic vesicle;GO:0045177//apical part of cell;GO:0070062//extracellular exosome	GO:0005509//calcium ion binding;GO:0042803//protein homodimerization activity	GO:0006898//receptor-mediated endocytosis;GO:0009617//response to bacterium;GO:0042953//lipoprotein transport
ssc-miR-149	808.102	118.103	602.371	267.255	ncbi_100625134	-0.774082	0.65	2.94667	0.55	1.2	LOC100625134	phospholipid-transporting ATPase IB	-	-	-	-	GO:0005794//Golgi apparatus;GO:0005802//trans-Golgi network;GO:0005886//plasma membrane;GO:0016020//membrane;GO:0016021//integral component of membrane	GO:0000166//nucleotide binding;GO:0000287//magnesium ion binding;GO:0005524//ATP binding	GO:0015914//phospholipid transport;GO:0045332//phospholipid translocation;GO:0048666//neuron development
ssc-miR-149	808.102	118.103	602.371	267.255	ncbi_100154025	-0.73205	1.16	3.87333	0.843333	1.89333	MYO18B	myosin XVIIIB	-	-	-	-	GO:0016459//myosin complex;GO:0016461//unconventional myosin complex;GO:0030018//Z disc;GO:0031941//filamentous actin	GO:0000166//nucleotide binding;GO:0003774//motor activity;GO:0003779//actin binding;GO:0005515//protein binding;GO:0005524//ATP binding	GO:0001570//vasculogenesis;GO:0001701//in utero embryonic development;GO:0048739//cardiac muscle fiber development
ssc-miR-149	808.102	118.103	602.371	267.255	ncbi_100153399	-0.889821	0.01	26.17	0.05	12.2733	SPATA3	spermatogenesis associated 3	-	-	-	-	-	-	-
ssc-miR-149	808.102	118.103	602.371	267.255	ncbi_100512018	-0.746061	0.11	27.33	0.0766667	12.47	MROH2A	maestro heat like repeat family member 2A	-	-	-	-	-	-	-
ssc-miR-137	14.8469	3.2868	18.4595	17.9831	ncbi_100511806	-0.713287	0.62	2.36	0.736667	1.09667	ZFYVE16	zinc finger FYVE-type containing 16, transcript variant X1	Cellular Processes;Environmental Information Processing	Transport and catabolism;Signal transduction	ko04144//Endocytosis;ko04350//TGF-beta signaling pathway	K04679;K04679	GO:0005769//early endosome;GO:0005829//cytosol;GO:0031901//early endosome membrane;GO:0043231//intracellular membrane-bounded organelle	GO:0005545//1-phosphatidylinositol binding;GO:0005547//phosphatidylinositol-3,4,5-trisphosphate binding;GO:0046872//metal ion binding	GO:0006622//protein targeting to lysosome;GO:0016197//endosomal transport
ssc-miR-130b-5p	84.6769	37.8408	93.866	80.8497	ncbi_100514356	-0.873261	0.0366667	1.59667	0.0133333	0.206667	LOC100514356	lysine-specific demethylase 4D	-	-	-	-	GO:0005634//nucleus;GO:0035097//histone methyltransferase complex	GO:0032452//histone demethylase activity;GO:0032454//histone demethylase activity (H3-K9 specific)	GO:0006338//chromatin remodeling;GO:0016577//histone demethylation;GO:0033169//histone H3-K9 demethylation
ssc-miR-130b-5p	84.6769	37.8408	93.866	80.8497	ncbi_100626661	-0.73205	0.78	1.73667	0.42	0.86	LOC100626661	leucine carboxyl methyltransferase 1	-	-	-	-	-	-	-
ssc-miR-130b-5p	84.6769	37.8408	93.866	80.8497	ncbi_397513	-0.804196	0.42	3.85667	0.143333	1.72667	POU3F1	POU class 3 homeobox 1	-	-	-	-	GO:0005634//nucleus;GO:0005654//nucleoplasm;GO:0005667//transcription factor complex	GO:0001228//transcriptional activator activity, RNA polymerase II transcription regulatory region sequence-specific binding;GO:0003677//DNA binding;GO:0003700//transcription factor activity, sequence-specific DNA binding;GO:0003713//transcription coactivator activity;GO:0043565//sequence-specific DNA binding	GO:0006355//regulation of transcription, DNA-templated;GO:0006357//regulation of transcription from RNA polymerase II promoter;GO:0007420//brain development;GO:0008544//epidermis development;GO:0010628//positive regulation of gene expression;GO:0014044//Schwann cell development;GO:0022011//myelination in peripheral nervous system;GO:0030154//cell differentiation;GO:0030216//keratinocyte different…
ssc-miR-130b-5p	84.6769	37.8408	93.866	80.8497	ncbi_102161647	-0.856146	0.113333	0.543333	0.02	0.266667	TCHH	trichohyalin, transcript variant X1	-	-	-	-	-	-	-
ssc-miR-1306-5p	41.5094	11.5018	43.2938	39.7402	ncbi_100624295	-0.737663	0.0133333	29.1067	0.00666667	8	LOC100624295	histone H2A-Bbd type 1-like	-	-	-	-	-	-	-
ssc-miR-10386	0.944933	3.36863	1.27593	7.8544	ncbi_100157790	-0.715958	10.0733	1.09333	14.2133	2.60667	FRMD6	FERM domain containing 6, transcript variant X5	Environmental Information Processing;Environmental Information Processing	Signal transduction;Signal transduction	ko04390//Hippo signaling pathway;ko04392//Hippo signaling pathway - multiple species	K16822;K16822	GO:0005856//cytoskeleton;GO:0005886//plasma membrane;GO:0043296//apical junction complex	-	GO:0003383//apical constriction;GO:0031032//actomyosin structure organization;GO:0032970//regulation of actin filament-based process;GO:0034613//cellular protein localization
ssc-miR-10386	0.944933	3.36863	1.27593	7.8544	ncbi_733643	-0.923077	5.37667	0.803333	1.52333	0.193333	NCOR2	nuclear receptor corepressor 2	Human Diseases;Environmental Information Processing	Infectious diseases;Signal transduction	ko05169//Epstein-Barr virus infection;ko04330//Notch signaling pathway	K06065;K06065	GO:0000118//histone deacetylase complex;GO:0000790//nuclear chromatin;GO:0005634//nucleus;GO:0005654//nucleoplasm;GO:0016363//nuclear matrix;GO:0016604//nuclear body;GO:0017053//transcriptional repressor complex	GO:0001012//RNA polymerase II regulatory region DNA binding;GO:0003677//DNA binding;GO:0003682//chromatin binding;GO:0003714//transcription corepressor activity;GO:0005112//Notch binding;GO:0035257//nuclear hormone receptor binding;GO:0042826//histone deacetylase binding;GO:0043565//sequence-specific DNA binding;GO:0047485//protein N-terminus binding	GO:0000122//negative regulation of transcription from RNA polymerase II promoter;GO:0010565//regulation of cellular ketone metabolic process;GO:0045892//negative regulation of transcription, DNA-templated;GO:0060766//negative regulation of androgen receptor signaling pathway;GO:1903799//negative regulation of production of miRNAs involved in gene silencing by miRNA
ssc-miR-10383	6.20947	0.713133	6.69567	3.6156	ncbi_100737676	-0.783042	0.256667	1.84667	0.0433333	0.266667	LOC100737676	SH2 domain-containing protein 4A-like, transcript variant X1	-	-	-	-	-	-	-
novel-m0257-3p	0.0956667	0.447133	0.0242333	0.0287333	ncbi_100157399	-0.732365	2.14	0.983333	2.91667	2.18	HSPA12A	heat shock protein family A (Hsp70) member 12A, transcript variant X5	-	-	-	-	-	-	-
novel-m0247-5p	0.01	0.594967	0.01	0.0976667	ncbi_100520594	-0.85904	2.90333	0.123333	2.81667	0.663333	ZBTB7C	zinc finger and BTB domain containing 7C, transcript variant X1	-	-	-	-	GO:0005634//nucleus	GO:0003676//nucleic acid binding;GO:0005515//protein binding	GO:0008285//negative regulation of cell proliferation;GO:0045600//positive regulation of fat cell differentiation;GO:0045944//positive regulation of transcription from RNA polymerase II promoter;GO:1903025//regulation of RNA polymerase II regulatory region sequence-specific DNA binding
novel-m0247-5p	0.01	0.594967	0.01	0.0976667	ncbi_100620994	-0.785863	2.56	0.183333	3.54	0.626667	ADCY7	adenylate cyclase 7, transcript variant X1	Human Diseases;Human Diseases;Organismal Systems;Human Diseases;Environmental Information Processing;Environmental Information Processing;Environmental Information Processing;Organismal Systems;Metabolism;Environmental Information Processing;Human Diseases;Organismal Systems;Organismal Systems;Environmental Information Processing;Organismal Systems;Environmental Information Processing;Organismal …	Cancers;Infectious diseases;Environmental adaptation;Infectious diseases;Signal transduction;Signal transduction;Signal transduction;Immune system;Nucleotide metabolism;Signal transduction;Endocrine and metabolic diseases;Endocrine system;Nervous system;Signal transduction;Circulatory system;Signal transduction;Endocrine system;Endocrine system;Immune system;Circulatory system;Cell growth and dea…	ko05200//Pathways in cancer;ko05166//HTLV-I infection;ko04714//Thermogenesis;ko05163//Human cytomegalovirus infection;ko04015//Rap1 signaling pathway;ko04024//cAMP signaling pathway;ko04020//Calcium signaling pathway;ko04062//Chemokine signaling pathway;ko00230//Purine metabolism;ko04022//cGMP - PKG signaling pathway;ko04934//Cushing syndrome;ko04921//Oxytocin signaling pathway;ko04723//Retrograd…	K08047;K08047;K08047;K08047;K08047;K08047;K08047;K08047;K08047;K08047;K08047;K08047;K08047;K08047;K08047;K08047;K08047;K08047;K08047;K08047;K08047;K08047;K08047;K08047;K08047;K08047;K08047;K08047;K08047;K08047;K08047;K08047;K08047;K08047;K08047;K08047;K08047;K08047;K08047;K08047;K08047;K08047;K08047;K08047;K08047;K08047	GO:0005886//plasma membrane;GO:0005887//integral component of plasma membrane;GO:0016020//membrane;GO:0016021//integral component of membrane	GO:0000166//nucleotide binding;GO:0004016//adenylate cyclase activity;GO:0005524//ATP binding;GO:0016829//lyase activity;GO:0016849//phosphorus-oxygen lyase activity;GO:0046872//metal ion binding	GO:0002819//regulation of adaptive immune response;GO:0006171//cAMP biosynthetic process;GO:0007189//adenylate cyclase-activating G-protein coupled receptor signaling pathway;GO:0009190//cyclic nucleotide biosynthetic process;GO:0035556//intracellular signal transduction;GO:0071285//cellular response to lithium ion;GO:1900016//negative regulation of cytokine production involved in inflammatory re…
novel-m0247-5p	0.01	0.594967	0.01	0.0976667	ncbi_100154398	-0.824576	4.57	0.723333	5.02333	1.97	ADAMTS7	ADAM metallopeptidase with thrombospondin type 1 motif 7, transcript variant X1	-	-	-	-	GO:0009986//cell surface	GO:0004222//metalloendopeptidase activity;GO:0008233//peptidase activity;GO:0008237//metallopeptidase activity	GO:0006508//proteolysis;GO:0032331//negative regulation of chondrocyte differentiation;GO:0051603//proteolysis involved in cellular protein catabolic process;GO:0071347//cellular response to interleukin-1;GO:0071356//cellular response to tumor necrosis factor;GO:0071773//cellular response to BMP stimulus
novel-m0247-5p	0.01	0.594967	0.01	0.0976667	ncbi_100520165	-0.762977	21.0867	4.03667	20.0933	9.64	TMEM164	transmembrane protein 164, transcript variant X1	-	-	-	-	GO:0016020//membrane;GO:0016021//integral component of membrane	-	-
novel-m0247-5p	0.01	0.594967	0.01	0.0976667	ncbi_100521877	-0.884271	3.92333	1.88	6.49333	4.45333	PUDP	pseudouridine 5'-phosphatase, transcript variant X2	-	-	-	-	-	GO:0016787//hydrolase activity	-
novel-m0247-5p	0.01	0.594967	0.01	0.0976667	ncbi_100157009	-0.765543	10.9367	4.63333	14.18	11.6967	VSTM4	V-set and transmembrane domain containing 4, transcript variant X1	-	-	-	-	GO:0016020//membrane;GO:0016021//integral component of membrane	-	-
novel-m0247-5p	0.01	0.594967	0.01	0.0976667	ncbi_110255956	-0.76689	4.55	0.926667	4.38333	1.9	TMC6	transmembrane channel like 6, transcript variant X1	-	-	-	-	GO:0005887//integral component of plasma membrane;GO:0016020//membrane;GO:0016021//integral component of membrane	GO:0005216//ion channel activity;GO:0008381//mechanically-gated ion channel activity	GO:0034220//ion transmembrane transport
novel-m0247-5p	0.01	0.594967	0.01	0.0976667	ncbi_102167710	-0.804602	1.93333	0.31	2.69667	0.893333	FOXS1	forkhead box S1, transcript variant X1	-	-	-	-	-	-	-
novel-m0247-5p	0.01	0.594967	0.01	0.0976667	ncbi_100511702	-0.803194	1.41333	0.0733333	3.07	0.37	CD38	CD38 molecule	Metabolism;Human Diseases;Environmental Information Processing;Organismal Systems;Organismal Systems;Organismal Systems;Organismal Systems;Metabolism	Global and overview maps;Infectious diseases;Signal transduction;Endocrine system;Digestive system;Immune system;Digestive system;Metabolism of cofactors and vitamins	ko01100//Metabolic pathways;ko05169//Epstein-Barr virus infection;ko04020//Calcium signaling pathway;ko04921//Oxytocin signaling pathway;ko04972//Pancreatic secretion;ko04640//Hematopoietic cell lineage;ko04970//Salivary secretion;ko00760//Nicotinate and nicotinamide metabolism	K01242;K01242;K01242;K01242;K01242;K01242;K01242;K01242	GO:0005886//plasma membrane;GO:0016020//membrane;GO:0016021//integral component of membrane	GO:0003953//NAD+ nucleosidase activity;GO:0016849//phosphorus-oxygen lyase activity;GO:0050135//NAD(P)+ nucleosidase activity	GO:0030890//positive regulation of B cell proliferation;GO:0042493//response to drug;GO:0043066//negative regulation of apoptotic process;GO:0045892//negative regulation of transcription, DNA-templated;GO:0045893//positive regulation of transcription, DNA-templated;GO:0050853//B cell receptor signaling pathway
novel-m0247-5p	0.01	0.594967	0.01	0.0976667	ncbi_397532	-0.718673	37.92	3.78667	41.4767	19.49	COL5A2	collagen type V alpha 2 chain	Organismal Systems	Digestive system	ko04974//Protein digestion and absorption	K19721	-	-	-
novel-m0247-5p	0.01	0.594967	0.01	0.0976667	ncbi_100154278	-0.849982	3.98	0.123333	34.42	0.536667	C7H14orf132	chromosome 7 C14orf132 homolog	-	-	-	-	GO:0016020//membrane;GO:0016021//integral component of membrane	-	-
novel-m0247-5p	0.01	0.594967	0.01	0.0976667	ncbi_100525607	-0.70182	1.01333	0.06	2.19333	0.92	NGFR	nerve growth factor receptor	Environmental Information Processing;Environmental Information Processing;Environmental Information Processing;Environmental Information Processing;Environmental Information Processing;Human Diseases;Organismal Systems;Cellular Processes	Signal transduction;Signal transduction;Signaling molecules and interaction;Signal transduction;Signal transduction;Cancers;Nervous system;Cell growth and death	ko04151//PI3K-Akt signaling pathway;ko04010//MAPK signaling pathway;ko04060//Cytokine-cytokine receptor interaction;ko04014//Ras signaling pathway;ko04015//Rap1 signaling pathway;ko05202//Transcriptional misregulation in cancers;ko04722//Neurotrophin signaling pathway;ko04215//Apoptosis - multiple species	K02583;K02583;K02583;K02583;K02583;K02583;K02583;K02583	GO:0005623//cell;GO:0005737//cytoplasm;GO:0005886//plasma membrane;GO:0005911//cell-cell junction;GO:0009986//cell surface;GO:0014069//postsynaptic density;GO:0016020//membrane;GO:0016021//integral component of membrane	GO:0005035//death receptor activity;GO:0005515//protein binding;GO:0005516//calmodulin binding;GO:0015026//coreceptor activity;GO:0017137//Rab GTPase binding;GO:0031625//ubiquitin protein ligase binding;GO:0048406//nerve growth factor binding	GO:0001678//cellular glucose homeostasis;GO:0006886//intracellular protein transport;GO:0006919//activation of cysteine-type endopeptidase activity involved in apoptotic process;GO:0007165//signal transduction;GO:0007266//Rho protein signal transduction;GO:0007411//axon guidance;GO:0007417//central nervous system development;GO:0007623//circadian rhythm;GO:0010468//regulation of gene expression;G…
novel-m0247-5p	0.01	0.594967	0.01	0.0976667	ncbi_100739115	-0.85778	2.62667	0.293333	1.69667	0.933333	WISP1	WNT1 inducible signaling pathway protein 1, transcript variant X1	Environmental Information Processing	Signal transduction	ko04310//Wnt signaling pathway	K22471	GO:0005576//extracellular region;GO:0005615//extracellular space;GO:0005737//cytoplasm;GO:0005829//cytosol;GO:0031012//extracellular matrix	GO:0005178//integrin binding;GO:0005515//protein binding;GO:0005520//insulin-like growth factor binding;GO:0008201//heparin binding	GO:0001649//osteoblast differentiation;GO:0007155//cell adhesion;GO:0007165//signal transduction;GO:0030177//positive regulation of Wnt signaling pathway;GO:0030316//osteoclast differentiation;GO:0032331//negative regulation of chondrocyte differentiation;GO:0042593//glucose homeostasis;GO:0045599//negative regulation of fat cell differentiation;GO:0045669//positive regulation of osteoblast diffe…
novel-m0247-5p	0.01	0.594967	0.01	0.0976667	ncbi_100156555	-0.81879	2.62667	0.423333	4.05667	0.943333	DPF3	double PHD fingers 3, transcript variant X2	Organismal Systems;Human Diseases	Environmental adaptation;Cancers	ko04714//Thermogenesis;ko05225//Hepatocellular carcinoma	K22198;K22198	GO:0000123//histone acetyltransferase complex;GO:0000790//nuclear chromatin;GO:0005634//nucleus;GO:0071565//nBAF complex	GO:0003676//nucleic acid binding;GO:0004402//histone acetyltransferase activity;GO:0008270//zinc ion binding;GO:0042393//histone binding;GO:0046872//metal ion binding	GO:0007399//nervous system development;GO:0016573//histone acetylation;GO:0045892//negative regulation of transcription, DNA-templated;GO:0045944//positive regulation of transcription from RNA polymerase II promoter
novel-m0247-5p	0.01	0.594967	0.01	0.0976667	ncbi_100621801	-0.842184	3.37	0.576667	7.06333	1.66667	GALNT4	polypeptide N-acetylgalactosaminyltransferase 4	Metabolism;Metabolism	Global and overview maps;Glycan biosynthesis and metabolism	ko01100//Metabolic pathways;ko00512//Mucin type O-glycan biosynthesis	K00710;K00710	GO:0000139//Golgi membrane;GO:0005794//Golgi apparatus;GO:0016020//membrane;GO:0016021//integral component of membrane	GO:0016740//transferase activity;GO:0016757//transferase activity, transferring glycosyl groups;GO:0030246//carbohydrate binding	GO:0006486//protein glycosylation
novel-m0247-5p	0.01	0.594967	0.01	0.0976667	ncbi_100153043	-0.756406	1.83333	0.316667	1.24667	0.873333	TMEM229B	transmembrane protein 229B	-	-	-	-	GO:0016020//membrane;GO:0016021//integral component of membrane	-	-
novel-m0247-5p	0.01	0.594967	0.01	0.0976667	ncbi_100152018	-0.879548	10.1467	0	8.48333	1.31	NAA30	N(alpha)-acetyltransferase 30, NatC catalytic subunit	-	-	-	-	GO:0005634//nucleus;GO:0005737//cytoplasm;GO:0005829//cytosol;GO:0005844//polysome;GO:0031417//NatC complex	GO:0004596//peptide alpha-N-acetyltransferase activity;GO:0008080//N-acetyltransferase activity	GO:0017196//N-terminal peptidyl-methionine acetylation
novel-m0247-5p	0.01	0.594967	0.01	0.0976667	ncbi_100511353	-0.81879	5.94667	0.663333	8.70333	1.36	ADAMTS12	ADAM metallopeptidase with thrombospondin type 1 motif 12	-	-	-	-	-	GO:0004222//metalloendopeptidase activity;GO:0008233//peptidase activity;GO:0008237//metallopeptidase activity	GO:0006508//proteolysis
novel-m0247-5p	0.01	0.594967	0.01	0.0976667	ncbi_110256017	-0.81879	26.4133	2.73333	36.4367	8.09	LASP1	LIM and SH3 protein 1, transcript variant X1	-	-	-	-	GO:0005925//focal adhesion	GO:0005515//protein binding;GO:0046872//metal ion binding;GO:0051015//actin filament binding	-
novel-m0247-5p	0.01	0.594967	0.01	0.0976667	ncbi_100627470	-0.795396	2.19	0.57	3.00333	1.23	CDYL2	chromodomain Y like 2, transcript variant X1	-	-	-	-	GO:0005634//nucleus	GO:0003714//transcription corepressor activity;GO:0003824//catalytic activity	GO:1903507//negative regulation of nucleic acid-templated transcription
novel-m0247-5p	0.01	0.594967	0.01	0.0976667	ncbi_100518874	-0.81879	3.21667	1.13667	6.35667	2.65	FAM105A	family with sequence similarity 105 member A, transcript variant X1	-	-	-	-	GO:0005635//nuclear envelope;GO:0005737//cytoplasm;GO:0042406//extrinsic component of endoplasmic reticulum membrane	-	-
novel-m0247-5p	0.01	0.594967	0.01	0.0976667	ncbi_100520775	-0.795396	14.2533	1.59667	12.1933	4.2	TSPAN18	tetraspanin 18, transcript variant X2	-	-	-	-	GO:0005887//integral component of plasma membrane;GO:0016020//membrane;GO:0016021//integral component of membrane	-	-
novel-m0247-5p	0.01	0.594967	0.01	0.0976667	ncbi_100154062	-0.803194	19.94	1.65	26.4267	4.86333	OLFML2A	olfactomedin like 2A	-	-	-	-	-	-	-
novel-m0247-5p	0.01	0.594967	0.01	0.0976667	ncbi_100524280	-0.810992	4.7	0.866667	8.12	1.88667	GNB4	G protein subunit beta 4	Human Diseases;Environmental Information Processing;Environmental Information Processing;Human Diseases;Human Diseases;Organismal Systems;Human Diseases;Organismal Systems;Environmental Information Processing;Organismal Systems;Organismal Systems;Organismal Systems;Organismal Systems;Organismal Systems;Organismal Systems;Human Diseases;Organismal Systems	Cancers;Signal transduction;Signal transduction;Infectious diseases;Infectious diseases;Immune system;Substance dependence;Nervous system;Signal transduction;Endocrine system;Nervous system;Nervous system;Nervous system;Nervous system;Environmental adaptation;Substance dependence;Nervous system	ko05200//Pathways in cancer;ko04151//PI3K-Akt signaling pathway;ko04014//Ras signaling pathway;ko05163//Human cytomegalovirus infection;ko05167//Kaposi sarcoma-associated herpesvirus infection;ko04062//Chemokine signaling pathway;ko05034//Alcoholism;ko04723//Retrograde endocannabinoid signaling;ko04371//Apelin signaling pathway;ko04926//Relaxin signaling pathway;ko04728//Dopaminergic synapse;ko04…	K04538;K04538;K04538;K04538;K04538;K04538;K04538;K04538;K04538;K04538;K04538;K04538;K04538;K04538;K04538;K04538;K04538	-	GO:0005515//protein binding;GO:0044877//macromolecular complex binding	GO:0007165//signal transduction
novel-m0247-5p	0.01	0.594967	0.01	0.0976667	ncbi_102160472	-0.810992	4.58	0.936667	6.23333	2.36667	SLCO2B1	solute carrier organic anion transporter family member 2B1	-	-	-	-	GO:0005886//plasma membrane;GO:0005887//integral component of plasma membrane;GO:0016020//membrane;GO:0016021//integral component of membrane	GO:0005515//protein binding;GO:0008270//zinc ion binding;GO:0015125//bile acid transmembrane transporter activity;GO:0015347//sodium-independent organic anion transmembrane transporter activity	GO:0006811//ion transport;GO:0015721//bile acid and bile salt transport;GO:0043252//sodium-independent organic anion transport;GO:0055085//transmembrane transport
novel-m0247-5p	0.01	0.594967	0.01	0.0976667	ncbi_100624619	-0.795396	14.63	2.96667	18.22	7.20667	EFNB1	ephrin B1, transcript variant X1	Organismal Systems	Development	ko04360//Axon guidance	K05463	GO:0005634//nucleus;GO:0005737//cytoplasm;GO:0005886//plasma membrane;GO:0016020//membrane;GO:0016021//integral component of membrane;GO:0045121//membrane raft	GO:0046875//ephrin receptor binding	GO:0001755//neural crest cell migration;GO:0007411//axon guidance;GO:0009880//embryonic pattern specification;GO:0031295//T cell costimulation;GO:0042102//positive regulation of T cell proliferation;GO:0048013//ephrin receptor signaling pathway
novel-m0247-5p	0.01	0.594967	0.01	0.0976667	ncbi_100523191	-0.81879	6.19	1.19	5.19333	3.17333	IRGQ	immunity related GTPase Q	-	-	-	-	GO:0016020//membrane	GO:0005525//GTP binding	-
novel-m0247-5p	0.01	0.594967	0.01	0.0976667	ncbi_100513231	-0.803194	17.6167	1.25667	15.09	3.98	ABCC3	ATP binding cassette subfamily C member 3	Organismal Systems;Environmental Information Processing;Human Diseases	Digestive system;Membrane transport;Drug resistance	ko04976//Bile secretion;ko02010//ABC transporters;ko01523//Antifolate resistance	K05667;K05667;K05667	GO:0016020//membrane;GO:0016021//integral component of membrane	GO:0000166//nucleotide binding;GO:0005524//ATP binding;GO:0016887//ATPase activity;GO:0022857//transmembrane transporter activity;GO:0042626//ATPase activity, coupled to transmembrane movement of substances	GO:0055085//transmembrane transport
novel-m0247-5p	0.01	0.594967	0.01	0.0976667	ncbi_494019	-0.881174	17.0367	0.793333	53.5367	5.05	CXCL10	C-X-C motif chemokine ligand 10	Environmental Information Processing;Organismal Systems;Human Diseases;Environmental Information Processing;Organismal Systems;Organismal Systems;Organismal Systems;Organismal Systems	Signaling molecules and interaction;Immune system;Infectious diseases;Signal transduction;Immune system;Immune system;Immune system;Immune system	ko04060//Cytokine-cytokine receptor interaction;ko04062//Chemokine signaling pathway;ko05164//Influenza A;ko04668//TNF signaling pathway;ko04620//Toll-like receptor signaling pathway;ko04657//IL-17 signaling pathway;ko04622//RIG-I-like receptor signaling pathway;ko04623//Cytosolic DNA-sensing pathway	K12671;K12671;K12671;K12671;K12671;K12671;K12671;K12671	GO:0005576//extracellular region;GO:0005615//extracellular space;GO:0005623//cell;GO:0009897//external side of plasma membrane	GO:0005125//cytokine activity;GO:0008009//chemokine activity;GO:0008201//heparin binding;GO:0042056//chemoattractant activity;GO:0045236//CXCR chemokine receptor binding;GO:0048248//CXCR3 chemokine receptor binding	GO:0006935//chemotaxis;GO:0006952//defense response;GO:0006954//inflammatory response;GO:0006955//immune response;GO:0007186//G-protein coupled receptor signaling pathway;GO:0007189//adenylate cyclase-activating G-protein coupled receptor signaling pathway;GO:0009617//response to bacterium;GO:0010818//T cell chemotaxis;GO:0010819//regulation of T cell chemotaxis;GO:0016525//negative regulation of…
novel-m0247-5p	0.01	0.594967	0.01	0.0976667	ncbi_100511313	-0.803194	13.7767	1.1	11.6	4.41667	PPIC	peptidylprolyl isomerase C	-	-	-	-	-	GO:0003755//peptidyl-prolyl cis-trans isomerase activity;GO:0016018//cyclosporin A binding;GO:0016853//isomerase activity;GO:0051082//unfolded protein binding	GO:0000413//protein peptidyl-prolyl isomerization;GO:0006457//protein folding;GO:0042026//protein refolding
novel-m0247-5p	0.01	0.594967	0.01	0.0976667	ncbi_100737666	-0.835848	15.2733	2.41333	20.7833	9.32667	COL16A1	collagen type XVI alpha 1 chain, transcript variant X1	-	-	-	-	-	-	-
novel-m0247-5p	0.01	0.594967	0.01	0.0976667	ncbi_100523520	-0.810992	42.3233	7.56667	52.28	15.5467	DAP	death associated protein	-	-	-	-	-	GO:0070513//death domain binding	GO:0010507//negative regulation of autophagy;GO:0034198//cellular response to amino acid starvation;GO:0097190//apoptotic signaling pathway
novel-m0247-5p	0.01	0.594967	0.01	0.0976667	ncbi_100037965	-0.842184	90.7333	18.0967	107.99	38.72	MSRB1	methionine sulfoxide reductase B1	-	-	-	-	-	-	-
novel-m0231-3p	0.0405	0.6409	0.01	0.01	ncbi_100520600	-0.748749	35.56	1.81	27.6167	7.56333	TP53I11	tumor protein p53 inducible protein 11, transcript variant X2	-	-	-	-	GO:0016020//membrane;GO:0016021//integral component of membrane	-	-
novel-m0211-5p	0.01	0.721133	0.01	0.1164	ncbi_397399	-0.908043	46.3667	3.61667	52.27	9.64667	FCGRT	Fc fragment of IgG receptor and transporter	-	-	-	-	GO:0005615//extracellular space;GO:0009897//external side of plasma membrane;GO:0016020//membrane;GO:0016021//integral component of membrane	GO:0019864//IgG binding;GO:0030881//beta-2-microglobulin binding	GO:0001916//positive regulation of T cell mediated cytotoxicity;GO:0002476//antigen processing and presentation of endogenous peptide antigen via MHC class Ib
novel-m0211-5p	0.01	0.721133	0.01	0.1164	ncbi_397626	-0.705411	5.23667	1.96333	4.62333	0.786667	LYVE1	lymphatic vessel endothelial hyaluronan receptor 1, transcript variant X2	-	-	-	-	GO:0005886//plasma membrane;GO:0016020//membrane;GO:0016021//integral component of membrane;GO:0071944//cell periphery	GO:0004888//transmembrane signaling receptor activity;GO:0005540//hyaluronic acid binding	GO:0006027//glycosaminoglycan catabolic process;GO:0007155//cell adhesion
novel-m0211-5p	0.01	0.721133	0.01	0.1164	ncbi_100154398	-0.890814	4.57	0.723333	5.02333	1.97	ADAMTS7	ADAM metallopeptidase with thrombospondin type 1 motif 7, transcript variant X1	-	-	-	-	GO:0009986//cell surface	GO:0004222//metalloendopeptidase activity;GO:0008233//peptidase activity;GO:0008237//metallopeptidase activity	GO:0006508//proteolysis;GO:0032331//negative regulation of chondrocyte differentiation;GO:0051603//proteolysis involved in cellular protein catabolic process;GO:0071347//cellular response to interleukin-1;GO:0071356//cellular response to tumor necrosis factor;GO:0071773//cellular response to BMP stimulus
novel-m0211-5p	0.01	0.721133	0.01	0.1164	ncbi_100516832	-0.899492	2.26667	0.09	1.70667	0.346667	B3GALT5	beta-1,3-galactosyltransferase 5	Metabolism;Metabolism;Metabolism	Global and overview maps;Glycan biosynthesis and metabolism;Glycan biosynthesis and metabolism	ko01100//Metabolic pathways;ko00601//Glycosphingolipid biosynthesis - lacto and neolacto series;ko00603//Glycosphingolipid biosynthesis - globo and isoglobo series	K03877;K03877;K03877	GO:0000139//Golgi membrane;GO:0005783//endoplasmic reticulum;GO:0005794//Golgi apparatus;GO:0016020//membrane;GO:0016021//integral component of membrane	GO:0008375//acetylglucosaminyltransferase activity;GO:0008376//acetylgalactosaminyltransferase activity;GO:0008378//galactosyltransferase activity;GO:0008499//UDP-galactose:beta-N-acetylglucosamine beta-1,3-galactosyltransferase activity;GO:0016740//transferase activity;GO:0016757//transferase activity, transferring glycosyl groups;GO:0016758//transferase activity, transferring hexosyl groups	GO:0006486//protein glycosylation;GO:0006487//protein N-linked glycosylation;GO:0006493//protein O-linked glycosylation;GO:0009312//oligosaccharide biosynthetic process
novel-m0211-5p	0.01	0.721133	0.01	0.1164	ncbi_110255956	-0.880181	4.55	0.926667	4.38333	1.9	TMC6	transmembrane channel like 6, transcript variant X1	-	-	-	-	GO:0005887//integral component of plasma membrane;GO:0016020//membrane;GO:0016021//integral component of membrane	GO:0005216//ion channel activity;GO:0008381//mechanically-gated ion channel activity	GO:0034220//ion transmembrane transport
novel-m0211-5p	0.01	0.721133	0.01	0.1164	ncbi_100157871	-0.811335	0.416667	0.0433333	0.516667	0.233333	NKAIN3	sodium/potassium transporting ATPase interacting 3, transcript variant X1	-	-	-	-	GO:0016020//membrane;GO:0016021//integral component of membrane	-	-
novel-m0211-5p	0.01	0.721133	0.01	0.1164	ncbi_100522628	-0.854704	19.4733	0.963333	19.46	4.23	TSKU	tsukushi, small leucine rich proteoglycan, transcript variant X1	-	-	-	-	GO:0005615//extracellular space	GO:0005515//protein binding	GO:0010468//regulation of gene expression;GO:0021540//corpus callosum morphogenesis;GO:0021670//lateral ventricle development;GO:0021960//anterior commissure morphogenesis;GO:0030178//negative regulation of Wnt signaling pathway;GO:0043010//camera-type eye development;GO:0061073//ciliary body morphogenesis
novel-m0211-5p	0.01	0.721133	0.01	0.1164	ncbi_100525944	-0.827744	9.29667	1.88	12.5267	4.92	FAM171A1	family with sequence similarity 171 member A1, transcript variant X1	-	-	-	-	GO:0005886//plasma membrane;GO:0016020//membrane;GO:0016021//integral component of membrane	-	GO:0008360//regulation of cell shape;GO:0043149//stress fiber assembly
novel-m0211-5p	0.01	0.721133	0.01	0.1164	ncbi_100513770	-0.714125	1.05667	0.4	4.53	0.9	SLC16A10	solute carrier family 16 member 10, transcript variant X1	Organismal Systems;Organismal Systems	Endocrine system;Digestive system	ko04919//Thyroid hormone signaling pathway;ko04974//Protein digestion and absorption	K08187;K08187	GO:0005887//integral component of plasma membrane;GO:0016020//membrane;GO:0016021//integral component of membrane;GO:0030054//cell junction;GO:0043231//intracellular membrane-bounded organelle	GO:0015173//aromatic amino acid transmembrane transporter activity;GO:0015349//thyroid hormone transmembrane transporter activity	GO:0006590//thyroid hormone generation;GO:0015801//aromatic amino acid transport;GO:0055085//transmembrane transport;GO:0070327//thyroid hormone transport;GO:0070460//thyroid-stimulating hormone secretion
novel-m0211-5p	0.01	0.721133	0.01	0.1164	ncbi_100158038	-0.914421	2.96	0.0666667	4.67333	0.27	SYT10	synaptotagmin 10	-	-	-	-	GO:0005886//plasma membrane;GO:0016020//membrane;GO:0016021//integral component of membrane;GO:0045202//synapse;GO:0070382//exocytic vesicle;GO:0098793//presynapse	GO:0000149//SNARE binding;GO:0001786//phosphatidylserine binding;GO:0005509//calcium ion binding;GO:0005544//calcium-dependent phospholipid binding;GO:0005546//phosphatidylinositol-4,5-bisphosphate binding;GO:0019905//syntaxin binding;GO:0030276//clathrin binding;GO:0042802//identical protein binding;GO:0042803//protein homodimerization activity;GO:0046982//protein heterodimerization activity	GO:0007268//synaptic transmission;GO:0007608//sensory perception of smell;GO:0014059//regulation of dopamine secretion;GO:0016192//vesicle-mediated transport;GO:0017156//calcium ion regulated exocytosis;GO:0017158//regulation of calcium ion-dependent exocytosis;GO:0045956//positive regulation of calcium ion-dependent exocytosis;GO:0048791//calcium ion-regulated exocytosis of neurotransmitter;GO:0…
novel-m0211-5p	0.01	0.721133	0.01	0.1164	ncbi_100627559	-0.898331	0.606667	0	1.50667	0.27	HDAC7	histone deacetylase 7	Human Diseases;Human Diseases;Human Diseases	Infectious diseases;Cancers;Substance dependence	ko05165//Human papillomavirus infection;ko05203//Viral carcinogenesis;ko05034//Alcoholism	K11408;K11408;K11408	GO:0000118//histone deacetylase complex;GO:0005634//nucleus	GO:0004407//histone deacetylase activity;GO:0016787//hydrolase activity;GO:0032041//NAD-dependent histone deacetylase activity (H3-K14 specific);GO:0046872//metal ion binding	GO:0006325//chromatin organization;GO:0016575//histone deacetylation;GO:0070932//histone H3 deacetylation
novel-m0211-5p	0.01	0.721133	0.01	0.1164	ncbi_110259213	-0.906956	2.84667	0.166667	2.22333	0.453333	DUSP8	dual specificity phosphatase 8	Environmental Information Processing	Signal transduction	ko04010//MAPK signaling pathway	K04459	GO:0005737//cytoplasm	GO:0004725//protein tyrosine phosphatase activity;GO:0008138//protein tyrosine/serine/threonine phosphatase activity;GO:0016787//hydrolase activity;GO:0016791//phosphatase activity;GO:0017017//MAP kinase tyrosine/serine/threonine phosphatase activity	GO:0000188//inactivation of MAPK activity;GO:0006470//protein dephosphorylation;GO:0016311//dephosphorylation;GO:0035335//peptidyl-tyrosine dephosphorylation
novel-m0211-5p	0.01	0.721133	0.01	0.1164	ncbi_100625773	-0.914421	3.28	0.1	2.80333	0.676667	RHOD	ras homolog family member D	Organismal Systems	Development	ko04360//Axon guidance	K07530	GO:0005737//cytoplasm;GO:0005938//cell cortex;GO:0031410//cytoplasmic vesicle;GO:0032153//cell division site;GO:0043231//intracellular membrane-bounded organelle	GO:0000166//nucleotide binding;GO:0003924//GTPase activity;GO:0005525//GTP binding;GO:0019901//protein kinase binding	GO:0006605//protein targeting;GO:0007015//actin filament organization;GO:0007163//establishment or maintenance of cell polarity;GO:0007264//small GTPase mediated signal transduction;GO:0007266//Rho protein signal transduction;GO:0008360//regulation of cell shape;GO:0016477//cell migration;GO:0030032//lamellipodium assembly;GO:0030334//regulation of cell migration;GO:0030335//positive regulation o…
novel-m0211-5p	0.01	0.721133	0.01	0.1164	ncbi_100154278	-0.914421	3.98	0.123333	34.42	0.536667	C7H14orf132	chromosome 7 C14orf132 homolog	-	-	-	-	GO:0016020//membrane;GO:0016021//integral component of membrane	-	-
novel-m0211-5p	0.01	0.721133	0.01	0.1164	ncbi_100525607	-0.783789	1.01333	0.06	2.19333	0.92	NGFR	nerve growth factor receptor	Environmental Information Processing;Environmental Information Processing;Environmental Information Processing;Environmental Information Processing;Environmental Information Processing;Human Diseases;Organismal Systems;Cellular Processes	Signal transduction;Signal transduction;Signaling molecules and interaction;Signal transduction;Signal transduction;Cancers;Nervous system;Cell growth and death	ko04151//PI3K-Akt signaling pathway;ko04010//MAPK signaling pathway;ko04060//Cytokine-cytokine receptor interaction;ko04014//Ras signaling pathway;ko04015//Rap1 signaling pathway;ko05202//Transcriptional misregulation in cancers;ko04722//Neurotrophin signaling pathway;ko04215//Apoptosis - multiple species	K02583;K02583;K02583;K02583;K02583;K02583;K02583;K02583	GO:0005623//cell;GO:0005737//cytoplasm;GO:0005886//plasma membrane;GO:0005911//cell-cell junction;GO:0009986//cell surface;GO:0014069//postsynaptic density;GO:0016020//membrane;GO:0016021//integral component of membrane	GO:0005035//death receptor activity;GO:0005515//protein binding;GO:0005516//calmodulin binding;GO:0015026//coreceptor activity;GO:0017137//Rab GTPase binding;GO:0031625//ubiquitin protein ligase binding;GO:0048406//nerve growth factor binding	GO:0001678//cellular glucose homeostasis;GO:0006886//intracellular protein transport;GO:0006919//activation of cysteine-type endopeptidase activity involved in apoptotic process;GO:0007165//signal transduction;GO:0007266//Rho protein signal transduction;GO:0007411//axon guidance;GO:0007417//central nervous system development;GO:0007623//circadian rhythm;GO:0010468//regulation of gene expression;G…
novel-m0211-5p	0.01	0.721133	0.01	0.1164	ncbi_100739115	-0.847239	2.62667	0.293333	1.69667	0.933333	WISP1	WNT1 inducible signaling pathway protein 1, transcript variant X1	Environmental Information Processing	Signal transduction	ko04310//Wnt signaling pathway	K22471	GO:0005576//extracellular region;GO:0005615//extracellular space;GO:0005737//cytoplasm;GO:0005829//cytosol;GO:0031012//extracellular matrix	GO:0005178//integrin binding;GO:0005515//protein binding;GO:0005520//insulin-like growth factor binding;GO:0008201//heparin binding	GO:0001649//osteoblast differentiation;GO:0007155//cell adhesion;GO:0007165//signal transduction;GO:0030177//positive regulation of Wnt signaling pathway;GO:0030316//osteoclast differentiation;GO:0032331//negative regulation of chondrocyte differentiation;GO:0042593//glucose homeostasis;GO:0045599//negative regulation of fat cell differentiation;GO:0045669//positive regulation of osteoblast diffe…
novel-m0211-5p	0.01	0.721133	0.01	0.1164	ncbi_100514841	-0.721602	1.50333	0.146667	3.46	0.896667	TSPAN11	tetraspanin 11, transcript variant X1	-	-	-	-	GO:0005887//integral component of plasma membrane;GO:0016020//membrane;GO:0016021//integral component of membrane	-	GO:0016477//cell migration
novel-m0211-5p	0.01	0.721133	0.01	0.1164	ncbi_100526031	-0.884562	2.00667	0.393333	2.14667	1.05667	EFEMP2	EGF containing fibulin like extracellular matrix protein 2	-	-	-	-	GO:0005615//extracellular space	GO:0005509//calcium ion binding	GO:0048251//elastic fiber assembly
novel-m0211-5p	0.01	0.721133	0.01	0.1164	ncbi_100156555	-0.906956	2.62667	0.423333	4.05667	0.943333	DPF3	double PHD fingers 3, transcript variant X2	Organismal Systems;Human Diseases	Environmental adaptation;Cancers	ko04714//Thermogenesis;ko05225//Hepatocellular carcinoma	K22198;K22198	GO:0000123//histone acetyltransferase complex;GO:0000790//nuclear chromatin;GO:0005634//nucleus;GO:0071565//nBAF complex	GO:0003676//nucleic acid binding;GO:0004402//histone acetyltransferase activity;GO:0008270//zinc ion binding;GO:0042393//histone binding;GO:0046872//metal ion binding	GO:0007399//nervous system development;GO:0016573//histone acetylation;GO:0045892//negative regulation of transcription, DNA-templated;GO:0045944//positive regulation of transcription from RNA polymerase II promoter
novel-m0211-5p	0.01	0.721133	0.01	0.1164	ncbi_100625006	-0.899492	3.93667	0.116667	7.46667	1.42333	APLN	apelin	Environmental Information Processing	Signal transduction	ko04371//Apelin signaling pathway	K05225	GO:0005576//extracellular region	GO:0005179//hormone activity;GO:0031704//apelin receptor binding	GO:0007165//signal transduction;GO:0010629//negative regulation of gene expression;GO:0040037//negative regulation of fibroblast growth factor receptor signaling pathway;GO:0060183//apelin receptor signaling pathway;GO:0060976//coronary vasculature development;GO:1902895//positive regulation of pri-miRNA transcription from RNA polymerase II promoter;GO:1904022//positive regulation of G-protein co…
novel-m0211-5p	0.01	0.721133	0.01	0.1164	ncbi_110256017	-0.836042	26.4133	2.73333	36.4367	8.09	LASP1	LIM and SH3 protein 1, transcript variant X1	-	-	-	-	GO:0005925//focal adhesion	GO:0005515//protein binding;GO:0046872//metal ion binding;GO:0051015//actin filament binding	-
novel-m0211-5p	0.01	0.721133	0.01	0.1164	ncbi_100627470	-0.884562	2.19	0.57	3.00333	1.23	CDYL2	chromodomain Y like 2, transcript variant X1	-	-	-	-	GO:0005634//nucleus	GO:0003714//transcription corepressor activity;GO:0003824//catalytic activity	GO:1903507//negative regulation of nucleic acid-templated transcription
novel-m0211-5p	0.01	0.721133	0.01	0.1164	ncbi_100511308	-0.912285	10.2933	0.433333	5.08667	1.83333	TMEM132A	transmembrane protein 132A	-	-	-	-	GO:0005783//endoplasmic reticulum;GO:0005794//Golgi apparatus;GO:0016020//membrane;GO:0016021//integral component of membrane	-	-
novel-m0211-5p	0.01	0.721133	0.01	0.1164	ncbi_100152580	-0.801662	35.3267	7.42333	29.2967	16.39	RASSF4	Ras association domain family member 4	Environmental Information Processing	Signal transduction	ko04392//Hippo signaling pathway - multiple species	K09851	-	-	GO:0007165//signal transduction
novel-m0211-5p	0.01	0.721133	0.01	0.1164	ncbi_102163020	-0.884562	5.41	0.88	6.71	2.31333	PLSCR3	phospholipid scramblase 3, transcript variant X2	-	-	-	-	GO:0005739//mitochondrion;GO:0005886//plasma membrane;GO:0016020//membrane	GO:0017128//phospholipid scramblase activity;GO:0048306//calcium-dependent protein binding	GO:0017121//phospholipid scrambling;GO:0042593//glucose homeostasis;GO:0042632//cholesterol homeostasis;GO:0071222//cellular response to lipopolysaccharide
novel-m0211-5p	0.01	0.721133	0.01	0.1164	ncbi_100520775	-0.862168	14.2533	1.59667	12.1933	4.2	TSPAN18	tetraspanin 18, transcript variant X2	-	-	-	-	GO:0005887//integral component of plasma membrane;GO:0016020//membrane;GO:0016021//integral component of membrane	-	-
novel-m0211-5p	0.01	0.721133	0.01	0.1164	ncbi_100513010	-0.839774	10.75	2.35667	63.39	7.42	FOXRED2	FAD dependent oxidoreductase domain containing 2	-	-	-	-	GO:0005788//endoplasmic reticulum lumen	-	GO:0030433//ER-associated ubiquitin-dependent protein catabolic process
novel-m0211-5p	0.01	0.721133	0.01	0.1164	ncbi_102160472	-0.899492	4.58	0.936667	6.23333	2.36667	SLCO2B1	solute carrier organic anion transporter family member 2B1	-	-	-	-	GO:0005886//plasma membrane;GO:0005887//integral component of plasma membrane;GO:0016020//membrane;GO:0016021//integral component of membrane	GO:0005515//protein binding;GO:0008270//zinc ion binding;GO:0015125//bile acid transmembrane transporter activity;GO:0015347//sodium-independent organic anion transmembrane transporter activity	GO:0006811//ion transport;GO:0015721//bile acid and bile salt transport;GO:0043252//sodium-independent organic anion transport;GO:0055085//transmembrane transport
novel-m0211-5p	0.01	0.721133	0.01	0.1164	ncbi_100522940	-0.921886	20.71	1.41333	28.4933	3.65333	OAF	out at first homolog	-	-	-	-	-	-	-
novel-m0211-5p	0.01	0.721133	0.01	0.1164	ncbi_100523191	-0.906956	6.19	1.19	5.19333	3.17333	IRGQ	immunity related GTPase Q	-	-	-	-	GO:0016020//membrane	GO:0005525//GTP binding	-
novel-m0211-5p	0.01	0.721133	0.01	0.1164	ncbi_100624989	-0.921886	9.32667	1.83	12.2167	4.66667	SERTAD1	SERTA domain containing 1	-	-	-	-	GO:0005634//nucleus;GO:0005737//cytoplasm	-	GO:0030308//negative regulation of cell growth;GO:0045893//positive regulation of transcription, DNA-templated;GO:0045944//positive regulation of transcription from RNA polymerase II promoter
novel-m0211-5p	0.01	0.721133	0.01	0.1164	ncbi_100513231	-0.892027	17.6167	1.25667	15.09	3.98	ABCC3	ATP binding cassette subfamily C member 3	Organismal Systems;Environmental Information Processing;Human Diseases	Digestive system;Membrane transport;Drug resistance	ko04976//Bile secretion;ko02010//ABC transporters;ko01523//Antifolate resistance	K05667;K05667;K05667	GO:0016020//membrane;GO:0016021//integral component of membrane	GO:0000166//nucleotide binding;GO:0005524//ATP binding;GO:0016887//ATPase activity;GO:0022857//transmembrane transporter activity;GO:0042626//ATPase activity, coupled to transmembrane movement of substances	GO:0055085//transmembrane transport
novel-m0211-5p	0.01	0.721133	0.01	0.1164	ncbi_100525411	-0.83231	3.61667	1.01333	13.41	2.85667	SYNE3	spectrin repeat containing nuclear envelope family member 3	-	-	-	-	GO:0005623//cell;GO:0005640//nuclear outer membrane;GO:0005737//cytoplasm;GO:0016020//membrane;GO:0016021//integral component of membrane;GO:0034993//LINC complex	GO:0008092//cytoskeletal protein binding;GO:0051015//actin filament binding	GO:0007097//nuclear migration;GO:0051647//nucleus localization;GO:0090286//cytoskeletal anchoring at nuclear membrane
novel-m0211-5p	0.01	0.721133	0.01	0.1164	ncbi_100512201	-0.899492	10.4667	1.94333	13.09	4.01667	PODXL	podocalyxin like	-	-	-	-	GO:0005886//plasma membrane;GO:0016020//membrane;GO:0016021//integral component of membrane;GO:0016324//apical plasma membrane;GO:0031528//microvillus membrane;GO:0042995//cell projection	-	GO:0007155//cell adhesion;GO:0007162//negative regulation of cell adhesion;GO:0016477//cell migration;GO:0022407//regulation of cell-cell adhesion;GO:0022408//negative regulation of cell-cell adhesion;GO:0032534//regulation of microvillus assembly;GO:0033634//positive regulation of cell-cell adhesion mediated by integrin
novel-m0211-5p	0.01	0.721133	0.01	0.1164	ncbi_494458	-0.901068	14.67	2.52667	18.3467	5.55333	MSN	moesin	Cellular Processes;Human Diseases;Cellular Processes;Human Diseases;Organismal Systems	Cell motility;Cancers;Cellular community - eukaryotes;Infectious diseases;Immune system	ko04810//Regulation of actin cytoskeleton;ko05205//Proteoglycans in cancer;ko04530//Tight junction;ko05162//Measles;ko04670//Leukocyte transendothelial migration	K05763;K05763;K05763;K05763;K05763	GO:0001931//uropod;GO:0005829//cytosol;GO:0005856//cytoskeleton;GO:0005886//plasma membrane;GO:0005902//microvillus;GO:0005925//focal adhesion;GO:0009986//cell surface;GO:0016323//basolateral plasma membrane;GO:0016324//apical plasma membrane;GO:0030175//filopodium;GO:0031143//pseudopodium;GO:0045177//apical part of cell;GO:0048471//perinuclear region of cytoplasm;GO:0071437//invadopodium;GO:0071…	GO:0003725//double-stranded RNA binding;GO:0003779//actin binding;GO:0005102//receptor binding;GO:0008092//cytoskeletal protein binding;GO:0019899//enzyme binding;GO:0019901//protein kinase binding;GO:0050839//cell adhesion molecule binding	GO:0001771//immunological synapse formation;GO:0007159//leukocyte cell-cell adhesion;GO:0008360//regulation of cell shape;GO:0008361//regulation of cell size;GO:0010628//positive regulation of gene expression;GO:0022612//gland morphogenesis;GO:0022614//membrane to membrane docking;GO:0042098//T cell proliferation;GO:0045198//establishment of epithelial cell apical/basal polarity;GO:0050900//leuko…
novel-m0211-5p	0.01	0.721133	0.01	0.1164	ncbi_100526237	-0.906956	10.83	1.1	18.43	4.14333	FMOD	fibromodulin	-	-	-	-	GO:0005615//extracellular space	GO:0005515//protein binding	GO:0030199//collagen fibril organization
novel-m0211-5p	0.01	0.721133	0.01	0.1164	ncbi_100521434	-0.899492	34.7867	1.09667	32.1933	8.03667	ADAMTS2	ADAM metallopeptidase with thrombospondin type 1 motif 2, transcript variant X2	-	-	-	-	GO:0031012//extracellular matrix	GO:0004222//metalloendopeptidase activity;GO:0008233//peptidase activity;GO:0008237//metallopeptidase activity;GO:0008270//zinc ion binding	GO:0006508//proteolysis;GO:0007283//spermatogenesis;GO:0016485//protein processing;GO:0030199//collagen fibril organization;GO:0030324//lung development;GO:0043588//skin development
novel-m0211-5p	0.01	0.721133	0.01	0.1164	ncbi_100521143	-0.899492	7.33333	2.09333	9.56333	4.88	EPDR1	ependymin related 1	-	-	-	-	-	-	-
novel-m0211-5p	0.01	0.721133	0.01	0.1164	ncbi_414407	-0.906956	70.7233	23.75	84.7867	52.24	SCARB2	scavenger receptor class B member 2	Cellular Processes	Transport and catabolism	ko04142//Lysosome	K12384	GO:0005764//lysosome;GO:0016020//membrane;GO:0016021//integral component of membrane	GO:0005044//scavenger receptor activity	GO:0006897//endocytosis
novel-m0211-5p	0.01	0.721133	0.01	0.1164	ncbi_396975	-0.892027	16.5933	2.45333	18.8467	6.16333	PSMB8	proteasome subunit beta 8	Genetic Information Processing	Folding, sorting and degradation	ko03050//Proteasome	K02740	GO:0000502//proteasome complex;GO:0005634//nucleus;GO:0005737//cytoplasm;GO:0005839//proteasome core complex;GO:1990111//spermatoproteasome complex	GO:0004175//endopeptidase activity;GO:0004298//threonine-type endopeptidase activity;GO:0008233//peptidase activity;GO:0016787//hydrolase activity	GO:0006508//proteolysis;GO:0010498//proteasomal protein catabolic process;GO:0010499//proteasomal ubiquitin-independent protein catabolic process;GO:0019882//antigen processing and presentation;GO:0043161//proteasome-mediated ubiquitin-dependent protein catabolic process;GO:0045444//fat cell differentiation;GO:0051603//proteolysis involved in cellular protein catabolic process;GO:0052548//regulat…
novel-m0211-5p	0.01	0.721133	0.01	0.1164	ncbi_100620246	-0.906956	51.0133	7.47333	56.4233	17.9567	VAMP8	vesicle associated membrane protein 8	Cellular Processes;Organismal Systems;Genetic Information Processing	Transport and catabolism;Immune system;Folding, sorting and degradation	ko04140//Autophagy - animal;ko04611//Platelet activation;ko04130//SNARE interactions in vesicular transport	K08512;K08512;K08512	GO:0005886//plasma membrane;GO:0016020//membrane;GO:0016021//integral component of membrane;GO:0031201//SNARE complex;GO:0098594//mucin granule	GO:0005484//SNAP receptor activity;GO:0019905//syntaxin binding	GO:0006906//vesicle fusion;GO:0016192//vesicle-mediated transport;GO:0035493//SNARE complex assembly;GO:0070254//mucus secretion
novel-m0211-5p	0.01	0.721133	0.01	0.1164	ncbi_100736696	-0.892027	32.5067	4.25667	43.8267	13.9467	PTMS	parathymosin	-	-	-	-	-	-	-
novel-m0211-5p	0.01	0.721133	0.01	0.1164	ncbi_100270821	-0.906956	28.6833	6.92333	29.06	16.5067	LEPROT	leptin receptor overlapping transcript	-	-	-	-	GO:0016020//membrane;GO:0016021//integral component of membrane	-	-
novel-m0211-5p	0.01	0.721133	0.01	0.1164	ncbi_100153386	-0.899492	47.96	5.96667	43.0267	15.6467	SLA-DRB1	MHC class II histocompatibility antigen SLA-DRB1	Human Diseases;Human Diseases;Human Diseases;Human Diseases;Cellular Processes;Environmental Information Processing;Organismal Systems;Human Diseases;Human Diseases;Organismal Systems;Organismal Systems;Human Diseases;Human Diseases;Human Diseases;Organismal Systems;Human Diseases;Human Diseases;Human Diseases;Human Diseases;Organismal Systems;Human Diseases;Human Diseases;Human Diseases	Infectious diseases;Infectious diseases;Infectious diseases;Infectious diseases;Transport and catabolism;Signaling molecules and interaction;Immune system;Infectious diseases;Immune diseases;Immune system;Immune system;Immune diseases;Infectious diseases;Immune diseases;Immune system;Cardiovascular diseases;Immune diseases;Infectious diseases;Endocrine and metabolic diseases;Immune system;Immune …	ko05166//HTLV-I infection;ko05168//Herpes simplex infection;ko05152//Tuberculosis;ko05164//Influenza A;ko04145//Phagosome;ko04514//Cell adhesion molecules (CAMs);ko04659//Th17 cell differentiation;ko05145//Toxoplasmosis;ko05322//Systemic lupus erythematosus;ko04658//Th1 and Th2 cell differentiation;ko04640//Hematopoietic cell lineage;ko05323//Rheumatoid arthritis;ko05140//Leishmaniasis;ko05321//I…	K06752;K06752;K06752;K06752;K06752;K06752;K06752;K06752;K06752;K06752;K06752;K06752;K06752;K06752;K06752;K06752;K06752;K06752;K06752;K06752;K06752;K06752;K06752	-	-	-
novel-m0211-5p	0.01	0.721133	0.01	0.1164	ncbi_100157958	-0.884562	58.3433	11.6	68.92	24.9633	LAMC3	laminin subunit gamma 3	Human Diseases;Environmental Information Processing;Human Diseases;Cellular Processes;Human Diseases;Human Diseases;Human Diseases;Environmental Information Processing	Cancers;Signal transduction;Infectious diseases;Cellular community - eukaryotes;Infectious diseases;Infectious diseases;Cancers;Signaling molecules and interaction	ko05200//Pathways in cancer;ko04151//PI3K-Akt signaling pathway;ko05165//Human papillomavirus infection;ko04510//Focal adhesion;ko05145//Toxoplasmosis;ko05146//Amoebiasis;ko05222//Small cell lung cancer;ko04512//ECM-receptor interaction	K06247;K06247;K06247;K06247;K06247;K06247;K06247;K06247	GO:0005604//basement membrane	-	GO:0000904//cell morphogenesis involved in differentiation;GO:0007601//visual perception;GO:0009887//organ morphogenesis;GO:0009888//tissue development;GO:0014002//astrocyte development;GO:0016477//cell migration;GO:0034446//substrate adhesion-dependent cell spreading;GO:0060041//retina development in camera-type eye
novel-m0211-5p	0.01	0.721133	0.01	0.1164	ncbi_100515336	-0.884562	101.013	5.34	100.46	42.0333	COL4A1	collagen type IV alpha 1 chain	Human Diseases;Environmental Information Processing;Human Diseases;Cellular Processes;Organismal Systems;Human Diseases;Human Diseases;Human Diseases;Organismal Systems;Environmental Information Processing	Cancers;Signal transduction;Infectious diseases;Cellular community - eukaryotes;Endocrine system;Endocrine and metabolic diseases;Infectious diseases;Cancers;Digestive system;Signaling molecules and interaction	ko05200//Pathways in cancer;ko04151//PI3K-Akt signaling pathway;ko05165//Human papillomavirus infection;ko04510//Focal adhesion;ko04926//Relaxin signaling pathway;ko04933//AGE-RAGE signaling pathway in diabetic complications;ko05146//Amoebiasis;ko05222//Small cell lung cancer;ko04974//Protein digestion and absorption;ko04512//ECM-receptor interaction	K06237;K06237;K06237;K06237;K06237;K06237;K06237;K06237;K06237;K06237	-	-	-
novel-m0197-3p	0.01	0.798367	0.01	0.1045	ncbi_110255956	-0.806017	4.55	0.926667	4.38333	1.9	TMC6	transmembrane channel like 6, transcript variant X1	-	-	-	-	GO:0005887//integral component of plasma membrane;GO:0016020//membrane;GO:0016021//integral component of membrane	GO:0005216//ion channel activity;GO:0008381//mechanically-gated ion channel activity	GO:0034220//ion transmembrane transport
novel-m0197-3p	0.01	0.798367	0.01	0.1045	ncbi_100157871	-0.84366	0.416667	0.0433333	0.516667	0.233333	NKAIN3	sodium/potassium transporting ATPase interacting 3, transcript variant X1	-	-	-	-	GO:0016020//membrane;GO:0016021//integral component of membrane	-	-
novel-m0197-3p	0.01	0.798367	0.01	0.1045	ncbi_100626687	-0.842184	2.72	0.21	3.14333	0.49	PIEZO2	piezo type mechanosensitive ion channel component 2	-	-	-	-	GO:0005886//plasma membrane;GO:0016020//membrane;GO:0016021//integral component of membrane	GO:0005261//cation channel activity;GO:0008381//mechanically-gated ion channel activity	GO:0034220//ion transmembrane transport;GO:0042391//regulation of membrane potential;GO:0050982//detection of mechanical stimulus;GO:0071260//cellular response to mechanical stimulus;GO:0098655//cation transmembrane transport
novel-m0197-3p	0.01	0.798367	0.01	0.1045	ncbi_100623273	-0.725214	0.903333	0.45	0.91	0.393333	STON1	stonin 1	-	-	-	-	-	-	-
novel-m0197-3p	0.01	0.798367	0.01	0.1045	ncbi_100153250	-0.790366	19.0967	6.90667	24.4533	19.6733	GPD1	glycerol-3-phosphate dehydrogenase 1	Metabolism	Lipid metabolism	ko00564//Glycerophospholipid metabolism	K00006	GO:0005829//cytosol;GO:0009331//glycerol-3-phosphate dehydrogenase complex	GO:0004367//glycerol-3-phosphate dehydrogenase [NAD+] activity;GO:0016491//oxidoreductase activity;GO:0016616//oxidoreductase activity, acting on the CH-OH group of donors, NAD or NADP as acceptor;GO:0042803//protein homodimerization activity;GO:0051287//NAD binding	GO:0005975//carbohydrate metabolic process;GO:0006072//glycerol-3-phosphate metabolic process;GO:0006094//gluconeogenesis;GO:0006116//NADH oxidation;GO:0006127//glycerophosphate shuttle;GO:0045821//positive regulation of glycolytic process;GO:0046168//glycerol-3-phosphate catabolic process;GO:0055114//oxidation-reduction process;GO:0071320//cellular response to cAMP;GO:0071356//cellular response …
novel-m0197-3p	0.01	0.798367	0.01	0.1045	ncbi_100049703	-0.847566	4.16333	1.00667	4.94	2.38333	BCL2	BCL2, apoptosis regulator, transcript variant X1	Human Diseases;Environmental Information Processing;Cellular Processes;Human Diseases;Genetic Information Processing;Human Diseases;Cellular Processes;Environmental Information Processing;Human Diseases;Organismal Systems;Cellular Processes;Human Diseases;Organismal Systems;Human Diseases;Human Diseases;Organismal Systems;Cellular Processes;Organismal Systems;Environmental Information Processing;…	Cancers;Signal transduction;Cellular community - eukaryotes;Infectious diseases;Folding, sorting and degradation;Infectious diseases;Cell growth and death;Signal transduction;Cancers;Immune system;Cell growth and death;Cancers;Circulatory system;Infectious diseases;Cardiovascular diseases;Endocrine system;Transport and catabolism;Nervous system;Signal transduction;Nervous system;Endocrine system;…	ko05200//Pathways in cancer;ko04151//PI3K-Akt signaling pathway;ko04510//Focal adhesion;ko05169//Epstein-Barr virus infection;ko04141//Protein processing in endoplasmic reticulum;ko05152//Tuberculosis;ko04217//Necroptosis;ko04630//Jak-STAT signaling pathway;ko05226//Gastric cancer;ko04621//NOD-like receptor signaling pathway;ko04210//Apoptosis;ko05206//MicroRNAs in cancer;ko04261//Adrenergic sign…	K02161;K02161;K02161;K02161;K02161;K02161;K02161;K02161;K02161;K02161;K02161;K02161;K02161;K02161;K02161;K02161;K02161;K02161;K02161;K02161;K02161;K02161;K02161;K02161;K02161;K02161;K02161;K02161;K02161;K02161;K02161;K02161;K02161;K02161;K02161	-	-	-
novel-m0197-3p	0.01	0.798367	0.01	0.1045	ncbi_102160867	-0.749155	2.49333	0.17	2.40667	0.523333	ADAMTS17	ADAM metallopeptidase with thrombospondin type 1 motif 17, transcript variant X3	-	-	-	-	-	GO:0003676//nucleic acid binding;GO:0004222//metalloendopeptidase activity;GO:0008233//peptidase activity;GO:0008237//metallopeptidase activity	GO:0006508//proteolysis
novel-m0197-3p	0.01	0.798367	0.01	0.1045	ncbi_100739115	-0.74081	2.62667	0.293333	1.69667	0.933333	WISP1	WNT1 inducible signaling pathway protein 1, transcript variant X1	Environmental Information Processing	Signal transduction	ko04310//Wnt signaling pathway	K22471	GO:0005576//extracellular region;GO:0005615//extracellular space;GO:0005737//cytoplasm;GO:0005829//cytosol;GO:0031012//extracellular matrix	GO:0005178//integrin binding;GO:0005515//protein binding;GO:0005520//insulin-like growth factor binding;GO:0008201//heparin binding	GO:0001649//osteoblast differentiation;GO:0007155//cell adhesion;GO:0007165//signal transduction;GO:0030177//positive regulation of Wnt signaling pathway;GO:0030316//osteoclast differentiation;GO:0032331//negative regulation of chondrocyte differentiation;GO:0042593//glucose homeostasis;GO:0045599//negative regulation of fat cell differentiation;GO:0045669//positive regulation of osteoblast diffe…
novel-m0197-3p	0.01	0.798367	0.01	0.1045	ncbi_100154178	-0.871001	27.5733	4.07333	44.44	10.1367	NEDD9	neural precursor cell expressed, developmentally down-regulated 9, transcript variant X1	-	-	-	-	GO:0000922//spindle pole;GO:0005634//nucleus;GO:0005654//nucleoplasm;GO:0005737//cytoplasm;GO:0005829//cytosol;GO:0005886//plasma membrane	GO:0005515//protein binding;GO:1990782//protein tyrosine kinase binding	GO:0007169//transmembrane receptor protein tyrosine kinase signaling pathway;GO:0016477//cell migration;GO:0030335//positive regulation of cell migration;GO:0061098//positive regulation of protein tyrosine kinase activity;GO:0090527//actin filament reorganization;GO:0090630//activation of GTPase activity;GO:1900026//positive regulation of substrate adhesion-dependent cell spreading
novel-m0197-3p	0.01	0.798367	0.01	0.1045	ncbi_106509723	-0.826588	9.55	1.25	11.7467	4.18333	OGN	osteoglycin	-	-	-	-	-	GO:0005515//protein binding	-
novel-m0197-3p	0.01	0.798367	0.01	0.1045	ncbi_100621801	-0.803194	3.37	0.576667	7.06333	1.66667	GALNT4	polypeptide N-acetylgalactosaminyltransferase 4	Metabolism;Metabolism	Global and overview maps;Glycan biosynthesis and metabolism	ko01100//Metabolic pathways;ko00512//Mucin type O-glycan biosynthesis	K00710;K00710	GO:0000139//Golgi membrane;GO:0005794//Golgi apparatus;GO:0016020//membrane;GO:0016021//integral component of membrane	GO:0016740//transferase activity;GO:0016757//transferase activity, transferring glycosyl groups;GO:0030246//carbohydrate binding	GO:0006486//protein glycosylation
novel-m0197-3p	0.01	0.798367	0.01	0.1045	ncbi_100738910	-0.898342	1.73333	0.583333	2.26333	1.39667	PRRX1	paired related homeobox 1, transcript variant X1	-	-	-	-	GO:0005634//nucleus;GO:0005654//nucleoplasm;GO:0005829//cytosol	GO:0000978//RNA polymerase II core promoter proximal region sequence-specific DNA binding;GO:0001227//transcriptional repressor activity, RNA polymerase II transcription regulatory region sequence-specific binding;GO:0003677//DNA binding;GO:0003713//transcription coactivator activity;GO:0043565//sequence-specific DNA binding;GO:0071837//HMG box domain binding	GO:0000122//negative regulation of transcription from RNA polymerase II promoter;GO:0002053//positive regulation of mesenchymal cell proliferation;GO:0006355//regulation of transcription, DNA-templated;GO:0007275//multicellular organism development;GO:0030326//embryonic limb morphogenesis;GO:0042472//inner ear morphogenesis;GO:0042474//middle ear morphogenesis;GO:0045880//positive regulation of s…
novel-m0197-3p	0.01	0.798367	0.01	0.1045	ncbi_100511353	-0.85778	5.94667	0.663333	8.70333	1.36	ADAMTS12	ADAM metallopeptidase with thrombospondin type 1 motif 12	-	-	-	-	-	GO:0004222//metalloendopeptidase activity;GO:0008233//peptidase activity;GO:0008237//metallopeptidase activity	GO:0006508//proteolysis
novel-m0197-3p	0.01	0.798367	0.01	0.1045	ncbi_100155660	-0.826588	31.9733	2.30333	28.0967	7.09333	CD93	CD93 molecule	-	-	-	-	GO:0005886//plasma membrane;GO:0009986//cell surface;GO:0016020//membrane;GO:0016021//integral component of membrane;GO:0031410//cytoplasmic vesicle	GO:0001849//complement component C1q binding;GO:0005509//calcium ion binding	GO:0098609//cell-cell adhesion
novel-m0197-3p	0.01	0.798367	0.01	0.1045	ncbi_110256835	-0.865578	4.73667	0.656667	5.95	1.51667	PALD1	phosphatase domain containing, paladin 1	-	-	-	-	GO:0005737//cytoplasm;GO:0005829//cytosol	GO:0004725//protein tyrosine phosphatase activity	GO:0035335//peptidyl-tyrosine dephosphorylation
novel-m0197-3p	0.01	0.798367	0.01	0.1045	ncbi_100525283	-0.888972	9.35333	3.21667	11.7933	6.61	SEMA4C	semaphorin 4C, transcript variant X2	Organismal Systems	Development	ko04360//Axon guidance	K06521	GO:0016020//membrane;GO:0016021//integral component of membrane	GO:0005515//protein binding;GO:0030215//semaphorin receptor binding	-
novel-m0197-3p	0.01	0.798367	0.01	0.1045	ncbi_100525173	-0.873376	6.11	1.19	6.74667	2.39667	FAM114A1	family with sequence similarity 114 member A1	-	-	-	-	-	-	-
novel-m0197-3p	0.01	0.798367	0.01	0.1045	ncbi_100512983	-0.887401	9.68	0	8.41	1.90667	DUSP3	dual specificity phosphatase 3	Environmental Information Processing	Signal transduction	ko04010//MAPK signaling pathway	K17614	GO:0001772//immunological synapse;GO:0005634//nucleus;GO:0005654//nucleoplasm;GO:0005829//cytosol	GO:0004721//phosphoprotein phosphatase activity;GO:0004725//protein tyrosine phosphatase activity;GO:0008092//cytoskeletal protein binding;GO:0008138//protein tyrosine/serine/threonine phosphatase activity;GO:0016787//hydrolase activity;GO:0016791//phosphatase activity;GO:0019901//protein kinase binding;GO:0030971//receptor tyrosine kinase binding;GO:0033549//MAP kinase phosphatase activity;GO:19…	GO:0000188//inactivation of MAPK activity;GO:0006470//protein dephosphorylation;GO:0016311//dephosphorylation;GO:0030336//negative regulation of cell migration;GO:0035335//peptidyl-tyrosine dephosphorylation;GO:0043409//negative regulation of MAPK cascade;GO:0045931//positive regulation of mitotic cell cycle;GO:0046329//negative regulation of JNK cascade;GO:0050860//negative regulation of T cell …
novel-m0197-3p	0.01	0.798367	0.01	0.1045	ncbi_110255332	-0.717416	8.28667	2	10.0867	6.26	LOC110255332	acyl-coenzyme A thioesterase 4-like	Metabolism;Metabolism;Metabolism	Global and overview maps;Lipid metabolism;Lipid metabolism	ko01100//Metabolic pathways;ko00062//Fatty acid elongation;ko01040//Biosynthesis of unsaturated fatty acids	K01068;K01068;K01068	GO:0005777//peroxisome	GO:0004778//succinyl-CoA hydrolase activity;GO:0016790//thiolester hydrolase activity;GO:0047617//acyl-CoA hydrolase activity	GO:0000038//very long-chain fatty acid metabolic process;GO:0001676//long-chain fatty acid metabolic process;GO:0006104//succinyl-CoA metabolic process;GO:0006631//fatty acid metabolic process;GO:0006637//acyl-CoA metabolic process;GO:0032788//saturated monocarboxylic acid metabolic process;GO:0032789//unsaturated monocarboxylic acid metabolic process;GO:0043648//dicarboxylic acid metabolic proce…
novel-m0197-3p	0.01	0.798367	0.01	0.1045	ncbi_100625354	-0.85778	11.67	2.33	10.3033	4.83667	CRISPLD2	cysteine rich secretory protein LCCL domain containing 2	-	-	-	-	GO:0005576//extracellular region;GO:0005615//extracellular space;GO:0030133//transport vesicle;GO:0031012//extracellular matrix	GO:0005539//glycosaminoglycan binding;GO:0008201//heparin binding	GO:0030198//extracellular matrix organization;GO:0060325//face morphogenesis
novel-m0197-3p	0.01	0.798367	0.01	0.1045	ncbi_100521143	-0.888972	7.33333	2.09333	9.56333	4.88	EPDR1	ependymin related 1	-	-	-	-	-	-	-
novel-m0197-3p	0.01	0.798367	0.01	0.1045	ncbi_414407	-0.881174	70.7233	23.75	84.7867	52.24	SCARB2	scavenger receptor class B member 2	Cellular Processes	Transport and catabolism	ko04142//Lysosome	K12384	GO:0005764//lysosome;GO:0016020//membrane;GO:0016021//integral component of membrane	GO:0005044//scavenger receptor activity	GO:0006897//endocytosis
novel-m0197-3p	0.01	0.798367	0.01	0.1045	ncbi_100518227	-0.881174	9.50333	2.96	6.93333	6.01667	MAFB	MAF bZIP transcription factor B	Organismal Systems	Endocrine system	ko04928//Parathyroid hormone synthesis, secretion and action	K09036	-	-	-
novel-m0197-3p	0.01	0.798367	0.01	0.1045	ncbi_100524344	-0.873376	16.8967	1.75	18.2833	5.29667	ADGRA2	adhesion G protein-coupled receptor A2	-	-	-	-	GO:0016020//membrane;GO:0016021//integral component of membrane	GO:0004888//transmembrane signaling receptor activity;GO:0004930//G-protein coupled receptor activity;GO:0005515//protein binding	GO:0002040//sprouting angiogenesis;GO:0007165//signal transduction;GO:0007166//cell surface receptor signaling pathway;GO:0007186//G-protein coupled receptor signaling pathway
novel-m0197-3p	0.01	0.798367	0.01	0.1045	ncbi_100621622	-0.85778	15.48	3.06	23.8067	7.18	SFRP1	secreted frizzled related protein 1	Environmental Information Processing	Signal transduction	ko04310//Wnt signaling pathway	K02166	GO:0005576//extracellular region;GO:0005615//extracellular space;GO:0005829//cytosol;GO:0009986//cell surface	GO:0004197//cysteine-type endopeptidase activity;GO:0005109//frizzled binding;GO:0005515//protein binding;GO:0008144//drug binding;GO:0008201//heparin binding;GO:0017147//Wnt-protein binding;GO:0042802//identical protein binding	GO:0001649//osteoblast differentiation;GO:0001657//ureteric bud development;GO:0001756//somitogenesis;GO:0001843//neural tube closure;GO:0002244//hematopoietic progenitor cell differentiation;GO:0006508//proteolysis;GO:0007275//multicellular organism development;GO:0008284//positive regulation of cell proliferation;GO:0008285//negative regulation of cell proliferation;GO:0008584//male gonad devel…
novel-m0197-3p	0.01	0.798367	0.01	0.1045	ncbi_100521253	-0.842184	33.62	4.26333	41.2433	9.84	IQGAP2	IQ motif containing GTPase activating protein 2	Cellular Processes	Cell motility	ko04810//Regulation of actin cytoskeleton	K05767	GO:0005737//cytoplasm;GO:0005902//microvillus;GO:0009986//cell surface;GO:0030027//lamellipodium;GO:0030175//filopodium	GO:0005515//protein binding;GO:0005516//calmodulin binding;GO:0005547//phosphatidylinositol-3,4,5-trisphosphate binding;GO:0017048//Rho GTPase binding;GO:0048365//Rac GTPase binding;GO:0051015//actin filament binding;GO:0071933//Arp2/3 complex binding	GO:0007165//signal transduction;GO:0034314//Arp2/3 complex-mediated actin nucleation;GO:0043087//regulation of GTPase activity;GO:0070493//thrombin receptor signaling pathway
novel-m0197-3p	0.01	0.798367	0.01	0.1045	ncbi_100511038	-0.89677	33.3633	2.42	67.5	11.0867	FKBP10	FK506 binding protein 10	-	-	-	-	-	GO:0003755//peptidyl-prolyl cis-trans isomerase activity;GO:0005509//calcium ion binding;GO:0016853//isomerase activity	GO:0000413//protein peptidyl-prolyl isomerization
novel-m0197-3p	0.01	0.798367	0.01	0.1045	ncbi_100521609	-0.888972	15.15	6.17	17.3933	12.3533	F2R	coagulation factor II thrombin receptor	Human Diseases;Environmental Information Processing;Environmental Information Processing;Cellular Processes;Environmental Information Processing;Environmental Information Processing;Environmental Information Processing;Environmental Information Processing;Organismal Systems;Organismal Systems	Cancers;Signal transduction;Signaling molecules and interaction;Cell motility;Signal transduction;Signal transduction;Signal transduction;Signal transduction;Immune system;Immune system	ko05200//Pathways in cancer;ko04151//PI3K-Akt signaling pathway;ko04080//Neuroactive ligand-receptor interaction;ko04810//Regulation of actin cytoskeleton;ko04015//Rap1 signaling pathway;ko04024//cAMP signaling pathway;ko04020//Calcium signaling pathway;ko04072//Phospholipase D signaling pathway;ko04611//Platelet activation;ko04610//Complement and coagulation cascades	K03914;K03914;K03914;K03914;K03914;K03914;K03914;K03914;K03914;K03914	GO:0005623//cell;GO:0005769//early endosome;GO:0005770//late endosome;GO:0005886//plasma membrane;GO:0005887//integral component of plasma membrane;GO:0005901//caveola;GO:0009986//cell surface;GO:0016020//membrane;GO:0016021//integral component of membrane;GO:0031094//platelet dense tubular network;GO:0031594//neuromuscular junction;GO:0045211//postsynaptic membrane	GO:0001965//G-protein alpha-subunit binding;GO:0004930//G-protein coupled receptor activity;GO:0005102//receptor binding;GO:0015057//thrombin receptor activity;GO:0031681//G-protein beta-subunit binding	GO:0000186//activation of MAPKK activity;GO:0002248//connective tissue replacement involved in inflammatory response wound healing;GO:0003105//negative regulation of glomerular filtration;GO:0006919//activation of cysteine-type endopeptidase activity involved in apoptotic process;GO:0006954//inflammatory response;GO:0007165//signal transduction;GO:0007186//G-protein coupled receptor signaling pat…
novel-m0197-3p	0.01	0.798367	0.01	0.1045	ncbi_100270821	-0.85778	28.6833	6.92333	29.06	16.5067	LEPROT	leptin receptor overlapping transcript	-	-	-	-	GO:0016020//membrane;GO:0016021//integral component of membrane	-	-
novel-m0152-5p	0.01	0.820033	0.01	0.205267	ncbi_100157009	-0.829383	10.9367	4.63333	14.18	11.6967	VSTM4	V-set and transmembrane domain containing 4, transcript variant X1	-	-	-	-	GO:0016020//membrane;GO:0016021//integral component of membrane	-	-
novel-m0152-5p	0.01	0.820033	0.01	0.205267	ncbi_100516832	-0.736401	2.26667	0.09	1.70667	0.346667	B3GALT5	beta-1,3-galactosyltransferase 5	Metabolism;Metabolism;Metabolism	Global and overview maps;Glycan biosynthesis and metabolism;Glycan biosynthesis and metabolism	ko01100//Metabolic pathways;ko00601//Glycosphingolipid biosynthesis - lacto and neolacto series;ko00603//Glycosphingolipid biosynthesis - globo and isoglobo series	K03877;K03877;K03877	GO:0000139//Golgi membrane;GO:0005783//endoplasmic reticulum;GO:0005794//Golgi apparatus;GO:0016020//membrane;GO:0016021//integral component of membrane	GO:0008375//acetylglucosaminyltransferase activity;GO:0008376//acetylgalactosaminyltransferase activity;GO:0008378//galactosyltransferase activity;GO:0008499//UDP-galactose:beta-N-acetylglucosamine beta-1,3-galactosyltransferase activity;GO:0016740//transferase activity;GO:0016757//transferase activity, transferring glycosyl groups;GO:0016758//transferase activity, transferring hexosyl groups	GO:0006486//protein glycosylation;GO:0006487//protein N-linked glycosylation;GO:0006493//protein O-linked glycosylation;GO:0009312//oligosaccharide biosynthetic process
novel-m0152-5p	0.01	0.820033	0.01	0.205267	ncbi_110255956	-0.797441	4.55	0.926667	4.38333	1.9	TMC6	transmembrane channel like 6, transcript variant X1	-	-	-	-	GO:0005887//integral component of plasma membrane;GO:0016020//membrane;GO:0016021//integral component of membrane	GO:0005216//ion channel activity;GO:0008381//mechanically-gated ion channel activity	GO:0034220//ion transmembrane transport
novel-m0152-5p	0.01	0.820033	0.01	0.205267	ncbi_100157871	-0.800208	0.416667	0.0433333	0.516667	0.233333	NKAIN3	sodium/potassium transporting ATPase interacting 3, transcript variant X1	-	-	-	-	GO:0016020//membrane;GO:0016021//integral component of membrane	-	-
novel-m0152-5p	0.01	0.820033	0.01	0.205267	ncbi_780426	-0.732727	64.6967	5.29333	110.133	34.49	CCND3	cyclin D3	Human Diseases;Environmental Information Processing;Human Diseases;Human Diseases;Cellular Processes;Human Diseases;Cellular Processes;Environmental Information Processing;Environmental Information Processing;Environmental Information Processing;Human Diseases;Cellular Processes;Cellular Processes	Cancers;Signal transduction;Infectious diseases;Infectious diseases;Cellular community - eukaryotes;Cancers;Cell growth and death;Signal transduction;Signal transduction;Signal transduction;Infectious diseases;Cell growth and death;Cell growth and death	ko05200//Pathways in cancer;ko04151//PI3K-Akt signaling pathway;ko05165//Human papillomavirus infection;ko05166//HTLV-I infection;ko04510//Focal adhesion;ko05203//Viral carcinogenesis;ko04218//Cellular senescence;ko04630//Jak-STAT signaling pathway;ko04390//Hippo signaling pathway;ko04310//Wnt signaling pathway;ko05162//Measles;ko04110//Cell cycle;ko04115//p53 signaling pathway	K10152;K10152;K10152;K10152;K10152;K10152;K10152;K10152;K10152;K10152;K10152;K10152;K10152	GO:0000307//cyclin-dependent protein kinase holoenzyme complex;GO:0005634//nucleus;GO:0005737//cytoplasm	GO:0004672//protein kinase activity;GO:0016538//cyclin-dependent protein serine/threonine kinase regulator activity;GO:0019901//protein kinase binding	GO:0000079//regulation of cyclin-dependent protein serine/threonine kinase activity;GO:0006468//protein phosphorylation;GO:0044772//mitotic cell cycle phase transition;GO:1900087//positive regulation of G1/S transition of mitotic cell cycle
novel-m0152-5p	0.01	0.820033	0.01	0.205267	ncbi_110260578	-0.778006	0.62	0.0233333	0.713333	0.28	ITGA7	integrin subunit alpha 7	Environmental Information Processing;Human Diseases;Cellular Processes;Cellular Processes;Environmental Information Processing;Human Diseases;Human Diseases;Human Diseases	Signal transduction;Infectious diseases;Cell motility;Cellular community - eukaryotes;Signaling molecules and interaction;Cardiovascular diseases;Cardiovascular diseases;Cardiovascular diseases	ko04151//PI3K-Akt signaling pathway;ko05165//Human papillomavirus infection;ko04810//Regulation of actin cytoskeleton;ko04510//Focal adhesion;ko04512//ECM-receptor interaction;ko05414//Dilated cardiomyopathy (DCM);ko05410//Hypertrophic cardiomyopathy (HCM);ko05412//Arrhythmogenic right ventricular cardiomyopathy (ARVC)	K06583;K06583;K06583;K06583;K06583;K06583;K06583;K06583	GO:0008305//integrin complex;GO:0016020//membrane;GO:0016021//integral component of membrane	-	GO:0007155//cell adhesion;GO:0007229//integrin-mediated signaling pathway;GO:0034113//heterotypic cell-cell adhesion;GO:0035987//endodermal cell differentiation
novel-m0152-5p	0.01	0.820033	0.01	0.205267	ncbi_100153539	-0.789091	1.36333	0.103333	0.973333	0.38	ADAMTS14	ADAM metallopeptidase with thrombospondin type 1 motif 14	-	-	-	-	GO:0005576//extracellular region	GO:0004222//metalloendopeptidase activity;GO:0008233//peptidase activity;GO:0008237//metallopeptidase activity	GO:0006508//proteolysis;GO:0030199//collagen fibril organization
novel-m0152-5p	0.01	0.820033	0.01	0.205267	ncbi_102167710	-0.804376	1.93333	0.31	2.69667	0.893333	FOXS1	forkhead box S1, transcript variant X1	-	-	-	-	-	-	-
novel-m0152-5p	0.01	0.820033	0.01	0.205267	ncbi_110259213	-0.832092	2.84667	0.166667	2.22333	0.453333	DUSP8	dual specificity phosphatase 8	Environmental Information Processing	Signal transduction	ko04010//MAPK signaling pathway	K04459	GO:0005737//cytoplasm	GO:0004725//protein tyrosine phosphatase activity;GO:0008138//protein tyrosine/serine/threonine phosphatase activity;GO:0016787//hydrolase activity;GO:0016791//phosphatase activity;GO:0017017//MAP kinase tyrosine/serine/threonine phosphatase activity	GO:0000188//inactivation of MAPK activity;GO:0006470//protein dephosphorylation;GO:0016311//dephosphorylation;GO:0035335//peptidyl-tyrosine dephosphorylation
novel-m0152-5p	0.01	0.820033	0.01	0.205267	ncbi_100626687	-0.798808	2.72	0.21	3.14333	0.49	PIEZO2	piezo type mechanosensitive ion channel component 2	-	-	-	-	GO:0005886//plasma membrane;GO:0016020//membrane;GO:0016021//integral component of membrane	GO:0005261//cation channel activity;GO:0008381//mechanically-gated ion channel activity	GO:0034220//ion transmembrane transport;GO:0042391//regulation of membrane potential;GO:0050982//detection of mechanical stimulus;GO:0071260//cellular response to mechanical stimulus;GO:0098655//cation transmembrane transport
novel-m0152-5p	0.01	0.820033	0.01	0.205267	ncbi_100153250	-0.749427	19.0967	6.90667	24.4533	19.6733	GPD1	glycerol-3-phosphate dehydrogenase 1	Metabolism	Lipid metabolism	ko00564//Glycerophospholipid metabolism	K00006	GO:0005829//cytosol;GO:0009331//glycerol-3-phosphate dehydrogenase complex	GO:0004367//glycerol-3-phosphate dehydrogenase [NAD+] activity;GO:0016491//oxidoreductase activity;GO:0016616//oxidoreductase activity, acting on the CH-OH group of donors, NAD or NADP as acceptor;GO:0042803//protein homodimerization activity;GO:0051287//NAD binding	GO:0005975//carbohydrate metabolic process;GO:0006072//glycerol-3-phosphate metabolic process;GO:0006094//gluconeogenesis;GO:0006116//NADH oxidation;GO:0006127//glycerophosphate shuttle;GO:0045821//positive regulation of glycolytic process;GO:0046168//glycerol-3-phosphate catabolic process;GO:0055114//oxidation-reduction process;GO:0071320//cellular response to cAMP;GO:0071356//cellular response …
novel-m0152-5p	0.01	0.820033	0.01	0.205267	ncbi_403337	-0.804376	13.02	0.103333	3.53	1.57333	CYP21A2	cytochrome P450, family 21, subfamily A, polypepide 2	Metabolism;Human Diseases;Organismal Systems;Organismal Systems;Metabolism	Global and overview maps;Endocrine and metabolic diseases;Endocrine system;Endocrine system;Lipid metabolism	ko01100//Metabolic pathways;ko04934//Cushing syndrome;ko04925//Aldosterone synthesis and secretion;ko04927//Cortisol synthesis and secretion;ko00140//Steroid hormone biosynthesis	K00513;K00513;K00513;K00513;K00513	GO:0005783//endoplasmic reticulum;GO:0005789//endoplasmic reticulum membrane;GO:0016020//membrane;GO:0031090//organelle membrane;GO:0043231//intracellular membrane-bounded organelle	GO:0004497//monooxygenase activity;GO:0004509//steroid 21-monooxygenase activity;GO:0005496//steroid binding;GO:0005506//iron ion binding;GO:0008289//lipid binding;GO:0008395//steroid hydroxylase activity;GO:0016491//oxidoreductase activity;GO:0016705//oxidoreductase activity, acting on paired donors, with incorporation or reduction of molecular oxygen;GO:0020037//heme binding;GO:0046872//metal i…	GO:0006694//steroid biosynthetic process;GO:0008202//steroid metabolic process;GO:0055114//oxidation-reduction process
novel-m0152-5p	0.01	0.820033	0.01	0.205267	ncbi_100625773	-0.707278	3.28	0.1	2.80333	0.676667	RHOD	ras homolog family member D	Organismal Systems	Development	ko04360//Axon guidance	K07530	GO:0005737//cytoplasm;GO:0005938//cell cortex;GO:0031410//cytoplasmic vesicle;GO:0032153//cell division site;GO:0043231//intracellular membrane-bounded organelle	GO:0000166//nucleotide binding;GO:0003924//GTPase activity;GO:0005525//GTP binding;GO:0019901//protein kinase binding	GO:0006605//protein targeting;GO:0007015//actin filament organization;GO:0007163//establishment or maintenance of cell polarity;GO:0007264//small GTPase mediated signal transduction;GO:0007266//Rho protein signal transduction;GO:0008360//regulation of cell shape;GO:0016477//cell migration;GO:0030032//lamellipodium assembly;GO:0030334//regulation of cell migration;GO:0030335//positive regulation o…
novel-m0152-5p	0.01	0.820033	0.01	0.205267	ncbi_100154278	-0.786327	3.98	0.123333	34.42	0.536667	C7H14orf132	chromosome 7 C14orf132 homolog	-	-	-	-	GO:0016020//membrane;GO:0016021//integral component of membrane	-	-
novel-m0152-5p	0.01	0.820033	0.01	0.205267	ncbi_100625335	-0.769685	1.36333	0.166667	0.91	0.453333	CSMD1	CUB and Sushi multiple domains 1	-	-	-	-	GO:0016020//membrane;GO:0016021//integral component of membrane	-	GO:0001964//startle response;GO:0042593//glucose homeostasis
novel-m0152-5p	0.01	0.820033	0.01	0.205267	ncbi_100626514	-0.823771	2.45333	0.116667	5.03667	0.58	CHST2	carbohydrate sulfotransferase 2	Metabolism	Glycan biosynthesis and metabolism	ko00533//Glycosaminoglycan biosynthesis - keratan sulfate	K04745	GO:0000139//Golgi membrane;GO:0005654//nucleoplasm;GO:0005794//Golgi apparatus;GO:0005802//trans-Golgi network;GO:0005829//cytosol;GO:0016020//membrane;GO:0016021//integral component of membrane	GO:0001517//N-acetylglucosamine 6-O-sulfotransferase activity;GO:0008146//sulfotransferase activity;GO:0016740//transferase activity	GO:0005975//carbohydrate metabolic process;GO:0006044//N-acetylglucosamine metabolic process;GO:0006790//sulfur compound metabolic process
novel-m0152-5p	0.01	0.820033	0.01	0.205267	ncbi_102163410	-0.736401	2.43667	0.31	4.43333	1.39333	SHISA8	shisa family member 8	-	-	-	-	GO:0014069//postsynaptic density;GO:0016020//membrane;GO:0016021//integral component of membrane;GO:0032281//AMPA glutamate receptor complex;GO:0032591//dendritic spine membrane;GO:0045202//synapse;GO:0045211//postsynaptic membrane	-	GO:0048172//regulation of short-term neuronal synaptic plasticity;GO:2000311//regulation of alpha-amino-3-hydroxy-5-methyl-4-isoxazole propionate selective glutamate receptor activity
novel-m0152-5p	0.01	0.820033	0.01	0.205267	ncbi_100523536	-0.787705	3.49667	0.643333	4.62	1.78	NFIX	nuclear factor I X, transcript variant X1	-	-	-	-	GO:0005634//nucleus	GO:0000981//RNA polymerase II transcription factor activity, sequence-specific DNA binding;GO:0003677//DNA binding;GO:0003700//transcription factor activity, sequence-specific DNA binding	GO:0000122//negative regulation of transcription from RNA polymerase II promoter;GO:0006260//DNA replication;GO:0006355//regulation of transcription, DNA-templated;GO:0045944//positive regulation of transcription from RNA polymerase II promoter
novel-m0152-5p	0.01	0.820033	0.01	0.205267	ncbi_100621467	-0.823771	4.26667	0.446667	3.69667	1.28667	ICOSLG	inducible T-cell costimulator ligand, transcript variant X1	Environmental Information Processing;Organismal Systems	Signaling molecules and interaction;Immune system	ko04514//Cell adhesion molecules (CAMs);ko04672//Intestinal immune network for IgA production	K06710;K06710	GO:0009897//external side of plasma membrane;GO:0016020//membrane;GO:0016021//integral component of membrane	GO:0005102//receptor binding	GO:0001817//regulation of cytokine production;GO:0050776//regulation of immune response;GO:0050852//T cell receptor signaling pathway
novel-m0152-5p	0.01	0.820033	0.01	0.205267	ncbi_100156555	-0.823771	2.62667	0.423333	4.05667	0.943333	DPF3	double PHD fingers 3, transcript variant X2	Organismal Systems;Human Diseases	Environmental adaptation;Cancers	ko04714//Thermogenesis;ko05225//Hepatocellular carcinoma	K22198;K22198	GO:0000123//histone acetyltransferase complex;GO:0000790//nuclear chromatin;GO:0005634//nucleus;GO:0071565//nBAF complex	GO:0003676//nucleic acid binding;GO:0004402//histone acetyltransferase activity;GO:0008270//zinc ion binding;GO:0042393//histone binding;GO:0046872//metal ion binding	GO:0007399//nervous system development;GO:0016573//histone acetylation;GO:0045892//negative regulation of transcription, DNA-templated;GO:0045944//positive regulation of transcription from RNA polymerase II promoter
novel-m0152-5p	0.01	0.820033	0.01	0.205267	ncbi_100048955	-0.823771	3.41	0.273333	3.21333	0.96	C5AR1	complement C5a receptor 1	Environmental Information Processing;Organismal Systems;Human Diseases	Signaling molecules and interaction;Immune system;Infectious diseases	ko04080//Neuroactive ligand-receptor interaction;ko04610//Complement and coagulation cascades;ko05150//Staphylococcus aureus infection	K04010;K04010;K04010	GO:0005623//cell;GO:0016020//membrane;GO:0016021//integral component of membrane;GO:0016323//basolateral plasma membrane;GO:0043231//intracellular membrane-bounded organelle;GO:0045177//apical part of cell	GO:0004875//complement receptor activity;GO:0004878//complement component C5a receptor activity;GO:0004930//G-protein coupled receptor activity	GO:0001774//microglial cell activation;GO:0002430//complement receptor mediated signaling pathway;GO:0006935//chemotaxis;GO:0006954//inflammatory response;GO:0007165//signal transduction;GO:0007186//G-protein coupled receptor signaling pathway;GO:0007200//phospholipase C-activating G-protein coupled receptor signaling pathway;GO:0007204//positive regulation of cytosolic calcium ion concentration;…
novel-m0152-5p	0.01	0.820033	0.01	0.205267	ncbi_100521992	-0.798808	2.24	0.376667	3.32333	0.92	HCLS1	hematopoietic cell-specific Lyn substrate 1	Human Diseases;Cellular Processes;Human Diseases	Cancers;Cellular community - eukaryotes;Infectious diseases	ko05205//Proteoglycans in cancer;ko04530//Tight junction;ko05100//Bacterial invasion of epithelial cells	K06106;K06106;K06106	GO:0005884//actin filament;GO:0005886//plasma membrane;GO:0014069//postsynaptic density;GO:0030027//lamellipodium;GO:0030425//dendrite;GO:0030427//site of polarized growth;GO:0030864//cortical actin cytoskeleton;GO:0045211//postsynaptic membrane	GO:0003779//actin binding;GO:0005515//protein binding;GO:0051015//actin filament binding	GO:0030041//actin filament polymerization;GO:0030833//regulation of actin filament polymerization;GO:0045773//positive regulation of axon extension;GO:0048812//neuron projection morphogenesis;GO:0061003//positive regulation of dendritic spine morphogenesis
novel-m0152-5p	0.01	0.820033	0.01	0.205267	ncbi_100153043	-0.790487	1.83333	0.316667	1.24667	0.873333	TMEM229B	transmembrane protein 229B	-	-	-	-	GO:0016020//membrane;GO:0016021//integral component of membrane	-	-
novel-m0152-5p	0.01	0.820033	0.01	0.205267	ncbi_100520560	-0.736401	2.92	0.273333	4.97333	1.50667	WNT2B	Wnt family member 2B, transcript variant X1	Human Diseases;Human Diseases;Human Diseases;Human Diseases;Human Diseases;Environmental Information Processing;Human Diseases;Environmental Information Processing;Human Diseases;Human Diseases;Environmental Information Processing;Cellular Processes;Organismal Systems;Human Diseases	Cancers;Infectious diseases;Infectious diseases;Cancers;Cancers;Signal transduction;Endocrine and metabolic diseases;Signal transduction;Cancers;Cancers;Signal transduction;Cellular community - eukaryotes;Endocrine system;Cancers	ko05200//Pathways in cancer;ko05165//Human papillomavirus infection;ko05166//HTLV-I infection;ko05205//Proteoglycans in cancer;ko05225//Hepatocellular carcinoma;ko04390//Hippo signaling pathway;ko04934//Cushing syndrome;ko04150//mTOR signaling pathway;ko05226//Gastric cancer;ko05224//Breast cancer;ko04310//Wnt signaling pathway;ko04550//Signaling pathways regulating pluripotency of stem cells;ko0…	K00182;K00182;K00182;K00182;K00182;K00182;K00182;K00182;K00182;K00182;K00182;K00182;K00182;K00182	GO:0005576//extracellular region;GO:0005615//extracellular space;GO:0043231//intracellular membrane-bounded organelle	GO:0005102//receptor binding;GO:0005109//frizzled binding	GO:0002062//chondrocyte differentiation;GO:0007275//multicellular organism development;GO:0008584//male gonad development;GO:0009267//cellular response to starvation;GO:0016055//Wnt signaling pathway;GO:0021871//forebrain regionalization;GO:0030182//neuron differentiation;GO:0045165//cell fate commitment;GO:0060070//canonical Wnt signaling pathway;GO:0060492//lung induction;GO:0060638//mesenchyma…
novel-m0152-5p	0.01	0.820033	0.01	0.205267	ncbi_100627312	-0.81545	5.42333	1.85667	9.71	6.04	NUMBL	NUMB like, endocytic adaptor protein, transcript variant X2	Environmental Information Processing	Signal transduction	ko04330//Notch signaling pathway	K06057	GO:0005737//cytoplasm;GO:0005739//mitochondrion;GO:0031314//extrinsic component of mitochondrial inner membrane	GO:0005515//protein binding;GO:0016301//kinase activity;GO:0045296//cadherin binding	GO:0006744//ubiquinone biosynthetic process;GO:0016310//phosphorylation;GO:0050769//positive regulation of neurogenesis
novel-m0152-5p	0.01	0.820033	0.01	0.205267	ncbi_100519058	-0.707278	4.55333	0.42	7.18	1.57667	FZD5	frizzled class receptor 5, transcript variant X1	Human Diseases;Human Diseases;Human Diseases;Human Diseases;Human Diseases;Environmental Information Processing;Human Diseases;Environmental Information Processing;Human Diseases;Human Diseases;Environmental Information Processing;Cellular Processes;Organismal Systems;Human Diseases	Cancers;Infectious diseases;Infectious diseases;Cancers;Cancers;Signal transduction;Endocrine and metabolic diseases;Signal transduction;Cancers;Cancers;Signal transduction;Cellular community - eukaryotes;Endocrine system;Cancers	ko05200//Pathways in cancer;ko05165//Human papillomavirus infection;ko05166//HTLV-I infection;ko05205//Proteoglycans in cancer;ko05225//Hepatocellular carcinoma;ko04390//Hippo signaling pathway;ko04934//Cushing syndrome;ko04150//mTOR signaling pathway;ko05226//Gastric cancer;ko05224//Breast cancer;ko04310//Wnt signaling pathway;ko04550//Signaling pathways regulating pluripotency of stem cells;ko0…	K02375;K02375;K02375;K02375;K02375;K02375;K02375;K02375;K02375;K02375;K02375;K02375;K02375;K02375	GO:0005769//early endosome;GO:0005794//Golgi apparatus;GO:0005886//plasma membrane;GO:0005887//integral component of plasma membrane;GO:0005923//bicellular tight junction;GO:0009986//cell surface;GO:0016020//membrane;GO:0016021//integral component of membrane;GO:0048471//perinuclear region of cytoplasm	GO:0001540//beta-amyloid binding;GO:0004888//transmembrane signaling receptor activity;GO:0005515//protein binding;GO:0017147//Wnt-protein binding;GO:0019901//protein kinase binding;GO:0031625//ubiquitin protein ligase binding;GO:0042813//Wnt-activated receptor activity;GO:0044877//macromolecular complex binding	GO:0000578//embryonic axis specification;GO:0001525//angiogenesis;GO:0001944//vasculature development;GO:0002726//positive regulation of T cell cytokine production;GO:0007166//cell surface receptor signaling pathway;GO:0007275//multicellular organism development;GO:0008285//negative regulation of cell proliferation;GO:0008595//anterior/posterior axis specification, embryo;GO:0016055//Wnt signalin…
novel-m0152-5p	0.01	0.820033	0.01	0.205267	ncbi_100519997	-0.744722	2.81	0.373333	4.46333	1.58333	LOC100519997	matrix-remodeling-associated protein 5	-	-	-	-	-	-	-
novel-m0152-5p	0.01	0.820033	0.01	0.205267	ncbi_100155660	-0.786327	31.9733	2.30333	28.0967	7.09333	CD93	CD93 molecule	-	-	-	-	GO:0005886//plasma membrane;GO:0009986//cell surface;GO:0016020//membrane;GO:0016021//integral component of membrane;GO:0031410//cytoplasmic vesicle	GO:0001849//complement component C1q binding;GO:0005509//calcium ion binding	GO:0098609//cell-cell adhesion
novel-m0152-5p	0.01	0.820033	0.01	0.205267	ncbi_100520329	-0.786327	2.39	0.443333	2.29	1.26667	LOC100520329	membrane primary amine oxidase	Metabolism;Metabolism;Metabolism;Metabolism;Metabolism	Global and overview maps;Amino acid metabolism;Amino acid metabolism;Metabolism of other amino acids;Amino acid metabolism	ko01100//Metabolic pathways;ko00260//Glycine, serine and threonine metabolism;ko00350//Tyrosine metabolism;ko00410//beta-Alanine metabolism;ko00360//Phenylalanine metabolism	K00276;K00276;K00276;K00276;K00276	GO:0005769//early endosome;GO:0005783//endoplasmic reticulum;GO:0005794//Golgi apparatus;GO:0005886//plasma membrane	GO:0005507//copper ion binding;GO:0008131//primary amine oxidase activity;GO:0016491//oxidoreductase activity;GO:0046872//metal ion binding;GO:0048038//quinone binding	GO:0009308//amine metabolic process;GO:0046677//response to antibiotic;GO:0055114//oxidation-reduction process;GO:1902283//negative regulation of primary amine oxidase activity
novel-m0152-5p	0.01	0.820033	0.01	0.205267	ncbi_110256835	-0.782166	4.73667	0.656667	5.95	1.51667	PALD1	phosphatase domain containing, paladin 1	-	-	-	-	GO:0005737//cytoplasm;GO:0005829//cytosol	GO:0004725//protein tyrosine phosphatase activity	GO:0035335//peptidyl-tyrosine dephosphorylation
novel-m0152-5p	0.01	0.820033	0.01	0.205267	ncbi_100154194	-0.753043	5.7	0.433333	11.3833	2.31	SFXN3	sideroflexin 3	-	-	-	-	GO:0005739//mitochondrion;GO:0016020//membrane;GO:0016021//integral component of membrane;GO:0031305//integral component of mitochondrial inner membrane;GO:0031966//mitochondrial membrane	GO:0015075//ion transmembrane transporter activity;GO:0022857//transmembrane transporter activity	GO:0006811//ion transport;GO:0034220//ion transmembrane transport;GO:0055085//transmembrane transport;GO:1990542//mitochondrial transmembrane transport
novel-m0152-5p	0.01	0.820033	0.01	0.205267	ncbi_100522756	-0.832092	1.85667	0.376667	1.67333	1.51	SPATA13	spermatogenesis associated 13	Cellular Processes	Cell motility	ko04810//Regulation of actin cytoskeleton	K05769	-	GO:0005085//guanyl-nucleotide exchange factor activity;GO:0005515//protein binding	-
novel-m0152-5p	0.01	0.820033	0.01	0.205267	ncbi_100620331	-0.786327	2.81	0.44	4.19	1.37667	PLXNA3	plexin A3	Organismal Systems	Development	ko04360//Axon guidance	K06820	GO:0002116//semaphorin receptor complex;GO:0005887//integral component of plasma membrane;GO:0016020//membrane;GO:0016021//integral component of membrane	GO:0005515//protein binding;GO:0017154//semaphorin receptor activity	GO:0007162//negative regulation of cell adhesion;GO:0007165//signal transduction;GO:0007411//axon guidance;GO:0008360//regulation of cell shape;GO:0021612//facial nerve structural organization;GO:0021637//trigeminal nerve structural organization;GO:0021766//hippocampus development;GO:0021785//branchiomotor neuron axon guidance;GO:0021860//pyramidal neuron development;GO:0030334//regulation of cel…
novel-m0152-5p	0.01	0.820033	0.01	0.205267	ncbi_100152580	-0.813151	35.3267	7.42333	29.2967	16.39	RASSF4	Ras association domain family member 4	Environmental Information Processing	Signal transduction	ko04392//Hippo signaling pathway - multiple species	K09851	-	-	GO:0007165//signal transduction
novel-m0152-5p	0.01	0.820033	0.01	0.205267	ncbi_100628208	-0.736401	3.26333	0.793333	4.19667	1.92333	C2CD2	C2 calcium dependent domain containing 2	-	-	-	-	GO:0016020//membrane;GO:0016021//integral component of membrane	-	-
novel-m0152-5p	0.01	0.820033	0.01	0.205267	ncbi_100153486	-0.823771	3.74667	0.803333	5.23	1.94	NFKBIE	NFKB inhibitor epsilon	Human Diseases;Organismal Systems;Organismal Systems;Organismal Systems;Organismal Systems;Organismal Systems;Organismal Systems	Infectious diseases;Nervous system;Immune system;Immune system;Immune system;Endocrine system;Immune system	ko05169//Epstein-Barr virus infection;ko04722//Neurotrophin signaling pathway;ko04659//Th17 cell differentiation;ko04660//T cell receptor signaling pathway;ko04658//Th1 and Th2 cell differentiation;ko04920//Adipocytokine signaling pathway;ko04662//B cell receptor signaling pathway	K05872;K05872;K05872;K05872;K05872;K05872;K05872	GO:0001650//fibrillar center;GO:0005654//nucleoplasm;GO:0005829//cytosol	GO:0005515//protein binding	-
novel-m0152-5p	0.01	0.820033	0.01	0.205267	ncbi_100157399	-0.732241	2.14	0.983333	2.91667	2.18	HSPA12A	heat shock protein family A (Hsp70) member 12A, transcript variant X5	-	-	-	-	-	-	-
novel-m0152-5p	0.01	0.820033	0.01	0.205267	ncbi_100157139	-0.823771	3.80333	0.63	5.3	2.46333	CERCAM	cerebral endothelial cell adhesion molecule, transcript variant X2	-	-	-	-	-	-	GO:0007155//cell adhesion
novel-m0152-5p	0.01	0.820033	0.01	0.205267	ncbi_100153094	-0.832092	23.8767	0.676667	26.13	2.25667	LOC100153094	glutathione S-transferase theta-1	Human Diseases;Human Diseases;Human Diseases;Human Diseases;Metabolism;Human Diseases;Metabolism;Metabolism;Metabolism	Cancers;Cancers;Cardiovascular diseases;Drug resistance;Xenobiotics biodegradation and metabolism;Cancers;Metabolism of other amino acids;Xenobiotics biodegradation and metabolism;Xenobiotics biodegradation and metabolism	ko05200//Pathways in cancer;ko05225//Hepatocellular carcinoma;ko05418//Fluid shear stress and atherosclerosis;ko01524//Platinum drug resistance;ko00983//Drug metabolism - other enzymes;ko05204//Chemical carcinogenesis;ko00480//Glutathione metabolism;ko00980//Metabolism of xenobiotics by cytochrome P450;ko00982//Drug metabolism - cytochrome P450	K00799;K00799;K00799;K00799;K00799;K00799;K00799;K00799;K00799	GO:0005737//cytoplasm	GO:0004364//glutathione transferase activity;GO:0005515//protein binding	GO:0006749//glutathione metabolic process
novel-m0152-5p	0.01	0.820033	0.01	0.205267	ncbi_448981	-0.823771	4.69667	0.81	6.06333	1.81667	C2	complement C2	Human Diseases;Organismal Systems;Human Diseases;Human Diseases	Immune diseases;Immune system;Infectious diseases;Infectious diseases	ko05322//Systemic lupus erythematosus;ko04610//Complement and coagulation cascades;ko05133//Pertussis;ko05150//Staphylococcus aureus infection	K01332;K01332;K01332;K01332	GO:0005576//extracellular region	GO:0004252//serine-type endopeptidase activity;GO:0008233//peptidase activity;GO:0008236//serine-type peptidase activity;GO:0016787//hydrolase activity	GO:0006508//proteolysis;GO:0006956//complement activation;GO:0006958//complement activation, classical pathway;GO:2000427//positive regulation of apoptotic cell clearance
novel-m0152-5p	0.01	0.820033	0.01	0.205267	ncbi_100154607	-0.740562	7.49	0.806667	7.81333	2.49333	S1PR3	sphingosine-1-phosphate receptor 3	Environmental Information Processing;Environmental Information Processing	Signaling molecules and interaction;Signal transduction	ko04080//Neuroactive ligand-receptor interaction;ko04071//Sphingolipid signaling pathway	K04290;K04290	GO:0005886//plasma membrane;GO:0016020//membrane;GO:0016021//integral component of membrane	GO:0004930//G-protein coupled receptor activity;GO:0005178//integrin binding;GO:0038036//sphingosine-1-phosphate receptor activity	GO:0001816//cytokine production;GO:0003376//sphingosine-1-phosphate signaling pathway;GO:0006954//inflammatory response;GO:0007165//signal transduction;GO:0007186//G-protein coupled receptor signaling pathway;GO:0007193//adenylate cyclase-inhibiting G-protein coupled receptor signaling pathway;GO:0007219//Notch signaling pathway;GO:0032651//regulation of interleukin-1 beta production;GO:1903141//…
novel-m0152-5p	0.01	0.820033	0.01	0.205267	ncbi_494566	-0.81545	8.31	0.816667	11.5533	2.56333	SIRPA	signal regulatory protein alpha	Organismal Systems	Development	ko04380//Osteoclast differentiation	K06551	GO:0016020//membrane;GO:0016021//integral component of membrane	-	-
novel-m0152-5p	0.01	0.820033	0.01	0.205267	ncbi_100624619	-0.798808	14.63	2.96667	18.22	7.20667	EFNB1	ephrin B1, transcript variant X1	Organismal Systems	Development	ko04360//Axon guidance	K05463	GO:0005634//nucleus;GO:0005737//cytoplasm;GO:0005886//plasma membrane;GO:0016020//membrane;GO:0016021//integral component of membrane;GO:0045121//membrane raft	GO:0046875//ephrin receptor binding	GO:0001755//neural crest cell migration;GO:0007411//axon guidance;GO:0009880//embryonic pattern specification;GO:0031295//T cell costimulation;GO:0042102//positive regulation of T cell proliferation;GO:0048013//ephrin receptor signaling pathway
novel-m0152-5p	0.01	0.820033	0.01	0.205267	ncbi_733649	-0.798808	17.51	3.36333	34.82	8.63	TAP1	transporter 1, ATP binding cassette subfamily B member	Human Diseases;Human Diseases;Cellular Processes;Organismal Systems;Environmental Information Processing;Human Diseases	Infectious diseases;Infectious diseases;Transport and catabolism;Immune system;Membrane transport;Immune diseases	ko05163//Human cytomegalovirus infection;ko05168//Herpes simplex infection;ko04145//Phagosome;ko04612//Antigen processing and presentation;ko02010//ABC transporters;ko05340//Primary immunodeficiency	K05653;K05653;K05653;K05653;K05653;K05653	GO:0016020//membrane;GO:0016021//integral component of membrane;GO:0030176//integral component of endoplasmic reticulum membrane;GO:0042825//TAP complex	GO:0000166//nucleotide binding;GO:0005524//ATP binding;GO:0015433//peptide antigen-transporting ATPase activity;GO:0016887//ATPase activity;GO:0042287//MHC protein binding;GO:0042626//ATPase activity, coupled to transmembrane movement of substances;GO:0046979//TAP2 binding	GO:0002479//antigen processing and presentation of exogenous peptide antigen via MHC class I, TAP-dependent;GO:0055085//transmembrane transport
novel-m0152-5p	0.01	0.820033	0.01	0.205267	ncbi_100522940	-0.778006	20.71	1.41333	28.4933	3.65333	OAF	out at first homolog	-	-	-	-	-	-	-
novel-m0152-5p	0.01	0.820033	0.01	0.205267	ncbi_100739825	-0.72392	30.31	3.70667	48.8867	8.12	EMP2	epithelial membrane protein 2, transcript variant X1	-	-	-	-	-	-	-
novel-m0152-5p	0.01	0.820033	0.01	0.205267	ncbi_100525217	-0.778006	17.3967	2.22333	17.3533	4.75667	TRIB2	tribbles pseudokinase 2, transcript variant X1	-	-	-	-	GO:0005634//nucleus	GO:0004672//protein kinase activity;GO:0005524//ATP binding;GO:0008134//transcription factor binding;GO:0031434//mitogen-activated protein kinase kinase binding;GO:0031625//ubiquitin protein ligase binding;GO:0055106//ubiquitin-protein transferase regulator activity	GO:0006468//protein phosphorylation;GO:0032436//positive regulation of proteasomal ubiquitin-dependent protein catabolic process;GO:0043405//regulation of MAP kinase activity;GO:0045081//negative regulation of interleukin-10 biosynthetic process;GO:0045599//negative regulation of fat cell differentiation;GO:0050790//regulation of catalytic activity
novel-m0152-5p	0.01	0.820033	0.01	0.205267	ncbi_100523191	-0.832092	6.19	1.19	5.19333	3.17333	IRGQ	immunity related GTPase Q	-	-	-	-	GO:0016020//membrane	GO:0005525//GTP binding	-
novel-m0152-5p	0.01	0.820033	0.01	0.205267	ncbi_100151976	-0.823771	4.98333	1.27667	6.71667	3.31333	ALDH1L2	aldehyde dehydrogenase 1 family member L2	Metabolism	Metabolism of cofactors and vitamins	ko00670//One carbon pool by folate	K00289	GO:0005654//nucleoplasm;GO:0005739//mitochondrion	GO:0003824//catalytic activity;GO:0004029//aldehyde dehydrogenase (NAD) activity;GO:0016155//formyltetrahydrofolate dehydrogenase activity;GO:0016491//oxidoreductase activity;GO:0016620//oxidoreductase activity, acting on the aldehyde or oxo group of donors, NAD or NADP as acceptor;GO:0016742//hydroxymethyl-, formyl- and related transferase activity	GO:0009058//biosynthetic process;GO:0055114//oxidation-reduction process
novel-m0152-5p	0.01	0.820033	0.01	0.205267	ncbi_100624989	-0.778006	9.32667	1.83	12.2167	4.66667	SERTAD1	SERTA domain containing 1	-	-	-	-	GO:0005634//nucleus;GO:0005737//cytoplasm	-	GO:0030308//negative regulation of cell growth;GO:0045893//positive regulation of transcription, DNA-templated;GO:0045944//positive regulation of transcription from RNA polymerase II promoter
novel-m0152-5p	0.01	0.820033	0.01	0.205267	ncbi_100513231	-0.798808	17.6167	1.25667	15.09	3.98	ABCC3	ATP binding cassette subfamily C member 3	Organismal Systems;Environmental Information Processing;Human Diseases	Digestive system;Membrane transport;Drug resistance	ko04976//Bile secretion;ko02010//ABC transporters;ko01523//Antifolate resistance	K05667;K05667;K05667	GO:0016020//membrane;GO:0016021//integral component of membrane	GO:0000166//nucleotide binding;GO:0005524//ATP binding;GO:0016887//ATPase activity;GO:0022857//transmembrane transporter activity;GO:0042626//ATPase activity, coupled to transmembrane movement of substances	GO:0055085//transmembrane transport
novel-m0152-5p	0.01	0.820033	0.01	0.205267	ncbi_494019	-0.732241	17.0367	0.793333	53.5367	5.05	CXCL10	C-X-C motif chemokine ligand 10	Environmental Information Processing;Organismal Systems;Human Diseases;Environmental Information Processing;Organismal Systems;Organismal Systems;Organismal Systems;Organismal Systems	Signaling molecules and interaction;Immune system;Infectious diseases;Signal transduction;Immune system;Immune system;Immune system;Immune system	ko04060//Cytokine-cytokine receptor interaction;ko04062//Chemokine signaling pathway;ko05164//Influenza A;ko04668//TNF signaling pathway;ko04620//Toll-like receptor signaling pathway;ko04657//IL-17 signaling pathway;ko04622//RIG-I-like receptor signaling pathway;ko04623//Cytosolic DNA-sensing pathway	K12671;K12671;K12671;K12671;K12671;K12671;K12671;K12671	GO:0005576//extracellular region;GO:0005615//extracellular space;GO:0005623//cell;GO:0009897//external side of plasma membrane	GO:0005125//cytokine activity;GO:0008009//chemokine activity;GO:0008201//heparin binding;GO:0042056//chemoattractant activity;GO:0045236//CXCR chemokine receptor binding;GO:0048248//CXCR3 chemokine receptor binding	GO:0006935//chemotaxis;GO:0006952//defense response;GO:0006954//inflammatory response;GO:0006955//immune response;GO:0007186//G-protein coupled receptor signaling pathway;GO:0007189//adenylate cyclase-activating G-protein coupled receptor signaling pathway;GO:0009617//response to bacterium;GO:0010818//T cell chemotaxis;GO:0010819//regulation of T cell chemotaxis;GO:0016525//negative regulation of…
novel-m0152-5p	0.01	0.820033	0.01	0.205267	ncbi_100516663	-0.823771	7.23	1.19333	7.39667	3.59667	CREB3L1	cAMP responsive element binding protein 3 like 1	Environmental Information Processing;Human Diseases;Organismal Systems;Human Diseases;Environmental Information Processing;Human Diseases;Human Diseases;Environmental Information Processing;Human Diseases;Human Diseases;Organismal Systems;Human Diseases;Organismal Systems;Organismal Systems;Organismal Systems;Environmental Information Processing;Organismal Systems;Human Diseases;Organismal System…	Signal transduction;Infectious diseases;Environmental adaptation;Infectious diseases;Signal transduction;Neurodegenerative diseases;Cancers;Signal transduction;Endocrine and metabolic diseases;Substance dependence;Circulatory system;Infectious diseases;Endocrine system;Endocrine system;Nervous system;Signal transduction;Nervous system;Endocrine and metabolic diseases;Endocrine system;Signal trans…	ko04151//PI3K-Akt signaling pathway;ko05165//Human papillomavirus infection;ko04714//Thermogenesis;ko05163//Human cytomegalovirus infection;ko04024//cAMP signaling pathway;ko05016//Huntington disease;ko05203//Viral carcinogenesis;ko04022//cGMP - PKG signaling pathway;ko04934//Cushing syndrome;ko05034//Alcoholism;ko04261//Adrenergic signaling in cardiomyocytes;ko05161//Hepatitis B;ko04915//Estroge…	K09048;K09048;K09048;K09048;K09048;K09048;K09048;K09048;K09048;K09048;K09048;K09048;K09048;K09048;K09048;K09048;K09048;K09048;K09048;K09048;K09048;K09048;K09048;K09048;K09048;K09048;K09048;K09048;K09048;K09048;K09048	GO:0000790//nuclear chromatin;GO:0005634//nucleus;GO:0005783//endoplasmic reticulum;GO:0016020//membrane	GO:0001227//transcriptional repressor activity, RNA polymerase II transcription regulatory region sequence-specific binding;GO:0003677//DNA binding;GO:0003700//transcription factor activity, sequence-specific DNA binding;GO:0035497//cAMP response element binding;GO:0046332//SMAD binding	GO:0000122//negative regulation of transcription from RNA polymerase II promoter;GO:0006355//regulation of transcription, DNA-templated;GO:0010629//negative regulation of gene expression;GO:0030968//endoplasmic reticulum unfolded protein response;GO:0032967//positive regulation of collagen biosynthetic process;GO:0040037//negative regulation of fibroblast growth factor receptor signaling pathway;…
novel-m0152-5p	0.01	0.820033	0.01	0.205267	ncbi_110258749	-0.782166	18.0567	0.746667	18.47	4.66	APLNR	apelin receptor	Environmental Information Processing;Environmental Information Processing	Signaling molecules and interaction;Signal transduction	ko04080//Neuroactive ligand-receptor interaction;ko04371//Apelin signaling pathway	K04174;K04174	-	-	-
novel-m0152-5p	0.01	0.820033	0.01	0.205267	ncbi_100525411	-0.786327	3.61667	1.01333	13.41	2.85667	SYNE3	spectrin repeat containing nuclear envelope family member 3	-	-	-	-	GO:0005623//cell;GO:0005640//nuclear outer membrane;GO:0005737//cytoplasm;GO:0016020//membrane;GO:0016021//integral component of membrane;GO:0034993//LINC complex	GO:0008092//cytoskeletal protein binding;GO:0051015//actin filament binding	GO:0007097//nuclear migration;GO:0051647//nucleus localization;GO:0090286//cytoskeletal anchoring at nuclear membrane
novel-m0152-5p	0.01	0.820033	0.01	0.205267	ncbi_100153704	-0.823771	11.69	1.55333	23.1233	4.17333	CD276	CD276 molecule	Environmental Information Processing	Signaling molecules and interaction	ko04514//Cell adhesion molecules (CAMs)	K06746	GO:0009897//external side of plasma membrane;GO:0016020//membrane;GO:0016021//integral component of membrane	GO:0005102//receptor binding	GO:0001817//regulation of cytokine production;GO:0050776//regulation of immune response;GO:0050852//T cell receptor signaling pathway
novel-m0152-5p	0.01	0.820033	0.01	0.205267	ncbi_494458	-0.766866	14.67	2.52667	18.3467	5.55333	MSN	moesin	Cellular Processes;Human Diseases;Cellular Processes;Human Diseases;Organismal Systems	Cell motility;Cancers;Cellular community - eukaryotes;Infectious diseases;Immune system	ko04810//Regulation of actin cytoskeleton;ko05205//Proteoglycans in cancer;ko04530//Tight junction;ko05162//Measles;ko04670//Leukocyte transendothelial migration	K05763;K05763;K05763;K05763;K05763	GO:0001931//uropod;GO:0005829//cytosol;GO:0005856//cytoskeleton;GO:0005886//plasma membrane;GO:0005902//microvillus;GO:0005925//focal adhesion;GO:0009986//cell surface;GO:0016323//basolateral plasma membrane;GO:0016324//apical plasma membrane;GO:0030175//filopodium;GO:0031143//pseudopodium;GO:0045177//apical part of cell;GO:0048471//perinuclear region of cytoplasm;GO:0071437//invadopodium;GO:0071…	GO:0003725//double-stranded RNA binding;GO:0003779//actin binding;GO:0005102//receptor binding;GO:0008092//cytoskeletal protein binding;GO:0019899//enzyme binding;GO:0019901//protein kinase binding;GO:0050839//cell adhesion molecule binding	GO:0001771//immunological synapse formation;GO:0007159//leukocyte cell-cell adhesion;GO:0008360//regulation of cell shape;GO:0008361//regulation of cell size;GO:0010628//positive regulation of gene expression;GO:0022612//gland morphogenesis;GO:0022614//membrane to membrane docking;GO:0042098//T cell proliferation;GO:0045198//establishment of epithelial cell apical/basal polarity;GO:0050900//leuko…
novel-m0152-5p	0.01	0.820033	0.01	0.205267	ncbi_100526237	-0.832092	10.83	1.1	18.43	4.14333	FMOD	fibromodulin	-	-	-	-	GO:0005615//extracellular space	GO:0005515//protein binding	GO:0030199//collagen fibril organization
novel-m0152-5p	0.01	0.820033	0.01	0.205267	ncbi_100514105	-0.786327	21.21	2.34333	6.86333	5.5	MMP15	matrix metallopeptidase 15, transcript variant X1	Organismal Systems	Endocrine system	ko04928//Parathyroid hormone synthesis, secretion and action	K07995	GO:0005615//extracellular space;GO:0005887//integral component of plasma membrane;GO:0016020//membrane;GO:0016021//integral component of membrane;GO:0031012//extracellular matrix	GO:0004222//metalloendopeptidase activity;GO:0008233//peptidase activity;GO:0008237//metallopeptidase activity;GO:0008270//zinc ion binding;GO:0016787//hydrolase activity;GO:0046872//metal ion binding	GO:0006508//proteolysis;GO:0030198//extracellular matrix organization;GO:0030574//collagen catabolic process;GO:0035987//endodermal cell differentiation
novel-m0152-5p	0.01	0.820033	0.01	0.205267	ncbi_100521434	-0.736401	34.7867	1.09667	32.1933	8.03667	ADAMTS2	ADAM metallopeptidase with thrombospondin type 1 motif 2, transcript variant X2	-	-	-	-	GO:0031012//extracellular matrix	GO:0004222//metalloendopeptidase activity;GO:0008233//peptidase activity;GO:0008237//metallopeptidase activity;GO:0008270//zinc ion binding	GO:0006508//proteolysis;GO:0007283//spermatogenesis;GO:0016485//protein processing;GO:0030199//collagen fibril organization;GO:0030324//lung development;GO:0043588//skin development
novel-m0152-5p	0.01	0.820033	0.01	0.205267	ncbi_100521143	-0.823771	7.33333	2.09333	9.56333	4.88	EPDR1	ependymin related 1	-	-	-	-	-	-	-
novel-m0152-5p	0.01	0.820033	0.01	0.205267	ncbi_100155145	-0.832092	7.31667	1.78	12.5033	5.38333	SERPINB1	serpin family B member 1	Human Diseases	Infectious diseases	ko05146//Amoebiasis	K13963	GO:0005576//extracellular region;GO:0005615//extracellular space;GO:0036464//cytoplasmic ribonucleoprotein granule	GO:0004867//serine-type endopeptidase inhibitor activity;GO:0030414//peptidase inhibitor activity	GO:0010951//negative regulation of endopeptidase activity;GO:0044342//type B pancreatic cell proliferation;GO:0050713//negative regulation of interleukin-1 beta secretion
novel-m0152-5p	0.01	0.820033	0.01	0.205267	ncbi_396975	-0.753043	16.5933	2.45333	18.8467	6.16333	PSMB8	proteasome subunit beta 8	Genetic Information Processing	Folding, sorting and degradation	ko03050//Proteasome	K02740	GO:0000502//proteasome complex;GO:0005634//nucleus;GO:0005737//cytoplasm;GO:0005839//proteasome core complex;GO:1990111//spermatoproteasome complex	GO:0004175//endopeptidase activity;GO:0004298//threonine-type endopeptidase activity;GO:0008233//peptidase activity;GO:0016787//hydrolase activity	GO:0006508//proteolysis;GO:0010498//proteasomal protein catabolic process;GO:0010499//proteasomal ubiquitin-independent protein catabolic process;GO:0019882//antigen processing and presentation;GO:0043161//proteasome-mediated ubiquitin-dependent protein catabolic process;GO:0045444//fat cell differentiation;GO:0051603//proteolysis involved in cellular protein catabolic process;GO:0052548//regulat…
novel-m0152-5p	0.01	0.820033	0.01	0.205267	ncbi_100621622	-0.823771	15.48	3.06	23.8067	7.18	SFRP1	secreted frizzled related protein 1	Environmental Information Processing	Signal transduction	ko04310//Wnt signaling pathway	K02166	GO:0005576//extracellular region;GO:0005615//extracellular space;GO:0005829//cytosol;GO:0009986//cell surface	GO:0004197//cysteine-type endopeptidase activity;GO:0005109//frizzled binding;GO:0005515//protein binding;GO:0008144//drug binding;GO:0008201//heparin binding;GO:0017147//Wnt-protein binding;GO:0042802//identical protein binding	GO:0001649//osteoblast differentiation;GO:0001657//ureteric bud development;GO:0001756//somitogenesis;GO:0001843//neural tube closure;GO:0002244//hematopoietic progenitor cell differentiation;GO:0006508//proteolysis;GO:0007275//multicellular organism development;GO:0008284//positive regulation of cell proliferation;GO:0008285//negative regulation of cell proliferation;GO:0008584//male gonad devel…
novel-m0152-5p	0.01	0.820033	0.01	0.205267	ncbi_100511116	-0.786327	24.2833	3.91667	18.02	8.80667	TMEM109	transmembrane protein 109	-	-	-	-	GO:0016020//membrane;GO:0016021//integral component of membrane	-	GO:0042771//intrinsic apoptotic signaling pathway in response to DNA damage by p53 class mediator;GO:0060548//negative regulation of cell death;GO:0071480//cellular response to gamma radiation
novel-m0152-5p	0.01	0.820033	0.01	0.205267	ncbi_100510992	-0.732241	22.0133	4.55667	12.61	10.1733	SH3BGRL2	SH3 domain binding glutamate rich protein like 2, transcript variant X1	-	-	-	-	-	-	-
novel-m0152-5p	0.01	0.820033	0.01	0.205267	ncbi_100524761	-0.744722	12.86	3.99333	17.1233	9.61667	KCTD12	potassium channel tetramerization domain containing 12	-	-	-	-	-	GO:0005515//protein binding;GO:0042802//identical protein binding	GO:0051260//protein homooligomerization
novel-m0152-5p	0.01	0.820033	0.01	0.205267	ncbi_397155	-0.798808	20.5533	4.22667	27.1867	13.0467	RAMP2	receptor activity modifying protein 2	Organismal Systems	Circulatory system	ko04270//Vascular smooth muscle contraction	K08448	GO:0005623//cell;GO:0005737//cytoplasm;GO:0005886//plasma membrane;GO:0009986//cell surface;GO:0016020//membrane;GO:0016021//integral component of membrane;GO:0043235//receptor complex;GO:1903143//adrenomedullin receptor complex	GO:0001605//adrenomedullin receptor activity;GO:0015026//coreceptor activity;GO:0097643//amylin receptor activity;GO:1990409//adrenomedullin binding	GO:0001525//angiogenesis;GO:0001570//vasculogenesis;GO:0002040//sprouting angiogenesis;GO:0006816//calcium ion transport;GO:0006886//intracellular protein transport;GO:0007186//G-protein coupled receptor signaling pathway;GO:0007189//adenylate cyclase-activating G-protein coupled receptor signaling pathway;GO:0007507//heart development;GO:0008217//regulation of blood pressure;GO:0008277//regulati…
novel-m0152-5p	0.01	0.820033	0.01	0.205267	ncbi_100154744	-0.823771	23.0167	5.75333	19.6	12.59	GLRX5	glutaredoxin 5	-	-	-	-	GO:0005623//cell;GO:0005739//mitochondrion;GO:0005759//mitochondrial matrix	GO:0009055//electron carrier activity;GO:0015035//protein disulfide oxidoreductase activity;GO:0015036//disulfide oxidoreductase activity;GO:0046872//metal ion binding;GO:0051536//iron-sulfur cluster binding;GO:0051537//2 iron, 2 sulfur cluster binding	GO:0009249//protein lipoylation;GO:0022900//electron transport chain;GO:0045454//cell redox homeostasis;GO:0055114//oxidation-reduction process
novel-m0152-5p	0.01	0.820033	0.01	0.205267	ncbi_100524545	-0.740562	41.11	8.08667	51.25	18.0633	PCSK6	proprotein convertase subtilisin/kexin type 6, transcript variant X1	-	-	-	-	GO:0005615//extracellular space;GO:0009986//cell surface;GO:0016020//membrane	GO:0004175//endopeptidase activity;GO:0004252//serine-type endopeptidase activity;GO:0008201//heparin binding;GO:0008233//peptidase activity;GO:0008236//serine-type peptidase activity;GO:0016787//hydrolase activity;GO:0048406//nerve growth factor binding	GO:0006508//proteolysis;GO:0007354//zygotic determination of anterior/posterior axis, embryo;GO:0007368//determination of left/right symmetry;GO:0009100//glycoprotein metabolic process;GO:0016485//protein processing;GO:0016486//peptide hormone processing;GO:0032902//nerve growth factor production;GO:0032940//secretion by cell
novel-m0152-5p	0.01	0.820033	0.01	0.205267	ncbi_100521318	-0.786327	66.6733	26.2867	69.8033	54.5233	GPT2	glutamic--pyruvic transaminase 2, transcript variant X2	Metabolism;Metabolism;Metabolism;Metabolism;Metabolism;Metabolism	Global and overview maps;Global and overview maps;Global and overview maps;Amino acid metabolism;Amino acid metabolism;Global and overview maps	ko01100//Metabolic pathways;ko01200//Carbon metabolism;ko01230//Biosynthesis of amino acids;ko00250//Alanine, aspartate and glutamate metabolism;ko00220//Arginine biosynthesis;ko01210//2-Oxocarboxylic acid metabolism	K00814;K00814;K00814;K00814;K00814;K00814	-	GO:0003824//catalytic activity;GO:0004021//L-alanine:2-oxoglutarate aminotransferase activity;GO:0008483//transaminase activity;GO:0016740//transferase activity;GO:0030170//pyridoxal phosphate binding	GO:0009058//biosynthetic process
novel-m0152-5p	0.01	0.820033	0.01	0.205267	ncbi_100736696	-0.798808	32.5067	4.25667	43.8267	13.9467	PTMS	parathymosin	-	-	-	-	-	-	-
novel-m0152-5p	0.01	0.820033	0.01	0.205267	ncbi_100153386	-0.823771	47.96	5.96667	43.0267	15.6467	SLA-DRB1	MHC class II histocompatibility antigen SLA-DRB1	Human Diseases;Human Diseases;Human Diseases;Human Diseases;Cellular Processes;Environmental Information Processing;Organismal Systems;Human Diseases;Human Diseases;Organismal Systems;Organismal Systems;Human Diseases;Human Diseases;Human Diseases;Organismal Systems;Human Diseases;Human Diseases;Human Diseases;Human Diseases;Organismal Systems;Human Diseases;Human Diseases;Human Diseases	Infectious diseases;Infectious diseases;Infectious diseases;Infectious diseases;Transport and catabolism;Signaling molecules and interaction;Immune system;Infectious diseases;Immune diseases;Immune system;Immune system;Immune diseases;Infectious diseases;Immune diseases;Immune system;Cardiovascular diseases;Immune diseases;Infectious diseases;Endocrine and metabolic diseases;Immune system;Immune …	ko05166//HTLV-I infection;ko05168//Herpes simplex infection;ko05152//Tuberculosis;ko05164//Influenza A;ko04145//Phagosome;ko04514//Cell adhesion molecules (CAMs);ko04659//Th17 cell differentiation;ko05145//Toxoplasmosis;ko05322//Systemic lupus erythematosus;ko04658//Th1 and Th2 cell differentiation;ko04640//Hematopoietic cell lineage;ko05323//Rheumatoid arthritis;ko05140//Leishmaniasis;ko05321//I…	K06752;K06752;K06752;K06752;K06752;K06752;K06752;K06752;K06752;K06752;K06752;K06752;K06752;K06752;K06752;K06752;K06752;K06752;K06752;K06752;K06752;K06752;K06752	-	-	-
novel-m0152-5p	0.01	0.820033	0.01	0.205267	ncbi_100623720	-0.823771	76.01	7.23333	98.9667	33.2933	LOC100623720	collagen alpha-1(VI) chain, transcript variant X1	Environmental Information Processing;Human Diseases;Cellular Processes;Organismal Systems;Environmental Information Processing	Signal transduction;Infectious diseases;Cellular community - eukaryotes;Digestive system;Signaling molecules and interaction	ko04151//PI3K-Akt signaling pathway;ko05165//Human papillomavirus infection;ko04510//Focal adhesion;ko04974//Protein digestion and absorption;ko04512//ECM-receptor interaction	K06238;K06238;K06238;K06238;K06238	-	-	-
novel-m0152-5p	0.01	0.820033	0.01	0.205267	ncbi_100135040	-0.823771	120.09	12.07	151.26	36.9333	SLA-DRA	MHC class II DR-alpha	Human Diseases;Human Diseases;Human Diseases;Human Diseases;Cellular Processes;Environmental Information Processing;Organismal Systems;Human Diseases;Human Diseases;Organismal Systems;Organismal Systems;Human Diseases;Human Diseases;Human Diseases;Organismal Systems;Human Diseases;Human Diseases;Human Diseases;Human Diseases;Organismal Systems;Human Diseases;Human Diseases;Human Diseases	Infectious diseases;Infectious diseases;Infectious diseases;Infectious diseases;Transport and catabolism;Signaling molecules and interaction;Immune system;Infectious diseases;Immune diseases;Immune system;Immune system;Immune diseases;Infectious diseases;Immune diseases;Immune system;Cardiovascular diseases;Immune diseases;Infectious diseases;Endocrine and metabolic diseases;Immune system;Immune …	ko05166//HTLV-I infection;ko05168//Herpes simplex infection;ko05152//Tuberculosis;ko05164//Influenza A;ko04145//Phagosome;ko04514//Cell adhesion molecules (CAMs);ko04659//Th17 cell differentiation;ko05145//Toxoplasmosis;ko05322//Systemic lupus erythematosus;ko04658//Th1 and Th2 cell differentiation;ko04640//Hematopoietic cell lineage;ko05323//Rheumatoid arthritis;ko05140//Leishmaniasis;ko05321//I…	K06752;K06752;K06752;K06752;K06752;K06752;K06752;K06752;K06752;K06752;K06752;K06752;K06752;K06752;K06752;K06752;K06752;K06752;K06752;K06752;K06752;K06752;K06752	GO:0005764//lysosome;GO:0005765//lysosomal membrane;GO:0005886//plasma membrane;GO:0009986//cell surface;GO:0016020//membrane;GO:0016021//integral component of membrane;GO:0031902//late endosome membrane;GO:0042613//MHC class II protein complex	GO:0030247//polysaccharide binding;GO:0042605//peptide antigen binding	GO:0002503//peptide antigen assembly with MHC class II protein complex;GO:0002504//antigen processing and presentation of peptide or polysaccharide antigen via MHC class II;GO:0006955//immune response;GO:0019882//antigen processing and presentation;GO:0050890//cognition
novel-m0152-5p	0.01	0.820033	0.01	0.205267	ncbi_100101552	-0.832092	102.17	13.2633	164.96	36.5567	COL6A2	collagen type VI alpha 2 chain	Environmental Information Processing;Human Diseases;Cellular Processes;Organismal Systems;Environmental Information Processing	Signal transduction;Infectious diseases;Cellular community - eukaryotes;Digestive system;Signaling molecules and interaction	ko04151//PI3K-Akt signaling pathway;ko05165//Human papillomavirus infection;ko04510//Focal adhesion;ko04974//Protein digestion and absorption;ko04512//ECM-receptor interaction	K06238;K06238;K06238;K06238;K06238	-	-	-
novel-m0152-5p	0.01	0.820033	0.01	0.205267	ncbi_733686	-0.786327	363.873	62.8033	370.63	150.183	TUBB	tubulin beta class I	Cellular Processes;Cellular Processes	Transport and catabolism;Cellular community - eukaryotes	ko04145//Phagosome;ko04540//Gap junction	K07375;K07375	GO:0005634//nucleus;GO:0005641//nuclear envelope lumen;GO:0005737//cytoplasm;GO:0005856//cytoskeleton;GO:0005874//microtubule;GO:0036464//cytoplasmic ribonucleoprotein granule;GO:0044297//cell body	GO:0000166//nucleotide binding;GO:0003924//GTPase activity;GO:0005200//structural constituent of cytoskeleton;GO:0005515//protein binding;GO:0005525//GTP binding;GO:0031625//ubiquitin protein ligase binding;GO:0042288//MHC class I protein binding	GO:0000226//microtubule cytoskeleton organization;GO:0000278//mitotic cell cycle;GO:0007010//cytoskeleton organization;GO:0007017//microtubule-based process;GO:0009987//cellular process;GO:0050807//regulation of synapse organization;GO:0051225//spindle assembly
novel-m0152-5p	0.01	0.820033	0.01	0.205267	ncbi_100517325	-0.823771	6.16	0.996667	5.62667	2.08	SIPA1	signal-induced proliferation-associated 1, transcript variant X1	Environmental Information Processing;Organismal Systems	Signal transduction;Immune system	ko04015//Rap1 signaling pathway;ko04670//Leukocyte transendothelial migration	K08013;K08013	-	GO:0005096//GTPase activator activity;GO:0005515//protein binding	GO:0043547//positive regulation of GTPase activity;GO:0051056//regulation of small GTPase mediated signal transduction
novel-m0152-5p	0.01	0.820033	0.01	0.205267	ncbi_100523103	-0.798808	6.38333	1.19	12.7033	3.96333	TMEM176A	transmembrane protein 176A, transcript variant X1	-	-	-	-	GO:0016020//membrane;GO:0016021//integral component of membrane	-	-
novel-m0124-5p	0.01	1.01687	0.01	0.366733	ncbi_100523794	-0.862277	3.95333	0.22	5.37	2.18	MFAP2	microfibrillar associated protein 2, transcript variant X1	-	-	-	-	GO:0001527//microfibril	-	-
novel-m0124-5p	0.01	1.01687	0.01	0.366733	ncbi_780430	-0.833769	3.65	0.37	11.3867	4.16333	DIRAS2	DIRAS family GTPase 2	-	-	-	-	GO:0005886//plasma membrane;GO:0016020//membrane	GO:0000166//nucleotide binding;GO:0003924//GTPase activity;GO:0005525//GTP binding;GO:0019003//GDP binding	GO:0007165//signal transduction
novel-m0124-5p	0.01	1.01687	0.01	0.366733	ncbi_100620432	-0.825885	5.63	0.26	8.62	0.793333	B3GNT9	UDP-GlcNAc:betaGal beta-1,3-N-acetylglucosaminyltransferase 9, transcript variant X1	-	-	-	-	GO:0000139//Golgi membrane;GO:0005783//endoplasmic reticulum;GO:0005794//Golgi apparatus;GO:0016020//membrane;GO:0016021//integral component of membrane	GO:0008375//acetylglucosaminyltransferase activity;GO:0008376//acetylgalactosaminyltransferase activity;GO:0008378//galactosyltransferase activity;GO:0008532//N-acetyllactosaminide beta-1,3-N-acetylglucosaminyltransferase activity;GO:0016740//transferase activity;GO:0016757//transferase activity, transferring glycosyl groups;GO:0016758//transferase activity, transferring hexosyl groups	GO:0006486//protein glycosylation;GO:0006493//protein O-linked glycosylation;GO:0030311//poly-N-acetyllactosamine biosynthetic process
novel-m0124-5p	0.01	1.01687	0.01	0.366733	ncbi_100525347	-0.782665	8.61333	0.84	9.93333	3.09333	VWA1	von Willebrand factor A domain containing 1, transcript variant X1	-	-	-	-	GO:0005576//extracellular region;GO:0005604//basement membrane;GO:0005614//interstitial matrix;GO:0005615//extracellular space;GO:0031012//extracellular matrix	GO:0005515//protein binding;GO:0042802//identical protein binding	GO:0003429//growth plate cartilage chondrocyte morphogenesis;GO:0030198//extracellular matrix organization;GO:0048266//behavioral response to pain
novel-m0124-5p	0.01	1.01687	0.01	0.366733	ncbi_100037285	-0.748471	171.467	11.2033	187.07	64.0967	NREP	neuronal regeneration related protein, transcript variant X1	-	-	-	-	-	-	-
novel-m0124-5p	0.01	1.01687	0.01	0.366733	ncbi_100523845	-0.707171	5.66	1.56	11.9867	3.88333	DEF8	differentially expressed in FDCP 8 homolog, transcript variant X1	-	-	-	-	-	GO:0046872//metal ion binding	GO:0035556//intracellular signal transduction
novel-m0124-5p	0.01	1.01687	0.01	0.366733	ncbi_397377	-0.778053	3.92667	1.06333	4.36333	2.28	CACNA2D1	calcium voltage-gated channel auxiliary subunit alpha2delta 1	Environmental Information Processing;Organismal Systems;Organismal Systems;Human Diseases;Human Diseases;Organismal Systems;Human Diseases	Signal transduction;Endocrine system;Circulatory system;Cardiovascular diseases;Cardiovascular diseases;Circulatory system;Cardiovascular diseases	ko04010//MAPK signaling pathway;ko04921//Oxytocin signaling pathway;ko04261//Adrenergic signaling in cardiomyocytes;ko05414//Dilated cardiomyopathy (DCM);ko05410//Hypertrophic cardiomyopathy (HCM);ko04260//Cardiac muscle contraction;ko05412//Arrhythmogenic right ventricular cardiomyopathy (ARVC)	K04858;K04858;K04858;K04858;K04858;K04858;K04858	GO:0005891//voltage-gated calcium channel complex;GO:0016020//membrane;GO:0016021//integral component of membrane;GO:0016529//sarcoplasmic reticulum;GO:0030315//T-tubule;GO:1990454//L-type voltage-gated calcium channel complex	GO:0005245//voltage-gated calcium channel activity;GO:0086057//voltage-gated calcium channel activity involved in bundle of His cell action potential	GO:0006816//calcium ion transport;GO:0051924//regulation of calcium ion transport;GO:0060307//regulation of ventricular cardiac muscle cell membrane repolarization;GO:0070588//calcium ion transmembrane transport;GO:0086002//cardiac muscle cell action potential involved in contraction;GO:0086048//membrane depolarization during bundle of His cell action potential;GO:0086091//regulation of heart rat…
novel-m0124-5p	0.01	1.01687	0.01	0.366733	ncbi_100337659	-0.705411	6.06	1.37333	10.17	3.52	EPHB3	EPH receptor B3, transcript variant X1	Organismal Systems	Development	ko04360//Axon guidance	K05112	GO:0005887//integral component of plasma membrane;GO:0016020//membrane;GO:0016021//integral component of membrane;GO:0043235//receptor complex	GO:0000166//nucleotide binding;GO:0004672//protein kinase activity;GO:0004713//protein tyrosine kinase activity;GO:0004714//transmembrane receptor protein tyrosine kinase activity;GO:0005003//ephrin receptor activity;GO:0005515//protein binding;GO:0005524//ATP binding;GO:0008046//axon guidance receptor activity;GO:0016301//kinase activity;GO:0016740//transferase activity	GO:0001525//angiogenesis;GO:0001655//urogenital system development;GO:0006468//protein phosphorylation;GO:0007169//transmembrane receptor protein tyrosine kinase signaling pathway;GO:0007275//multicellular organism development;GO:0007411//axon guidance;GO:0007413//axonal fasciculation;GO:0016310//phosphorylation;GO:0016477//cell migration;GO:0018108//peptidyl-tyrosine phosphorylation;GO:0021952//…
novel-m0124-5p	0.01	1.01687	0.01	0.366733	ncbi_100157228	-0.906399	10.76	0.763333	12.64	1.95333	ADAM12	ADAM metallopeptidase domain 12, transcript variant X1	-	-	-	-	GO:0005654//nucleoplasm;GO:0005886//plasma membrane;GO:0016020//membrane;GO:0016021//integral component of membrane	GO:0004222//metalloendopeptidase activity;GO:0008237//metallopeptidase activity;GO:0017124//SH3 domain binding	GO:0006508//proteolysis;GO:0007229//integrin-mediated signaling pathway;GO:0045766//positive regulation of angiogenesis
novel-m0124-5p	0.01	1.01687	0.01	0.366733	ncbi_100154398	-0.853227	4.57	0.723333	5.02333	1.97	ADAMTS7	ADAM metallopeptidase with thrombospondin type 1 motif 7, transcript variant X1	-	-	-	-	GO:0009986//cell surface	GO:0004222//metalloendopeptidase activity;GO:0008233//peptidase activity;GO:0008237//metallopeptidase activity	GO:0006508//proteolysis;GO:0032331//negative regulation of chondrocyte differentiation;GO:0051603//proteolysis involved in cellular protein catabolic process;GO:0071347//cellular response to interleukin-1;GO:0071356//cellular response to tumor necrosis factor;GO:0071773//cellular response to BMP stimulus
novel-m0124-5p	0.01	1.01687	0.01	0.366733	ncbi_100520165	-0.726617	21.0867	4.03667	20.0933	9.64	TMEM164	transmembrane protein 164, transcript variant X1	-	-	-	-	GO:0016020//membrane;GO:0016021//integral component of membrane	-	-
novel-m0124-5p	0.01	1.01687	0.01	0.366733	ncbi_397326	-0.742734	168.137	16.55	153.83	42.99	KCNQ1	potassium voltage-gated channel subfamily Q member 1, transcript variant X1	Organismal Systems;Organismal Systems;Organismal Systems;Organismal Systems;Organismal Systems	Circulatory system;Nervous system;Digestive system;Digestive system;Digestive system	ko04261//Adrenergic signaling in cardiomyocytes;ko04725//Cholinergic synapse;ko04972//Pancreatic secretion;ko04974//Protein digestion and absorption;ko04971//Gastric acid secretion	K04926;K04926;K04926;K04926;K04926	GO:0005737//cytoplasm;GO:0005764//lysosome;GO:0005769//early endosome;GO:0005770//late endosome;GO:0005783//endoplasmic reticulum;GO:0005886//plasma membrane;GO:0008076//voltage-gated potassium channel complex;GO:0016020//membrane;GO:0016021//integral component of membrane;GO:0016323//basolateral plasma membrane;GO:0034702//ion channel complex;GO:0045121//membrane raft	GO:0005216//ion channel activity;GO:0005244//voltage-gated ion channel activity;GO:0005249//voltage-gated potassium channel activity;GO:0005251//delayed rectifier potassium channel activity;GO:0005267//potassium channel activity;GO:0005516//calmodulin binding;GO:0005546//phosphatidylinositol-4,5-bisphosphate binding;GO:0008157//protein phosphatase 1 binding;GO:0015271//outward rectifier potassium…	GO:0006349//regulation of gene expression by genetic imprinting;GO:0006811//ion transport;GO:0006813//potassium ion transport;GO:0010460//positive regulation of heart rate;GO:0016458//gene silencing;GO:0034765//regulation of ion transmembrane transport;GO:0035690//cellular response to drug;GO:0048839//inner ear development;GO:0055085//transmembrane transport;GO:0060048//cardiac muscle contraction…
novel-m0124-5p	0.01	1.01687	0.01	0.366733	ncbi_100628182	-0.884562	0.856667	0.116667	0.696667	0.133333	ZC3HAV1L	zinc finger CCCH-type containing, antiviral 1 like	-	-	-	-	-	-	-
novel-m0124-5p	0.01	1.01687	0.01	0.366733	ncbi_110255956	-0.925126	4.55	0.926667	4.38333	1.9	TMC6	transmembrane channel like 6, transcript variant X1	-	-	-	-	GO:0005887//integral component of plasma membrane;GO:0016020//membrane;GO:0016021//integral component of membrane	GO:0005216//ion channel activity;GO:0008381//mechanically-gated ion channel activity	GO:0034220//ion transmembrane transport
novel-m0124-5p	0.01	1.01687	0.01	0.366733	ncbi_100157871	-0.833769	0.416667	0.0433333	0.516667	0.233333	NKAIN3	sodium/potassium transporting ATPase interacting 3, transcript variant X1	-	-	-	-	GO:0016020//membrane;GO:0016021//integral component of membrane	-	-
novel-m0124-5p	0.01	1.01687	0.01	0.366733	ncbi_100522628	-0.914421	19.4733	0.963333	19.46	4.23	TSKU	tsukushi, small leucine rich proteoglycan, transcript variant X1	-	-	-	-	GO:0005615//extracellular space	GO:0005515//protein binding	GO:0010468//regulation of gene expression;GO:0021540//corpus callosum morphogenesis;GO:0021670//lateral ventricle development;GO:0021960//anterior commissure morphogenesis;GO:0030178//negative regulation of Wnt signaling pathway;GO:0043010//camera-type eye development;GO:0061073//ciliary body morphogenesis
novel-m0124-5p	0.01	1.01687	0.01	0.366733	ncbi_100153539	-0.891417	1.36333	0.103333	0.973333	0.38	ADAMTS14	ADAM metallopeptidase with thrombospondin type 1 motif 14	-	-	-	-	GO:0005576//extracellular region	GO:0004222//metalloendopeptidase activity;GO:0008233//peptidase activity;GO:0008237//metallopeptidase activity	GO:0006508//proteolysis;GO:0030199//collagen fibril organization
novel-m0124-5p	0.01	1.01687	0.01	0.366733	ncbi_102167710	-0.89733	1.93333	0.31	2.69667	0.893333	FOXS1	forkhead box S1, transcript variant X1	-	-	-	-	-	-	-
novel-m0124-5p	0.01	1.01687	0.01	0.366733	ncbi_100516839	-0.857708	0.75	0.123333	0.5	0.41	WNT2	Wnt family member 2	Human Diseases;Human Diseases;Human Diseases;Human Diseases;Human Diseases;Environmental Information Processing;Human Diseases;Environmental Information Processing;Human Diseases;Human Diseases;Environmental Information Processing;Cellular Processes;Organismal Systems;Human Diseases	Cancers;Infectious diseases;Infectious diseases;Cancers;Cancers;Signal transduction;Endocrine and metabolic diseases;Signal transduction;Cancers;Cancers;Signal transduction;Cellular community - eukaryotes;Endocrine system;Cancers	ko05200//Pathways in cancer;ko05165//Human papillomavirus infection;ko05166//HTLV-I infection;ko05205//Proteoglycans in cancer;ko05225//Hepatocellular carcinoma;ko04390//Hippo signaling pathway;ko04934//Cushing syndrome;ko04150//mTOR signaling pathway;ko05226//Gastric cancer;ko05224//Breast cancer;ko04310//Wnt signaling pathway;ko04550//Signaling pathways regulating pluripotency of stem cells;ko0…	K00182;K00182;K00182;K00182;K00182;K00182;K00182;K00182;K00182;K00182;K00182;K00182;K00182;K00182	GO:0005576//extracellular region;GO:0005615//extracellular space;GO:0005737//cytoplasm;GO:0031232//extrinsic component of external side of plasma membrane	GO:0005102//receptor binding;GO:0005109//frizzled binding;GO:0005125//cytokine activity;GO:0048018//receptor agonist activity	GO:0002053//positive regulation of mesenchymal cell proliferation;GO:0007267//cell-cell signaling;GO:0007275//multicellular organism development;GO:0008284//positive regulation of cell proliferation;GO:0016055//Wnt signaling pathway;GO:0030182//neuron differentiation;GO:0033278//cell proliferation in midbrain;GO:0045165//cell fate commitment;GO:0045944//positive regulation of transcription from R…
novel-m0124-5p	0.01	1.01687	0.01	0.366733	ncbi_100627559	-0.905849	0.606667	0	1.50667	0.27	HDAC7	histone deacetylase 7	Human Diseases;Human Diseases;Human Diseases	Infectious diseases;Cancers;Substance dependence	ko05165//Human papillomavirus infection;ko05203//Viral carcinogenesis;ko05034//Alcoholism	K11408;K11408;K11408	GO:0000118//histone deacetylase complex;GO:0005634//nucleus	GO:0004407//histone deacetylase activity;GO:0016787//hydrolase activity;GO:0032041//NAD-dependent histone deacetylase activity (H3-K14 specific);GO:0046872//metal ion binding	GO:0006325//chromatin organization;GO:0016575//histone deacetylation;GO:0070932//histone H3 deacetylation
novel-m0124-5p	0.01	1.01687	0.01	0.366733	ncbi_110259322	-0.92935	3.05	0.153333	3.1	0.78	PLVAP	plasmalemma vesicle associated protein, transcript variant X1	-	-	-	-	GO:0005901//caveola;GO:0009986//cell surface;GO:0016020//membrane;GO:0016021//integral component of membrane	-	GO:0000165//MAPK cascade;GO:0002693//positive regulation of cellular extravasation;GO:0033209//tumor necrosis factor-mediated signaling pathway
novel-m0124-5p	0.01	1.01687	0.01	0.366733	ncbi_100049703	-0.738427	4.16333	1.00667	4.94	2.38333	BCL2	BCL2, apoptosis regulator, transcript variant X1	Human Diseases;Environmental Information Processing;Cellular Processes;Human Diseases;Genetic Information Processing;Human Diseases;Cellular Processes;Environmental Information Processing;Human Diseases;Organismal Systems;Cellular Processes;Human Diseases;Organismal Systems;Human Diseases;Human Diseases;Organismal Systems;Cellular Processes;Organismal Systems;Environmental Information Processing;…	Cancers;Signal transduction;Cellular community - eukaryotes;Infectious diseases;Folding, sorting and degradation;Infectious diseases;Cell growth and death;Signal transduction;Cancers;Immune system;Cell growth and death;Cancers;Circulatory system;Infectious diseases;Cardiovascular diseases;Endocrine system;Transport and catabolism;Nervous system;Signal transduction;Nervous system;Endocrine system;…	ko05200//Pathways in cancer;ko04151//PI3K-Akt signaling pathway;ko04510//Focal adhesion;ko05169//Epstein-Barr virus infection;ko04141//Protein processing in endoplasmic reticulum;ko05152//Tuberculosis;ko04217//Necroptosis;ko04630//Jak-STAT signaling pathway;ko05226//Gastric cancer;ko04621//NOD-like receptor signaling pathway;ko04210//Apoptosis;ko05206//MicroRNAs in cancer;ko04261//Adrenergic sign…	K02161;K02161;K02161;K02161;K02161;K02161;K02161;K02161;K02161;K02161;K02161;K02161;K02161;K02161;K02161;K02161;K02161;K02161;K02161;K02161;K02161;K02161;K02161;K02161;K02161;K02161;K02161;K02161;K02161;K02161;K02161;K02161;K02161;K02161;K02161	-	-	-
novel-m0124-5p	0.01	1.01687	0.01	0.366733	ncbi_100520530	-0.773947	13.1033	0.413333	13.8433	1.64667	CORO2B	coronin 2B, transcript variant X2	-	-	-	-	GO:0005925//focal adhesion;GO:0016020//membrane	GO:0005515//protein binding;GO:0017166//vinculin binding;GO:0051015//actin filament binding;GO:1990147//talin binding	GO:0003093//regulation of glomerular filtration;GO:0010812//negative regulation of cell-substrate adhesion;GO:0030036//actin cytoskeleton organization;GO:0032956//regulation of actin cytoskeleton organization;GO:0048041//focal adhesion assembly;GO:0051497//negative regulation of stress fiber assembly;GO:0080135//regulation of cellular response to stress;GO:1904950//negative regulation of establis…
novel-m0124-5p	0.01	1.01687	0.01	0.366733	ncbi_100623827	-0.813648	1.58667	0.436667	1.67	1	TMEM102	transmembrane protein 102	-	-	-	-	GO:0005739//mitochondrion;GO:0009986//cell surface;GO:0032991//macromolecular complex	-	GO:0007165//signal transduction;GO:0010820//positive regulation of T cell chemotaxis;GO:0034097//response to cytokine;GO:0042981//regulation of apoptotic process;GO:0045785//positive regulation of cell adhesion;GO:0050730//regulation of peptidyl-tyrosine phosphorylation;GO:1901028//regulation of mitochondrial outer membrane permeabilization involved in apoptotic signaling pathway;GO:2000406//posi…
novel-m0124-5p	0.01	1.01687	0.01	0.366733	ncbi_100523536	-0.882374	3.49667	0.643333	4.62	1.78	NFIX	nuclear factor I X, transcript variant X1	-	-	-	-	GO:0005634//nucleus	GO:0000981//RNA polymerase II transcription factor activity, sequence-specific DNA binding;GO:0003677//DNA binding;GO:0003700//transcription factor activity, sequence-specific DNA binding	GO:0000122//negative regulation of transcription from RNA polymerase II promoter;GO:0006260//DNA replication;GO:0006355//regulation of transcription, DNA-templated;GO:0045944//positive regulation of transcription from RNA polymerase II promoter
novel-m0124-5p	0.01	1.01687	0.01	0.366733	ncbi_100521047	-0.892027	2.10667	0.106667	2.56	0.586667	FBXL7	F-box and leucine rich repeat protein 7	-	-	-	-	GO:0005813//centrosome;GO:0019005//SCF ubiquitin ligase complex	GO:0005515//protein binding	GO:0000086//G2/M transition of mitotic cell cycle;GO:0000209//protein polyubiquitination;GO:0000278//mitotic cell cycle;GO:0016567//protein ubiquitination;GO:0031146//SCF-dependent proteasomal ubiquitin-dependent protein catabolic process
novel-m0124-5p	0.01	1.01687	0.01	0.366733	ncbi_100525607	-0.806183	1.01333	0.06	2.19333	0.92	NGFR	nerve growth factor receptor	Environmental Information Processing;Environmental Information Processing;Environmental Information Processing;Environmental Information Processing;Environmental Information Processing;Human Diseases;Organismal Systems;Cellular Processes	Signal transduction;Signal transduction;Signaling molecules and interaction;Signal transduction;Signal transduction;Cancers;Nervous system;Cell growth and death	ko04151//PI3K-Akt signaling pathway;ko04010//MAPK signaling pathway;ko04060//Cytokine-cytokine receptor interaction;ko04014//Ras signaling pathway;ko04015//Rap1 signaling pathway;ko05202//Transcriptional misregulation in cancers;ko04722//Neurotrophin signaling pathway;ko04215//Apoptosis - multiple species	K02583;K02583;K02583;K02583;K02583;K02583;K02583;K02583	GO:0005623//cell;GO:0005737//cytoplasm;GO:0005886//plasma membrane;GO:0005911//cell-cell junction;GO:0009986//cell surface;GO:0014069//postsynaptic density;GO:0016020//membrane;GO:0016021//integral component of membrane	GO:0005035//death receptor activity;GO:0005515//protein binding;GO:0005516//calmodulin binding;GO:0015026//coreceptor activity;GO:0017137//Rab GTPase binding;GO:0031625//ubiquitin protein ligase binding;GO:0048406//nerve growth factor binding	GO:0001678//cellular glucose homeostasis;GO:0006886//intracellular protein transport;GO:0006919//activation of cysteine-type endopeptidase activity involved in apoptotic process;GO:0007165//signal transduction;GO:0007266//Rho protein signal transduction;GO:0007411//axon guidance;GO:0007417//central nervous system development;GO:0007623//circadian rhythm;GO:0010468//regulation of gene expression;G…
novel-m0124-5p	0.01	1.01687	0.01	0.366733	ncbi_106510546	-0.92724	2.02	0.303333	3.90667	0.943333	LOC106510546	cytochrome P450 2S1	Metabolism;Metabolism;Metabolism	Global and overview maps;Metabolism of cofactors and vitamins;Xenobiotics biodegradation and metabolism	ko01100//Metabolic pathways;ko00830//Retinol metabolism;ko00980//Metabolism of xenobiotics by cytochrome P450	K07420;K07420;K07420	GO:0016020//membrane;GO:0016021//integral component of membrane	GO:0004497//monooxygenase activity;GO:0005506//iron ion binding;GO:0016491//oxidoreductase activity;GO:0016705//oxidoreductase activity, acting on paired donors, with incorporation or reduction of molecular oxygen;GO:0016712//oxidoreductase activity, acting on paired donors, with incorporation or reduction of molecular oxygen, reduced flavin or flavoprotein as one donor, and incorporation of one …	GO:0055114//oxidation-reduction process
novel-m0124-5p	0.01	1.01687	0.01	0.366733	ncbi_100621467	-0.862168	4.26667	0.446667	3.69667	1.28667	ICOSLG	inducible T-cell costimulator ligand, transcript variant X1	Environmental Information Processing;Organismal Systems	Signaling molecules and interaction;Immune system	ko04514//Cell adhesion molecules (CAMs);ko04672//Intestinal immune network for IgA production	K06710;K06710	GO:0009897//external side of plasma membrane;GO:0016020//membrane;GO:0016021//integral component of membrane	GO:0005102//receptor binding	GO:0001817//regulation of cytokine production;GO:0050776//regulation of immune response;GO:0050852//T cell receptor signaling pathway
novel-m0124-5p	0.01	1.01687	0.01	0.366733	ncbi_733676	-0.854704	3.75	0.276667	3.04333	0.89	CSPG4	chondroitin sulfate proteoglycan 4	-	-	-	-	GO:0001726//ruffle;GO:0005654//nucleoplasm;GO:0005886//plasma membrane;GO:0016020//membrane;GO:0016021//integral component of membrane;GO:0042995//cell projection	GO:0015026//coreceptor activity;GO:0019901//protein kinase binding	GO:0000187//activation of MAPK activity;GO:0006929//substrate-dependent cell migration;GO:0007169//transmembrane receptor protein tyrosine kinase signaling pathway;GO:0008283//cell proliferation;GO:0008347//glial cell migration;GO:0035556//intracellular signal transduction;GO:0048008//platelet-derived growth factor receptor signaling pathway;GO:0050731//positive regulation of peptidyl-tyrosine ph…
novel-m0124-5p	0.01	1.01687	0.01	0.366733	ncbi_100517601	-0.892027	4.13667	0.316667	4.31333	1.02333	RHBDF2	rhomboid 5 homolog 2, transcript variant X1	-	-	-	-	GO:0005789//endoplasmic reticulum membrane;GO:0005886//plasma membrane;GO:0016021//integral component of membrane	GO:0004252//serine-type endopeptidase activity	GO:0006508//proteolysis;GO:0042058//regulation of epidermal growth factor receptor signaling pathway;GO:0050708//regulation of protein secretion;GO:0050709//negative regulation of protein secretion
novel-m0124-5p	0.01	1.01687	0.01	0.366733	ncbi_100157996	-0.921886	3.11667	0.276667	4.20333	0.963333	SLA-DOA	major histocompatibility complex, class II, DO alpha	Human Diseases;Human Diseases;Human Diseases;Human Diseases;Cellular Processes;Environmental Information Processing;Organismal Systems;Human Diseases;Human Diseases;Organismal Systems;Organismal Systems;Human Diseases;Human Diseases;Human Diseases;Organismal Systems;Human Diseases;Human Diseases;Human Diseases;Human Diseases;Organismal Systems;Human Diseases;Human Diseases;Human Diseases	Infectious diseases;Infectious diseases;Infectious diseases;Infectious diseases;Transport and catabolism;Signaling molecules and interaction;Immune system;Infectious diseases;Immune diseases;Immune system;Immune system;Immune diseases;Infectious diseases;Immune diseases;Immune system;Cardiovascular diseases;Immune diseases;Infectious diseases;Endocrine and metabolic diseases;Immune system;Immune …	ko05166//HTLV-I infection;ko05168//Herpes simplex infection;ko05152//Tuberculosis;ko05164//Influenza A;ko04145//Phagosome;ko04514//Cell adhesion molecules (CAMs);ko04659//Th17 cell differentiation;ko05145//Toxoplasmosis;ko05322//Systemic lupus erythematosus;ko04658//Th1 and Th2 cell differentiation;ko04640//Hematopoietic cell lineage;ko05323//Rheumatoid arthritis;ko05140//Leishmaniasis;ko05321//I…	K06752;K06752;K06752;K06752;K06752;K06752;K06752;K06752;K06752;K06752;K06752;K06752;K06752;K06752;K06752;K06752;K06752;K06752;K06752;K06752;K06752;K06752;K06752	GO:0016020//membrane;GO:0016021//integral component of membrane;GO:0042613//MHC class II protein complex	GO:0023026//MHC class II protein complex binding	GO:0002587//negative regulation of antigen processing and presentation of peptide antigen via MHC class II;GO:0006955//immune response;GO:0019882//antigen processing and presentation
novel-m0124-5p	0.01	1.01687	0.01	0.366733	ncbi_100156555	-0.921886	2.62667	0.423333	4.05667	0.943333	DPF3	double PHD fingers 3, transcript variant X2	Organismal Systems;Human Diseases	Environmental adaptation;Cancers	ko04714//Thermogenesis;ko05225//Hepatocellular carcinoma	K22198;K22198	GO:0000123//histone acetyltransferase complex;GO:0000790//nuclear chromatin;GO:0005634//nucleus;GO:0071565//nBAF complex	GO:0003676//nucleic acid binding;GO:0004402//histone acetyltransferase activity;GO:0008270//zinc ion binding;GO:0042393//histone binding;GO:0046872//metal ion binding	GO:0007399//nervous system development;GO:0016573//histone acetylation;GO:0045892//negative regulation of transcription, DNA-templated;GO:0045944//positive regulation of transcription from RNA polymerase II promoter
novel-m0124-5p	0.01	1.01687	0.01	0.366733	ncbi_100625006	-0.839774	3.93667	0.116667	7.46667	1.42333	APLN	apelin	Environmental Information Processing	Signal transduction	ko04371//Apelin signaling pathway	K05225	GO:0005576//extracellular region	GO:0005179//hormone activity;GO:0031704//apelin receptor binding	GO:0007165//signal transduction;GO:0010629//negative regulation of gene expression;GO:0040037//negative regulation of fibroblast growth factor receptor signaling pathway;GO:0060183//apelin receptor signaling pathway;GO:0060976//coronary vasculature development;GO:1902895//positive regulation of pri-miRNA transcription from RNA polymerase II promoter;GO:1904022//positive regulation of G-protein co…
novel-m0124-5p	0.01	1.01687	0.01	0.366733	ncbi_100154573	-0.884562	6.48667	0.703333	3.21667	1.88	GMPR	guanosine monophosphate reductase, transcript variant X2	Metabolism	Nucleotide metabolism	ko00230//Purine metabolism	K00364	GO:0005829//cytosol;GO:1902560//GMP reductase complex	GO:0003824//catalytic activity;GO:0003920//GMP reductase activity;GO:0016491//oxidoreductase activity;GO:0046872//metal ion binding	GO:0006144//purine nucleobase metabolic process;GO:0006163//purine nucleotide metabolic process;GO:0009117//nucleotide metabolic process;GO:0015951//purine ribonucleotide interconversion;GO:0055114//oxidation-reduction process
novel-m0124-5p	0.01	1.01687	0.01	0.366733	ncbi_100520350	-0.906956	4.57667	0.34	3.55667	1.03333	ITGA11	integrin subunit alpha 11, transcript variant X1	Environmental Information Processing;Human Diseases;Cellular Processes;Cellular Processes;Environmental Information Processing;Human Diseases;Human Diseases;Human Diseases	Signal transduction;Infectious diseases;Cell motility;Cellular community - eukaryotes;Signaling molecules and interaction;Cardiovascular diseases;Cardiovascular diseases;Cardiovascular diseases	ko04151//PI3K-Akt signaling pathway;ko05165//Human papillomavirus infection;ko04810//Regulation of actin cytoskeleton;ko04510//Focal adhesion;ko04512//ECM-receptor interaction;ko05414//Dilated cardiomyopathy (DCM);ko05410//Hypertrophic cardiomyopathy (HCM);ko05412//Arrhythmogenic right ventricular cardiomyopathy (ARVC)	K06587;K06587;K06587;K06587;K06587;K06587;K06587;K06587	GO:0005925//focal adhesion;GO:0008305//integrin complex;GO:0016020//membrane;GO:0016021//integral component of membrane;GO:0034681//integrin alpha11-beta1 complex	GO:0005518//collagen binding;GO:0038064//collagen receptor activity;GO:0098639//collagen binding involved in cell-matrix adhesion	GO:0006929//substrate-dependent cell migration;GO:0007155//cell adhesion;GO:0007160//cell-matrix adhesion;GO:0007229//integrin-mediated signaling pathway;GO:0033627//cell adhesion mediated by integrin;GO:0038065//collagen-activated signaling pathway
novel-m0124-5p	0.01	1.01687	0.01	0.366733	ncbi_100271931	-0.892027	9.82333	0.826667	7.47333	1.72667	THY1	Thy-1 cell surface antigen	Organismal Systems	Immune system	ko04670//Leukocyte transendothelial migration	K06514	GO:0005623//cell;GO:0030425//dendrite;GO:0031362//anchored component of external side of plasma membrane;GO:0045121//membrane raft	GO:0005096//GTPase activator activity;GO:0005178//integrin binding;GO:0019901//protein kinase binding;GO:0034235//GPI anchor binding	GO:0001525//angiogenesis;GO:0006469//negative regulation of protein kinase activity;GO:0007010//cytoskeleton organization;GO:0007155//cell adhesion;GO:0030334//regulation of cell migration;GO:0030336//negative regulation of cell migration;GO:0043547//positive regulation of GTPase activity;GO:0046549//retinal cone cell development;GO:0048041//focal adhesion assembly;GO:0050771//negative regulation…
novel-m0124-5p	0.01	1.01687	0.01	0.366733	ncbi_100153043	-0.850971	1.83333	0.316667	1.24667	0.873333	TMEM229B	transmembrane protein 229B	-	-	-	-	GO:0016020//membrane;GO:0016021//integral component of membrane	-	-
novel-m0124-5p	0.01	1.01687	0.01	0.366733	ncbi_100520560	-0.854704	2.92	0.273333	4.97333	1.50667	WNT2B	Wnt family member 2B, transcript variant X1	Human Diseases;Human Diseases;Human Diseases;Human Diseases;Human Diseases;Environmental Information Processing;Human Diseases;Environmental Information Processing;Human Diseases;Human Diseases;Environmental Information Processing;Cellular Processes;Organismal Systems;Human Diseases	Cancers;Infectious diseases;Infectious diseases;Cancers;Cancers;Signal transduction;Endocrine and metabolic diseases;Signal transduction;Cancers;Cancers;Signal transduction;Cellular community - eukaryotes;Endocrine system;Cancers	ko05200//Pathways in cancer;ko05165//Human papillomavirus infection;ko05166//HTLV-I infection;ko05205//Proteoglycans in cancer;ko05225//Hepatocellular carcinoma;ko04390//Hippo signaling pathway;ko04934//Cushing syndrome;ko04150//mTOR signaling pathway;ko05226//Gastric cancer;ko05224//Breast cancer;ko04310//Wnt signaling pathway;ko04550//Signaling pathways regulating pluripotency of stem cells;ko0…	K00182;K00182;K00182;K00182;K00182;K00182;K00182;K00182;K00182;K00182;K00182;K00182;K00182;K00182	GO:0005576//extracellular region;GO:0005615//extracellular space;GO:0043231//intracellular membrane-bounded organelle	GO:0005102//receptor binding;GO:0005109//frizzled binding	GO:0002062//chondrocyte differentiation;GO:0007275//multicellular organism development;GO:0008584//male gonad development;GO:0009267//cellular response to starvation;GO:0016055//Wnt signaling pathway;GO:0021871//forebrain regionalization;GO:0030182//neuron differentiation;GO:0045165//cell fate commitment;GO:0060070//canonical Wnt signaling pathway;GO:0060492//lung induction;GO:0060638//mesenchyma…
novel-m0124-5p	0.01	1.01687	0.01	0.366733	ncbi_110260936	-0.839774	4.61667	0.666667	6.10667	1.40667	CMTM3	CKLF like MARVEL transmembrane domain containing 3	-	-	-	-	GO:0016020//membrane;GO:0016021//integral component of membrane	-	-
novel-m0124-5p	0.01	1.01687	0.01	0.366733	ncbi_100155660	-0.914421	31.9733	2.30333	28.0967	7.09333	CD93	CD93 molecule	-	-	-	-	GO:0005886//plasma membrane;GO:0009986//cell surface;GO:0016020//membrane;GO:0016021//integral component of membrane;GO:0031410//cytoplasmic vesicle	GO:0001849//complement component C1q binding;GO:0005509//calcium ion binding	GO:0098609//cell-cell adhesion
novel-m0124-5p	0.01	1.01687	0.01	0.366733	ncbi_110256017	-0.753931	26.4133	2.73333	36.4367	8.09	LASP1	LIM and SH3 protein 1, transcript variant X1	-	-	-	-	GO:0005925//focal adhesion	GO:0005515//protein binding;GO:0046872//metal ion binding;GO:0051015//actin filament binding	-
novel-m0124-5p	0.01	1.01687	0.01	0.366733	ncbi_100627470	-0.892027	2.19	0.57	3.00333	1.23	CDYL2	chromodomain Y like 2, transcript variant X1	-	-	-	-	GO:0005634//nucleus	GO:0003714//transcription corepressor activity;GO:0003824//catalytic activity	GO:1903507//negative regulation of nucleic acid-templated transcription
novel-m0124-5p	0.01	1.01687	0.01	0.366733	ncbi_100154194	-0.884562	5.7	0.433333	11.3833	2.31	SFXN3	sideroflexin 3	-	-	-	-	GO:0005739//mitochondrion;GO:0016020//membrane;GO:0016021//integral component of membrane;GO:0031305//integral component of mitochondrial inner membrane;GO:0031966//mitochondrial membrane	GO:0015075//ion transmembrane transporter activity;GO:0022857//transmembrane transporter activity	GO:0006811//ion transport;GO:0034220//ion transmembrane transport;GO:0055085//transmembrane transport;GO:1990542//mitochondrial transmembrane transport
novel-m0124-5p	0.01	1.01687	0.01	0.366733	ncbi_100522756	-0.794986	1.85667	0.376667	1.67333	1.51	SPATA13	spermatogenesis associated 13	Cellular Processes	Cell motility	ko04810//Regulation of actin cytoskeleton	K05769	-	GO:0005085//guanyl-nucleotide exchange factor activity;GO:0005515//protein binding	-
novel-m0124-5p	0.01	1.01687	0.01	0.366733	ncbi_397160	-0.914421	22.8067	1.46667	25.3967	6.45333	CD34	CD34 molecule	Environmental Information Processing;Organismal Systems	Signaling molecules and interaction;Immune system	ko04514//Cell adhesion molecules (CAMs);ko04640//Hematopoietic cell lineage	K06474;K06474	GO:0005576//extracellular region;GO:0005737//cytoplasm;GO:0005886//plasma membrane;GO:0009897//external side of plasma membrane;GO:0009986//cell surface;GO:0016020//membrane;GO:0016021//integral component of membrane;GO:0045171//intercellular bridge;GO:0048471//perinuclear region of cytoplasm;GO:0071944//cell periphery	GO:0008134//transcription factor binding;GO:0030246//carbohydrate binding;GO:0043199//sulfate binding	GO:0001894//tissue homeostasis;GO:0001935//endothelial cell proliferation;GO:0003094//glomerular filtration;GO:0003158//endothelium development;GO:0007155//cell adhesion;GO:0007160//cell-matrix adhesion;GO:0007165//signal transduction;GO:0008217//regulation of blood pressure;GO:0010628//positive regulation of gene expression;GO:0010629//negative regulation of gene expression;GO:0030097//hemopoies…
novel-m0124-5p	0.01	1.01687	0.01	0.366733	ncbi_100520775	-0.83231	14.2533	1.59667	12.1933	4.2	TSPAN18	tetraspanin 18, transcript variant X2	-	-	-	-	GO:0005887//integral component of plasma membrane;GO:0016020//membrane;GO:0016021//integral component of membrane	-	-
novel-m0124-5p	0.01	1.01687	0.01	0.366733	ncbi_100520019	-0.702908	169.58	42.5467	206.533	111.223	RHOC	ras homolog family member C, transcript variant X2	-	-	-	-	GO:0005634//nucleus;GO:0005737//cytoplasm;GO:0005886//plasma membrane;GO:0005938//cell cortex;GO:0031410//cytoplasmic vesicle;GO:0032153//cell division site;GO:0032420//stereocilium;GO:0043005//neuron projection;GO:0043231//intracellular membrane-bounded organelle	GO:0000166//nucleotide binding;GO:0003924//GTPase activity;GO:0005525//GTP binding;GO:0019901//protein kinase binding	GO:0007015//actin filament organization;GO:0007163//establishment or maintenance of cell polarity;GO:0007264//small GTPase mediated signal transduction;GO:0007266//Rho protein signal transduction;GO:0008360//regulation of cell shape;GO:0016477//cell migration;GO:0030334//regulation of cell migration;GO:0030950//establishment or maintenance of actin cytoskeleton polarity;GO:0031334//positive regul…
novel-m0124-5p	0.01	1.01687	0.01	0.366733	ncbi_100157399	-0.742734	2.14	0.983333	2.91667	2.18	HSPA12A	heat shock protein family A (Hsp70) member 12A, transcript variant X5	-	-	-	-	-	-	-
novel-m0124-5p	0.01	1.01687	0.01	0.366733	ncbi_100157139	-0.921886	3.80333	0.63	5.3	2.46333	CERCAM	cerebral endothelial cell adhesion molecule, transcript variant X2	-	-	-	-	-	-	GO:0007155//cell adhesion
novel-m0124-5p	0.01	1.01687	0.01	0.366733	ncbi_100154062	-0.899492	19.94	1.65	26.4267	4.86333	OLFML2A	olfactomedin like 2A	-	-	-	-	-	-	-
novel-m0124-5p	0.01	1.01687	0.01	0.366733	ncbi_100154607	-0.884562	7.49	0.806667	7.81333	2.49333	S1PR3	sphingosine-1-phosphate receptor 3	Environmental Information Processing;Environmental Information Processing	Signaling molecules and interaction;Signal transduction	ko04080//Neuroactive ligand-receptor interaction;ko04071//Sphingolipid signaling pathway	K04290;K04290	GO:0005886//plasma membrane;GO:0016020//membrane;GO:0016021//integral component of membrane	GO:0004930//G-protein coupled receptor activity;GO:0005178//integrin binding;GO:0038036//sphingosine-1-phosphate receptor activity	GO:0001816//cytokine production;GO:0003376//sphingosine-1-phosphate signaling pathway;GO:0006954//inflammatory response;GO:0007165//signal transduction;GO:0007186//G-protein coupled receptor signaling pathway;GO:0007193//adenylate cyclase-inhibiting G-protein coupled receptor signaling pathway;GO:0007219//Notch signaling pathway;GO:0032651//regulation of interleukin-1 beta production;GO:1903141//…
novel-m0124-5p	0.01	1.01687	0.01	0.366733	ncbi_100523191	-0.921886	6.19	1.19	5.19333	3.17333	IRGQ	immunity related GTPase Q	-	-	-	-	GO:0016020//membrane	GO:0005525//GTP binding	-
novel-m0124-5p	0.01	1.01687	0.01	0.366733	ncbi_100516663	-0.921886	7.23	1.19333	7.39667	3.59667	CREB3L1	cAMP responsive element binding protein 3 like 1	Environmental Information Processing;Human Diseases;Organismal Systems;Human Diseases;Environmental Information Processing;Human Diseases;Human Diseases;Environmental Information Processing;Human Diseases;Human Diseases;Organismal Systems;Human Diseases;Organismal Systems;Organismal Systems;Organismal Systems;Environmental Information Processing;Organismal Systems;Human Diseases;Organismal System…	Signal transduction;Infectious diseases;Environmental adaptation;Infectious diseases;Signal transduction;Neurodegenerative diseases;Cancers;Signal transduction;Endocrine and metabolic diseases;Substance dependence;Circulatory system;Infectious diseases;Endocrine system;Endocrine system;Nervous system;Signal transduction;Nervous system;Endocrine and metabolic diseases;Endocrine system;Signal trans…	ko04151//PI3K-Akt signaling pathway;ko05165//Human papillomavirus infection;ko04714//Thermogenesis;ko05163//Human cytomegalovirus infection;ko04024//cAMP signaling pathway;ko05016//Huntington disease;ko05203//Viral carcinogenesis;ko04022//cGMP - PKG signaling pathway;ko04934//Cushing syndrome;ko05034//Alcoholism;ko04261//Adrenergic signaling in cardiomyocytes;ko05161//Hepatitis B;ko04915//Estroge…	K09048;K09048;K09048;K09048;K09048;K09048;K09048;K09048;K09048;K09048;K09048;K09048;K09048;K09048;K09048;K09048;K09048;K09048;K09048;K09048;K09048;K09048;K09048;K09048;K09048;K09048;K09048;K09048;K09048;K09048;K09048	GO:0000790//nuclear chromatin;GO:0005634//nucleus;GO:0005783//endoplasmic reticulum;GO:0016020//membrane	GO:0001227//transcriptional repressor activity, RNA polymerase II transcription regulatory region sequence-specific binding;GO:0003677//DNA binding;GO:0003700//transcription factor activity, sequence-specific DNA binding;GO:0035497//cAMP response element binding;GO:0046332//SMAD binding	GO:0000122//negative regulation of transcription from RNA polymerase II promoter;GO:0006355//regulation of transcription, DNA-templated;GO:0010629//negative regulation of gene expression;GO:0030968//endoplasmic reticulum unfolded protein response;GO:0032967//positive regulation of collagen biosynthetic process;GO:0040037//negative regulation of fibroblast growth factor receptor signaling pathway;…
novel-m0124-5p	0.01	1.01687	0.01	0.366733	ncbi_100525411	-0.83231	3.61667	1.01333	13.41	2.85667	SYNE3	spectrin repeat containing nuclear envelope family member 3	-	-	-	-	GO:0005623//cell;GO:0005640//nuclear outer membrane;GO:0005737//cytoplasm;GO:0016020//membrane;GO:0016021//integral component of membrane;GO:0034993//LINC complex	GO:0008092//cytoskeletal protein binding;GO:0051015//actin filament binding	GO:0007097//nuclear migration;GO:0051647//nucleus localization;GO:0090286//cytoskeletal anchoring at nuclear membrane
novel-m0124-5p	0.01	1.01687	0.01	0.366733	ncbi_100153704	-0.921886	11.69	1.55333	23.1233	4.17333	CD276	CD276 molecule	Environmental Information Processing	Signaling molecules and interaction	ko04514//Cell adhesion molecules (CAMs)	K06746	GO:0009897//external side of plasma membrane;GO:0016020//membrane;GO:0016021//integral component of membrane	GO:0005102//receptor binding	GO:0001817//regulation of cytokine production;GO:0050776//regulation of immune response;GO:0050852//T cell receptor signaling pathway
novel-m0124-5p	0.01	1.01687	0.01	0.366733	ncbi_100153028	-0.888295	32.87	4.79	39.6767	11.0633	GALNT2	polypeptide N-acetylgalactosaminyltransferase 2, transcript variant X1	Metabolism;Metabolism	Global and overview maps;Glycan biosynthesis and metabolism	ko01100//Metabolic pathways;ko00512//Mucin type O-glycan biosynthesis	K00710;K00710	GO:0000139//Golgi membrane;GO:0005794//Golgi apparatus;GO:0005795//Golgi stack;GO:0016020//membrane;GO:0016021//integral component of membrane;GO:0048471//perinuclear region of cytoplasm	GO:0004653//polypeptide N-acetylgalactosaminyltransferase activity;GO:0016740//transferase activity;GO:0016757//transferase activity, transferring glycosyl groups;GO:0030145//manganese ion binding;GO:0030246//carbohydrate binding	GO:0002378//immunoglobulin biosynthetic process;GO:0006486//protein glycosylation;GO:0006493//protein O-linked glycosylation;GO:0016266//O-glycan processing;GO:0018242//protein O-linked glycosylation via serine;GO:0018243//protein O-linked glycosylation via threonine
novel-m0124-5p	0.01	1.01687	0.01	0.366733	ncbi_100514105	-0.798719	21.21	2.34333	6.86333	5.5	MMP15	matrix metallopeptidase 15, transcript variant X1	Organismal Systems	Endocrine system	ko04928//Parathyroid hormone synthesis, secretion and action	K07995	GO:0005615//extracellular space;GO:0005887//integral component of plasma membrane;GO:0016020//membrane;GO:0016021//integral component of membrane;GO:0031012//extracellular matrix	GO:0004222//metalloendopeptidase activity;GO:0008233//peptidase activity;GO:0008237//metallopeptidase activity;GO:0008270//zinc ion binding;GO:0016787//hydrolase activity;GO:0046872//metal ion binding	GO:0006508//proteolysis;GO:0030198//extracellular matrix organization;GO:0030574//collagen catabolic process;GO:0035987//endodermal cell differentiation
novel-m0124-5p	0.01	1.01687	0.01	0.366733	ncbi_110256064	-0.901068	13.96	2.52333	15.9533	5.81	TMEM97	transmembrane protein 97	-	-	-	-	GO:0005634//nucleus;GO:0005764//lysosome;GO:0005783//endoplasmic reticulum;GO:0005791//rough endoplasmic reticulum;GO:0005886//plasma membrane;GO:0016020//membrane;GO:0016021//integral component of membrane;GO:0030867//rough endoplasmic reticulum membrane;GO:0031965//nuclear membrane	-	GO:0042632//cholesterol homeostasis
novel-m0124-5p	0.01	1.01687	0.01	0.366733	ncbi_100521434	-0.869633	34.7867	1.09667	32.1933	8.03667	ADAMTS2	ADAM metallopeptidase with thrombospondin type 1 motif 2, transcript variant X2	-	-	-	-	GO:0031012//extracellular matrix	GO:0004222//metalloendopeptidase activity;GO:0008233//peptidase activity;GO:0008237//metallopeptidase activity;GO:0008270//zinc ion binding	GO:0006508//proteolysis;GO:0007283//spermatogenesis;GO:0016485//protein processing;GO:0030199//collagen fibril organization;GO:0030324//lung development;GO:0043588//skin development
novel-m0124-5p	0.01	1.01687	0.01	0.366733	ncbi_100518493	-0.899492	24.8167	2.09667	40.1967	6.93333	RCN3	reticulocalbin 3, transcript variant X1	-	-	-	-	GO:0005783//endoplasmic reticulum	GO:0005509//calcium ion binding	GO:0009306//protein secretion;GO:0010952//positive regulation of peptidase activity;GO:0015031//protein transport;GO:0032964//collagen biosynthetic process;GO:0036503//ERAD pathway;GO:0043129//surfactant homeostasis;GO:0051896//regulation of protein kinase B signaling;GO:0055091//phospholipid homeostasis;GO:0060428//lung epithelium development
novel-m0124-5p	0.01	1.01687	0.01	0.366733	ncbi_110255958	-0.914421	10.34	2.44333	8.56	5.65	TK1	thymidine kinase 1	Metabolism;Metabolism;Metabolism	Global and overview maps;Nucleotide metabolism;Xenobiotics biodegradation and metabolism	ko01100//Metabolic pathways;ko00240//Pyrimidine metabolism;ko00983//Drug metabolism - other enzymes	K00857;K00857;K00857	-	GO:0000166//nucleotide binding;GO:0004797//thymidine kinase activity;GO:0005524//ATP binding;GO:0016301//kinase activity;GO:0016740//transferase activity	GO:0009157//deoxyribonucleoside monophosphate biosynthetic process;GO:0016310//phosphorylation;GO:0046104//thymidine metabolic process;GO:0071897//DNA biosynthetic process
novel-m0124-5p	0.01	1.01687	0.01	0.366733	ncbi_100525129	-0.892027	22.9267	2.31667	39.2367	5.63333	RASAL1	RAS protein activator like 1	Environmental Information Processing	Signal transduction	ko04014//Ras signaling pathway	K17632	GO:0005829//cytosol;GO:0005886//plasma membrane	GO:0005096//GTPase activator activity;GO:0005543//phospholipid binding	GO:0007165//signal transduction;GO:0035556//intracellular signal transduction;GO:0043087//regulation of GTPase activity;GO:0043547//positive regulation of GTPase activity;GO:0046580//negative regulation of Ras protein signal transduction;GO:0071277//cellular response to calcium ion;GO:1903861//positive regulation of dendrite extension
novel-m0124-5p	0.01	1.01687	0.01	0.366733	ncbi_100155145	-0.921886	7.31667	1.78	12.5033	5.38333	SERPINB1	serpin family B member 1	Human Diseases	Infectious diseases	ko05146//Amoebiasis	K13963	GO:0005576//extracellular region;GO:0005615//extracellular space;GO:0036464//cytoplasmic ribonucleoprotein granule	GO:0004867//serine-type endopeptidase inhibitor activity;GO:0030414//peptidase inhibitor activity	GO:0010951//negative regulation of endopeptidase activity;GO:0044342//type B pancreatic cell proliferation;GO:0050713//negative regulation of interleukin-1 beta secretion
novel-m0124-5p	0.01	1.01687	0.01	0.366733	ncbi_100518227	-0.892027	9.50333	2.96	6.93333	6.01667	MAFB	MAF bZIP transcription factor B	Organismal Systems	Endocrine system	ko04928//Parathyroid hormone synthesis, secretion and action	K09036	-	-	-
novel-m0124-5p	0.01	1.01687	0.01	0.366733	ncbi_100513945	-0.892027	16.7467	1.9	13.8867	5.27667	ECHDC3	enoyl-CoA hydratase domain containing 3	-	-	-	-	-	-	-
novel-m0124-5p	0.01	1.01687	0.01	0.366733	ncbi_100157105	-0.869633	26.5133	6.15333	35.0967	12.5467	RASSF2	Ras association domain family member 2, transcript variant X4	Environmental Information Processing	Signal transduction	ko04392//Hippo signaling pathway - multiple species	K09851	GO:0000776//kinetochore;GO:0005634//nucleus;GO:0005654//nucleoplasm;GO:0005737//cytoplasm;GO:0005794//Golgi apparatus;GO:0005829//cytosol;GO:0005886//plasma membrane;GO:0032991//macromolecular complex	GO:0004672//protein kinase activity	GO:0001501//skeletal system development;GO:0001503//ossification;GO:0006468//protein phosphorylation;GO:0007165//signal transduction;GO:0031954//positive regulation of protein autophosphorylation;GO:0033137//negative regulation of peptidyl-serine phosphorylation;GO:0038168//epidermal growth factor receptor signaling pathway via I-kappaB kinase/NF-kappaB cascade;GO:0042981//regulation of apoptotic…
novel-m0124-5p	0.01	1.01687	0.01	0.366733	ncbi_100511116	-0.914421	24.2833	3.91667	18.02	8.80667	TMEM109	transmembrane protein 109	-	-	-	-	GO:0016020//membrane;GO:0016021//integral component of membrane	-	GO:0042771//intrinsic apoptotic signaling pathway in response to DNA damage by p53 class mediator;GO:0060548//negative regulation of cell death;GO:0071480//cellular response to gamma radiation
novel-m0124-5p	0.01	1.01687	0.01	0.366733	ncbi_100737417	-0.914421	19.18	4.31667	17.93	8.84667	TNFAIP1	TNF alpha induced protein 1	-	-	-	-	GO:0005737//cytoplasm;GO:0005768//endosome;GO:0031463//Cul3-RING ubiquitin ligase complex	GO:0004842//ubiquitin-protein transferase activity;GO:0005515//protein binding;GO:0017049//GTP-Rho binding;GO:0042802//identical protein binding	GO:0006955//immune response;GO:0016477//cell migration;GO:0016567//protein ubiquitination;GO:0035024//negative regulation of Rho protein signal transduction;GO:0043149//stress fiber assembly;GO:0043161//proteasome-mediated ubiquitin-dependent protein catabolic process;GO:0051260//protein homooligomerization
novel-m0124-5p	0.01	1.01687	0.01	0.366733	ncbi_100286741	-0.930979	32.79	4.00667	33.1167	9.71	FSCN1	fascin actin-bundling protein 1	-	-	-	-	GO:0001725//stress fiber;GO:0001726//ruffle;GO:0002102//podosome;GO:0005737//cytoplasm;GO:0005829//cytosol;GO:0005856//cytoskeleton;GO:0005902//microvillus;GO:0005911//cell-cell junction;GO:0015629//actin cytoskeleton;GO:0030027//lamellipodium;GO:0030175//filopodium;GO:0030426//growth cone;GO:0031253//cell projection membrane;GO:0044393//microspike;GO:0071437//invadopodium	GO:0003779//actin binding;GO:0008144//drug binding;GO:0030674//protein binding, bridging;GO:0051015//actin filament binding	GO:0007015//actin filament organization;GO:0007043//cell-cell junction assembly;GO:0010592//positive regulation of lamellipodium assembly;GO:0016477//cell migration;GO:0030035//microspike assembly;GO:0030036//actin cytoskeleton organization;GO:0030046//parallel actin filament bundle assembly;GO:0032534//regulation of microvillus assembly;GO:0032956//regulation of actin cytoskeleton organization;G…
novel-m0124-5p	0.01	1.01687	0.01	0.366733	ncbi_100624668	-0.884562	43.2567	6.19667	51.23	17.0933	EHD2	EH domain containing 2, transcript variant X1	Cellular Processes	Transport and catabolism	ko04144//Endocytosis	K12469	GO:0005829//cytosol;GO:0005886//plasma membrane;GO:0005901//caveola;GO:0015630//microtubule cytoskeleton;GO:0016020//membrane;GO:0019898//extrinsic component of membrane;GO:0045171//intercellular bridge;GO:0048471//perinuclear region of cytoplasm;GO:0055038//recycling endosome membrane	GO:0005509//calcium ion binding;GO:0005515//protein binding;GO:0005525//GTP binding;GO:0019904//protein domain specific binding;GO:0042802//identical protein binding	GO:0006897//endocytosis;GO:0030036//actin cytoskeleton organization;GO:0030866//cortical actin cytoskeleton organization;GO:0032456//endocytic recycling;GO:0072659//protein localization to plasma membrane;GO:0097320//membrane tubulation;GO:1901741//positive regulation of myoblast fusion;GO:2001137//positive regulation of endocytic recycling
novel-m0124-5p	0.01	1.01687	0.01	0.366733	ncbi_100524761	-0.862168	12.86	3.99333	17.1233	9.61667	KCTD12	potassium channel tetramerization domain containing 12	-	-	-	-	-	GO:0005515//protein binding;GO:0042802//identical protein binding	GO:0051260//protein homooligomerization
novel-m0124-5p	0.01	1.01687	0.01	0.366733	ncbi_100524545	-0.877098	41.11	8.08667	51.25	18.0633	PCSK6	proprotein convertase subtilisin/kexin type 6, transcript variant X1	-	-	-	-	GO:0005615//extracellular space;GO:0009986//cell surface;GO:0016020//membrane	GO:0004175//endopeptidase activity;GO:0004252//serine-type endopeptidase activity;GO:0008201//heparin binding;GO:0008233//peptidase activity;GO:0008236//serine-type peptidase activity;GO:0016787//hydrolase activity;GO:0048406//nerve growth factor binding	GO:0006508//proteolysis;GO:0007354//zygotic determination of anterior/posterior axis, embryo;GO:0007368//determination of left/right symmetry;GO:0009100//glycoprotein metabolic process;GO:0016485//protein processing;GO:0016486//peptide hormone processing;GO:0032902//nerve growth factor production;GO:0032940//secretion by cell
novel-m0124-5p	0.01	1.01687	0.01	0.366733	ncbi_100736696	-0.899492	32.5067	4.25667	43.8267	13.9467	PTMS	parathymosin	-	-	-	-	-	-	-
novel-m0124-5p	0.01	1.01687	0.01	0.366733	ncbi_100517459	-0.921886	45.11	9.55	90.84	22.3533	ENC1	ectodermal-neural cortex 1, transcript variant X1	-	-	-	-	GO:0005737//cytoplasm;GO:0031463//Cul3-RING ubiquitin ligase complex	GO:0003779//actin binding;GO:0005515//protein binding	GO:0007399//nervous system development;GO:0010499//proteasomal ubiquitin-independent protein catabolic process;GO:0016567//protein ubiquitination;GO:0017148//negative regulation of translation
novel-m0124-5p	0.01	1.01687	0.01	0.366733	ncbi_100154530	-0.906956	57.2867	9.41667	35.9133	20.04	TGM2	transglutaminase 2	Human Diseases	Neurodegenerative diseases	ko05016//Huntington disease	K05625	GO:0005739//mitochondrion	GO:0003810//protein-glutamine gamma-glutamyltransferase activity;GO:0046872//metal ion binding	GO:0018149//peptide cross-linking
novel-m0124-5p	0.01	1.01687	0.01	0.366733	ncbi_100156354	-0.81738	41.32	16.7067	95.6833	36.0633	TXNDC5	thioredoxin domain containing 5	Genetic Information Processing	Folding, sorting and degradation	ko04141//Protein processing in endoplasmic reticulum	K13984	GO:0005623//cell;GO:0005788//endoplasmic reticulum lumen	-	GO:0043277//apoptotic cell clearance;GO:0045454//cell redox homeostasis
novel-m0124-5p	0.01	1.01687	0.01	0.366733	ncbi_100101552	-0.921886	102.17	13.2633	164.96	36.5567	COL6A2	collagen type VI alpha 2 chain	Environmental Information Processing;Human Diseases;Cellular Processes;Organismal Systems;Environmental Information Processing	Signal transduction;Infectious diseases;Cellular community - eukaryotes;Digestive system;Signaling molecules and interaction	ko04151//PI3K-Akt signaling pathway;ko05165//Human papillomavirus infection;ko04510//Focal adhesion;ko04974//Protein digestion and absorption;ko04512//ECM-receptor interaction	K06238;K06238;K06238;K06238;K06238	-	-	-
novel-m0124-5p	0.01	1.01687	0.01	0.366733	ncbi_100621101	-0.884562	6.70667	1.45	12.7	3.29667	ZNF771	zinc finger protein 771, transcript variant X1	-	-	-	-	-	-	-
novel-m0124-5p	0.01	1.01687	0.01	0.366733	ncbi_100144304	-0.772592	58.3633	8.85	81.9433	22.8067	SERPING1	serpin family G member 1	Organismal Systems;Human Diseases	Immune system;Infectious diseases	ko04610//Complement and coagulation cascades;ko05133//Pertussis	K04001;K04001	GO:0005615//extracellular space	GO:0004867//serine-type endopeptidase inhibitor activity	GO:0001869//negative regulation of complement activation, lectin pathway;GO:0010951//negative regulation of endopeptidase activity;GO:0030193//regulation of blood coagulation;GO:0045916//negative regulation of complement activation
novel-m0118-5p	0.01	1.84303	0.01	0.580367	ncbi_100513721	-0.891115	2.36	0.253333	3.19	1.02667	EFNA5	ephrin A5, transcript variant X1	Environmental Information Processing;Environmental Information Processing;Environmental Information Processing;Environmental Information Processing;Organismal Systems	Signal transduction;Signal transduction;Signal transduction;Signal transduction;Development	ko04151//PI3K-Akt signaling pathway;ko04010//MAPK signaling pathway;ko04014//Ras signaling pathway;ko04015//Rap1 signaling pathway;ko04360//Axon guidance	K05462;K05462;K05462;K05462;K05462	GO:0005604//basement membrane;GO:0005886//plasma membrane;GO:0005912//adherens junction;GO:0016020//membrane;GO:0031362//anchored component of external side of plasma membrane;GO:0071944//cell periphery	GO:0005169//neurotrophin TRKB receptor binding;GO:0045499//chemorepellent activity;GO:0046875//ephrin receptor binding	GO:0007411//axon guidance;GO:0022407//regulation of cell-cell adhesion;GO:0022604//regulation of cell morphogenesis;GO:0031290//retinal ganglion cell axon guidance;GO:0032956//regulation of actin cytoskeleton organization;GO:0043087//regulation of GTPase activity;GO:0048013//ephrin receptor signaling pathway;GO:0048668//collateral sprouting;GO:0048672//positive regulation of collateral sprouting;…
novel-m0118-5p	0.01	1.84303	0.01	0.580367	ncbi_100154398	-0.860744	4.57	0.723333	5.02333	1.97	ADAMTS7	ADAM metallopeptidase with thrombospondin type 1 motif 7, transcript variant X1	-	-	-	-	GO:0009986//cell surface	GO:0004222//metalloendopeptidase activity;GO:0008233//peptidase activity;GO:0008237//metallopeptidase activity	GO:0006508//proteolysis;GO:0032331//negative regulation of chondrocyte differentiation;GO:0051603//proteolysis involved in cellular protein catabolic process;GO:0071347//cellular response to interleukin-1;GO:0071356//cellular response to tumor necrosis factor;GO:0071773//cellular response to BMP stimulus
novel-m0118-5p	0.01	1.84303	0.01	0.580367	ncbi_100521877	-0.85209	3.92333	1.88	6.49333	4.45333	PUDP	pseudouridine 5'-phosphatase, transcript variant X2	-	-	-	-	-	GO:0016787//hydrolase activity	-
novel-m0118-5p	0.01	1.84303	0.01	0.580367	ncbi_100157009	-0.886113	10.9367	4.63333	14.18	11.6967	VSTM4	V-set and transmembrane domain containing 4, transcript variant X1	-	-	-	-	GO:0016020//membrane;GO:0016021//integral component of membrane	-	-
novel-m0118-5p	0.01	1.84303	0.01	0.580367	ncbi_110255956	-0.895162	4.55	0.926667	4.38333	1.9	TMC6	transmembrane channel like 6, transcript variant X1	-	-	-	-	GO:0005887//integral component of plasma membrane;GO:0016020//membrane;GO:0016021//integral component of membrane	GO:0005216//ion channel activity;GO:0008381//mechanically-gated ion channel activity	GO:0034220//ion transmembrane transport
novel-m0118-5p	0.01	1.84303	0.01	0.580367	ncbi_100739669	-0.777686	6.92	1.64667	8.64333	4.46	ZEB2	zinc finger E-box binding homeobox 2, transcript variant X1	Human Diseases	Cancers	ko05206//MicroRNAs in cancer	K09299	-	GO:0003676//nucleic acid binding;GO:0003677//DNA binding	-
novel-m0118-5p	0.01	1.84303	0.01	0.580367	ncbi_100157871	-0.856202	0.416667	0.0433333	0.516667	0.233333	NKAIN3	sodium/potassium transporting ATPase interacting 3, transcript variant X1	-	-	-	-	GO:0016020//membrane;GO:0016021//integral component of membrane	-	-
novel-m0118-5p	0.01	1.84303	0.01	0.580367	ncbi_780426	-0.827744	64.6967	5.29333	110.133	34.49	CCND3	cyclin D3	Human Diseases;Environmental Information Processing;Human Diseases;Human Diseases;Cellular Processes;Human Diseases;Cellular Processes;Environmental Information Processing;Environmental Information Processing;Environmental Information Processing;Human Diseases;Cellular Processes;Cellular Processes	Cancers;Signal transduction;Infectious diseases;Infectious diseases;Cellular community - eukaryotes;Cancers;Cell growth and death;Signal transduction;Signal transduction;Signal transduction;Infectious diseases;Cell growth and death;Cell growth and death	ko05200//Pathways in cancer;ko04151//PI3K-Akt signaling pathway;ko05165//Human papillomavirus infection;ko05166//HTLV-I infection;ko04510//Focal adhesion;ko05203//Viral carcinogenesis;ko04218//Cellular senescence;ko04630//Jak-STAT signaling pathway;ko04390//Hippo signaling pathway;ko04310//Wnt signaling pathway;ko05162//Measles;ko04110//Cell cycle;ko04115//p53 signaling pathway	K10152;K10152;K10152;K10152;K10152;K10152;K10152;K10152;K10152;K10152;K10152;K10152;K10152	GO:0000307//cyclin-dependent protein kinase holoenzyme complex;GO:0005634//nucleus;GO:0005737//cytoplasm	GO:0004672//protein kinase activity;GO:0016538//cyclin-dependent protein serine/threonine kinase regulator activity;GO:0019901//protein kinase binding	GO:0000079//regulation of cyclin-dependent protein serine/threonine kinase activity;GO:0006468//protein phosphorylation;GO:0044772//mitotic cell cycle phase transition;GO:1900087//positive regulation of G1/S transition of mitotic cell cycle
novel-m0118-5p	0.01	1.84303	0.01	0.580367	ncbi_100515264	-0.893591	0.77	0.13	1.23667	0.476667	CAMK2N1	calcium/calmodulin dependent protein kinase II inhibitor 1	-	-	-	-	-	GO:0004860//protein kinase inhibitor activity	GO:0006469//negative regulation of protein kinase activity
novel-m0118-5p	0.01	1.84303	0.01	0.580367	ncbi_100049703	-0.809466	4.16333	1.00667	4.94	2.38333	BCL2	BCL2, apoptosis regulator, transcript variant X1	Human Diseases;Environmental Information Processing;Cellular Processes;Human Diseases;Genetic Information Processing;Human Diseases;Cellular Processes;Environmental Information Processing;Human Diseases;Organismal Systems;Cellular Processes;Human Diseases;Organismal Systems;Human Diseases;Human Diseases;Organismal Systems;Cellular Processes;Organismal Systems;Environmental Information Processing;…	Cancers;Signal transduction;Cellular community - eukaryotes;Infectious diseases;Folding, sorting and degradation;Infectious diseases;Cell growth and death;Signal transduction;Cancers;Immune system;Cell growth and death;Cancers;Circulatory system;Infectious diseases;Cardiovascular diseases;Endocrine system;Transport and catabolism;Nervous system;Signal transduction;Nervous system;Endocrine system;…	ko05200//Pathways in cancer;ko04151//PI3K-Akt signaling pathway;ko04510//Focal adhesion;ko05169//Epstein-Barr virus infection;ko04141//Protein processing in endoplasmic reticulum;ko05152//Tuberculosis;ko04217//Necroptosis;ko04630//Jak-STAT signaling pathway;ko05226//Gastric cancer;ko04621//NOD-like receptor signaling pathway;ko04210//Apoptosis;ko05206//MicroRNAs in cancer;ko04261//Adrenergic sign…	K02161;K02161;K02161;K02161;K02161;K02161;K02161;K02161;K02161;K02161;K02161;K02161;K02161;K02161;K02161;K02161;K02161;K02161;K02161;K02161;K02161;K02161;K02161;K02161;K02161;K02161;K02161;K02161;K02161;K02161;K02161;K02161;K02161;K02161;K02161	-	-	-
[truncated: 1,908 more rows]
